# Supplementary material for: GenoPipe: identifying the genotype of origin within (epi)genomic datasets
Source: Nucleic Acids Res. 2023 Nov 2;51(22):12054–68. doi: 10.1093/nar/gkad950 (PMC10711449; doi:10.1093/nar/gkad950)
Supplement: gkad950_Supplemental_Files [file gkad950_supplemental_files.zip]

Archive with 12 entries (12 files):
- Supplemental_Figures.pdf
- Supplementary_Table_10_ENCODE_StrainID_hg19_VCF.xlsx
- Supplementary_Table_11_ENCODE_StrainID_hg38_DepMap.xlsx
- Supplementary_Table_1_SyntheticEpitope.xlsx
- Supplementary_Table_2_ContaminationEpitope.xlsx
- Supplementary_Table_3_ENCODE_EpitopeID.xlsx
- Supplementary_Table_4_HIV_EpitopeID.xlsx
- Supplementary_Table_5_SyntheticDeletion.xlsx
- Supplementary_Table_6_YKOC_DeletionID.xlsx
- Supplementary_Table_7_sacCer3_SyntheticStrain.xlsx
- Supplementary_Table_8_hg19-hg38_SyntheticStrain.xlsx
- Supplementary_Table_9_sacCer3_StrainID.xlsx
