# Supplementary material for: GenoPipe: identifying the genotype of origin within (epi)genomic datasets
Source: Nucleic Acids Res. 2023 Nov 2;51(22):12054–68. doi: 10.1093/nar/gkad950 (PMC10711449; doi:10.1093/nar/gkad950)
Supplement: gkad950_Supplemental_Files [file gkad950_supplemental_files.zip › Supplementary_Table_10_ENCODE_StrainID_hg19_VCF.xlsx]

## Sheet: Supplementary Table 10
##Supplementary Table 10: ENCODE cell line StrainID results.
# ENCODE samples across the cell lines we have VCF profiles for were downloaded and run through StrainID using the provided hg19_VCF set of variant profiles. These results were compared against the ENCODE metadata to confirm the cell stock source's identity.
File_Accession	Audit_status	Experiment_Accession	Assay	library_type	ENCODE_strain	StrainID_strain	StrainID_success	Comment	A549_score	HCT116_score	HELA_score	HepG2_score	K562_score	LnCap_score	MCF7_score	SKnSH_score	read_length	derived_from	bam_type	Biosample_Accession	File_Size	date	Download_URL	MD5sum	MetadataIndex
ENCFF000AHA	archived	/experiments/ENCSR000ASR/	ChIP-seq	single-ended	A549	A549	Identified		5.84419	nan	nan	1.33031	nan	nan	nan	nan	-	/files/ENCFF000AHE/	alignments	/biosample-types/cell_line_EFO_0001086/	776557656	2010-11-16T00:00:00.000000+00:00	/files/ENCFF000AHA/@@download/ENCFF000AHA.bam	08cf9102c8abdda1bc39264f295550ae	1946
ENCFF000AHB	archived	/experiments/ENCSR000ASR/	ChIP-seq	single-ended	A549	A549	Identified		5.60986	0.391387	nan	nan	-0.491503	-1.7341	1.18034	nan	-	/files/ENCFF000AHJ/	alignments	/biosample-types/cell_line_EFO_0001086/	1331192042	2010-11-16T00:00:00.000000+00:00	/files/ENCFF000AHB/@@download/ENCFF000AHB.bam	add434e88b237069a1dcf1535c25b60c	1947
ENCFF000AHC	archived	/experiments/ENCSR000ASS/	ChIP-seq	single-ended	A549	A549	Identified		5.03995	-2.62958	nan	nan	nan	-2.05593	nan	nan	-	/files/ENCFF000AHM/	alignments	/biosample-types/cell_line_EFO_0001086/	1506205577	2010-11-16T00:00:00.000000+00:00	/files/ENCFF000AHC/@@download/ENCFF000AHC.bam	881d53c316c494100d4878c0ec05e929	12661
ENCFF000AHD	archived	/experiments/ENCSR000ASS/	ChIP-seq	single-ended	A549	A549	Identified		4.99065	-2.04549	-2.31956	-2.32185	-1.12888	-2.35742	-3.10117	-1.52418	-	/files/ENCFF000AHV/	alignments	/biosample-types/cell_line_EFO_0001086/	5555948382	2010-11-16T00:00:00.000000+00:00	/files/ENCFF000AHD/@@download/ENCFF000AHD.bam	2f8d79424c236c7772f7603760e593bf	2248
ENCFF000AHG	archived	/experiments/ENCSR000AUE/	ChIP-seq	single-ended	A549	A549	Identified		4.81318	-1.73465	-0.293532	nan	nan	-0.760645	-1.09793	0.962616	-	/files/ENCFF000AHR/	alignments	/biosample-types/cell_line_EFO_0001086/	1239266096	2010-11-16T00:00:00.000000+00:00	/files/ENCFF000AHG/@@download/ENCFF000AHG.bam	4fb9492eafe3bc810ba3fba4c298beb2	7090
ENCFF000AHI	archived	/experiments/ENCSR000AUE/	ChIP-seq	single-ended	A549	A549	Identified		5.62094	-1.31065	1.40011	nan	nan	-1.68168	nan	2.7061	-	/files/ENCFF000AHP/	alignments	/biosample-types/cell_line_EFO_0001086/	523696526	2010-11-16T00:00:00.000000+00:00	/files/ENCFF000AHI/@@download/ENCFF000AHI.bam	8959a0508e8ac2f2c9b73e1472bd0210	12667
ENCFF000AHL	archived	/experiments/ENCSR000AUF/	ChIP-seq	single-ended	A549	A549	Identified		4.83837	-1.74508	1.43339	nan	0.484771	-2.22285	-0.732105	0.457498	-	/files/ENCFF000AHW/	alignments	/biosample-types/cell_line_EFO_0001086/	1266919114	2010-11-16T00:00:00.000000+00:00	/files/ENCFF000AHL/@@download/ENCFF000AHL.bam	111990a99eb6b4f5c3115e23f74bc485	10434
ENCFF000AHO	archived	/experiments/ENCSR000AUF/	ChIP-seq	single-ended	A549	A549	Identified		5.61109	nan	nan	nan	2.27228	-0.73051	nan	1.79166	-	/files/ENCFF000AHX/	alignments	/biosample-types/cell_line_EFO_0001086/	499612608	2010-11-16T00:00:00.000000+00:00	/files/ENCFF000AHO/@@download/ENCFF000AHO.bam	0123ac7879c5be5bc042f9cc061646ef	1940
ENCFF000AHS	archived	/experiments/ENCSR000AUG/	ChIP-seq	single-ended	A549	A549	Identified		4.99516	-1.41615	0.129456	nan	0.283966	-3.33713	nan	1.93963	-	/files/ENCFF000AID/	alignments	/biosample-types/cell_line_EFO_0001086/	767552340	2010-11-16T00:00:00.000000+00:00	/files/ENCFF000AHS/@@download/ENCFF000AHS.bam	0c07290d987a2cb866e63d3c37b67e1d	12866
ENCFF000AHU	archived	/experiments/ENCSR000AUG/	ChIP-seq	single-ended	A549	A549	Identified		5.40857	-0.91454	2.20292	0.271873	-1.21986	-2.10536	-1.6041	0.714817	-	/files/ENCFF000AIH/	alignments	/biosample-types/cell_line_EFO_0001086/	2009250335	2010-11-16T00:00:00.000000+00:00	/files/ENCFF000AHU/@@download/ENCFF000AHU.bam	c22ad9831d3ca3dfbca05afad321d1cd	12715
ENCFF000AHZ	released	/experiments/ENCSR000AUH/	ChIP-seq	single-ended	A549	A549	Identified		5.45134	-2.13423	nan	nan	0.996772	-1.56547	nan	nan	-	/files/ENCFF000AIJ/	alignments	/biosample-types/cell_line_EFO_0001086/	628946195	2010-11-16T00:00:00.000000+00:00	/files/ENCFF000AHZ/@@download/ENCFF000AHZ.bam	c8766c8a290c3858e41912b1fb9bc2a3	12720
ENCFF000AIB	released	/experiments/ENCSR000AUH/	ChIP-seq	single-ended	A549	A549	Identified		4.99735	-0.906165	1.54849	nan	-0.885226	-2.83588	-1.56409	0.98188	-	/files/ENCFF000AIK/	alignments	/biosample-types/cell_line_EFO_0001086/	1676536808	2010-11-16T00:00:00.000000+00:00	/files/ENCFF000AIB/@@download/ENCFF000AIB.bam	82be820169be04eee665bef013c4465d	3725
ENCFF000AIE	released	/experiments/ENCSR000AVH/	ChIP-seq	single-ended	A549	A549	Identified		5.54427	-1.06988	1.18977	nan	nan	-1.23967	0.290465	nan	-	/files/ENCFF000AIT/	alignments	/biosample-types/cell_line_EFO_0001086/	1457394253	2010-11-16T00:00:00.000000+00:00	/files/ENCFF000AIE/@@download/ENCFF000AIE.bam	5afd9e8e7eaee743eeee7f0cb981a4bc	12946
ENCFF000AIG	released	/experiments/ENCSR000AVH/	ChIP-seq	single-ended	A549	A549	Identified		5.44597	-3.0461	nan	nan	nan	-2.4974	nan	nan	-	/files/ENCFF000AIS/	alignments	/biosample-types/cell_line_EFO_0001086/	1278591756	2010-11-16T00:00:00.000000+00:00	/files/ENCFF000AIG/@@download/ENCFF000AIG.bam	b929f95d7654c2a575377a9643792d5d	2227
ENCFF000AIM	released	/experiments/ENCSR000AUM/	ChIP-seq	single-ended	A549	A549	Identified		6.04117	nan	nan	nan	nan	-1.10009	nan	nan	-	/files/ENCFF000AIW/	alignments	/biosample-types/cell_line_EFO_0001086/	563433637	2010-11-16T00:00:00.000000+00:00	/files/ENCFF000AIM/@@download/ENCFF000AIM.bam	15de4377a44629d4ee8ee478bb56e88e	1981
ENCFF000AIN	archived	/experiments/ENCSR000AUM/	ChIP-seq	single-ended	A549	A549	Identified		5.42027	-2.03351	0.0390964	-0.284014	-1.65405	-1.75054	-2.22246	nan	-	/files/ENCFF000AJC/	alignments	/biosample-types/cell_line_EFO_0001086/	3391306320	2010-11-16T00:00:00.000000+00:00	/files/ENCFF000AIN/@@download/ENCFF000AIN.bam	cf6f49263a26c9c780c82263124ddfb0	1979
ENCFF000AIP	archived	/experiments/ENCSR000ATO/	ChIP-seq	single-ended	A549	A549	Identified		5.80965	-0.982872	2.29026	-0.185713	-0.727128	-1.76351	-1.28073	3.25949	-	/files/ENCFF000AIZ/	alignments	/biosample-types/cell_line_EFO_0001086/	1087535456	2010-11-16T00:00:00.000000+00:00	/files/ENCFF000AIP/@@download/ENCFF000AIP.bam	b441a17124a8f9eeee6b54b6247e94e6	11808
ENCFF000AIQ	archived	/experiments/ENCSR000ATO/	ChIP-seq	single-ended	A549	A549	Identified		6.169	nan	nan	nan	nan	-1.35556	nan	3.23939	-	/files/ENCFF000AJB/	alignments	/biosample-types/cell_line_EFO_0001086/	431241092	2010-11-16T00:00:00.000000+00:00	/files/ENCFF000AIQ/@@download/ENCFF000AIQ.bam	3571018037ed3ddbad23563f0cddc89c	12937
ENCFF000AIV	archived	/experiments/ENCSR000AVI/	ChIP-seq	single-ended	A549	A549	Identified		4.9971	-1.30701	0.717187	-1.35712	-0.463206	-1.23775	-1.50564	1.68062	-	/files/ENCFF000AJI/	alignments	/biosample-types/cell_line_EFO_0001086/	1951892885	2010-11-16T00:00:00.000000+00:00	/files/ENCFF000AIV/@@download/ENCFF000AIV.bam	ac654ca011057d9c4deb35524b82bbec	12963
ENCFF000AIY	archived	/experiments/ENCSR000AVI/	ChIP-seq	single-ended	A549	A549	Identified		5.60474	-1.26767	nan	nan	nan	-2.0028	nan	1.4394	-	/files/ENCFF000AJH/	alignments	/biosample-types/cell_line_EFO_0001086/	1196366970	2010-11-16T00:00:00.000000+00:00	/files/ENCFF000AIY/@@download/ENCFF000AIY.bam	00fef6d4ad28c0b17d53349ce9d2510a	10395
ENCFF000AJD	archived	/experiments/ENCSR000AST/	ChIP-seq	single-ended	A549	A549	Identified		5.22018	-0.714357	1.67527	-1.15149	-1.62559	-1.59865	-2.07245	2.21882	-	/files/ENCFF000AJN/	alignments	/biosample-types/cell_line_EFO_0001086/	1107774312	2010-11-16T00:00:00.000000+00:00	/files/ENCFF000AJD/@@download/ENCFF000AJD.bam	60f76654b5e68fee6c1888c35fe15c91	2255
ENCFF000AJF	archived	/experiments/ENCSR000AST/	ChIP-seq	single-ended	A549	A549	Identified		5.28935	-0.870578	0.931645	-0.958041	-0.181071	-2.97745	nan	1.86165	-	/files/ENCFF000AJP/	alignments	/biosample-types/cell_line_EFO_0001086/	1216220385	2010-11-16T00:00:00.000000+00:00	/files/ENCFF000AJF/@@download/ENCFF000AJF.bam	3f93ce2ff0107dab5277a6a9de166206	7199
ENCFF000AJK	archived	/experiments/ENCSR000ASH/	ChIP-seq	single-ended	A549	A549	Identified		5.98472	-1.43142	1.2652	nan	0.660169	-1.54512	-0.595985	0.518566	-	/files/ENCFF000AJX/	alignments	/biosample-types/cell_line_EFO_0001086/	3474822214	2010-11-16T00:00:00.000000+00:00	/files/ENCFF000AJK/@@download/ENCFF000AJK.bam	833c31dd07476afdcd2fa917bc5850d2	3793
ENCFF000AJL	archived	/experiments/ENCSR000ASH/	ChIP-seq	single-ended	A549	A549	Identified		5.53575	-1.11235	1.7886	-0.0844094	0.910115	-2.31579	nan	nan	-	/files/ENCFF000AJT/	alignments	/biosample-types/cell_line_EFO_0001086/	1091739172	2010-11-16T00:00:00.000000+00:00	/files/ENCFF000AJL/@@download/ENCFF000AJL.bam	4bc1703c3cc09c11ce6923b62dca0f94	12919
ENCFF000AJO	released	/experiments/ENCSR000ASV/	ChIP-seq	single-ended	A549	A549	Identified		6.27914	-1.4797	2.80041	nan	nan	-1.97118	nan	0.230987	-	/files/ENCFF000AJY/	alignments	/biosample-types/cell_line_EFO_0001086/	557842076	2010-11-16T00:00:00.000000+00:00	/files/ENCFF000AJO/@@download/ENCFF000AJO.bam	bd3cd67b2a6ca03c43b84f4bf1739c52	1953
ENCFF000AJR	released	/experiments/ENCSR000ASV/	ChIP-seq	single-ended	A549	A549	Identified		5.00326	-1.3425	1.253	-1.75707	-0.549851	-0.968234	-0.707703	1.51227	-	/files/ENCFF000AJZ/	alignments	/biosample-types/cell_line_EFO_0001086/	1805271664	2010-11-16T00:00:00.000000+00:00	/files/ENCFF000AJR/@@download/ENCFF000AJR.bam	5dc39f9aa91d8b50008b988fe906ccbc	12923
ENCFF000AJU	archived	/experiments/ENCSR000AUN/	ChIP-seq	single-ended	A549	A549	Identified		5.17967	-3.1701	0.566863	nan	-0.271386	-3.70917	nan	nan	-	/files/ENCFF000AKG/	alignments	/biosample-types/cell_line_EFO_0001086/	1444416278	2010-11-16T00:00:00.000000+00:00	/files/ENCFF000AJU/@@download/ENCFF000AJU.bam	29b17c1cd6ee2cef798e7187ca8dbd73	12640
ENCFF000AJW	archived	/experiments/ENCSR000AUN/	ChIP-seq	single-ended	A549	A549	Identified		4.71579	-2.7159	-0.578831	nan	nan	-2.65804	-1.45545	nan	-	/files/ENCFF000AKK/	alignments	/biosample-types/cell_line_EFO_0001086/	3159610200	2010-11-16T00:00:00.000000+00:00	/files/ENCFF000AJW/@@download/ENCFF000AJW.bam	5ed5636f004ee71d0527043dd48f4bb7	12921
ENCFF000AKB	archived	/experiments/ENCSR000AVF/	ChIP-seq	single-ended	A549	A549	Identified		5.98764	-2.85777	0.00664807	nan	nan	-1.76724	nan	0.750308	-	/files/ENCFF000AKJ/	alignments	/biosample-types/cell_line_EFO_0001086/	1015160342	2010-11-16T00:00:00.000000+00:00	/files/ENCFF000AKB/@@download/ENCFF000AKB.bam	63c99d6edaa7f9fccdccf5be31656d0f	11783
ENCFF000AKD	archived	/experiments/ENCSR000AVF/	ChIP-seq	single-ended	A549	A549	Identified		5.35897	-0.966346	2.775	0.529351	-0.705675	-1.85289	-0.484045	1.10582	-	/files/ENCFF000AKL/	alignments	/biosample-types/cell_line_EFO_0001086/	1613138298	2010-11-16T00:00:00.000000+00:00	/files/ENCFF000AKD/@@download/ENCFF000AKD.bam	3df81f00e46f069e876e8652e1bbaf9f	1960
ENCFF000AKF	archived	/experiments/ENCSR000AUI/	ChIP-seq	single-ended	A549	A549	Identified		5.13637	-0.360069	1.6048	nan	0.863641	-1.14897	-1.09818	nan	-	/files/ENCFF000AKR/	alignments	/biosample-types/cell_line_EFO_0001086/	1392346576	2010-11-16T00:00:00.000000+00:00	/files/ENCFF000AKF/@@download/ENCFF000AKF.bam	fb2c2a70cceaff03913c380c115ecd77	1963
ENCFF000AKI	archived	/experiments/ENCSR000AUI/	ChIP-seq	single-ended	A549	A549	Identified		5.90512	-1.68805	0.785664	nan	0.675641	-2.18893	nan	nan	-	/files/ENCFF000AKS/	alignments	/biosample-types/cell_line_EFO_0001086/	794020230	2010-11-16T00:00:00.000000+00:00	/files/ENCFF000AKI/@@download/ENCFF000AKI.bam	4e3426d79c9d5053bca13771f6d70d6a	1970
ENCFF000AKN	archived	/experiments/ENCSR000AUJ/	ChIP-seq	single-ended	A549	A549	Identified		5.60632	-0.300147	nan	nan	0.0571522	-2.06429	nan	2.23822	-	/files/ENCFF000AKW/	alignments	/biosample-types/cell_line_EFO_0001086/	1204886525	2010-11-16T00:00:00.000000+00:00	/files/ENCFF000AKN/@@download/ENCFF000AKN.bam	ae96196cc85b7a7732acfb5658bedab5	12793
ENCFF000AKO	archived	/experiments/ENCSR000AUJ/	ChIP-seq	single-ended	A549	A549	Identified		5.61896	0.264677	1.48412	nan	0.0284426	-0.581352	nan	2.56901	-	/files/ENCFF000AKV/	alignments	/biosample-types/cell_line_EFO_0001086/	1255116203	2010-11-16T00:00:00.000000+00:00	/files/ENCFF000AKO/@@download/ENCFF000AKO.bam	527c8144bc111aac01df1717408839a1	11707
ENCFF000AKU	archived	/experiments/ENCSR000AUK/	ChIP-seq	single-ended	A549	A549	Identified		4.50004	-1.45035	nan	nan	nan	-2.3157	nan	0.507423	-	/files/ENCFF000ALD/	alignments	/biosample-types/cell_line_EFO_0001086/	1302853812	2010-11-16T00:00:00.000000+00:00	/files/ENCFF000AKU/@@download/ENCFF000AKU.bam	6b1f5fc309deeba0da11fbc9a16286bb	12689
ENCFF000AKY	archived	/experiments/ENCSR000AUK/	ChIP-seq	single-ended	A549	A549	Identified		5.21955	-1.09519	-1.93441	-0.952144	-0.927598	-1.52784	-3.00771	0.360582	-	/files/ENCFF000ALK/	alignments	/biosample-types/cell_line_EFO_0001086/	5762617371	2010-11-16T00:00:00.000000+00:00	/files/ENCFF000AKY/@@download/ENCFF000AKY.bam	8b3726680f71ff589980b51f3700cbe6	12887
ENCFF000AKZ	archived	/experiments/ENCSR000AVG/	ChIP-seq	single-ended	A549	A549	Identified		5.169	-2.19927	nan	-0.91256	nan	-1.23858	nan	nan	-	/files/ENCFF000ALH/	alignments	/biosample-types/cell_line_EFO_0001086/	1171206285	2010-11-16T00:00:00.000000+00:00	/files/ENCFF000AKZ/@@download/ENCFF000AKZ.bam	c66117a6617a8f0cae49bad689ae6193	11696
ENCFF000ALB	archived	/experiments/ENCSR000AVG/	ChIP-seq	single-ended	A549	A549	Identified		5.33826	-1.74735	nan	nan	-0.497194	-3.25914	-0.144441	0.481745	-	/files/ENCFF000ALJ/	alignments	/biosample-types/cell_line_EFO_0001086/	1335938634	2010-11-16T00:00:00.000000+00:00	/files/ENCFF000ALB/@@download/ENCFF000ALB.bam	5ce5b3e9b50f348f7b62825739236bc6	11697
ENCFF000ALE	archived	/experiments/ENCSR000AUL/	ChIP-seq	single-ended	A549	A549	Identified		5.45517	nan	nan	nan	nan	-0.801267	nan	nan	-	/files/ENCFF000ALQ/	alignments	/biosample-types/cell_line_EFO_0001086/	545132273	2010-11-16T00:00:00.000000+00:00	/files/ENCFF000ALE/@@download/ENCFF000ALE.bam	594ee1f1936dc44de0668840831ca754	12897
ENCFF000ALG	archived	/experiments/ENCSR000AUL/	ChIP-seq	single-ended	A549	A549	Identified		5.02623	-2.77578	-0.815921	-2.48935	-1.08372	-1.84571	-4.18812	-1.09359	-	/files/ENCFF000ALU/	alignments	/biosample-types/cell_line_EFO_0001086/	5497637753	2010-11-16T00:00:00.000000+00:00	/files/ENCFF000ALG/@@download/ENCFF000ALG.bam	445cecba0b6c77fa4287f54e1d887e51	1929
ENCFF000ALL	archived	/experiments/ENCSR000ASU/	ChIP-seq	single-ended	A549	A549	Identified		5.36982	-0.480488	0.881184	nan	-0.469573	-2.595	nan	nan	-	/files/ENCFF000ALT/	alignments	/biosample-types/cell_line_EFO_0001086/	964729136	2010-11-16T00:00:00.000000+00:00	/files/ENCFF000ALL/@@download/ENCFF000ALL.bam	c2b983b883bfcc257cfe7d47ed23b07f	10439
ENCFF000ALN	archived	/experiments/ENCSR000ASU/	ChIP-seq	single-ended	A549	A549	Identified		6.52303	nan	1.07848	nan	nan	-2.87111	0.566585	nan	-	/files/ENCFF000ALV/	alignments	/biosample-types/cell_line_EFO_0001086/	682296029	2010-11-16T00:00:00.000000+00:00	/files/ENCFF000ALN/@@download/ENCFF000ALN.bam	55ccb1d916ec334e8eaabac5e62c2ed4	10440
ENCFF000ALP	archived	/experiments/ENCSR000ATP/	ChIP-seq	single-ended	A549	A549	Identified		5.05229	-1.33166	0.638649	-0.39306	-0.972786	-2.08848	-0.848685	-0.758242	-	/files/ENCFF000AMD/	alignments	/biosample-types/cell_line_EFO_0001086/	2258265158	2010-11-16T00:00:00.000000+00:00	/files/ENCFF000ALP/@@download/ENCFF000ALP.bam	9de4e7339eb33df5c5caab3485863f16	10351
ENCFF000ALS	archived	/experiments/ENCSR000ATP/	ChIP-seq	single-ended	A549	A549	Identified		4.13676	-3.60093	-1.36687	0.222197	-1.10711	-4.08859	-2.19746	nan	-	/files/ENCFF000AMB/	alignments	/biosample-types/cell_line_EFO_0001086/	669813840	2010-11-16T00:00:00.000000+00:00	/files/ENCFF000ALS/@@download/ENCFF000ALS.bam	b2e925b6b6c6bb6fa0e76ec2c43da91b	10436
ENCFF000ALX	archived	/experiments/ENCSR000AUO/	ChIP-seq	single-ended	A549	A549	Identified		5.25667	-3.97679	0.293155	nan	0.109443	-2.04601	nan	1.37248	-	/files/ENCFF000AMF/	alignments	/biosample-types/cell_line_EFO_0001086/	798206014	2010-11-16T00:00:00.000000+00:00	/files/ENCFF000ALX/@@download/ENCFF000ALX.bam	892b66a51f23c11845977e743264df55	2232
ENCFF000ALZ	archived	/experiments/ENCSR000AUO/	ChIP-seq	single-ended	A549	A549	Identified		4.97763	-1.93772	0.355061	nan	0.0550754	-1.65427	-0.467765	1.06061	-	/files/ENCFF000AME/	alignments	/biosample-types/cell_line_EFO_0001086/	1494698977	2010-11-16T00:00:00.000000+00:00	/files/ENCFF000ALZ/@@download/ENCFF000ALZ.bam	f021dd22f2658c4dd185a012668df981	11662
ENCFF000BAF	archived	/experiments/ENCSR000AOB/	ChIP-seq	single-ended	HELA	HELA	Identified		-0.873931	-0.790815	5.44167	nan	nan	-1.73556	nan	0.0087121	-	/files/ENCFF000BAO/	alignments	/biosample-types/cell_line_EFO_0002791/	1447690309	2010-11-16T00:00:00.000000+00:00	/files/ENCFF000BAF/@@download/ENCFF000BAF.bam	a31d2cb1b20211bef2a834b65c68dfdb	3219
ENCFF000BAI	archived	/experiments/ENCSR000AOB/	ChIP-seq	single-ended	HELA	HELA	Identified		-2.43004	-1.77203	5.58716	nan	-1.7473	-1.64904	-0.504903	nan	-	/files/ENCFF000BAU/	alignments	/biosample-types/cell_line_EFO_0002791/	2774533661	2010-11-16T00:00:00.000000+00:00	/files/ENCFF000BAI/@@download/ENCFF000BAI.bam	91c9d8b8d79ff22d5110b8c7c117d29b	3221
ENCFF000BAJ	archived	/experiments/ENCSR000AOA/	ChIP-seq	single-ended	HELA	HELA	Identified		-0.285986	-1.36902	4.05612	nan	-0.929843	-1.95841	-2.20485	0.783276	-	/files/ENCFF000BAS/	alignments	/biosample-types/cell_line_EFO_0002791/	979239682	2010-11-16T00:00:00.000000+00:00	/files/ENCFF000BAJ/@@download/ENCFF000BAJ.bam	64aa1f9e9dff974229dd2c8b9e1910d4	2880
ENCFF000BAL	archived	/experiments/ENCSR000AOA/	ChIP-seq	single-ended	HELA	HELA	Identified		-2.17163	-1.2912	4.48342	nan	nan	-1.70438	-1.63608	-0.720967	-	/files/ENCFF000BAT/	alignments	/biosample-types/cell_line_EFO_0002791/	1016709538	2010-11-16T00:00:00.000000+00:00	/files/ENCFF000BAL/@@download/ENCFF000BAL.bam	bfad1089c59230bdb69e9edc727f1c1c	2881
ENCFF000BAP	archived	/experiments/ENCSR000ATC/	ChIP-seq	single-ended	HELA	HELA	Identified		0.103522	-0.329437	5.97625	0.023599	-0.86416	-2.07096	0.0763864	1.41862	-	/files/ENCFF000BBE/	alignments	/biosample-types/cell_line_EFO_0002791/	1588699606	2010-11-16T00:00:00.000000+00:00	/files/ENCFF000BAP/@@download/ENCFF000BAP.bam	487ec2c53ce8c47ff9aa0993963b4204	9772
ENCFF000BAR	archived	/experiments/ENCSR000ATC/	ChIP-seq	single-ended	HELA	HELA	Identified		nan	-1.21527	6.20085	nan	nan	-2.64962	-0.574534	0.694499	-	/files/ENCFF000BBD/	alignments	/biosample-types/cell_line_EFO_0002791/	1116395847	2010-11-16T00:00:00.000000+00:00	/files/ENCFF000BAR/@@download/ENCFF000BAR.bam	29f2b48d234054071c562f01dfb539db	1072
ENCFF000BAX	archived	/experiments/ENCSR000AQN/	ChIP-seq	single-ended	HELA	HELA	Identified		1.38164	-3.48617	6.34386	nan	nan	-2.97462	nan	0.830305	-	/files/ENCFF000BBK/	alignments	/biosample-types/cell_line_EFO_0002791/	1442372718	2010-11-16T00:00:00.000000+00:00	/files/ENCFF000BAX/@@download/ENCFF000BAX.bam	e34724e73e381c1167a69b72fa952d79	1048
ENCFF000BAY	archived	/experiments/ENCSR000AQN/	ChIP-seq	single-ended	HELA	HELA	Identified		1.48764	-1.82265	6.65767	nan	nan	-0.84916	nan	2.46644	-	/files/ENCFF000BBJ/	alignments	/biosample-types/cell_line_EFO_0002791/	1700768109	2010-11-16T00:00:00.000000+00:00	/files/ENCFF000BAY/@@download/ENCFF000BAY.bam	76a2edc75be0b254fb06c4e54e6795ad	3222
ENCFF000BBA	archived	/experiments/ENCSR000APW/	ChIP-seq	single-ended	HELA	HELA	Identified		nan	-1.74444	7.37479	nan	nan	-1.28501	nan	nan	-	/files/ENCFF000BBP/	alignments	/biosample-types/cell_line_EFO_0002791/	863088659	2010-11-16T00:00:00.000000+00:00	/files/ENCFF000BBA/@@download/ENCFF000BBA.bam	2cbf5aba58a3a25621e88c0bbb3e951c	3223
ENCFF000BBB	archived	/experiments/ENCSR000APW/	ChIP-seq	single-ended	HELA	HELA	Identified		0.249526	-2.2133	6.69174	nan	nan	-1.79555	nan	nan	-	/files/ENCFF000BBQ/	alignments	/biosample-types/cell_line_EFO_0002791/	1013246332	2010-11-16T00:00:00.000000+00:00	/files/ENCFF000BBB/@@download/ENCFF000BBB.bam	5047977b1b2a4817d2032596b31f25fc	1079
ENCFF000BBG	archived	/experiments/ENCSR000AQO/	ChIP-seq	single-ended	HELA	HELA	Identified		-1.1351	-1.9541	6.01038	nan	-0.608413	-1.97979	-0.911424	nan	-	/files/ENCFF000BBW/	alignments	/biosample-types/cell_line_EFO_0002791/	1564985942	2010-11-16T00:00:00.000000+00:00	/files/ENCFF000BBG/@@download/ENCFF000BBG.bam	d8957890a4a0b21712b0dc429f768292	1032
ENCFF000BBH	archived	/experiments/ENCSR000AQO/	ChIP-seq	single-ended	HELA	HELA	Identified		nan	-0.202648	5.80749	nan	nan	0.0293304	nan	nan	-	/files/ENCFF000BBT/	alignments	/biosample-types/cell_line_EFO_0002791/	639792786	2010-11-16T00:00:00.000000+00:00	/files/ENCFF000BBH/@@download/ENCFF000BBH.bam	a5e1d204f0d39b5c84aa1b15ceb6c4f6	2717
ENCFF000BBM	archived	/experiments/ENCSR000AOC/	ChIP-seq	single-ended	HELA	HELA	Identified		-0.181042	-1.32318	5.14777	-1.21903	0.0261816	-1.27913	-0.402478	3.22304	-	/files/ENCFF000BBY/	alignments	/biosample-types/cell_line_EFO_0002791/	887482725	2010-11-16T00:00:00.000000+00:00	/files/ENCFF000BBM/@@download/ENCFF000BBM.bam	bdd50d9e77fbfadb6de88e8aadc249ac	2854
ENCFF000BBN	archived	/experiments/ENCSR000AOC/	ChIP-seq	single-ended	HELA	HELA	Identified		1.34926	-1.45691	5.05976	nan	-1.64985	-1.09991	nan	2.87448	-	/files/ENCFF000BBZ/	alignments	/biosample-types/cell_line_EFO_0002791/	930565678	2010-11-16T00:00:00.000000+00:00	/files/ENCFF000BBN/@@download/ENCFF000BBN.bam	d236817fb6cc3d0ad7f43e0110bd5c72	2856
ENCFF000BBS	released	/experiments/ENCSR000APB/	ChIP-seq	single-ended	HELA	HELA	Identified		-1.68547	-3.85577	5.5323	nan	-0.0190544	-1.77178	-0.222588	nan	-	/files/ENCFF000BCE/	alignments	/biosample-types/cell_line_EFO_0002791/	1453564258	2010-11-16T00:00:00.000000+00:00	/files/ENCFF000BBS/@@download/ENCFF000BBS.bam	e6e6f1c8de9a31c2f67d0c00c571fcd4	2859
ENCFF000BBV	released	/experiments/ENCSR000APB/	ChIP-seq	single-ended	HELA	HELA	Identified		-2.19986	-1.18087	4.22433	nan	-0.0329603	-1.40976	nan	nan	-	/files/ENCFF000BCI/	alignments	/biosample-types/cell_line_EFO_0002791/	1182508839	2010-11-16T00:00:00.000000+00:00	/files/ENCFF000BBV/@@download/ENCFF000BBV.bam	1ef4f6f8183c7c01594ba45c7c662640	2703
ENCFF000BCA	released	/experiments/ENCSR000AOD/	ChIP-seq	single-ended	HELA	HELA	Identified		-2.09942	-1.61179	5.82737	nan	-1.59008	-2.12522	nan	0.62164	-	/files/ENCFF000BCK/	alignments	/biosample-types/cell_line_EFO_0002791/	1205321119	2010-11-16T00:00:00.000000+00:00	/files/ENCFF000BCA/@@download/ENCFF000BCA.bam	dfb61c5873ac31dcf71d87e214f53e20	3144
ENCFF000BCC	released	/experiments/ENCSR000AOD/	ChIP-seq	single-ended	HELA	HELA	Identified		-1.98827	-2.37906	5.61416	nan	-1.44204	-1.87535	nan	nan	-	/files/ENCFF000BCL/	alignments	/biosample-types/cell_line_EFO_0002791/	1329771728	2010-11-16T00:00:00.000000+00:00	/files/ENCFF000BCC/@@download/ENCFF000BCC.bam	1ef937c6b06cecc5a8aeb2ad66470034	1058
ENCFF000BCF	archived	/experiments/ENCSR000AOE/	ChIP-seq	single-ended	HELA	HELA	Identified		-2.01444	-1.04612	5.78303	-0.68362	-1.48031	-1.12919	-2.20783	2.17034	-	/files/ENCFF000BCU/	alignments	/biosample-types/cell_line_EFO_0002791/	1376485351	2010-11-16T00:00:00.000000+00:00	/files/ENCFF000BCF/@@download/ENCFF000BCF.bam	e8c08de911b8ede5c60fbf68c20b429a	2552
ENCFF000BCH	archived	/experiments/ENCSR000AOE/	ChIP-seq	single-ended	HELA	HELA	Identified		nan	-1.42651	4.25409	-1.35235	-1.87651	-2.08181	-0.465928	-0.660477	-	/files/ENCFF000BCT/	alignments	/biosample-types/cell_line_EFO_0002791/	948319876	2010-11-16T00:00:00.000000+00:00	/files/ENCFF000BCH/@@download/ENCFF000BCH.bam	f8b265cf1e140f9c68bc2608e25126e1	3542
ENCFF000BCN	archived	/experiments/ENCSR000AOF/	ChIP-seq	single-ended	HELA	HELA	Identified		0.223415	-1.6987	4.54336	nan	-2.60119	-2.0217	-2.07462	1.83622	-	/files/ENCFF000BCZ/	alignments	/biosample-types/cell_line_EFO_0002791/	765003550	2010-11-16T00:00:00.000000+00:00	/files/ENCFF000BCN/@@download/ENCFF000BCN.bam	16a56e25b2dfb98b6b9b2f60756cfdac	3209
ENCFF000BCO	archived	/experiments/ENCSR000AOF/	ChIP-seq	single-ended	HELA	HELA	Identified		-0.212158	-1.76992	4.84327	0.0917097	-2.20375	-2.12979	nan	2.04418	-	/files/ENCFF000BDA/	alignments	/biosample-types/cell_line_EFO_0002791/	939079175	2010-11-16T00:00:00.000000+00:00	/files/ENCFF000BCO/@@download/ENCFF000BCO.bam	ed0392ee932fd8e8e83b5901564aa85e	9951
ENCFF000BCQ	archived	/experiments/ENCSR000AOG/	ChIP-seq	single-ended	HELA	HELA	Identified		-0.614055	-1.24111	4.35239	nan	nan	-1.74008	-1.23855	0.19612	-	/files/ENCFF000BDG/	alignments	/biosample-types/cell_line_EFO_0002791/	977626403	2010-11-16T00:00:00.000000+00:00	/files/ENCFF000BCQ/@@download/ENCFF000BCQ.bam	41360f2839ed873522fbb3244dfc52b5	3374
ENCFF000BCR	archived	/experiments/ENCSR000AOG/	ChIP-seq	single-ended	HELA	HELA	Identified		-1.69248	-2.00859	4.07118	-1.60268	-2.24389	-1.7208	-0.784029	nan	-	/files/ENCFF000BDF/	alignments	/biosample-types/cell_line_EFO_0002791/	847889907	2010-11-16T00:00:00.000000+00:00	/files/ENCFF000BCR/@@download/ENCFF000BCR.bam	e11b21b6f526c296007999c83b08c4eb	2888
ENCFF000BCW	archived	/experiments/ENCSR000AOH/	ChIP-seq	single-ended	HELA	HELA	Identified		0.546832	-1.22085	4.53779	-0.501037	-2.68896	-1.78256	-1.20472	2.37843	-	/files/ENCFF000BDH/	alignments	/biosample-types/cell_line_EFO_0002791/	1005300783	2010-11-16T00:00:00.000000+00:00	/files/ENCFF000BCW/@@download/ENCFF000BCW.bam	c20bcb6e5c6a23fb5ba8e202430a9b04	2687
ENCFF000BCX	archived	/experiments/ENCSR000AOH/	ChIP-seq	single-ended	HELA	HELA	Identified		-0.00159119	-0.58509	4.8776	-1.93431	-0.535637	-1.56073	-0.802282	2.6593	-	/files/ENCFF000BDN/	alignments	/biosample-types/cell_line_EFO_0002791/	1003800543	2010-11-16T00:00:00.000000+00:00	/files/ENCFF000BCX/@@download/ENCFF000BCX.bam	b8511662dfe291c20c2cc7230176d575	3200
ENCFF000BDC	archived	/experiments/ENCSR000AOI/	ChIP-seq	single-ended	HELA	HELA	Identified		-1.64485	-3.70528	4.1646	nan	-1.30041	-2.25627	-1.00126	-0.379264	-	/files/ENCFF000BDM/	alignments	/biosample-types/cell_line_EFO_0002791/	837738413	2010-11-16T00:00:00.000000+00:00	/files/ENCFF000BDC/@@download/ENCFF000BDC.bam	1e45911c931efa7e0129f54f6c58e6df	2890
ENCFF000BDD	archived	/experiments/ENCSR000AOI/	ChIP-seq	single-ended	HELA	HELA	Identified		-0.485561	-1.31205	4.60055	nan	nan	-2.19247	-0.298683	nan	-	/files/ENCFF000BDR/	alignments	/biosample-types/cell_line_EFO_0002791/	764446019	2010-11-16T00:00:00.000000+00:00	/files/ENCFF000BDD/@@download/ENCFF000BDD.bam	4aaa9730f63685de08bd1ad568872756	3207
ENCFF000BDJ	revoked	/experiments/ENCSR000AOJ/	ChIP-seq	single-ended	HELA	HELA	Identified		nan	nan	5.46004	-0.796439	nan	-2.73504	-0.729652	0.604924	-		alignments	/biosample-types/cell_line_EFO_0002791/	1132891742	2010-11-16T00:00:00.000000+00:00	/files/ENCFF000BDJ/@@download/ENCFF000BDJ.bam	f020973769ac85f2fc16afa68c8bbdd4	2892
ENCFF000BDK	revoked	/experiments/ENCSR000AOJ/	ChIP-seq	single-ended	HELA	HELA	Identified		0.0150424	-1.66392	5.29571	nan	nan	-1.52501	-2.01369	1.17258	-		alignments	/biosample-types/cell_line_EFO_0002791/	1361518474	2010-11-16T00:00:00.000000+00:00	/files/ENCFF000BDK/@@download/ENCFF000BDK.bam	fd2d0b75e8f0d70ef2207bbae551fd04	2636
ENCFF000BDP	archived	/experiments/ENCSR000AME/	ChIP-seq	single-ended	HepG2	HepG2	Identified		nan	0.0837145	nan	4.14261	2.72757	-0.68182	nan	nan	-	/files/ENCFF000BDT/	alignments	/biosample-types/cell_line_EFO_0001187/	98902705	2010-11-16T00:00:00.000000+00:00	/files/ENCFF000BDP/@@download/ENCFF000BDP.bam	68e7eb7329d8860abf1c73903f0af4ac	1094
ENCFF000BDQ	archived	/experiments/ENCSR000AME/	ChIP-seq	single-ended	HepG2	HepG2	Identified		0.522596	0.528177	nan	4.88405	nan	nan	nan	nan	-	/files/ENCFF000BDZ/	alignments	/biosample-types/cell_line_EFO_0001187/	402708417	2010-11-16T00:00:00.000000+00:00	/files/ENCFF000BDQ/@@download/ENCFF000BDQ.bam	41aec515c0618204280d1c722fa3629b	2634
ENCFF000BDU	archived	/experiments/ENCSR000AMA/	ChIP-seq	single-ended	HepG2	HepG2	Identified		nan	-1.8787	nan	4.72007	nan	-2.31505	nan	1.85065	-	/files/ENCFF000BED/	alignments	/biosample-types/cell_line_EFO_0001187/	105913786	2010-11-16T00:00:00.000000+00:00	/files/ENCFF000BDU/@@download/ENCFF000BDU.bam	84ea4c1b44cf42bbc2c1cf496a707549	3383
ENCFF000BDW	archived	/experiments/ENCSR000AMA/	ChIP-seq	single-ended	HepG2	HepG2	Identified		-0.508666	-1.24736	-0.115433	4.02592	-0.706793	-1.80548	-2.18123	0.358498	-	/files/ENCFF000BEI/	alignments	/biosample-types/cell_line_EFO_0001187/	680967999	2010-11-16T00:00:00.000000+00:00	/files/ENCFF000BDW/@@download/ENCFF000BDW.bam	119d5f0c9c9080654ddb211e7bfde7ab	2637
ENCFF000BEB	archived	/experiments/ENCSR000ARI/	ChIP-seq	single-ended	HepG2	HepG2	Identified		0.250088	nan	1.71497	6.92143	nan	nan	nan	3.62751	-	/files/ENCFF000BEL/	alignments	/biosample-types/cell_line_EFO_0001187/	928651798	2010-11-16T00:00:00.000000+00:00	/files/ENCFF000BEB/@@download/ENCFF000BEB.bam	edf2b71524e34bb1a6fd14b383d81db1	3618
ENCFF000BEE	archived	/experiments/ENCSR000ARI/	ChIP-seq	single-ended	HepG2	HepG2	Identified		0.914632	-1.36822	0.183703	6.97399	nan	-1.35591	nan	2.11461	-	/files/ENCFF000BEQ/	alignments	/biosample-types/cell_line_EFO_0001187/	2177038810	2010-11-16T00:00:00.000000+00:00	/files/ENCFF000BEE/@@download/ENCFF000BEE.bam	490110ea23fcd5fe8d8073e593367163	1116
ENCFF000BEG	archived	/experiments/ENCSR000AOK/	ChIP-seq	single-ended	HepG2	HepG2	Identified		0.407395	-1.36358	-0.89051	4.9887	-1.17315	-2.67539	-0.657311	0.908793	-	/files/ENCFF000BEP/	alignments	/biosample-types/cell_line_EFO_0001187/	1018683832	2010-11-16T00:00:00.000000+00:00	/files/ENCFF000BEG/@@download/ENCFF000BEG.bam	c5762ad2e06a72f28724ecd3e75a9fee	1117
ENCFF000BEJ	archived	/experiments/ENCSR000AOK/	ChIP-seq	single-ended	HepG2	HepG2	Identified		nan	-1.56588	0.195298	4.79844	nan	-1.54305	nan	-0.174652	-	/files/ENCFF000BES/	alignments	/biosample-types/cell_line_EFO_0001187/	926435979	2010-11-16T00:00:00.000000+00:00	/files/ENCFF000BEJ/@@download/ENCFF000BEJ.bam	9bbbd80698db2735610583a09461cb2f	10382
ENCFF000BEM	archived	/experiments/ENCSR000APV/	ChIP-seq	single-ended	HepG2	HepG2	Identified		nan	-1.029	nan	7.50264	nan	-0.926715	0.793825	nan	-	/files/ENCFF000BEX/	alignments	/biosample-types/cell_line_EFO_0001187/	1301296626	2010-11-16T00:00:00.000000+00:00	/files/ENCFF000BEM/@@download/ENCFF000BEM.bam	bdeabafdedd09747e8104ec103631c65	3617
ENCFF000BEO	archived	/experiments/ENCSR000APV/	ChIP-seq	single-ended	HepG2	HepG2	Identified		0.556255	0.249749	nan	7.597	nan	-0.955348	nan	nan	-	/files/ENCFF000BEY/	alignments	/biosample-types/cell_line_EFO_0001187/	1306608543	2010-11-16T00:00:00.000000+00:00	/files/ENCFF000BEO/@@download/ENCFF000BEO.bam	17847371fcf423c9473d5ea4b54c51f9	2664
ENCFF000BEU	archived	/experiments/ENCSR000ATD/	ChIP-seq	single-ended	HepG2	HepG2	Identified		nan	-3.84695	nan	5.30158	0.751936	-2.84737	nan	nan	-	/files/ENCFF000BFK/	alignments	/biosample-types/cell_line_EFO_0001187/	1931244446	2010-11-16T00:00:00.000000+00:00	/files/ENCFF000BEU/@@download/ENCFF000BEU.bam	b8f98965d2567dad7fe873fb6a77c344	1118
ENCFF000BEV	archived	/experiments/ENCSR000ATD/	ChIP-seq	single-ended	HepG2	HepG2	Identified		-1.52964	-1.43044	1.32873	5.29707	0.177866	-1.70217	nan	nan	-	/files/ENCFF000BFI/	alignments	/biosample-types/cell_line_EFO_0001187/	1814983166	2010-11-16T00:00:00.000000+00:00	/files/ENCFF000BEV/@@download/ENCFF000BEV.bam	dac7d6d2603e7fd99c4a345fc8a23cd1	9929
ENCFF000BEZ	archived	/experiments/ENCSR000AMO/	ChIP-seq	single-ended	HepG2	HepG2	Identified		nan	-1.39842	1.025	5.83725	nan	-0.958092	-0.0112222	nan	-	/files/ENCFF000BFD/	alignments	/biosample-types/cell_line_EFO_0001187/	231713875	2010-11-16T00:00:00.000000+00:00	/files/ENCFF000BEZ/@@download/ENCFF000BEZ.bam	d30bd5ba725ca789ae4b1b86d58c3373	3626
ENCFF000BFB	archived	/experiments/ENCSR000AMO/	ChIP-seq	single-ended	HepG2	HepG2	Identified		0.796327	-1.44399	nan	5.15778	nan	-1.53886	nan	1.35109	-	/files/ENCFF000BFH/	alignments	/biosample-types/cell_line_EFO_0001187/	345031436	2010-11-16T00:00:00.000000+00:00	/files/ENCFF000BFB/@@download/ENCFF000BFB.bam	3870747e4834285e85ae02e9fd7ff1e6	3161
ENCFF000BFE	archived	/experiments/ENCSR000AOL/	ChIP-seq	single-ended	HepG2	HepG2	Identified		-1.38173	-1.08757	0.345838	4.75304	nan	-1.6204	-2.09128	nan	-	/files/ENCFF000BFU/	alignments	/biosample-types/cell_line_EFO_0001187/	1272075802	2010-11-16T00:00:00.000000+00:00	/files/ENCFF000BFE/@@download/ENCFF000BFE.bam	15a5ff5c6433cce233a01bc2a729122c	3612
ENCFF000BFF	archived	/experiments/ENCSR000AOL/	ChIP-seq	single-ended	HepG2	HepG2	Identified		nan	-0.378537	nan	4.965	nan	-1.96663	0.786034	nan	-	/files/ENCFF000BFR/	alignments	/biosample-types/cell_line_EFO_0001187/	331852801	2010-11-16T00:00:00.000000+00:00	/files/ENCFF000BFF/@@download/ENCFF000BFF.bam	25d0e68411784d6087b35ff491638e7c	3613
ENCFF000BFL	archived	/experiments/ENCSR000AMB/	ChIP-seq	single-ended	HepG2	HepG2	Identified		-0.627682	-2.34154	nan	6.07426	nan	-2.28709	nan	nan	-	/files/ENCFF000BFT/	alignments	/biosample-types/cell_line_EFO_0001187/	237174388	2010-11-16T00:00:00.000000+00:00	/files/ENCFF000BFL/@@download/ENCFF000BFL.bam	4e4b3f660e7bd230e20fe41caa4a3b45	9959
ENCFF000BFN	archived	/experiments/ENCSR000AMB/	ChIP-seq	single-ended	HepG2	HepG2	Identified		-2.1334	-2.18843	-1.2218	2.10013	-2.11923	-1.81078	-2.0352	nan	-	/files/ENCFF000BFZ/	alignments	/biosample-types/cell_line_EFO_0001187/	639274138	2010-11-16T00:00:00.000000+00:00	/files/ENCFF000BFN/@@download/ENCFF000BFN.bam	03618eb7a572ac7b2a1fa772b65c725f	963
ENCFF000BFP	archived	/experiments/ENCSR000AMC/	ChIP-seq	single-ended	HepG2	HepG2	Identified		-1.56238	-1.53431	0.391369	5.41384	nan	-2.90316	nan	1.90794	-	/files/ENCFF000BGD/	alignments	/biosample-types/cell_line_EFO_0001187/	761372467	2010-11-16T00:00:00.000000+00:00	/files/ENCFF000BFP/@@download/ENCFF000BFP.bam	62cea5dfc2b299efd5cbb6fa5ec86c10	2692
ENCFF000BFQ	archived	/experiments/ENCSR000AMC/	ChIP-seq	single-ended	HepG2	HepG2	Identified		0.078793	-1.30852	nan	6.0938	-0.603725	-0.954077	nan	1.20919	-	/files/ENCFF000BGA/	alignments	/biosample-types/cell_line_EFO_0001187/	506114090	2010-11-16T00:00:00.000000+00:00	/files/ENCFF000BFQ/@@download/ENCFF000BFQ.bam	67c4cc7729ef3eb900c2a16c7428ee11	3155
ENCFF000BFW	archived	/experiments/ENCSR000AMP/	ChIP-seq	single-ended	HepG2	HepG2	Identified		-0.00299481	-1.8699	1.37122	5.73752	0.364938	-1.49072	nan	2.29417	-	/files/ENCFF000BGE/	alignments	/biosample-types/cell_line_EFO_0001187/	319120369	2010-11-16T00:00:00.000000+00:00	/files/ENCFF000BFW/@@download/ENCFF000BFW.bam	9193868fa83b7c1ff8ee9fed42749305	9886
ENCFF000BFX	archived	/experiments/ENCSR000AMP/	ChIP-seq	single-ended	HepG2	HepG2	Identified		-1.02794	-1.30571	0.0282722	5.17648	0.829272	-1.04116	nan	1.89744	-	/files/ENCFF000BGF/	alignments	/biosample-types/cell_line_EFO_0001187/	375383613	2010-11-16T00:00:00.000000+00:00	/files/ENCFF000BFX/@@download/ENCFF000BFX.bam	5aa2a720d19a76f6f49fa534e1f0de9f	9888
ENCFF000BGC	archived	/experiments/ENCSR000AOM/	ChIP-seq	single-ended	HepG2	HepG2	Identified		nan	-1.74207	0.878516	5.98512	0.123629	-1.28073	nan	0.618954	-	/files/ENCFF000BGR/	alignments	/biosample-types/cell_line_EFO_0001187/	1121933032	2010-11-16T00:00:00.000000+00:00	/files/ENCFF000BGC/@@download/ENCFF000BGC.bam	595880c33e77673ddd9f5e9a2d27562e	2645
ENCFF000BGI	archived	/experiments/ENCSR000AOM/	ChIP-seq	single-ended	HepG2	HepG2	Identified		-0.70792	-1.15896	0.0153214	5.03769	nan	-2.11351	nan	1.28692	-	/files/ENCFF000BGW/	alignments	/biosample-types/cell_line_EFO_0001187/	879161820	2010-11-16T00:00:00.000000+00:00	/files/ENCFF000BGI/@@download/ENCFF000BGI.bam	33284d52bc5345691cc7a4562149d4c4	3551
ENCFF000BGJ	archived	/experiments/ENCSR000AMD/	ChIP-seq	single-ended	HepG2	HepG2	Identified		1.47927	-0.91553	0.19253	6.32593	nan	-0.457441	nan	3.39488	-	/files/ENCFF000BGQ/	alignments	/biosample-types/cell_line_EFO_0001187/	238248869	2010-11-16T00:00:00.000000+00:00	/files/ENCFF000BGJ/@@download/ENCFF000BGJ.bam	406d76576172afd82f7a4bd273d25aa2	853
ENCFF000BGK	archived	/experiments/ENCSR000AMD/	ChIP-seq	single-ended	HepG2	HepG2	Identified		-3.35175	-2.00557	-2.97866	4.26679	-1.39576	-2.04924	-1.21807	0.779128	-	/files/ENCFF000BGS/	alignments	/biosample-types/cell_line_EFO_0001187/	910109725	2010-11-16T00:00:00.000000+00:00	/files/ENCFF000BGK/@@download/ENCFF000BGK.bam	94e62d61a59f2d3ce37b34c8f323e62c	854
ENCFF000BGN	archived	/experiments/ENCSR000AMQ/	ChIP-seq	single-ended	HepG2	HepG2	Identified		-1.54726	-1.77732	nan	5.18105	nan	-1.45397	-1.35811	0.125925	-	/files/ENCFF000BHC/	alignments	/biosample-types/cell_line_EFO_0001187/	865054869	2010-11-16T00:00:00.000000+00:00	/files/ENCFF000BGN/@@download/ENCFF000BGN.bam	b2f9af3c6825b90301faee7d6ef8e896	957
ENCFF000BGO	archived	/experiments/ENCSR000AMQ/	ChIP-seq	single-ended	HepG2	HepG2	Identified		0.825709	nan	nan	6.18257	nan	-2.32724	nan	nan	-	/files/ENCFF000BGX/	alignments	/biosample-types/cell_line_EFO_0001187/	379517793	2010-11-16T00:00:00.000000+00:00	/files/ENCFF000BGO/@@download/ENCFF000BGO.bam	2865f779a911ef9f5895f7f7ec621610	3630
ENCFF000BUV	archived	/experiments/ENCSR000ATT/	ChIP-seq	single-ended	K562	K562	Identified		nan	-2.20072	nan	nan	4.84412	-1.79414	nan	0.770575	-	/files/ENCFF000BVH/	alignments	/biosample-types/cell_line_EFO_0002067/	874158593	2010-11-16T00:00:00.000000+00:00	/files/ENCFF000BUV/@@download/ENCFF000BUV.bam	077bd419474c3a7efb00721cb759d76b	10218
ENCFF000BUY	archived	/experiments/ENCSR000ATU/	ChIP-seq	single-ended	K562	K562	Identified		nan	-0.155608	nan	nan	6.17264	-1.43822	0.887655	nan	-		alignments	/biosample-types/cell_line_EFO_0002067/	794128711	2010-11-16T00:00:00.000000+00:00	/files/ENCFF000BUY/@@download/ENCFF000BUY.bam	3939dddc90326bc87cf9b6b3e122c4c8	2112
ENCFF000BVF	archived	/experiments/ENCSR000ATV/	ChIP-seq	single-ended	K562	K562	Identified		nan	-1.47738	nan	nan	4.91292	-1.53474	-1.96881	nan	-	/files/ENCFF000BVP/	alignments	/biosample-types/cell_line_EFO_0002067/	1423387544	2010-11-16T00:00:00.000000+00:00	/files/ENCFF000BVF/@@download/ENCFF000BVF.bam	0e7c7c89396980b631e97dc9b600868e	12880
ENCFF000BVJ	archived	/experiments/ENCSR000ATW/	ChIP-seq	single-ended	K562	K562	Identified		nan	-1.90593	1.47421	nan	6.40695	-3.48749	-0.268049	nan	-		alignments	/biosample-types/cell_line_EFO_0002067/	971937031	2010-11-16T00:00:00.000000+00:00	/files/ENCFF000BVJ/@@download/ENCFF000BVJ.bam	424648d686aff363e79b958e2897a8db	6586
ENCFF000BVK	archived	/experiments/ENCSR000AQD/	ChIP-seq	single-ended	K562	K562	Identified		nan	-0.931806	nan	nan	7.1715	-2.27104	nan	2.92837	-		alignments	/biosample-types/cell_line_EFO_0002067/	817357775	2010-11-16T00:00:00.000000+00:00	/files/ENCFF000BVK/@@download/ENCFF000BVK.bam	5da9827158f777bcd1d4793ef89ac74c	12852
ENCFF000BVM	archived	/experiments/ENCSR000AQD/	ChIP-seq	single-ended	K562	K562	Identified		nan	nan	1.92579	1.75436	7.07836	-1.83027	-0.656926	nan	-		alignments	/biosample-types/cell_line_EFO_0002067/	1330315498	2010-11-16T00:00:00.000000+00:00	/files/ENCFF000BVM/@@download/ENCFF000BVM.bam	44106358b07db2448e6456f34e7c2b1a	12862
ENCFF000BVR	archived	/experiments/ENCSR000ATL/	ChIP-seq	single-ended	K562	K562	Identified		nan	-0.991447	0.907088	nan	6.00277	-2.76579	nan	0.511467	-	/files/ENCFF000BWE/	alignments	/biosample-types/cell_line_EFO_0002067/	863317155	2010-11-16T00:00:00.000000+00:00	/files/ENCFF000BVR/@@download/ENCFF000BVR.bam	587a47153fa51ea73ef20aff82e965fc	1917
ENCFF000BVV	archived	/experiments/ENCSR000AVD/	ChIP-seq	single-ended	K562	K562	Identified		-1.94522	-1.81733	0.0678332	0.114483	5.2842	-1.53408	nan	nan	-		alignments	/biosample-types/cell_line_EFO_0002067/	991149763	2010-11-16T00:00:00.000000+00:00	/files/ENCFF000BVV/@@download/ENCFF000BVV.bam	87d9a7a6e897989b2c96406714dfa957	12861
ENCFF000BVZ	archived	/experiments/ENCSR000AKY/	ChIP-seq	single-ended	K562	K562	Identified		nan	-0.665722	-0.390219	-0.663237	4.42921	-1.30067	-1.11814	nan	-	/files/ENCFF000BWK/	alignments	/biosample-types/cell_line_EFO_0002067/	796317121	2010-11-16T00:00:00.000000+00:00	/files/ENCFF000BVZ/@@download/ENCFF000BVZ.bam	f03cbc4333e2bbc46172c86bc97bb4b8	5950
ENCFF000BWB	released	/experiments/ENCSR000AKO/	ChIP-seq	single-ended	K562	K562	Identified		nan	-1.62787	-0.296236	-0.825345	3.07944	-1.57039	-2.52384	-1.18228	-	/files/ENCFF000BWM/	alignments	/biosample-types/cell_line_EFO_0002067/	617227989	2010-11-16T00:00:00.000000+00:00	/files/ENCFF000BWB/@@download/ENCFF000BWB.bam	cb5a5fc42a0d976476272e7062e6ba19	10600
ENCFF000BWC	released	/experiments/ENCSR000AKO/	ChIP-seq	single-ended	K562	K562	Identified		0.709528	-2.26959	nan	0.934428	4.43522	-1.87113	nan	-0.491545	-	/files/ENCFF000BWR/	alignments	/biosample-types/cell_line_EFO_0002067/	454281342	2010-11-16T00:00:00.000000+00:00	/files/ENCFF000BWC/@@download/ENCFF000BWC.bam	d611d261ac269a700cc6fc069af1ad6d	12859
ENCFF000BWG	archived	/experiments/ENCSR000AQE/	ChIP-seq	single-ended	K562	K562	Identified		nan	0.190746	nan	nan	7.54013	-3.02365	nan	nan	-	/files/ENCFF000BWQ/	alignments	/biosample-types/cell_line_EFO_0002067/	1888402715	2010-11-16T00:00:00.000000+00:00	/files/ENCFF000BWG/@@download/ENCFF000BWG.bam	be2deac429d566474c91c3574752d04f	2102
ENCFF000BWH	archived	/experiments/ENCSR000AQE/	ChIP-seq	single-ended	K562	K562	Identified		nan	1.31754	nan	nan	7.46823	-2.08423	nan	nan	-	/files/ENCFF000BWS/	alignments	/biosample-types/cell_line_EFO_0002067/	1080238221	2010-11-16T00:00:00.000000+00:00	/files/ENCFF000BWH/@@download/ENCFF000BWH.bam	db037e71ad56c7e540c6649a6a40d89b	12574
ENCFF000BWN	archived	/experiments/ENCSR000APC/	ChIP-seq	single-ended	K562	K562	Identified		1.0277	-2.2561	0.157256	nan	5.18017	-0.679514	-1.16601	0.998558	-	/files/ENCFF000BWU/	alignments	/biosample-types/cell_line_EFO_0002067/	1044257471	2010-11-16T00:00:00.000000+00:00	/files/ENCFF000BWN/@@download/ENCFF000BWN.bam	eb10c05d6c04efec7f3746ca80239ab2	10588
ENCFF000BWO	archived	/experiments/ENCSR000APC/	ChIP-seq	single-ended	K562	K562	Identified		1.42354	-0.998659	1.06711	nan	6.56792	-1.74604	-0.390364	0.86018	-	/files/ENCFF000BWV/	alignments	/biosample-types/cell_line_EFO_0002067/	837531672	2010-11-16T00:00:00.000000+00:00	/files/ENCFF000BWO/@@download/ENCFF000BWO.bam	b25d79c4de0ddec0f136065b7403070d	2116
ENCFF000BWX	archived	/experiments/ENCSR000AKP/	ChIP-seq	single-ended	K562	K562	Identified		-2.52759	-1.97569	0.501359	0.0103727	3.22539	-1.42988	-0.819009	-0.592968	-	/files/ENCFF000BXG/	alignments	/biosample-types/cell_line_EFO_0002067/	395327515	2010-11-16T00:00:00.000000+00:00	/files/ENCFF000BWX/@@download/ENCFF000BWX.bam	6f13ea930320f9a249e2c39fd9e45b40	2120
ENCFF000BWZ	archived	/experiments/ENCSR000AKP/	ChIP-seq	single-ended	K562	K562	Identified		-0.397027	-1.72476	-0.495791	-1.0498	4.37697	-2.00748	-1.36287	0.610709	-	/files/ENCFF000BXH/	alignments	/biosample-types/cell_line_EFO_0002067/	642200453	2010-11-16T00:00:00.000000+00:00	/files/ENCFF000BWZ/@@download/ENCFF000BWZ.bam	13b1cd435e0f1719646d4311d036afbb	11724
ENCFF000BXA	released	/experiments/ENCSR000AKQ/	ChIP-seq	single-ended	K562	K562	Identified		nan	-1.81716	0.171804	nan	3.89377	-1.16935	0.456107	nan	-	/files/ENCFF000BXP/	alignments	/biosample-types/cell_line_EFO_0002067/	543149368	2010-11-16T00:00:00.000000+00:00	/files/ENCFF000BXA/@@download/ENCFF000BXA.bam	775e55d486d20632183c5d5e0a5f40b9	2145
ENCFF000BXC	released	/experiments/ENCSR000AKQ/	ChIP-seq	single-ended	K562	K562	Identified		-1.5856	-2.79769	-0.880846	nan	4.16355	-2.52795	nan	-0.783985	-	/files/ENCFF000BXN/	alignments	/biosample-types/cell_line_EFO_0002067/	496329709	2010-11-16T00:00:00.000000+00:00	/files/ENCFF000BXC/@@download/ENCFF000BXC.bam	167e3f8c499be273c0e585c456026678	11735
ENCFF000BXE	released	/experiments/ENCSR000AKR/	ChIP-seq	single-ended	K562	K562	Identified		-1.52733	-1.71496	-1.16476	-2.61479	3.08663	-1.78672	-1.27865	-0.624192	-	/files/ENCFF000BXR/	alignments	/biosample-types/cell_line_EFO_0002067/	785273257	2010-11-16T00:00:00.000000+00:00	/files/ENCFF000BXE/@@download/ENCFF000BXE.bam	74f475184ed87a1b471c36ae0d0000de	7335
ENCFF000BXF	released	/experiments/ENCSR000AKR/	ChIP-seq	single-ended	K562	K562	Identified		-2.40156	-2.1304	-1.13528	nan	3.74486	-1.96348	-0.864429	nan	-	/files/ENCFF000BXO/	alignments	/biosample-types/cell_line_EFO_0002067/	457156523	2010-11-16T00:00:00.000000+00:00	/files/ENCFF000BXF/@@download/ENCFF000BXF.bam	78772ccbb66d6056c4a68ae319d612b6	7050
ENCFF000BXK	archived	/experiments/ENCSR000AKS/	ChIP-seq	single-ended	K562	K562	Identified		-1.3268	-2.05241	-1.80742	-2.642	2.6589	-1.81342	-1.75228	0.275041	-	/files/ENCFF000BXX/	alignments	/biosample-types/cell_line_EFO_0002067/	964104660	2010-11-16T00:00:00.000000+00:00	/files/ENCFF000BXK/@@download/ENCFF000BXK.bam	7b9f8ccd15fea0bda867e042db2b6f5a	11796
ENCFF000BXL	archived	/experiments/ENCSR000AKS/	ChIP-seq	single-ended	K562	K562	Identified		nan	-1.53712	nan	0.972555	3.82093	-2.75767	-1.38798	nan	-	/files/ENCFF000BYG/	alignments	/biosample-types/cell_line_EFO_0002067/	517369917	2010-11-16T00:00:00.000000+00:00	/files/ENCFF000BXL/@@download/ENCFF000BXL.bam	abe5c163690b729543bdaf028e468cd9	7186
ENCFF000BXS	archived	/experiments/ENCSR000AKT/	ChIP-seq	single-ended	K562	K562	Identified		-2.24637	-2.46035	-1.18787	nan	3.80135	-1.76907	-0.461921	nan	-	/files/ENCFF000BYF/	alignments	/biosample-types/cell_line_EFO_0002067/	476900099	2010-11-16T00:00:00.000000+00:00	/files/ENCFF000BXS/@@download/ENCFF000BXS.bam	2412be32cb17a832103b3f030a66de8b	7068
ENCFF000BXT	archived	/experiments/ENCSR000AKT/	ChIP-seq	single-ended	K562	K562	Identified		-0.537038	-1.55097	-1.54465	-0.804519	4.50608	-1.09463	-1.77246	0.861974	-	/files/ENCFF000BYA/	alignments	/biosample-types/cell_line_EFO_0002067/	615439895	2010-11-16T00:00:00.000000+00:00	/files/ENCFF000BXT/@@download/ENCFF000BXT.bam	a5c32a6b6713b10ecc6f7931b45b60a6	1913
ENCFF000BXW	archived	/experiments/ENCSR000AKU/	ChIP-seq	single-ended	K562	K562	Identified		-0.129172	-2.35587	-0.837146	nan	3.50796	-1.26942	-0.691295	0.711291	-	/files/ENCFF000BYJ/	alignments	/biosample-types/cell_line_EFO_0002067/	404100446	2010-11-16T00:00:00.000000+00:00	/files/ENCFF000BXW/@@download/ENCFF000BXW.bam	5cd9daebeb17823df3e774b9c99bc52a	10410
ENCFF000BXZ	archived	/experiments/ENCSR000AKU/	ChIP-seq	single-ended	K562	K562	Identified		1.12236	-2.09318	-0.446777	0.501134	3.93398	-1.57007	-1.18374	-0.241957	-	/files/ENCFF000BYI/	alignments	/biosample-types/cell_line_EFO_0002067/	636983744	2010-11-16T00:00:00.000000+00:00	/files/ENCFF000BXZ/@@download/ENCFF000BXZ.bam	bee30b71328ddf1eed45c665044b1d80	7166
ENCFF000BYC	released	/experiments/ENCSR000APD/	ChIP-seq	single-ended	K562	K562	Identified		-1.35641	-1.45708	0.862191	nan	5.76219	-0.966599	-1.66321	nan	-	/files/ENCFF000BYO/	alignments	/biosample-types/cell_line_EFO_0002067/	1056739485	2010-11-16T00:00:00.000000+00:00	/files/ENCFF000BYC/@@download/ENCFF000BYC.bam	9bda7d488fb95aaa4553de87ea4427d2	3633
ENCFF000BYD	released	/experiments/ENCSR000APD/	ChIP-seq	single-ended	K562	K562	Identified		0.729038	-3.1178	0.682117	0.879717	6.25155	-1.57006	nan	0.753084	-	/files/ENCFF000BYS/	alignments	/biosample-types/cell_line_EFO_0002067/	640334672	2010-11-16T00:00:00.000000+00:00	/files/ENCFF000BYD/@@download/ENCFF000BYD.bam	7c2e4fb9fb2275411becfb75e9cff1dc	3634
ENCFF000BYK	archived	/experiments/ENCSR000AKV/	ChIP-seq	single-ended	K562	K562	Identified		0.389156	-1.38802	0.630496	-0.830892	4.59435	-0.877136	-1.36087	0.7733	-	/files/ENCFF001QWV/	alignments	/biosample-types/cell_line_EFO_0002067/	704587105	2010-11-16T00:00:00.000000+00:00	/files/ENCFF000BYK/@@download/ENCFF000BYK.bam	37f8b5b37e23878257c970a7306eb37b	12928
ENCFF000BYL	archived	/experiments/ENCSR000AKV/	ChIP-seq	single-ended	K562	K562	Identified		-1.85027	-2.05275	-0.512081	nan	2.9111	-1.60396	-1.26369	-2.38922	-	/files/ENCFF000BYW/	alignments	/biosample-types/cell_line_EFO_0002067/	685055794	2010-11-16T00:00:00.000000+00:00	/files/ENCFF000BYL/@@download/ENCFF000BYL.bam	92e31480eb7657ff5aaf58c62c1184c5	1922
ENCFF000BYQ	released	/experiments/ENCSR000AKW/	ChIP-seq	single-ended	K562	K562	Identified		-1.09584	-1.16717	-2.42624	nan	4.15872	-1.21948	-1.27591	0.170035	-	/files/ENCFF000BYY/	alignments	/biosample-types/cell_line_EFO_0002067/	1379054837	2010-11-16T00:00:00.000000+00:00	/files/ENCFF000BYQ/@@download/ENCFF000BYQ.bam	34fb19bedf8994c3689f397023e5858d	7174
ENCFF000BYT	released	/experiments/ENCSR000APE/	ChIP-seq	single-ended	K562	K562	Identified		nan	-2.24466	nan	nan	6.05117	nan	nan	nan	-	/files/ENCFF001QWW/	alignments	/biosample-types/cell_line_EFO_0002067/	760702536	2010-11-16T00:00:00.000000+00:00	/files/ENCFF000BYT/@@download/ENCFF000BYT.bam	61c4309775ab1f82da328d5115e69a7d	2083
ENCFF000BYV	released	/experiments/ENCSR000APE/	ChIP-seq	single-ended	K562	K562	Identified		-0.686414	-2.46906	nan	nan	5.26566	-1.08962	-1.39605	nan	-	/files/ENCFF001QWX/	alignments	/biosample-types/cell_line_EFO_0002067/	1548586616	2010-11-16T00:00:00.000000+00:00	/files/ENCFF000BYV/@@download/ENCFF000BYV.bam	28aca7a0b0cfd582247c225e3f4cbf61	2085
ENCFF000BZB	archived	/experiments/ENCSR000AKX/	ChIP-seq	single-ended	K562	K562	Identified		-1.996	-1.6412	-0.324627	nan	4.74712	-3.0319	nan	nan	-	/files/ENCFF000BZN/	alignments	/biosample-types/cell_line_EFO_0002067/	737888496	2010-11-16T00:00:00.000000+00:00	/files/ENCFF000BZB/@@download/ENCFF000BZB.bam	d82ea70de606abe19a502fdef7b1e81d	3674
ENCFF000BZC	archived	/experiments/ENCSR000AQF/	ChIP-seq	single-ended	K562	K562	Identified		-2.64951	-1.08598	-1.87709	-1.45975	5.16417	-1.42506	-0.639374	0.00371931	-		alignments	/biosample-types/cell_line_EFO_0002067/	1380023500	2010-11-16T00:00:00.000000+00:00	/files/ENCFF000BZC/@@download/ENCFF000BZC.bam	cd45dd74d736750edc525b34be0c8408	2126
ENCFF000BZE	archived	/experiments/ENCSR000AQF/	ChIP-seq	single-ended	K562	K562	Identified		0.164228	-2.25139	0.997409	nan	6.83336	-0.733324	0.35289	nan	-		alignments	/biosample-types/cell_line_EFO_0002067/	1059817078	2010-11-16T00:00:00.000000+00:00	/files/ENCFF000BZE/@@download/ENCFF000BZE.bam	7beb4a2d1a9b7c4d8e841dab42c4755a	10558
ENCFF000BZG	archived	/experiments/ENCSR000AQG/	ChIP-seq	single-ended	K562	K562	Identified		nan	-3.02215	nan	nan	6.997	-2.41574	nan	2.09859	-		alignments	/biosample-types/cell_line_EFO_0002067/	1147790423	2010-11-16T00:00:00.000000+00:00	/files/ENCFF000BZG/@@download/ENCFF000BZG.bam	94a9db41c02a9dad39b3fc6104b78658	3676
ENCFF000BZH	archived	/experiments/ENCSR000AQG/	ChIP-seq	single-ended	K562	K562	Identified		nan	-1.54421	nan	nan	6.18296	-2.49828	nan	nan	-		alignments	/biosample-types/cell_line_EFO_0002067/	803402462	2010-11-16T00:00:00.000000+00:00	/files/ENCFF000BZH/@@download/ENCFF000BZH.bam	150a73e331d59563816984922be767b2	10559
ENCFF000BZO	archived	/experiments/ENCSR000ATJ/	ChIP-seq	single-ended	K562	K562	Identified		nan	-1.81462	nan	nan	6.1994	-3.23105	nan	nan	-		alignments	/biosample-types/cell_line_EFO_0002067/	663133441	2010-11-16T00:00:00.000000+00:00	/files/ENCFF000BZO/@@download/ENCFF000BZO.bam	3bd1449434919c96ab51706092ae9fad	12705
ENCFF000BZQ	archived	/experiments/ENCSR000ATJ/	ChIP-seq	single-ended	K562	K562	Identified		nan	nan	2.25686	nan	6.32966	-2.22392	nan	nan	-		alignments	/biosample-types/cell_line_EFO_0002067/	1285571523	2010-11-16T00:00:00.000000+00:00	/files/ENCFF000BZQ/@@download/ENCFF000BZQ.bam	e28fa6a80b3d27e2e5695efd43667de3	3581
ENCFF000BZW	archived	/experiments/ENCSR000ATX/	ChIP-seq	single-ended	K562	K562	Identified		nan	-1.13135	0.815623	nan	6.2096	-1.33607	-0.744029	0.260233	-	/files/ENCFF000CAF/	alignments	/biosample-types/cell_line_EFO_0002067/	1222738634	2010-11-16T00:00:00.000000+00:00	/files/ENCFF000BZW/@@download/ENCFF000BZW.bam	f3eb924aa96dfe5b1b38e16bcaf23a31	7142
ENCFF000BZY	released	/experiments/ENCSR000ATY/	ChIP-seq	single-ended	K562	K562	Identified		nan	-1.91925	2.7139	nan	5.91599	-0.962142	nan	nan	-	/files/ENCFF000CAI/	alignments	/biosample-types/cell_line_EFO_0002067/	1128848624	2010-11-16T00:00:00.000000+00:00	/files/ENCFF000BZY/@@download/ENCFF000BZY.bam	d09f9c4cf124705b1cd48ae69168bc1e	3586
ENCFF000CAE	archived	/experiments/ENCSR000AVE/	ChIP-seq	single-ended	K562	K562	Identified		-0.253911	-1.34611	nan	-1.20299	5.58192	-3.00391	-2.23502	-0.426613	-	/files/ENCFF000CAK/	alignments	/biosample-types/cell_line_EFO_0002067/	1334099366	2010-11-16T00:00:00.000000+00:00	/files/ENCFF000CAE/@@download/ENCFF000CAE.bam	71ccda1e38f55acd6ac8fbf41d5a74cd	12107
ENCFF000CAH	revoked	/experiments/ENCSR000AQB/	ChIP-seq	single-ended	K562	K562	Identified		0.947215	-1.5212	1.40665	nan	7.22765	-0.809449	nan	1.90622	-	/files/ENCFF000CAS/	alignments	/biosample-types/cell_line_EFO_0002067/	1354263552	2010-11-16T00:00:00.000000+00:00	/files/ENCFF000CAH/@@download/ENCFF000CAH.bam	b6cbf7813d9df075b56f27862ef55e91	2732
ENCFF000CAJ	revoked	/experiments/ENCSR000AQB/	ChIP-seq	single-ended	K562	K562	Identified		nan	-1.1765	nan	0.355505	7.3269	-2.12787	nan	nan	-	/files/ENCFF000CAZ/	alignments	/biosample-types/cell_line_EFO_0002067/	3286512196	2010-11-16T00:00:00.000000+00:00	/files/ENCFF000CAJ/@@download/ENCFF000CAJ.bam	fda8f9d149261bd982d95c4ac3551692	3520
ENCFF000CAN	archived	/experiments/ENCSR000ATZ/	ChIP-seq	single-ended	K562	K562	Identified		-1.15017	-0.248694	-0.0177213	0.0224678	5.68272	-0.609011	-0.790697	0.789634	-	/files/ENCFF000CAY/	alignments	/biosample-types/cell_line_EFO_0002067/	1214069729	2010-11-16T00:00:00.000000+00:00	/files/ENCFF000CAN/@@download/ENCFF000CAN.bam	afb92bc972fe313e52a94addd92b7bc8	2733
ENCFF000CAP	archived	/experiments/ENCSR000AQH/	ChIP-seq	single-ended	K562	K562	Identified		2.19335	-0.810324	-1.1144	nan	7.59227	-1.29851	nan	2.6694	-		alignments	/biosample-types/cell_line_EFO_0002067/	1146121122	2010-11-16T00:00:00.000000+00:00	/files/ENCFF000CAP/@@download/ENCFF000CAP.bam	c489d05e6d16934f6ebc91a29f7bd182	3211
ENCFF000CAR	archived	/experiments/ENCSR000AQH/	ChIP-seq	single-ended	K562	K562	Identified		2.11981	-2.02375	nan	0.166423	6.76376	-2.52004	-0.996284	-0.788544	-		alignments	/biosample-types/cell_line_EFO_0002067/	860223219	2010-11-16T00:00:00.000000+00:00	/files/ENCFF000CAR/@@download/ENCFF000CAR.bam	c8ffae3ad040d6e35e614db06b4ada1d	2966
ENCFF000CAU	archived	/experiments/ENCSR000AQA/	ChIP-seq	single-ended	K562	K562	Identified		-0.205518	-0.815063	nan	0.794482	7.24757	-0.865585	nan	nan	-	/files/ENCFF000CBH/	alignments	/biosample-types/cell_line_EFO_0002067/	1166786786	2010-11-16T00:00:00.000000+00:00	/files/ENCFF000CAU/@@download/ENCFF000CAU.bam	d44c18edc5f61d0719e805311a4369f7	2728
ENCFF000CAV	archived	/experiments/ENCSR000AQA/	ChIP-seq	single-ended	K562	K562	Identified		1.62468	-0.912581	0.485583	nan	6.73532	-2.39024	-1.87533	nan	-	/files/ENCFF000CBM/	alignments	/biosample-types/cell_line_EFO_0002067/	841757091	2010-11-16T00:00:00.000000+00:00	/files/ENCFF000CAV/@@download/ENCFF000CAV.bam	98504c95d926dc10dba0039a9f24e3f8	3509
ENCFF000CBC	revoked	/experiments/ENCSR000AKZ/	ChIP-seq	single-ended	K562	K562	Identified		-0.492049	-1.40872	-0.959625	-0.515636	4.13812	-1.97726	-1.11354	0.324583	-		alignments	/biosample-types/cell_line_EFO_0002067/	486636923	2010-11-16T00:00:00.000000+00:00	/files/ENCFF000CBC/@@download/ENCFF000CBC.bam	fc0222786ecc2349bbdfd9ed9fb304af	3512
ENCFF000CBE	revoked	/experiments/ENCSR000AKZ/	ChIP-seq	single-ended	K562	K562	Identified		-2.10331	-1.9684	nan	-1.91273	3.78149	-1.75213	-3.17393	-0.371157	-		alignments	/biosample-types/cell_line_EFO_0002067/	647841028	2010-11-16T00:00:00.000000+00:00	/files/ENCFF000CBE/@@download/ENCFF000CBE.bam	bb060e3e3cec69779ea046eab3e1ab3f	10376
ENCFF000CBG	archived	/experiments/ENCSR000AQI/	ChIP-seq	single-ended	K562	K562	Identified		-0.472085	-1.83256	-0.926078	0.557101	6.10497	-0.687369	-0.00363631	0.791335	-		alignments	/biosample-types/cell_line_EFO_0002067/	1449071701	2010-11-16T00:00:00.000000+00:00	/files/ENCFF000CBG/@@download/ENCFF000CBG.bam	ca2a2a9d0455346d5d1e1b32be3c8dd8	2727
ENCFF000CBJ	archived	/experiments/ENCSR000AQI/	ChIP-seq	single-ended	K562	K562	Identified		nan	-0.386409	1.48319	nan	5.89231	-0.57249	nan	nan	-		alignments	/biosample-types/cell_line_EFO_0002067/	628375040	2010-11-16T00:00:00.000000+00:00	/files/ENCFF000CBJ/@@download/ENCFF000CBJ.bam	c731a6e50ebd5402ef72323308f974bc	9972
ENCFF000CBO	released	/experiments/ENCSR000ATM/	ChIP-seq	single-ended	K562	K562	Identified		-0.713482	-2.89527	1.15023	nan	5.89493	-1.12321	nan	nan	-	/files/ENCFF001QXC/	alignments	/biosample-types/cell_line_EFO_0002067/	1267294707	2010-11-16T00:00:00.000000+00:00	/files/ENCFF000CBO/@@download/ENCFF000CBO.bam	bfc4664b64b4577b6e9c3a72b28c6582	9973
ENCFF000CBT	archived	/experiments/ENCSR000AQJ/	ChIP-seq	single-ended	K562	K562	Identified		1.90261	-1.99007	1.37165	nan	6.68545	nan	0.130168	nan	-		alignments	/biosample-types/cell_line_EFO_0002067/	794667338	2010-11-16T00:00:00.000000+00:00	/files/ENCFF000CBT/@@download/ENCFF000CBT.bam	0685ed43c42c9def181f236ca3e53cde	3544
ENCFF000CBU	archived	/experiments/ENCSR000AQJ/	ChIP-seq	single-ended	K562	K562	Identified		-0.687446	-1.31326	-0.224947	nan	6.56702	-1.42048	nan	1.5812	-		alignments	/biosample-types/cell_line_EFO_0002067/	1061671464	2010-11-16T00:00:00.000000+00:00	/files/ENCFF000CBU/@@download/ENCFF000CBU.bam	1e4c7440b4732fe7508e0e160ab14e9a	3491
ENCFF000CBX	archived	/experiments/ENCSR000AUT/	ChIP-seq	single-ended	K562	K562	Identified		nan	-1.97742	-0.218979	-0.955945	5.25118	-1.76385	-0.17007	0.6348	-	/files/ENCFF000CCG/	alignments	/biosample-types/cell_line_EFO_0002067/	1334949559	2010-11-16T00:00:00.000000+00:00	/files/ENCFF000CBX/@@download/ENCFF000CBX.bam	726370ea7ee05faff9636fcd1a04f5a3	2730
ENCFF000CBZ	archived	/experiments/ENCSR000AUB/	ChIP-seq	single-ended	K562	K562	Identified		-0.571329	-0.934171	nan	0.45081	5.63212	-2.38755	nan	nan	-	/files/ENCFF000CCK/	alignments	/biosample-types/cell_line_EFO_0002067/	859826555	2010-11-16T00:00:00.000000+00:00	/files/ENCFF000CBZ/@@download/ENCFF000CBZ.bam	aab74df1dad5c409090523081cccf75e	3493
ENCFF000CCI	archived	/experiments/ENCSR000AUC/	ChIP-seq	single-ended	K562	K562	Identified		-0.938331	-1.90666	nan	nan	5.73232	-1.81323	nan	nan	-		alignments	/biosample-types/cell_line_EFO_0002067/	764448351	2010-11-16T00:00:00.000000+00:00	/files/ENCFF000CCI/@@download/ENCFF000CCI.bam	cff14519b9a80e18c3a5e6feade2cc1d	3548
ENCFF000DLJ	archived	/experiments/ENCSR000CWM/	polyA plus RNA-seq	paired-ended	HCT116	HCT116	Identified		-4.55145	2.0815	-4.10564	-4.82682	-4.75517	-4.76993	-5.68788	-4.29077	-	/files/ENCFF000DKT/|/files/ENCFF000DKU/|/files/ENCFF000DKV/|/files/ENCFF000DKZ/|/files/ENCFF000DLA/|/files/ENCFF000DLB/	alignments	/biosample-types/cell_line_EFO_0002824/	11085540062	2012-03-23T00:00:00.000000+00:00	/files/ENCFF000DLJ/@@download/ENCFF000DLJ.bam	34a00a4967798a37486729b287154b38	10072
ENCFF000DLS	archived	/experiments/ENCSR000CWM/	polyA plus RNA-seq	paired-ended	HCT116	HCT116	Identified		-4.73385	2.07899	-4.16426	-4.91535	-4.95518	-4.57546	-5.95773	-4.37778	-	/files/ENCFF000DKW/|/files/ENCFF000DKX/|/files/ENCFF000DKY/|/files/ENCFF000DLC/|/files/ENCFF000DLD/|/files/ENCFF000DLE/	alignments	/biosample-types/cell_line_EFO_0002824/	11130719691	2012-03-23T00:00:00.000000+00:00	/files/ENCFF000DLS/@@download/ENCFF000DLS.bam	6ded65a8d81d53743b63158b70893549	14077
ENCFF000DLT	archived	/experiments/ENCSR000CWM/	polyA plus RNA-seq	paired-ended	HCT116	HCT116	Identified		-8.91126	-1.32069	-9.53313	-9.11293	-7.89473	-6.74973	-9.71744	-9.43185	-	/files/ENCFF000DKT/|/files/ENCFF000DKU/|/files/ENCFF000DKV/|/files/ENCFF000DKZ/|/files/ENCFF000DLA/|/files/ENCFF000DLB/	splice junctions	/biosample-types/cell_line_EFO_0002824/	1801380215	2012-03-23T00:00:00.000000+00:00	/files/ENCFF000DLT/@@download/ENCFF000DLT.bam	b1c98e599d3267d3fc180d398e39b9b0	13855
ENCFF000DMH	archived	/experiments/ENCSR000CWM/	polyA plus RNA-seq	paired-ended	HCT116	HCT116	Identified		-10.1145	-1.36436	-10.6653	-9.60638	-8.01137	-6.39975	-11.5107	-8.76371	-	/files/ENCFF000DKW/|/files/ENCFF000DKX/|/files/ENCFF000DKY/|/files/ENCFF000DLC/|/files/ENCFF000DLD/|/files/ENCFF000DLE/	splice junctions	/biosample-types/cell_line_EFO_0002824/	1775818957	2012-03-23T00:00:00.000000+00:00	/files/ENCFF000DMH/@@download/ENCFF000DMH.bam	d5c96023912ae5f31817fbfca973e9c0	10133
ENCFF000DMJ	archived	/experiments/ENCSR552EGO/	polyA plus RNA-seq	single-ended	HELA	HELA	Identified		-8.03969	-5.31948	-0.486794	-7.45507	-8.63537	-5.38092	-7.03778	-5.88048	-	/files/ENCFF000DMU/	alignments	/biosample-types/cell_line_EFO_0002791/	524389466	2012-03-23T00:00:00.000000+00:00	/files/ENCFF000DMJ/@@download/ENCFF000DMJ.bam	6ad12d866a26c1b6a37b310ebd788ad1	13924
ENCFF000DMK	archived	/experiments/ENCSR552EGO/	polyA plus RNA-seq	single-ended	HELA	HELA	Identified		-7.6177	-5.28775	0.146892	-6.88041	-7.41322	-5.24551	-6.79239	-6.27808	-	/files/ENCFF000DMW/	alignments	/biosample-types/cell_line_EFO_0002791/	635336200	2012-03-23T00:00:00.000000+00:00	/files/ENCFF000DMK/@@download/ENCFF000DMK.bam	857438513e376d2558253af8387b71be	13868
ENCFF000DMP	archived	/experiments/ENCSR552EGO/	polyA plus RNA-seq	single-ended	HELA	HELA	Identified		-10.6706	-7.12215	-5.18517	nan	nan	-6.89145	-9.5827	nan	-	/files/ENCFF000DMU/	splice junctions	/biosample-types/cell_line_EFO_0002791/	103914736	2012-03-23T00:00:00.000000+00:00	/files/ENCFF000DMP/@@download/ENCFF000DMP.bam	04eaef8ed2a4c788486752976bff1799	14241
ENCFF000DMQ	archived	/experiments/ENCSR552EGO/	polyA plus RNA-seq	single-ended	HELA	HELA	Identified		-10.6865	-7.0237	-4.52016	nan	nan	-6.60296	-9.89575	-8.91125	-	/files/ENCFF000DMW/	splice junctions	/biosample-types/cell_line_EFO_0002791/	128969720	2012-03-23T00:00:00.000000+00:00	/files/ENCFF000DMQ/@@download/ENCFF000DMQ.bam	54d6a2a677bf445d78ffbf9f57ded488	9412
ENCFF000DNB	archived	/experiments/ENCSR000EYQ/	polyA plus RNA-seq	paired-ended	HELA	HELA	Identified		-3.59234	-4.42504	1.29972	-4.96227	-5.11778	-4.464	-3.87301	-3.93857	-	/files/ENCFF000DNG/|/files/ENCFF000DNH/|/files/ENCFF000DNI/|/files/ENCFF000DNM/|/files/ENCFF000DNN/|/files/ENCFF000DNO/	alignments	/biosample-types/cell_line_EFO_0002791/	3865528659	2012-03-23T00:00:00.000000+00:00	/files/ENCFF000DNB/@@download/ENCFF000DNB.bam	7aec375011d0161d6aa00cf6ef78168b	6472
ENCFF000DOE	archived	/experiments/ENCSR000EYQ/	polyA plus RNA-seq	paired-ended	HELA	HELA	Identified		-7.91452	-6.50787	-2.62469	-10.3943	-8.42833	-6.62769	-6.81786	-6.74574	-	/files/ENCFF000DNG/|/files/ENCFF000DNH/|/files/ENCFF000DNI/|/files/ENCFF000DNM/|/files/ENCFF000DNN/|/files/ENCFF000DNO/	splice junctions	/biosample-types/cell_line_EFO_0002791/	596045574	2012-03-23T00:00:00.000000+00:00	/files/ENCFF000DOE/@@download/ENCFF000DOE.bam	bb04716ad55e6bc1fc13908b572ecfdd	6451
ENCFF000DOG	archived	/experiments/ENCSR000EYQ/	polyA plus RNA-seq	paired-ended	HELA	HELA	Identified		-3.8658	-4.24442	1.56541	-4.55631	-5.12204	-4.39742	-3.27819	-3.46751	-	/files/ENCFF000DNJ/|/files/ENCFF000DNK/|/files/ENCFF000DNL/|/files/ENCFF000DNP/|/files/ENCFF000DNQ/|/files/ENCFF000DNR/	alignments	/biosample-types/cell_line_EFO_0002791/	5724055922	2012-03-23T00:00:00.000000+00:00	/files/ENCFF000DOG/@@download/ENCFF000DOG.bam	355dbee232bc44418ac302bbb8a70dbf	14128
ENCFF000DOP	archived	/experiments/ENCSR000EYQ/	polyA plus RNA-seq	paired-ended	HELA	HELA	Identified		-7.80351	-6.39353	-2.45387	-10.4453	-8.3168	-6.60042	-6.20553	-6.49105	-	/files/ENCFF000DNJ/|/files/ENCFF000DNK/|/files/ENCFF000DNL/|/files/ENCFF000DNP/|/files/ENCFF000DNQ/|/files/ENCFF000DNR/	splice junctions	/biosample-types/cell_line_EFO_0002791/	904559661	2012-03-23T00:00:00.000000+00:00	/files/ENCFF000DOP/@@download/ENCFF000DOP.bam	2d1393f563e27fdef545e28f105b152c	8442
ENCFF000DOX	archived	/experiments/ENCSR329MHM/	polyA plus RNA-seq	single-ended	HepG2	HepG2	Identified		-5.46156	-5.2505	-5.06908	1.50077	-5.7416	-5.00829	-5.63169	-5.87407	-	/files/ENCFF000DPG/	alignments	/biosample-types/cell_line_EFO_0001187/	1517420368	2012-03-23T00:00:00.000000+00:00	/files/ENCFF000DOX/@@download/ENCFF000DOX.bam	cf087561321957c34bcd80ca60d830f5	10342
ENCFF000DOY	archived	/experiments/ENCSR329MHM/	polyA plus RNA-seq	single-ended	HepG2	HepG2	Identified		-6.14499	-5.84535	-6.35104	1.22146	-6.0743	-5.61079	-6.10559	-6.52279	-	/files/ENCFF000DPK/	alignments	/biosample-types/cell_line_EFO_0001187/	896962398	2012-03-23T00:00:00.000000+00:00	/files/ENCFF000DOY/@@download/ENCFF000DOY.bam	838a7d07cd08763fa6a61bedcd1a82c9	14230
ENCFF000DPD	archived	/experiments/ENCSR329MHM/	polyA plus RNA-seq	single-ended	HepG2	HepG2	Identified		-9.97186	-7.48102	-9.36355	-2.12744	-9.71411	-7.74825	-9.93369	-9.18025	-	/files/ENCFF000DPG/	splice junctions	/biosample-types/cell_line_EFO_0001187/	315169332	2012-03-23T00:00:00.000000+00:00	/files/ENCFF000DPD/@@download/ENCFF000DPD.bam	ecb7fb96775ccbab8033554234282f3f	10341
ENCFF000DPE	archived	/experiments/ENCSR329MHM/	polyA plus RNA-seq	single-ended	HepG2	HepG2	Identified		-9.969	-7.47816	-9.36068	-2.12458	-9.71125	-7.74539	-9.93083	-9.17738	-	/files/ENCFF000DPK/	splice junctions	/biosample-types/cell_line_EFO_0001187/	264853261	2012-03-23T00:00:00.000000+00:00	/files/ENCFF000DPE/@@download/ENCFF000DPE.bam	ec3ef47efd4e156ae096aacc5fc5369d	10343
ENCFF000DPP	archived	/experiments/ENCSR000EYR/	polyA plus RNA-seq	paired-ended	HepG2	HepG2	Identified		-4.22551	-4.36942	-4.91585	1.7336	-4.81033	-5.17963	-5.08109	-5.52893	-	/files/ENCFF000DPU/|/files/ENCFF000DPV/|/files/ENCFF000DPW/|/files/ENCFF000DQB/|/files/ENCFF000DQC/|/files/ENCFF000DQD/	alignments	/biosample-types/cell_line_EFO_0001187/	6447613151	2012-03-23T00:00:00.000000+00:00	/files/ENCFF000DPP/@@download/ENCFF000DPP.bam	e6027affb5310fb9175806906132ae0d	13990
ENCFF000DQU	archived	/experiments/ENCSR000EYR/	polyA plus RNA-seq	paired-ended	HepG2	HepG2	Identified		-7.84392	-6.41137	-8.16352	-2.48469	-8.09309	-7.81758	-8.65056	-9.52957	-	/files/ENCFF000DPU/|/files/ENCFF000DPV/|/files/ENCFF000DPW/|/files/ENCFF000DQB/|/files/ENCFF000DQC/|/files/ENCFF000DQD/	splice junctions	/biosample-types/cell_line_EFO_0001187/	1144284112	2012-03-23T00:00:00.000000+00:00	/files/ENCFF000DQU/@@download/ENCFF000DQU.bam	716b0304c6826d6eec9f056a2a6111c9	13879
ENCFF000DRD	archived	/experiments/ENCSR000EYR/	polyA plus RNA-seq	paired-ended	HepG2	HepG2	Identified		-8.28614	-6.8567	-7.07979	-2.91445	-9.14914	-8.06163	-8.75741	-9.85693	-	/files/ENCFF000DPX/|/files/ENCFF000DPY/|/files/ENCFF000DPZ/|/files/ENCFF000DQA/|/files/ENCFF000DQE/|/files/ENCFF000DQF/|/files/ENCFF000DQG/|/files/ENCFF000DQH/	splice junctions	/biosample-types/cell_line_EFO_0001187/	1345719782	2012-03-23T00:00:00.000000+00:00	/files/ENCFF000DRD/@@download/ENCFF000DRD.bam	801604e36f69354a80d22a22b3e99e00	13605
ENCFF000DRL	archived	/experiments/ENCSR000EYR/	polyA plus RNA-seq	paired-ended	HepG2	HepG2	Identified		-4.25379	-4.60284	-4.49789	1.38384	-5.10444	-5.23246	-4.71486	-5.81785	-	/files/ENCFF000DPX/|/files/ENCFF000DPY/|/files/ENCFF000DPZ/|/files/ENCFF000DQA/|/files/ENCFF000DQE/|/files/ENCFF000DQF/|/files/ENCFF000DQG/|/files/ENCFF000DQH/	alignments	/biosample-types/cell_line_EFO_0001187/	7475679059	2012-03-23T00:00:00.000000+00:00	/files/ENCFF000DRL/@@download/ENCFF000DRL.bam	a2f89cf26fcb7d3f07bc74ba6a21e0bf	10061
ENCFF000DVR	archived	/experiments/ENCSR637VLS/	polyA plus RNA-seq	single-ended	K562	K562	Identified		-6.58465	-4.24345	-6.11599	-6.47885	1.13824	-5.37469	-5.86507	-6.73601	-	/files/ENCFF000DWH/	alignments	/biosample-types/cell_line_EFO_0002067/	1542244523	2012-03-23T00:00:00.000000+00:00	/files/ENCFF000DVR/@@download/ENCFF000DVR.bam	46079cae1a4f5978ff9bea2c90738ae7	13870
ENCFF000DVS	archived	/experiments/ENCSR637VLS/	polyA plus RNA-seq	single-ended	K562	K562	Identified		-6.64294	-5.07784	-6.53055	-6.47282	0.965363	-5.26288	-5.28018	-6.62507	-	/files/ENCFF000DVT/|/files/ENCFF000DVU/	alignments	/biosample-types/cell_line_EFO_0002067/	1428134850	2012-03-23T00:00:00.000000+00:00	/files/ENCFF000DVS/@@download/ENCFF000DVS.bam	04c3bed4e84dfd806d5fe047171a357f	9242
ENCFF000DVZ	archived	/experiments/ENCSR637VLS/	polyA plus RNA-seq	single-ended	K562	K562	Identified		-8.42461	-5.66162	-10.9275	-8.40462	-2.33453	-6.83491	nan	-10.3932	-	/files/ENCFF000DWH/	splice junctions	/biosample-types/cell_line_EFO_0002067/	351790472	2012-03-23T00:00:00.000000+00:00	/files/ENCFF000DVZ/@@download/ENCFF000DVZ.bam	6c5fe19781edaccc7ab88b95127cf03f	9241
ENCFF000DWA	archived	/experiments/ENCSR637VLS/	polyA plus RNA-seq	single-ended	K562	K562	Identified		-8.60938	-6.787	-10.2608	-8.4722	-2.55202	-6.78247	-9.02317	-10.0513	-	/files/ENCFF000DVT/|/files/ENCFF000DVU/	splice junctions	/biosample-types/cell_line_EFO_0002067/	315329903	2012-03-23T00:00:00.000000+00:00	/files/ENCFF000DWA/@@download/ENCFF000DWA.bam	b6fcc38c93ab4cd45dcadad6b24159f4	13873
ENCFF000DYK	archived	/experiments/ENCSR000EYO/	polyA plus RNA-seq	paired-ended	K562	K562	Identified		-6.01261	-5.17526	-5.11205	-5.51528	1.71183	-5.34067	-5.66125	-5.2643	-		alignments	/biosample-types/cell_line_EFO_0002067/	9151206611	2012-03-23T00:00:00.000000+00:00	/files/ENCFF000DYK/@@download/ENCFF000DYK.bam	305076fb990e5f81e2246e72e9f6fa56	6439
ENCFF000DYS	archived	/experiments/ENCSR000EYO/	polyA plus RNA-seq	paired-ended	K562	K562	Identified		-9.1232	-6.98105	-9.91025	-8.04213	-1.89722	-7.38842	-8.98873	-8.4204	-		splice junctions	/biosample-types/cell_line_EFO_0002067/	1555564623	2012-03-23T00:00:00.000000+00:00	/files/ENCFF000DYS/@@download/ENCFF000DYS.bam	5e5f8135899518696eaaf59fb781dc83	13663
ENCFF000DYU	archived	/experiments/ENCSR000EYO/	polyA plus RNA-seq	paired-ended	K562	K562	Identified		-9.52122	-6.64882	-8.14313	-7.99062	-1.87067	-7.49324	-9.2386	-9.57605	-		splice junctions	/biosample-types/cell_line_EFO_0002067/	1343663528	2012-03-23T00:00:00.000000+00:00	/files/ENCFF000DYU/@@download/ENCFF000DYU.bam	bd3e6dbc27eac2ff24fb22e558255bf5	8360
ENCFF000DZC	archived	/experiments/ENCSR000EYO/	polyA plus RNA-seq	paired-ended	K562	K562	Identified		-6.05932	-4.84745	-4.90667	-5.59583	1.8813	-5.08212	-6.1143	-5.76416	-		alignments	/biosample-types/cell_line_EFO_0002067/	8706262640	2012-03-23T00:00:00.000000+00:00	/files/ENCFF000DZC/@@download/ENCFF000DZC.bam	b3dda219a1abd866ed07c5f2e172077e	6236
ENCFF000ECJ	archived	/experiments/ENCSR000CWQ/	polyA plus RNA-seq	paired-ended	MCF7	MCF7	Identified		-2.57016	-4.03794	-3.46392	-4.04902	-3.97197	-4.12542	1.48391	-3.48435	-	/files/ENCFF000EBE/|/files/ENCFF000EBF/|/files/ENCFF000EBG/|/files/ENCFF000EBL/|/files/ENCFF000EBM/|/files/ENCFF000EBN/	alignments	/biosample-types/cell_line_EFO_0001203/	6847463418	2012-03-23T00:00:00.000000+00:00	/files/ENCFF000ECJ/@@download/ENCFF000ECJ.bam	bf90494743bc9877cc6bc565154485ca	6479
ENCFF000ECL	archived	/experiments/ENCSR000CWQ/	polyA plus RNA-seq	paired-ended	MCF7	A549	Unidentified	Possible mislabeling (see other BAM derived from same FASTQ ENCFF000ECL, ENCFF000ECO)	-4.77224	-6.18689	-5.74793	-5.94651	-7.64986	-5.44517	-8.27794	-5.11854	-	/files/ENCFF000EBH/|/files/ENCFF000EBI/|/files/ENCFF000EBO/|/files/ENCFF000EBP/	alignments	/biosample-types/cell_line_EFO_0001203/	5888418106	2012-03-23T00:00:00.000000+00:00	/files/ENCFF000ECL/@@download/ENCFF000ECL.bam	51a067ff282b9061fc39f1a3b98727cd	6446
ENCFF000ECM	archived	/experiments/ENCSR000CWQ/	polyA plus RNA-seq	paired-ended	MCF7	MCF7	Identified		-9.01117	-6.48251	-9.106	-10.0125	-7.55854	-6.89385	-2.45265	-7.48169	-	/files/ENCFF000EBE/|/files/ENCFF000EBF/|/files/ENCFF000EBG/|/files/ENCFF000EBL/|/files/ENCFF000EBM/|/files/ENCFF000EBN/	splice junctions	/biosample-types/cell_line_EFO_0001203/	920465934	2012-03-23T00:00:00.000000+00:00	/files/ENCFF000ECM/@@download/ENCFF000ECM.bam	de0a84aca83f09e93205822f615cf108	13358
ENCFF000ECN	archived	/experiments/ENCSR000CWQ/	polyA plus RNA-seq	paired-ended	MCF7	MCF7	Identified		-4.09739	-5.59077	-5.05588	-4.82546	-5.48478	-5.03465	1.33018	-4.77068	-	/files/ENCFF000EBJ/|/files/ENCFF000EBK/|/files/ENCFF000EBQ/|/files/ENCFF000EBR/	alignments	/biosample-types/cell_line_EFO_0001203/	6668937765	2012-03-23T00:00:00.000000+00:00	/files/ENCFF000ECN/@@download/ENCFF000ECN.bam	d30e635c48943bd85ad061bd5eb7294b	11305
ENCFF000ECO	archived	/experiments/ENCSR000CWQ/	polyA plus RNA-seq	paired-ended	MCF7	A549	Unidentified	Possible mislabeling (see other BAM derived from same FASTQ ENCFF000ECL, ENCFF000ECO)	-6.53798	-8.69409	-8.66093	-9.6808	-10.5915	-7.93714	-13.5963	-7.02406	-	/files/ENCFF000EBH/|/files/ENCFF000EBI/|/files/ENCFF000EBO/|/files/ENCFF000EBP/	splice junctions	/biosample-types/cell_line_EFO_0001203/	1169508107	2012-03-23T00:00:00.000000+00:00	/files/ENCFF000ECO/@@download/ENCFF000ECO.bam	3b111346ba963eb5b3958e1f7161268b	13675
ENCFF000ECP	archived	/experiments/ENCSR000CWQ/	polyA plus RNA-seq	paired-ended	MCF7	MCF7	Identified		-8.32675	-7.99342	-10.9588	-10.2418	-9.53707	-7.13502	-2.13941	-8.49179	-	/files/ENCFF000EBJ/|/files/ENCFF000EBK/|/files/ENCFF000EBQ/|/files/ENCFF000EBR/	splice junctions	/biosample-types/cell_line_EFO_0001203/	1176494212	2012-03-23T00:00:00.000000+00:00	/files/ENCFF000ECP/@@download/ENCFF000ECP.bam	e4454727fe54f4872d50e011278a744f	13355
ENCFF000EHN	archived	/experiments/ENCSR000CQC/	polyA minus RNA-seq	paired-ended	A549	A549	Identified		0.0535341	-3.19553	-3.03394	-3.80976	-2.84285	-3.33416	-3.62072	-3.35345	76	/files/ENCFF000EHU/|/files/ENCFF000EIW/	alignments	/biosample-types/cell_line_EFO_0001086/	7954272018	2011-07-13T00:00:00.000000+00:00	/files/ENCFF000EHN/@@download/ENCFF000EHN.bam	2aac07f3f113b5bd708915081eb1a11d	11206
ENCFF000EHO	archived	/experiments/ENCSR000CQC/	polyA minus RNA-seq	paired-ended	A549	A549	Identified		-0.00329562	-3.28278	-3.14294	-3.8412	-2.92302	-3.36358	-3.8472	-3.92805	76	/files/ENCFF000EHT/|/files/ENCFF000EIX/	alignments	/biosample-types/cell_line_EFO_0001086/	7038143729	2011-07-13T00:00:00.000000+00:00	/files/ENCFF000EHO/@@download/ENCFF000EHO.bam	6cfac7b713ffd1dac8d96220991fae70	13523
ENCFF000EIY	archived	/experiments/ENCSR000CON/	polyA plus RNA-seq	paired-ended	A549	A549	Identified		-0.505342	-2.71768	-2.20039	-3.64823	-2.50893	-2.70706	-2.26582	-2.26346	-	/files/ENCFF000EJJ/|/files/ENCFF000EJV/	alignments	/biosample-types/cell_line_EFO_0001086/	11936064749	2011-07-13T00:00:00.000000+00:00	/files/ENCFF000EIY/@@download/ENCFF000EIY.bam	6ac70824daafd4d48ca7666a8d7f0f36	14127
ENCFF000EKD	archived	/experiments/ENCSR000CTL/	polyA plus RNA-seq	paired-ended	A549	A549	Identified		-1.50827	-2.87426	-3.01898	-3.71507	-3.18419	-3.59202	-3.04364	-3.71462	-	/files/ENCFF000EKW/|/files/ENCFF000EKX/	alignments	/biosample-types/cell_line_EFO_0001086/	15431938677	2011-07-13T00:00:00.000000+00:00	/files/ENCFF000EKD/@@download/ENCFF000EKD.bam	3b490f645453a8aa306c10a542c465a3	13696
ENCFF000EKE	archived	/experiments/ENCSR000CTL/	polyA plus RNA-seq	paired-ended	A549	A549	Identified		-1.35149	-3.09403	-3.15043	-3.64342	-3.22753	-3.58368	-3.12917	-3.83178	-	/files/ENCFF000ELC/|/files/ENCFF000ELF/	alignments	/biosample-types/cell_line_EFO_0001086/	17342188243	2011-07-13T00:00:00.000000+00:00	/files/ENCFF000EKE/@@download/ENCFF000EKE.bam	399fec19341e4bf250e8dde71e579d31	13957
ENCFF000ELE	archived	/experiments/ENCSR000CTM/	polyA plus RNA-seq	paired-ended	A549	A549	Identified		-1.49139	-3.18646	-2.87424	-2.70667	-2.8038	-3.19224	-2.71167	-3.50961	-	/files/ENCFF000ELQ/|/files/ENCFF000EMB/	alignments	/biosample-types/cell_line_EFO_0001086/	11439990472	2011-07-13T00:00:00.000000+00:00	/files/ENCFF000ELE/@@download/ENCFF000ELE.bam	4b531e6b016327cf1961ae83f009b53e	10036
ENCFF000ELG	archived	/experiments/ENCSR000CTM/	polyA plus RNA-seq	paired-ended	A549	A549	Identified		-1.26562	-3.17413	-3.16689	-2.66568	-3.01609	-3.27166	-2.81225	-3.43906	-	/files/ENCFF000EMA/|/files/ENCFF000EMD/	alignments	/biosample-types/cell_line_EFO_0001086/	23125840932	2011-07-13T00:00:00.000000+00:00	/files/ENCFF000ELG/@@download/ENCFF000ELG.bam	d3c07fe0bcf0452b7ce0828bb6ef10ac	13920
ENCFF000FMK	archived	/experiments/ENCSR000CQJ/	polyA minus RNA-seq	paired-ended	HELA	HepG2	Unidentified	Possible sample swap of HELA and HepG2 (ENCFF040ZWV, ENCFF000FTL) swapped with (ENCFF754JTH, ENCFF000FMK) -- grouped timestamps so possibly part of same batch	-2.91445	-3.30568	-2.22002	0.503465	-3.32876	-3.39969	-3.2855	-2.85975	76	/files/ENCFF000FMQ/|/files/ENCFF000FNP/	alignments	/biosample-types/cell_line_EFO_0002791/	6469222471	2011-07-13T00:00:00.000000+00:00	/files/ENCFF000FMK/@@download/ENCFF000FMK.bam	1856b9720ee5e59f1c92549c55f3e134	13654
ENCFF000FML	archived	/experiments/ENCSR000CQJ/	polyA minus RNA-seq	paired-ended	HELA	HELA	Identified		-2.64246	-3.54954	0.393878	-3.58192	-3.39032	-3.22304	-3.40288	-3.15638	76	/files/ENCFF000FNQ/|/files/ENCFF000FNW/	alignments	/biosample-types/cell_line_EFO_0002791/	10912844219	2011-07-13T00:00:00.000000+00:00	/files/ENCFF000FML/@@download/ENCFF000FML.bam	31eeda4a3395cc13d75e10ecf41aeeee	13652
ENCFF000FNX	archived	/experiments/ENCSR000CPR/	polyA plus RNA-seq	paired-ended	HELA	HELA	Identified		-1.7374	-2.25438	1.08841	-2.39337	-2.27212	-2.15611	-1.8162	-1.67572	-	/files/ENCFF000FOM/|/files/ENCFF000FOV/	alignments	/biosample-types/cell_line_EFO_0002791/	12535950816	2011-07-13T00:00:00.000000+00:00	/files/ENCFF000FNX/@@download/ENCFF000FNX.bam	a20005281551a16e20382ca7316cc009	10021
ENCFF000FNY	archived	/experiments/ENCSR000CPR/	polyA plus RNA-seq	paired-ended	HELA	HELA	Identified		-2.16582	-2.57389	0.942705	-2.76667	-2.79966	-2.41911	-2.12787	-2.37981	-	/files/ENCFF000FOK/|/files/ENCFF000FOY/	alignments	/biosample-types/cell_line_EFO_0002791/	14089551018	2011-07-13T00:00:00.000000+00:00	/files/ENCFF000FNY/@@download/ENCFF000FNY.bam	1a2705518ff2cbe67e73d747d3128093	13698
ENCFF000FPP	archived	/experiments/ENCSR000CQT/	polyA minus RNA-seq	paired-ended	HELA	HCT116	Unidentified	Possible contamintation (see other BAM derived from same FASTQ ENCFF000FPP, ENCFF857SIL)	-4.41166	-4.02339	-4.23455	-4.17421	-4.5269	-5.12324	-6.22454	-4.48329	76	/files/ENCFF000FPV/|/files/ENCFF000FPW/	alignments	/biosample-types/cell_line_EFO_0002791/	6517516566	2011-07-13T00:00:00.000000+00:00	/files/ENCFF000FPP/@@download/ENCFF000FPP.bam	7065046372bed2d578375ea05491eeee	9784
ENCFF000FPX	archived	/experiments/ENCSR000CPP/	polyA plus RNA-seq	paired-ended	HELA	HELA	Identified		-2.74819	-3.36347	0.25722	-3.34276	-3.03544	-2.86911	-2.39698	-3.02156	-	/files/ENCFF000FQV/|/files/ENCFF000FQW/	alignments	/biosample-types/cell_line_EFO_0002791/	11271858820	2011-07-13T00:00:00.000000+00:00	/files/ENCFF000FPX/@@download/ENCFF000FPX.bam	812d9cfe01e95848de5addb95ced8693	13898
ENCFF000FPY	archived	/experiments/ENCSR000CPP/	polyA plus RNA-seq	paired-ended	HELA	HELA	Identified		-2.36609	-3.09233	0.370568	-3.41081	-2.70924	-2.71311	-2.27765	-2.65164	-	/files/ENCFF000FQK/|/files/ENCFF000FQX/	alignments	/biosample-types/cell_line_EFO_0002791/	13345280969	2011-07-13T00:00:00.000000+00:00	/files/ENCFF000FPY/@@download/ENCFF000FPY.bam	fc751da26061a6af4e702add69c06063	13609
ENCFF000FQY	archived	/experiments/ENCSR000CQI/	polyA minus RNA-seq	paired-ended	HELA	HELA	Identified		-3.73057	-3.79786	-0.813509	-4.37231	-3.07728	-3.67915	-4.31881	-2.57571	76	/files/ENCFF000FRY/|/files/ENCFF000FSI/	alignments	/biosample-types/cell_line_EFO_0002791/	8771732005	2011-07-13T00:00:00.000000+00:00	/files/ENCFF000FQY/@@download/ENCFF000FQY.bam	ae7bf866aabe6b680fa6f5126f7c5379	13292
ENCFF000FQZ	archived	/experiments/ENCSR000CQI/	polyA minus RNA-seq	paired-ended	HELA	HELA	Identified		-4.01333	-3.88821	-0.646766	-4.22426	-3.08176	-3.96078	-4.49696	-3.0547	76	/files/ENCFF000FRZ/|/files/ENCFF000FSA/	alignments	/biosample-types/cell_line_EFO_0002791/	10469086257	2011-07-13T00:00:00.000000+00:00	/files/ENCFF000FQZ/@@download/ENCFF000FQZ.bam	b5b0b465507a74cf38dd3f98ea0615fa	10950
ENCFF000FSJ	archived	/experiments/ENCSR000CPQ/	polyA plus RNA-seq	paired-ended	HELA	HELA	Identified		-2.78354	-2.84795	0.676083	-3.04348	-3.06869	-2.84659	-2.47183	-3.01831	-	/files/ENCFF000FSU/|/files/ENCFF000FTA/	alignments	/biosample-types/cell_line_EFO_0002791/	7995774743	2011-07-13T00:00:00.000000+00:00	/files/ENCFF000FSJ/@@download/ENCFF000FSJ.bam	813c186380c3244c4c2ce350cffe3477	13902
ENCFF000FSK	archived	/experiments/ENCSR000CPQ/	polyA plus RNA-seq	paired-ended	HELA	HELA	Identified		-2.764	-2.79729	0.354351	-2.92077	-2.93917	-2.73331	-2.32378	-2.94785	-	/files/ENCFF000FTB/|/files/ENCFF000FTJ/	alignments	/biosample-types/cell_line_EFO_0002791/	11340184402	2011-07-13T00:00:00.000000+00:00	/files/ENCFF000FSK/@@download/ENCFF000FSK.bam	0458e65b9a61688a2c0765d8804bf376	14180
ENCFF000FTK	archived	/experiments/ENCSR000CPD/	polyA minus RNA-seq	paired-ended	HepG2	HepG2	Identified		-2.94633	-3.3662	-2.53328	0.680692	-3.54456	-3.28674	-3.22721	-3.71074	76	/files/ENCFF000FTQ/|/files/ENCFF000FUN/	alignments	/biosample-types/cell_line_EFO_0001187/	9110408816	2011-07-13T00:00:00.000000+00:00	/files/ENCFF000FTK/@@download/ENCFF000FTK.bam	e36535aa0cc2fda1c3e7f4964030549c	11524
ENCFF000FTL	archived	/experiments/ENCSR000CPD/	polyA minus RNA-seq	paired-ended	HepG2	HELA	Unidentified	Possible sample swap of HELA and HepG2 (ENCFF040ZWV, ENCFF000FTL) swapped with (ENCFF754JTH, ENCFF000FMK) -- grouped timestamps so possibly part of same batch	-2.53455	-3.23125	0.475261	-3.63398	-3.15507	-3.10738	-3.21088	-2.77042	76	/files/ENCFF000FUO/|/files/ENCFF000FUU/	alignments	/biosample-types/cell_line_EFO_0001187/	10237307859	2011-07-13T00:00:00.000000+00:00	/files/ENCFF000FTL/@@download/ENCFF000FTL.bam	345146c1ee46e085878700238278e732	11529
ENCFF000FUV	archived	/experiments/ENCSR000CPE/	polyA plus RNA-seq	paired-ended	HepG2	HepG2	Identified		-2.33127	-2.95249	-1.62707	0.869709	-3.00597	-2.5595	-2.49775	-3.1751	-	/files/ENCFF000FVT/|/files/ENCFF000FVU/	alignments	/biosample-types/cell_line_EFO_0001187/	13929940017	2011-07-13T00:00:00.000000+00:00	/files/ENCFF000FUV/@@download/ENCFF000FUV.bam	02767a22e4364632f70602c093b00c19	13903
ENCFF000FUW	archived	/experiments/ENCSR000CPE/	polyA plus RNA-seq	paired-ended	HepG2	HepG2	Identified		-2.49141	-3.019	-1.8095	0.811659	-3.07495	-2.66313	-2.33749	-3.42846	-	/files/ENCFF000FVI/|/files/ENCFF000FVV/	alignments	/biosample-types/cell_line_EFO_0001187/	13492604584	2011-07-13T00:00:00.000000+00:00	/files/ENCFF000FUW/@@download/ENCFF000FUW.bam	e7531cb62fdf924279ff59fe98c6b7ca	14084
ENCFF000FVW	archived	/experiments/ENCSR000CQU/	polyA minus RNA-seq	paired-ended	HepG2	HepG2	Identified		-3.5559	-4.51362	-3.92694	-0.378622	-4.35453	-5.20365	-7.58123	-4.44249	76	/files/ENCFF000FWL/|/files/ENCFF000FXG/	alignments	/biosample-types/cell_line_EFO_0001187/	9921124180	2011-07-13T00:00:00.000000+00:00	/files/ENCFF000FVW/@@download/ENCFF000FVW.bam	eba85589846076ec0ccf33482142fccd	2874
ENCFF000FVX	archived	/experiments/ENCSR000CQU/	polyA minus RNA-seq	paired-ended	HepG2	HepG2	Identified		-3.38208	-4.40118	-4.02546	-0.44693	-4.35225	-4.93027	-7.45145	-4.07764	76	/files/ENCFF000FWJ/|/files/ENCFF000FWM/	alignments	/biosample-types/cell_line_EFO_0001187/	12086618418	2011-07-13T00:00:00.000000+00:00	/files/ENCFF000FVX/@@download/ENCFF000FVX.bam	7453e2b992f3c894677616e3bb0844e6	2875
ENCFF000FXH	archived	/experiments/ENCSR000CPF/	polyA plus RNA-seq	paired-ended	HepG2	HepG2	Identified		-2.73491	-3.51062	-1.86649	0.690806	-3.53347	-2.86929	-2.35922	-3.56358	-	/files/ENCFF000FYG/|/files/ENCFF000FYH/	alignments	/biosample-types/cell_line_EFO_0001187/	12000373579	2011-07-13T00:00:00.000000+00:00	/files/ENCFF000FXH/@@download/ENCFF000FXH.bam	2dbfb045cfb2d0a181c791beb5f7ea38	13918
ENCFF000FXI	archived	/experiments/ENCSR000CPF/	polyA plus RNA-seq	paired-ended	HepG2	HepG2	Identified		-2.55322	-3.26492	-1.81617	0.504094	-3.30636	-2.71234	-2.38103	-3.30061	-	/files/ENCFF000FXU/|/files/ENCFF000FYF/	alignments	/biosample-types/cell_line_EFO_0001187/	12581489952	2011-07-13T00:00:00.000000+00:00	/files/ENCFF000FXI/@@download/ENCFF000FXI.bam	75cab8575bcbd0bfdeda8ab7b7ac8488	13888
ENCFF000FYI	archived	/experiments/ENCSR000CQK/	polyA minus RNA-seq	paired-ended	HepG2	HepG2	Identified		-3.04484	-3.20345	-3.92809	0.796585	-2.96046	-3.64977	-3.58956	-2.33334	76	/files/ENCFF000FYM/|/files/ENCFF000FZR/	alignments	/biosample-types/cell_line_EFO_0001187/	13000101408	2011-07-13T00:00:00.000000+00:00	/files/ENCFF000FYI/@@download/ENCFF000FYI.bam	6eeaba4c0dc3209e93db12ed5c67a448	6369
ENCFF000FYJ	archived	/experiments/ENCSR000CQK/	polyA minus RNA-seq	paired-ended	HepG2	HepG2	Identified		-2.82788	-3.14439	-4.02656	0.499024	-2.64742	-3.63794	-3.96572	-2.58111	76	/files/ENCFF000FZL/|/files/ENCFF000FZS/	alignments	/biosample-types/cell_line_EFO_0001187/	14244837284	2011-07-13T00:00:00.000000+00:00	/files/ENCFF000FYJ/@@download/ENCFF000FYJ.bam	608e2548db24a551f29ad873b1e20206	6372
ENCFF000FZT	archived	/experiments/ENCSR000CPC/	polyA plus RNA-seq	paired-ended	HepG2	HepG2	Identified		-2.79387	-2.93936	-3.34486	0.974229	-2.89624	-2.87755	-2.56642	-3.35382	-	/files/ENCFF000GAH/|/files/ENCFF000GAS/	alignments	/biosample-types/cell_line_EFO_0001187/	9720820993	2011-07-13T00:00:00.000000+00:00	/files/ENCFF000FZT/@@download/ENCFF000FZT.bam	d536759e33b5fcc0aa401eef92ddffa0	14150
ENCFF000FZU	archived	/experiments/ENCSR000CPC/	polyA plus RNA-seq	paired-ended	HepG2	HepG2	Identified		-2.62202	-2.87467	-3.13033	1.02592	-2.97833	-2.81471	-2.36435	-2.91748	-	/files/ENCFF000GAF/|/files/ENCFF000GAT/	alignments	/biosample-types/cell_line_EFO_0001187/	11636983335	2011-07-13T00:00:00.000000+00:00	/files/ENCFF000FZU/@@download/ENCFF000FZU.bam	8f2301473a5ab2167df14f49001bf426	14233
ENCFF000HDG	archived	/experiments/ENCSR000CPG/	polyA minus RNA-seq	paired-ended	K562	K562	Identified		-2.34027	-3.04837	-3.01486	-2.8181	0.674639	-2.9435	-2.67604	-2.76825	76	/files/ENCFF000HDM/|/files/ENCFF000HEL/	alignments	/biosample-types/cell_line_EFO_0002067/	12296534543	2011-07-13T00:00:00.000000+00:00	/files/ENCFF000HDG/@@download/ENCFF000HDG.bam	de9dcd8e94d9325d7d0b830a3c572b40	13436
ENCFF000HDI	archived	/experiments/ENCSR000CPG/	polyA minus RNA-seq	paired-ended	K562	K562	Identified		-2.63818	-3.39811	-3.3431	-3.11286	0.351152	-3.28481	-3.04927	-2.97389	76	/files/ENCFF000HDN/|/files/ENCFF000HER/	alignments	/biosample-types/cell_line_EFO_0002067/	12034733356	2011-07-13T00:00:00.000000+00:00	/files/ENCFF000HDI/@@download/ENCFF000HDI.bam	e9a9d665dc638ddddce27899426c75ab	13894
ENCFF000HES	archived	/experiments/ENCSR000CPH/	polyA plus RNA-seq	paired-ended	K562	K562	Identified		-2.01873	-2.59224	-3.04389	-2.48304	1.16395	-2.43817	-2.23748	-2.51358	-	/files/ENCFF000HFF/|/files/ENCFF000HFG/	alignments	/biosample-types/cell_line_EFO_0002067/	13519590479	2011-07-13T00:00:00.000000+00:00	/files/ENCFF000HES/@@download/ENCFF000HES.bam	fe973d06b92dd8419a1264dff247b696	13993
ENCFF000HET	archived	/experiments/ENCSR000CPH/	polyA plus RNA-seq	paired-ended	K562	K562	Identified		-2.17106	-2.58394	-2.90639	-2.33414	0.90516	-2.41281	-2.25002	-2.43343	-	/files/ENCFF000HFH/|/files/ENCFF000HFY/	alignments	/biosample-types/cell_line_EFO_0002067/	14668785088	2011-07-13T00:00:00.000000+00:00	/files/ENCFF000HET/@@download/ENCFF000HET.bam	1004cf059b880cbd35ccda6a8925a808	14020
ENCFF000HFS	revoked	/experiments/ENCSR000COM/	RNA-seq	paired-ended	K562	K562	Identified		-3.69289	-4.20255	-3.74902	-4.20154	-1.34126	-4.95288	-4.19091	-3.30173	-	/files/ENCFF000HGR/	alignments	/biosample-types/cell_line_EFO_0002067/	2985197445	2011-07-13T00:00:00.000000+00:00	/files/ENCFF000HFS/@@download/ENCFF000HFS.bam	e9b5a54cab5b51c11e1996d984fc565c	2628
ENCFF000HFT	revoked	/experiments/ENCSR000COM/	RNA-seq	paired-ended	K562	K562	Identified		-3.68054	-4.20954	-3.73373	-4.17224	-1.55683	-5.40709	-4.11657	-3.47836	-	/files/ENCFF000HGH/	alignments	/biosample-types/cell_line_EFO_0002067/	3850980393	2011-07-13T00:00:00.000000+00:00	/files/ENCFF000HFT/@@download/ENCFF000HFT.bam	6240c7fb95a9a460acb47f9d50aab122	1056
ENCFF000HGE	archived	/experiments/ENCSR000CPY/	RNA-seq	paired-ended	K562	K562	Identified		-2.01212	-2.41282	-3.12738	-2.39233	1.5863	-2.97848	-1.94678	-2.29817	-	/files/ENCFF000HGG/|/files/ENCFF000HHF/	alignments	/biosample-types/cell_line_EFO_0002067/	16586131254	2011-07-13T00:00:00.000000+00:00	/files/ENCFF000HGE/@@download/ENCFF000HGE.bam	eea03a9edcb0f9744974dd2cbd8702c9	14248
ENCFF000HGF	archived	/experiments/ENCSR000CPY/	RNA-seq	paired-ended	K562	K562	Identified		-2.33274	-2.34798	-3.28951	-2.17035	1.6412	-2.8095	-2.31382	-2.22448	-	/files/ENCFF000HGU/|/files/ENCFF000HHH/	alignments	/biosample-types/cell_line_EFO_0002067/	15329401065	2011-07-13T00:00:00.000000+00:00	/files/ENCFF000HGF/@@download/ENCFF000HGF.bam	92e4e8bbf6190b9c0521f83d70ac7f45	13937
ENCFF000HHG	archived	/experiments/ENCSR000CQL/	polyA minus RNA-seq	paired-ended	K562	K562	Identified		-4.48716	-5.78114	-5.89664	-5.26866	-1.27021	-5.59086	-7.20155	-4.70098	76	/files/ENCFF000HHN/|/files/ENCFF000HIK/	alignments	/biosample-types/cell_line_EFO_0002067/	7205859746	2011-07-13T00:00:00.000000+00:00	/files/ENCFF000HHG/@@download/ENCFF000HHG.bam	5fdb7612b76789744089f3cfc15ad1da	13880
ENCFF000HHI	archived	/experiments/ENCSR000CQL/	polyA minus RNA-seq	paired-ended	K562	K562	Identified		-3.95001	-5.05411	-4.79687	-4.72789	-0.521079	-4.96845	-6.08618	-4.56692	76	/files/ENCFF000HIQ/|/files/ENCFF000HIR/	alignments	/biosample-types/cell_line_EFO_0002067/	10681621480	2011-07-13T00:00:00.000000+00:00	/files/ENCFF000HHI/@@download/ENCFF000HHI.bam	1cc9f24a47d51f908e28b9dbd150d8c6	13889
ENCFF000HIS	archived	/experiments/ENCSR000COK/	polyA plus RNA-seq	paired-ended	K562	K562	Identified		-2.65677	-3.26063	-2.63916	-2.31736	1.17972	-2.70795	-2.35676	-2.686	-	/files/ENCFF000HJF/|/files/ENCFF000HJX/	alignments	/biosample-types/cell_line_EFO_0002067/	8987223731	2011-07-13T00:00:00.000000+00:00	/files/ENCFF000HIS/@@download/ENCFF000HIS.bam	d9959d0dfaa18f3e37539e9f6be7d47e	9946
ENCFF000HIT	archived	/experiments/ENCSR000COK/	polyA plus RNA-seq	paired-ended	K562	K562	Identified		-2.26277	-3.18909	-2.88723	-2.42867	1.02588	-2.49059	-2.16147	-2.65027	-	/files/ENCFF000HJP/|/files/ENCFF000HJW/	alignments	/biosample-types/cell_line_EFO_0002067/	13921459414	2011-07-13T00:00:00.000000+00:00	/files/ENCFF000HIT/@@download/ENCFF000HIT.bam	970d0822fe075949f8f822f20ab57b78	13687
ENCFF000HJY	revoked	/experiments/ENCSR000CPZ/	RNA-seq	paired-ended	K562	K562	Identified		-3.48782	-4.21728	-5.7926	-4.72978	0.752489	-5.23786	-5.02054	-3.13924	-		alignments	/biosample-types/cell_line_EFO_0002067/	10236508388	2011-07-13T00:00:00.000000+00:00	/files/ENCFF000HJY/@@download/ENCFF000HJY.bam	117b6ad516aa9635af09df5759e4cf30	13466
ENCFF000HJZ	archived	/experiments/ENCSR000CPZ/	RNA-seq	paired-ended	K562	K562	Identified		-3.71085	-4.32462	-5.68188	-4.86753	-0.176847	-4.32858	-4.66158	-3.22606	-	/files/ENCFF000HKL/|/files/ENCFF000HLD/	alignments	/biosample-types/cell_line_EFO_0002067/	11079915593	2011-07-13T00:00:00.000000+00:00	/files/ENCFF000HJZ/@@download/ENCFF000HJZ.bam	75d970e4409c81da2917a66c909079a3	9812
ENCFF000HLE	archived	/experiments/ENCSR000CQA/	RNA-seq	paired-ended	K562	K562	Identified		-2.41385	-2.92981	-4.24371	-3.29648	1.27596	-3.17956	-3.28878	-2.6392	-	/files/ENCFF000HLS/|/files/ENCFF000HME/	alignments	/biosample-types/cell_line_EFO_0002067/	15057855059	2011-07-13T00:00:00.000000+00:00	/files/ENCFF000HLE/@@download/ENCFF000HLE.bam	d942ee1a252d3141a6ddda357414560b	13986
ENCFF000HLF	archived	/experiments/ENCSR000CQA/	RNA-seq	paired-ended	K562	K562	Identified		-2.8189	-3.3662	-4.68573	-3.94758	1.11767	-3.5933	-3.96298	-2.83993	-	/files/ENCFF000HLP/|/files/ENCFF000HMD/	alignments	/biosample-types/cell_line_EFO_0002067/	14926681869	2011-07-13T00:00:00.000000+00:00	/files/ENCFF000HLF/@@download/ENCFF000HLF.bam	8f393acaeef9a9f75c793947242e34d5	13987
ENCFF000HMF	archived	/experiments/ENCSR000CQM/	polyA minus RNA-seq	paired-ended	K562	K562	Identified		-3.18334	-3.31492	-4.51066	-3.79718	1.52089	-3.46571	-3.65806	-2.42404	76	/files/ENCFF000HMQ/|/files/ENCFF000HNP/	alignments	/biosample-types/cell_line_EFO_0002067/	9906894650	2011-07-13T00:00:00.000000+00:00	/files/ENCFF000HMF/@@download/ENCFF000HMF.bam	2f263aaab224f88bdd96e9799b04ac97	14255
ENCFF000HMG	archived	/experiments/ENCSR000CQM/	polyA minus RNA-seq	paired-ended	K562	K562	Identified		-3.18504	-3.33542	-4.68368	-3.72755	1.40178	-3.52112	-3.61482	-2.23947	76	/files/ENCFF000HML/|/files/ENCFF000HNO/	alignments	/biosample-types/cell_line_EFO_0002067/	12592125502	2011-07-13T00:00:00.000000+00:00	/files/ENCFF000HMG/@@download/ENCFF000HMG.bam	ae65b78648acd6900d466c33931c918b	9659
ENCFF000HNQ	archived	/experiments/ENCSR000CPS/	polyA plus RNA-seq	paired-ended	K562	K562	Identified		-2.59913	-2.78966	-3.5638	-2.25781	1.32316	-2.60897	-2.37591	-2.77489	-	/files/ENCFF000HOD/|/files/ENCFF000HOQ/	alignments	/biosample-types/cell_line_EFO_0002067/	11489526431	2011-07-13T00:00:00.000000+00:00	/files/ENCFF000HNQ/@@download/ENCFF000HNQ.bam	3dbc05fb17b6bcb1a752af403011aeeb	13988
ENCFF000HNR	archived	/experiments/ENCSR000CPS/	polyA plus RNA-seq	paired-ended	K562	K562	Identified		-2.21813	-2.56307	-3.45216	-2.14307	1.24912	-2.44221	-2.3752	-2.60195	-	/files/ENCFF000HOC/|/files/ENCFF000HOE/	alignments	/biosample-types/cell_line_EFO_0002067/	13834095660	2011-07-13T00:00:00.000000+00:00	/files/ENCFF000HNR/@@download/ENCFF000HNR.bam	c417d4cffd914d97550b9c465601b599	13587
ENCFF000HOR	archived	/experiments/ENCSR000CQB/	polyA minus RNA-seq	paired-ended	MCF7	MCF7	Identified		-3.75077	-3.29131	-3.82301	-5.35295	-3.03042	-3.57303	-0.631136	-4.50494	76	/files/ENCFF000HPU/|/files/ENCFF000HPV/	alignments	/biosample-types/cell_line_EFO_0001203/	6663511528	2011-07-13T00:00:00.000000+00:00	/files/ENCFF000HOR/@@download/ENCFF000HOR.bam	c41dc0bea9c5b133d145b02a8962f775	9641
ENCFF000HOS	archived	/experiments/ENCSR000CQB/	polyA minus RNA-seq	paired-ended	MCF7	MCF7	Identified		-3.76512	-3.06927	-3.54868	-4.22987	-2.8551	-3.49077	-0.443464	-3.5908	76	/files/ENCFF000HOX/|/files/ENCFF000HPW/	alignments	/biosample-types/cell_line_EFO_0001203/	8122535924	2011-07-13T00:00:00.000000+00:00	/files/ENCFF000HOS/@@download/ENCFF000HOS.bam	4d55aa4b90bea5a9afa6aca6434bb0f2	13779
ENCFF000HQC	archived	/experiments/ENCSR000CPT/	polyA plus RNA-seq	paired-ended	MCF7	MCF7	Identified		-1.70681	-2.72104	-2.8727	-2.36109	-2.57611	-2.66614	0.287632	-2.05632	-	/files/ENCFF000HQQ/|/files/ENCFF000HRH/	alignments	/biosample-types/cell_line_EFO_0001203/	14422595452	2011-07-13T00:00:00.000000+00:00	/files/ENCFF000HQC/@@download/ENCFF000HQC.bam	4f9e470396662b6f3be3ce8d3d488f9c	10346
ENCFF000HQD	archived	/experiments/ENCSR000CPT/	polyA plus RNA-seq	paired-ended	MCF7	MCF7	Identified		-1.70191	-2.48925	-2.63299	-2.27478	-2.33543	-2.47063	0.300059	-1.98335	-	/files/ENCFF000HQP/|/files/ENCFF000HQR/	alignments	/biosample-types/cell_line_EFO_0001203/	15423615234	2011-07-13T00:00:00.000000+00:00	/files/ENCFF000HQD/@@download/ENCFF000HQD.bam	8a53cd697bbb102029f652c7e445fb6e	13759
ENCFF000HRI	archived	/experiments/ENCSR000CTU/	polyA plus RNA-seq	paired-ended	MCF7	MCF7	Identified		-2.61883	-3.32648	-3.40827	-3.28425	-3.3623	-3.35582	-0.409931	-3.20905	-	/files/ENCFF000HSC/|/files/ENCFF000HSK/	alignments	/biosample-types/cell_line_EFO_0001203/	18452042745	2011-07-13T00:00:00.000000+00:00	/files/ENCFF000HRI/@@download/ENCFF000HRI.bam	d94fea31ceba57837f4fb77701e7cb04	14068
ENCFF000HRJ	archived	/experiments/ENCSR000CTU/	polyA plus RNA-seq	paired-ended	MCF7	MCF7	Identified		-2.58237	-3.29108	-3.29063	-3.21737	-3.29057	-3.3165	-0.404049	-3.09729	-	/files/ENCFF000HSB/|/files/ENCFF000HSI/	alignments	/biosample-types/cell_line_EFO_0001203/	19688255760	2011-07-13T00:00:00.000000+00:00	/files/ENCFF000HRJ/@@download/ENCFF000HRJ.bam	844f41cc1487356459b19ab8271f6426	13752
ENCFF000HSJ	archived	/experiments/ENCSR000CTO/	polyA plus RNA-seq	paired-ended	MCF7	MCF7	Identified		-3.15864	-3.04633	-3.21847	-2.67218	-3.08557	-3.07888	0.199519	-2.63845	-	/files/ENCFF000HTE/|/files/ENCFF000HVN/	alignments	/biosample-types/cell_line_EFO_0001203/	18583799488	2011-07-13T00:00:00.000000+00:00	/files/ENCFF000HSJ/@@download/ENCFF000HSJ.bam	95d36be8fcdfa1d0e7c83b33d1482a92	13713
ENCFF000HSL	archived	/experiments/ENCSR000CTO/	polyA plus RNA-seq	paired-ended	MCF7	MCF7	Identified		-3.04707	-3.04229	-3.15044	-2.69953	-3.08181	-3.01611	0.209898	-2.59356	-	/files/ENCFF000HTD/|/files/ENCFF000HVM/	alignments	/biosample-types/cell_line_EFO_0001203/	17223973293	2011-07-13T00:00:00.000000+00:00	/files/ENCFF000HSL/@@download/ENCFF000HSL.bam	35af091369b811d6539ec05fb062131c	13912
ENCFF000ILP	archived	/experiments/ENCSR000CTT/	polyA plus RNA-seq	paired-ended	SKnSH	SKnSH	Identified		-2.99226	-2.86739	-3.33149	-2.79784	-2.84348	-2.9806	-2.74729	0.802682	-	/files/ENCFF000IMC/|/files/ENCFF000IMS/	alignments	/biosample-types/cell_line_EFO_0003072/	11773645361	2011-07-13T00:00:00.000000+00:00	/files/ENCFF000ILP/@@download/ENCFF000ILP.bam	7e1af1b62f25769d06f86d5a8e60b777	14186
ENCFF000ILR	archived	/experiments/ENCSR000CTT/	polyA plus RNA-seq	paired-ended	SKnSH	SKnSH	Identified		-3.03724	-2.97182	-3.59082	-3.05123	-3.06729	-3.29752	-2.83712	0.860354	-	/files/ENCFF000IMA/|/files/ENCFF000IMR/	alignments	/biosample-types/cell_line_EFO_0003072/	15124930144	2011-07-13T00:00:00.000000+00:00	/files/ENCFF000ILR/@@download/ENCFF000ILR.bam	659e858b34d7a71e6c2258a9ef313320	14073
ENCFF000IMT	archived	/experiments/ENCSR000CTR/	polyA plus RNA-seq	paired-ended	SKnSH	SKnSH	Identified		-2.56118	-2.58346	-2.80835	-2.76388	-2.91874	-2.9724	-2.72999	0.675902	-	/files/ENCFF000INN/|/files/ENCFF000INV/	alignments	/biosample-types/cell_line_EFO_0003072/	33852106444	2011-07-13T00:00:00.000000+00:00	/files/ENCFF000IMT/@@download/ENCFF000IMT.bam	5053611fed33b39a913ec9e77e08aaca	13985
ENCFF000IMU	archived	/experiments/ENCSR000CTR/	polyA plus RNA-seq	paired-ended	SKnSH	SKnSH	Identified		-2.62562	-2.69971	-2.81996	-2.78544	-2.83077	-2.90039	-2.73178	0.62668	-	/files/ENCFF000INM/|/files/ENCFF000INT/	alignments	/biosample-types/cell_line_EFO_0003072/	35933391788	2011-07-13T00:00:00.000000+00:00	/files/ENCFF000IMU/@@download/ENCFF000IMU.bam	cb0f6b9216dbddf1038dba26ccb9cdd6	13585
ENCFF000INU	archived	/experiments/ENCSR000CTS/	polyA plus RNA-seq	paired-ended	SKnSH	SKnSH	Identified		-3.26671	-2.82679	-3.97973	-2.46725	-2.78803	-2.97479	-2.68328	0.610782	-	/files/ENCFF000IOD/|/files/ENCFF000IOQ/	alignments	/biosample-types/cell_line_EFO_0003072/	22865854852	2011-07-13T00:00:00.000000+00:00	/files/ENCFF000INU/@@download/ENCFF000INU.bam	46978634768e785865f045526fa58510	9303
ENCFF000INW	archived	/experiments/ENCSR000CTS/	polyA plus RNA-seq	paired-ended	SKnSH	SKnSH	Identified		-3.29847	-2.77051	-4.02458	-2.50242	-2.88389	-2.94566	-2.60222	0.941006	-	/files/ENCFF000IOP/|/files/ENCFF000IPB/	alignments	/biosample-types/cell_line_EFO_0003072/	35794153536	2011-07-13T00:00:00.000000+00:00	/files/ENCFF000INW/@@download/ENCFF000INW.bam	16ba38ac0553b1736a4628606c173c19	13571
ENCFF000IOR	archived	/experiments/ENCSR000CQP/	polyA minus RNA-seq	paired-ended	SKnSH	SKnSH	Identified		-2.7439	-3.02161	-3.25599	-2.71904	-2.23892	-3.06199	-3.06269	1.2455	76	/files/ENCFF000IOT/|/files/ENCFF000IOX/	alignments	/biosample-types/cell_line_EFO_0003072/	9239887725	2011-07-13T00:00:00.000000+00:00	/files/ENCFF000IOR/@@download/ENCFF000IOR.bam	afc08c3ec34d3d2c7213993e8193adb0	13438
ENCFF000IOS	archived	/experiments/ENCSR000CQP/	polyA minus RNA-seq	paired-ended	SKnSH	SKnSH	Identified		-2.51616	-2.79639	-3.10888	-2.80245	-2.22963	-2.99551	-3.14708	1.32884	76	/files/ENCFF000IOY/|/files/ENCFF000IPG/	alignments	/biosample-types/cell_line_EFO_0003072/	10068481125	2011-07-13T00:00:00.000000+00:00	/files/ENCFF000IOS/@@download/ENCFF000IOS.bam	47dfec59d79373401f31dbd2397f3edc	14223
ENCFF000IQD	archived	/experiments/ENCSR000CPN/	polyA plus RNA-seq	paired-ended	SKnSH	SKnSH	Identified		-2.43541	-2.52437	-2.82707	-2.17438	-2.29789	-2.651	-2.25159	1.04533	-	/files/ENCFF000IQQ/|/files/ENCFF000IRT/	alignments	/biosample-types/cell_line_EFO_0003072/	13671310719	2011-07-13T00:00:00.000000+00:00	/files/ENCFF000IQD/@@download/ENCFF000IQD.bam	cb43a492248399d48b68011bcffafa23	9995
ENCFF000IQE	archived	/experiments/ENCSR000CPN/	polyA plus RNA-seq	paired-ended	SKnSH	SKnSH	Identified		-2.35397	-2.47262	-2.80863	-2.24624	-2.34793	-2.57495	-2.24726	0.725376	-		alignments	/biosample-types/cell_line_EFO_0003072/	14080128163	2011-07-13T00:00:00.000000+00:00	/files/ENCFF000IQE/@@download/ENCFF000IQE.bam	0d70a10ae21a37efca8da0cb8f2214eb	14173
ENCFF000IRN	archived	/experiments/ENCSR000CSO/	small RNA-seq	single-ended	A549	SKnSH	Unidentified		-0.715729	-0.594462	-0.866101	-0.964961	-1.33361	-0.617818	-0.766967	-0.111213	-	/files/ENCFF000ISS/	alignments	/biosample-types/cell_line_EFO_0001086/	9590083067	2011-01-19T00:00:00.000000+00:00	/files/ENCFF000IRN/@@download/ENCFF000IRN.bam	0015163599936ca37dcfa194d1113f9a	2688
ENCFF000IRQ	archived	/experiments/ENCSR000CSL/	small RNA-seq	single-ended	A549	HCT116	Unidentified		-3.73181	0.216179	0.0429814	-4.25443	-0.00910709	-0.867575	-1.82738	-1.19406	-	/files/ENCFF000ISO/	alignments	/biosample-types/cell_line_EFO_0001086/	11701032781	2011-01-19T00:00:00.000000+00:00	/files/ENCFF000IRQ/@@download/ENCFF000IRQ.bam	6e3ac61d3e2e01b03e34f26f70b46769	1041
ENCFF000IRU	archived	/experiments/ENCSR000CSL/	small RNA-seq	single-ended	A549	HCT116	Unidentified		-0.630387	0.278444	0.239638	-8.08024	-1.75049	-1.18868	-0.765175	-3.54886	-	/files/ENCFF000ISP/	alignments	/biosample-types/cell_line_EFO_0001086/	15323020068	2011-01-19T00:00:00.000000+00:00	/files/ENCFF000IRU/@@download/ENCFF000IRU.bam	bd1298d1be868f2050b932234f5f04fb	3202
ENCFF000IRV	archived	/experiments/ENCSR000CSO/	small RNA-seq	single-ended	A549	SKnSH	Unidentified		-2.10712	-0.723435	-0.98279	-1.49375	-0.586862	-0.604826	-0.90593	0.287608	-	/files/ENCFF000ISD/	alignments	/biosample-types/cell_line_EFO_0001086/	9693829000	2011-01-19T00:00:00.000000+00:00	/files/ENCFF000IRV/@@download/ENCFF000IRV.bam	1c22cb6b373b7240be911e5d897dc145	2679
ENCFF000ISA	revoked	/experiments/ENCSR000CRW/	small RNA-seq	single-ended	A549	HELA	Unidentified		2.19129	1.04028	2.77831	0.240195	2.19129	0.368164	1.58721	nan	-		alignments	/biosample-types/cell_line_EFO_0001086/	1203191573	2011-01-19T00:00:00.000000+00:00	/files/ENCFF000ISA/@@download/ENCFF000ISA.bam	d7e227b6da65127a37e13f4d00954bbe	3235
ENCFF000ISB	archived	/experiments/ENCSR000CRW/	small RNA-seq	single-ended	A549	HELA	Unidentified		-3.13552	-0.584286	0.423746	-4.32569	-0.85754	-1.50962	-0.697883	nan	-	/files/ENCFF000IVG/	alignments	/biosample-types/cell_line_EFO_0001086/	5813505337	2011-01-19T00:00:00.000000+00:00	/files/ENCFF000ISB/@@download/ENCFF000ISB.bam	5abd4ef1a96b07369de5f37912028fac	3254
ENCFF000ISC	revoked	/experiments/ENCSR000CRW/	small RNA-seq	single-ended	A549	MCF7	Unidentified		1.05978	-0.288141	1.55499	-0.847108	2.05978	0.401571	2.47482	nan	-		alignments	/biosample-types/cell_line_EFO_0001086/	1164129038	2011-01-19T00:00:00.000000+00:00	/files/ENCFF000ISC/@@download/ENCFF000ISC.bam	c5e1089ebbc3813538b430c870abab5c	3237
ENCFF000ISG	archived	/experiments/ENCSR000CRW/	small RNA-seq	single-ended	A549	SKnSH	Unidentified		-2.33023	-0.702058	0.074058	-4.62513	0.1404	-0.564638	-0.238111	0.462329	-	/files/ENCFF000IVA/	alignments	/biosample-types/cell_line_EFO_0001086/	6830958933	2011-01-19T00:00:00.000000+00:00	/files/ENCFF000ISG/@@download/ENCFF000ISG.bam	f5b566f253e1e5a0b58e000c8cc707c3	3239
ENCFF000ITM	archived	/experiments/ENCSR000CSM/	small RNA-seq	single-ended	A549	K562	Unidentified		-2.70085	-0.382634	-0.0885265	-1.18044	0.0610418	-0.717693	-0.267429	-1.88892	-	/files/ENCFF000ITY/	alignments	/biosample-types/cell_line_EFO_0001086/	8811324325	2011-01-19T00:00:00.000000+00:00	/files/ENCFF000ITM/@@download/ENCFF000ITM.bam	dae388ed964fcab80d4d5a31089b7ace	1097
ENCFF000ITN	archived	/experiments/ENCSR000CSK/	small RNA-seq	single-ended	A549	HCT116	Unidentified		-0.607911	0.239505	-1.31549	-4.95205	-3.01488	-1.2284	-0.540014	-0.725369	-	/files/ENCFF000ITZ/	alignments	/biosample-types/cell_line_EFO_0001086/	13343493694	2011-01-19T00:00:00.000000+00:00	/files/ENCFF000ITN/@@download/ENCFF000ITN.bam	debcf40784d985b79b5be9038a1dbdee	1099
ENCFF000ITP	archived	/experiments/ENCSR000CSK/	small RNA-seq	single-ended	A549	HCT116	Unidentified		-0.791714	0.159779	-1.23846	-5.47881	0.0703777	-1.00453	-1.06289	-2.04582	-	/files/ENCFF000IUH/	alignments	/biosample-types/cell_line_EFO_0001086/	13489750118	2011-01-19T00:00:00.000000+00:00	/files/ENCFF000ITP/@@download/ENCFF000ITP.bam	668de1446c6bc02b780bf5d048429bac	10387
ENCFF000ITT	archived	/experiments/ENCSR000CSM/	small RNA-seq	single-ended	A549	K562	Unidentified		-0.830482	-0.397307	-2.99487	-2.58394	0.220144	-0.340847	-0.815262	-0.879392	-	/files/ENCFF000IUA/	alignments	/biosample-types/cell_line_EFO_0001086/	9168620808	2011-01-19T00:00:00.000000+00:00	/files/ENCFF000ITT/@@download/ENCFF000ITT.bam	ddb0202bcfd0ec2a49e2c2d21552bf07	3650
ENCFF000IUB	archived	/experiments/ENCSR000CSA/	small RNA-seq	single-ended	A549	MCF7	Unidentified		-1.85364	-0.519635	0.180571	-5.40178	-0.337277	-0.859983	0.291439	-0.548781	-	/files/ENCFF000IWM/	alignments	/biosample-types/cell_line_EFO_0001086/	6811427782	2011-01-19T00:00:00.000000+00:00	/files/ENCFF000IUB/@@download/ENCFF000IUB.bam	87d77983d90e391a03ef1b8e2b6dba84	3188
ENCFF000IUE	archived	/experiments/ENCSR000CSA/	small RNA-seq	single-ended	A549	HELA	Unidentified		-2.05696	-0.457752	0.393156	-6.82872	nan	-0.820528	-0.169438	-0.54795	-	/files/ENCFF000IWJ/	alignments	/biosample-types/cell_line_EFO_0001086/	5794723076	2011-01-19T00:00:00.000000+00:00	/files/ENCFF000IUE/@@download/ENCFF000IUE.bam	691fc9d26afc4734bfb0882c1d1ecae7	3654
ENCFF000IUX	archived	/experiments/ENCSR000CSN/	small RNA-seq	single-ended	A549	SKnSH	Unidentified		-0.24273	-0.584935	-3.79022	-5.47303	-0.657768	-1.72488	-0.279256	0.457709	-	/files/ENCFF000IVR/	alignments	/biosample-types/cell_line_EFO_0001086/	8144585447	2011-01-19T00:00:00.000000+00:00	/files/ENCFF000IUX/@@download/ENCFF000IUX.bam	516ef71f683b23cec682d723b6b577ab	875
ENCFF000IUY	archived	/experiments/ENCSR000CSN/	small RNA-seq	single-ended	A549	A549	Identified		-0.350111	-0.432783	-2.86468	-4.60884	-0.542756	-1.63022	-0.398366	-1.54276	-	/files/ENCFF000IVO/	alignments	/biosample-types/cell_line_EFO_0001086/	6773756265	2011-01-19T00:00:00.000000+00:00	/files/ENCFF000IUY/@@download/ENCFF000IUY.bam	00da7abd6286d51a07f9d523a2139285	876
ENCFF000IUZ	archived	/experiments/ENCSR000CTE/	small RNA-seq	single-ended	A549	HELA	Unidentified		nan	-0.695614	-0.0220957	-1.75648	-1.06718	-0.435571	-0.454207	-0.330218	-	/files/ENCFF000IVM/	alignments	/biosample-types/cell_line_EFO_0001086/	4495956129	2011-01-19T00:00:00.000000+00:00	/files/ENCFF000IUZ/@@download/ENCFF000IUZ.bam	eb3c8923cc5006dc1288e0df63e46d71	3195
ENCFF000IVD	archived	/experiments/ENCSR000CTE/	small RNA-seq	single-ended	A549	HELA	Unidentified		-1.15586	-0.378251	0.254017	-1.95792	-1.89282	-0.833931	-0.467061	-1.5709	-	/files/ENCFF000IVL/	alignments	/biosample-types/cell_line_EFO_0001086/	4167318217	2011-01-19T00:00:00.000000+00:00	/files/ENCFF000IVD/@@download/ENCFF000IVD.bam	00fe00cffea8a8277fd5030ccd8bea61	3159
ENCFF000IVN	archived	/experiments/ENCSR000CSB/	small RNA-seq	single-ended	A549	MCF7	Unidentified		-1.8605	-0.813199	-0.723001	-4.10336	-0.538577	-0.891093	0.00199175	nan	-	/files/ENCFF000IXU/	alignments	/biosample-types/cell_line_EFO_0001086/	10766968983	2011-01-19T00:00:00.000000+00:00	/files/ENCFF000IVN/@@download/ENCFF000IVN.bam	89d87a0c8735049c10c8c613a40dbdb1	10645
ENCFF000IVW	archived	/experiments/ENCSR000CSB/	small RNA-seq	single-ended	A549	HELA	Unidentified		-1.2906	-0.695368	-0.398208	-2.51553	-1.85764	-0.616201	-1.53571	-0.857639	-	/files/ENCFF000IXN/	alignments	/biosample-types/cell_line_EFO_0001086/	9303945771	2011-01-19T00:00:00.000000+00:00	/files/ENCFF000IVW/@@download/ENCFF000IVW.bam	39a352d752dc66690630b231ae687b51	2694
ENCFF000JFA	archived	/experiments/ENCSR000CRQ/	small RNA-seq	single-ended	HELA	HepG2	Unidentified		-4.92954	-4.22635	nan	0.732422	-1.17952	-2.16565	-0.72009	0.694947	-	/files/ENCFF000JFL/	alignments	/biosample-types/cell_line_EFO_0002791/	1143059036	2011-01-19T00:00:00.000000+00:00	/files/ENCFF000JFA/@@download/ENCFF000JFA.bam	bb601ea89be697303c2148860ddd9ec1	7180
ENCFF000JFB	archived	/experiments/ENCSR000CRQ/	small RNA-seq	single-ended	HELA	HepG2	Unidentified		-3.31465	-4.53067	-5.3595	0.43578	-2.20422	-1.97745	-2.38865	nan	-	/files/ENCFF000JFW/	alignments	/biosample-types/cell_line_EFO_0002791/	1110066368	2011-01-19T00:00:00.000000+00:00	/files/ENCFF000JFB/@@download/ENCFF000JFB.bam	1027f7e402f98a0ac1dae6125ce2a445	9867
ENCFF000JFS	archived	/experiments/ENCSR000CRO/	small RNA-seq	single-ended	HELA	HepG2	Unidentified		-3.45175	-4.42242	nan	1.23323	-3.46307	-1.51571	-1.04803	-1.04803	-	/files/ENCFF000JGM/	alignments	/biosample-types/cell_line_EFO_0002791/	1157678515	2011-01-19T00:00:00.000000+00:00	/files/ENCFF000JFS/@@download/ENCFF000JFS.bam	10a1ec54fb3bdf40a29a4163cc5e9995	2575
ENCFF000JFV	archived	/experiments/ENCSR000CRO/	small RNA-seq	single-ended	HELA	HepG2	Unidentified		-1.98077	-4.67685	-3.31467	0.942993	-2.71774	-1.99407	-0.161344	0.282263	-	/files/ENCFF000JGL/	alignments	/biosample-types/cell_line_EFO_0002791/	1337201443	2011-01-19T00:00:00.000000+00:00	/files/ENCFF000JFV/@@download/ENCFF000JFV.bam	7eddb273e507a3a79df0173ff42e05f2	12704
ENCFF000JGA	archived	/experiments/ENCSR000CRP/	small RNA-seq	single-ended	HELA	HepG2	Unidentified	noncoding RNA	nan	-1.13749	nan	3.81518	nan	1.14149	0.463416	nan	-	/files/ENCFF000JGX/	alignments	/biosample-types/cell_line_EFO_0002791/	714639726	2011-01-19T00:00:00.000000+00:00	/files/ENCFF000JGA/@@download/ENCFF000JGA.bam	edd0a9021247c896f5346bbb3f707c33	3346
ENCFF000JGC	archived	/experiments/ENCSR000CRP/	small RNA-seq	single-ended	HELA	HepG2	Unidentified	Potential contamination	0.468123	-1.18899	2.5836	3.90553	nan	0.975918	1.99864	nan	-	/files/ENCFF000JHA/	alignments	/biosample-types/cell_line_EFO_0002791/	811295413	2011-01-19T00:00:00.000000+00:00	/files/ENCFF000JGC/@@download/ENCFF000JGC.bam	bc3384ce4c6994a844333c3f5a712d8c	2576
ENCFF000JGT	archived	/experiments/ENCSR000CRX/	small RNA-seq	single-ended	HepG2	K562	Unidentified	Potential mislabeling	0.859212	1.96305	nan	0.537284	2.85921	1.53728	2.12225	nan	-	/files/ENCFF000JHP/	alignments	/biosample-types/cell_line_EFO_0001187/	896800465	2011-01-19T00:00:00.000000+00:00	/files/ENCFF000JGT/@@download/ENCFF000JGT.bam	2c351dc6f0523f40fc7e86dba023ba48	830
ENCFF000JGU	archived	/experiments/ENCSR000CRX/	small RNA-seq	single-ended	HepG2	HELA	Unidentified		1.61545	2.04088	2.52234	-1.58619	2.2593	1.40132	2.20041	2.35241	-	/files/ENCFF000JHN/	alignments	/biosample-types/cell_line_EFO_0001187/	1002057080	2011-01-19T00:00:00.000000+00:00	/files/ENCFF000JGU/@@download/ENCFF000JGU.bam	8cefbe45153562f2f273ae51ea7091d7	852
ENCFF000JHF	archived	/experiments/ENCSR000CRZ/	small RNA-seq	single-ended	HepG2	K562	Unidentified		0.718395	1.11931	1.19233	0.225063	2.45536	1.0605	1.8704	nan	-	/files/ENCFF000JIB/	alignments	/biosample-types/cell_line_EFO_0001187/	790995665	2011-01-19T00:00:00.000000+00:00	/files/ENCFF000JHF/@@download/ENCFF000JHF.bam	69c21e124de6a69cfb235e6d5aeac352	9982
ENCFF000JHH	archived	/experiments/ENCSR000CRZ/	small RNA-seq	single-ended	HepG2	HELA	Unidentified	Potential contamination	0.777819	0.524478	2.19286	-0.876039	1.19286	0.302085	1.92982	nan	-	/files/ENCFF000JHZ/	alignments	/biosample-types/cell_line_EFO_0001187/	461598221	2011-01-19T00:00:00.000000+00:00	/files/ENCFF000JHH/@@download/ENCFF000JHH.bam	09ddd4ebe294058bdee825d659c6e76d	2588
ENCFF000JHM	archived	/experiments/ENCSR000CRY/	small RNA-seq	single-ended	HepG2	LnCap	Unidentified		nan	1.29924	nan	1.29924	nan	1.49189	nan	nan	-	/files/ENCFF000JIH/	alignments	/biosample-types/cell_line_EFO_0001187/	941970498	2011-01-19T00:00:00.000000+00:00	/files/ENCFF000JHM/@@download/ENCFF000JHM.bam	2a8762293f390f29085bb94f0e159d49	2597
ENCFF000JHU	archived	/experiments/ENCSR000CRY/	small RNA-seq	single-ended	HepG2	HepG2	Identified		nan	1.22393	nan	2.72643	2.31139	1.93288	2.31139	nan	-	/files/ENCFF000JIN/	alignments	/biosample-types/cell_line_EFO_0001187/	829910906	2011-01-19T00:00:00.000000+00:00	/files/ENCFF000JHU/@@download/ENCFF000JHU.bam	d65830bc54ac0f261b7ec07a8e88c387	2590
ENCFF000JSH	revoked	/experiments/ENCSR000CRF/	small RNA-seq	single-ended	K562	K562	Identified		nan	-0.949887	nan	nan	3.8227	-0.236191	nan	nan	-		alignments	/biosample-types/cell_line_EFO_0002067/	42583113	2011-01-19T00:00:00.000000+00:00	/files/ENCFF000JSH/@@download/ENCFF000JSH.bam	b8b6d993a31cda4827f9cd23a9a4d618	2122
ENCFF000JSL	archived	/experiments/ENCSR000CRF/	small RNA-seq	single-ended	K562	SKnSH	Unidentified		nan	-0.632317	-3.89932	-1.9725	-4.76397	-1.38129	-0.533669	-0.418192	-	/files/ENCFF000JSZ/	alignments	/biosample-types/cell_line_EFO_0002067/	598513207	2011-01-19T00:00:00.000000+00:00	/files/ENCFF000JSL/@@download/ENCFF000JSL.bam	d43bf7295915a91092026ad2c0a8c2d2	1863
ENCFF000JSQ	archived	/experiments/ENCSR000CRF/	small RNA-seq	single-ended	K562	MCF7	Unidentified		-4.97282	-1.01982	-4.53876	-0.80837	nan	-2.50274	-0.518864	nan	-	/files/ENCFF000JTB/	alignments	/biosample-types/cell_line_EFO_0002067/	1043808414	2011-01-19T00:00:00.000000+00:00	/files/ENCFF000JSQ/@@download/ENCFF000JSQ.bam	5d4da451d8fc41bf2c806919caa4815d	12967
ENCFF000JSX	revoked	/experiments/ENCSR000CQX/	small RNA-seq	single-ended	K562	K562	Identified		nan	-2.51474	nan	nan	4.5229	-3.6524	-0.49032	0.123071	-		alignments	/biosample-types/cell_line_EFO_0002067/	198953284	2011-01-19T00:00:00.000000+00:00	/files/ENCFF000JSX/@@download/ENCFF000JSX.bam	99a96758feefaa37e4810bcfb268eaf8	12974
ENCFF000JTD	archived	/experiments/ENCSR000CQX/	small RNA-seq	single-ended	K562	K562	Identified		-2.15746	-1.8515	-1.77941	0.329989	0.36979	-1.41182	-1.97206	-2.93507	-	/files/ENCFF000JTT/	alignments	/biosample-types/cell_line_EFO_0002067/	1241861109	2011-01-19T00:00:00.000000+00:00	/files/ENCFF000JTD/@@download/ENCFF000JTD.bam	44588996b7c1830a145ea17d8e3a52d1	10005
ENCFF000JTI	archived	/experiments/ENCSR000CQX/	small RNA-seq	single-ended	K562	K562	Identified		-2.6807	-4.08659	-4.8322	-4.43645	-1.56761	-2.85834	-3.71485	nan	-	/files/ENCFF000JUB/	alignments	/biosample-types/cell_line_EFO_0002067/	1156848777	2011-01-19T00:00:00.000000+00:00	/files/ENCFF000JTI/@@download/ENCFF000JTI.bam	1f818c6d6b7b4dbc36da9632d2635ec8	12975
ENCFF000JTR	revoked	/experiments/ENCSR000CQY/	small RNA-seq	single-ended	K562	K562	Identified		nan	nan	nan	nan	0.205903	nan	nan	nan	-		alignments	/biosample-types/cell_line_EFO_0002067/	65130431	2011-01-19T00:00:00.000000+00:00	/files/ENCFF000JTR/@@download/ENCFF000JTR.bam	0cc50ede720498592566740908ac669f	3648
ENCFF000JTZ	archived	/experiments/ENCSR000CQY/	small RNA-seq	single-ended	K562	SKnSH	Unidentified		-1.34184	-0.169844	1.93129	2.52846	-1.68395	1.4818	1.8079	2.8079	-	/files/ENCFF000JUK/	alignments	/biosample-types/cell_line_EFO_0002067/	903305874	2011-01-19T00:00:00.000000+00:00	/files/ENCFF000JTZ/@@download/ENCFF000JTZ.bam	45fedb7b863fab34cc9a1864eefe58d0	10184
ENCFF000JUC	archived	/experiments/ENCSR000CQY/	small RNA-seq	single-ended	K562	HELA	Unidentified		-0.516294	0.757041	2.4379	2.11206	nan	1.58474	0.837343	2.00727	-	/files/ENCFF000JUT/	alignments	/biosample-types/cell_line_EFO_0002067/	889736589	2011-01-19T00:00:00.000000+00:00	/files/ENCFF000JUC/@@download/ENCFF000JUC.bam	1dd42d818027c74149a30b341be8a9ea	1900
ENCFF000JUG	revoked	/experiments/ENCSR000CQZ/	small RNA-seq	single-ended	K562	K562	Identified		0.920246	-2.25484	nan	nan	4.48213	nan	nan	nan	-		alignments	/biosample-types/cell_line_EFO_0002067/	62590425	2011-01-19T00:00:00.000000+00:00	/files/ENCFF000JUG/@@download/ENCFF000JUG.bam	92bc993126f0a9034a9396a1caf5f36b	10194
ENCFF000JUP	archived	/experiments/ENCSR000CQZ/	small RNA-seq	single-ended	K562	SKnSH	Unidentified		nan	-4.15347	-0.0346405	-3.33581	-1.08527	-3.26883	-3.1698	-0.0346405	-	/files/ENCFF000JVA/	alignments	/biosample-types/cell_line_EFO_0002067/	1038733314	2011-01-19T00:00:00.000000+00:00	/files/ENCFF000JUP/@@download/ENCFF000JUP.bam	63fb0bb9ad9c1a7bbcb9cc2cd44be86d	10146
ENCFF000JUR	archived	/experiments/ENCSR000CQZ/	small RNA-seq	single-ended	K562	HELA	Unidentified		-1.4124	-4.5443	-0.466851	-4.4966	-1.97192	-2.07554	-1.46685	-0.533966	-	/files/ENCFF000JVB/	alignments	/biosample-types/cell_line_EFO_0002067/	1029819041	2011-01-19T00:00:00.000000+00:00	/files/ENCFF000JUR/@@download/ENCFF000JUR.bam	4166bbab0e923c0f407861b9d230cd63	10187
ENCFF000JUV	revoked	/experiments/ENCSR000CRA/	small RNA-seq	single-ended	K562	K562	Identified		nan	-2.50476	nan	-0.898189	4.16627	-1.76599	-1.69096	-1.06133	-		alignments	/biosample-types/cell_line_EFO_0002067/	580169561	2011-01-19T00:00:00.000000+00:00	/files/ENCFF000JUV/@@download/ENCFF000JUV.bam	55f429d4f6b1d49fc7794a3277473cd4	13052
ENCFF000JVH	archived	/experiments/ENCSR000CRA/	small RNA-seq	single-ended	K562	K562	Identified		-4.29173	-2.0252	-0.597143	-0.556615	0.415271	-2.35146	-2.46667	-4.76707	-	/files/ENCFF000JWC/	alignments	/biosample-types/cell_line_EFO_0002067/	1421405342	2011-01-19T00:00:00.000000+00:00	/files/ENCFF000JVH/@@download/ENCFF000JVH.bam	4e180551cf0af4c72d4687e3a3f4a0be	10370
ENCFF000JVI	archived	/experiments/ENCSR000CRA/	small RNA-seq	single-ended	K562	HELA	Unidentified		-3.48987	-2.34596	0.612177	-1.45733	-0.169798	-2.26583	-2.33715	-5.53878	-	/files/ENCFF000JVV/	alignments	/biosample-types/cell_line_EFO_0002067/	1487288199	2011-01-19T00:00:00.000000+00:00	/files/ENCFF000JVI/@@download/ENCFF000JVI.bam	9810e20cb34749352426228fe22f2fe0	10012
ENCFF000JVL	revoked	/experiments/ENCSR000CRB/	small RNA-seq	single-ended	K562	K562	Identified		nan	nan	nan	nan	1.23633	nan	nan	nan	-		alignments	/biosample-types/cell_line_EFO_0002067/	32765135	2011-01-19T00:00:00.000000+00:00	/files/ENCFF000JVL/@@download/ENCFF000JVL.bam	fa47b4158cfa85da47bdfb92aa292110	3587
ENCFF000JVP	archived	/experiments/ENCSR000CRB/	small RNA-seq	single-ended	K562	HepG2	Unidentified	Potential contamination	0.148595	0.52241	3.26003	3.52213	1.91727	1.88706	1.08719	3.08719	-	/files/ENCFF000JWS/	alignments	/biosample-types/cell_line_EFO_0002067/	819655932	2011-01-19T00:00:00.000000+00:00	/files/ENCFF000JVP/@@download/ENCFF000JVP.bam	938a80d561e144724d05d72faeee629a	1837
ENCFF000JVQ	archived	/experiments/ENCSR000CRB/	small RNA-seq	single-ended	K562	HepG2	Unidentified	Potential contamination	-0.500201	-0.0487219	3.17109	3.24457	3.11451	0.987976	2.07498	nan	-	/files/ENCFF000JWR/	alignments	/biosample-types/cell_line_EFO_0002067/	668267053	2011-01-19T00:00:00.000000+00:00	/files/ENCFF000JVQ/@@download/ENCFF000JVQ.bam	770d18aceac7c6dbce6c09fbd7169650	10357
ENCFF000JWD	revoked	/experiments/ENCSR000CRC/	small RNA-seq	single-ended	K562	K562	Identified		nan	nan	nan	nan	4.75986	nan	nan	nan	-		alignments	/biosample-types/cell_line_EFO_0002067/	4626886	2011-01-19T00:00:00.000000+00:00	/files/ENCFF000JWD/@@download/ENCFF000JWD.bam	1d6729a0e7ef60365ef0c12627666b41	2777
ENCFF000JWX	archived	/experiments/ENCSR000CSX/	small RNA-seq	single-ended	MCF7	SKnSH	Unidentified		-0.728716	-0.478639	-0.500777	-1.48045	-2.22694	-0.772342	-0.702435	-0.255849	-	/files/ENCFF000JXO/	alignments	/biosample-types/cell_line_EFO_0001203/	11348957408	2011-01-19T00:00:00.000000+00:00	/files/ENCFF000JWX/@@download/ENCFF000JWX.bam	e8d34aa78ef9b02c712cf13664f7b71e	3172
ENCFF000JWY	archived	/experiments/ENCSR000CSW/	small RNA-seq	single-ended	MCF7	SKnSH	Unidentified		-0.460507	-0.127647	-0.334046	-3.80149	-0.327382	-0.809017	-0.903411	0.227833	-	/files/ENCFF000JXT/	alignments	/biosample-types/cell_line_EFO_0001203/	12660555394	2011-01-19T00:00:00.000000+00:00	/files/ENCFF000JWY/@@download/ENCFF000JWY.bam	a651083200997c69d55bdd58cd007252	2907
ENCFF000JWZ	archived	/experiments/ENCSR000CSW/	small RNA-seq	single-ended	MCF7	HCT116	Unidentified		-0.795184	-0.178361	-0.235523	-4.22078	-1.54365	-0.967855	-0.469645	-0.543645	-	/files/ENCFF000JYB/	alignments	/biosample-types/cell_line_EFO_0001203/	13366993349	2011-01-19T00:00:00.000000+00:00	/files/ENCFF000JWZ/@@download/ENCFF000JWZ.bam	042d7a296291b10479b79eebd7174aa7	2528
ENCFF000JXF	archived	/experiments/ENCSR000CSX/	small RNA-seq	single-ended	MCF7	SKnSH	Unidentified		-0.900704	-0.2262	-2.43513	-1.36995	-3.57006	-0.895965	-0.316651	-0.100574	-	/files/ENCFF000JXK/	alignments	/biosample-types/cell_line_EFO_0001203/	11571181723	2011-01-19T00:00:00.000000+00:00	/files/ENCFF000JXF/@@download/ENCFF000JXF.bam	666c44ee6bae3acead61384372203f9b	3168
ENCFF000JXH	revoked	/experiments/ENCSR000CRR/	small RNA-seq	single-ended	MCF7	MCF7	Identified		-2.59691	-2.41938	-3.65965	-0.616024	-2.59691	-1.8453	-0.497379	-1.49738	-		alignments	/biosample-types/cell_line_EFO_0001203/	724905395	2011-01-19T00:00:00.000000+00:00	/files/ENCFF000JXH/@@download/ENCFF000JXH.bam	9d25c9ec6d8159c490ca1faa9e95b014	2540
ENCFF000JXI	archived	/experiments/ENCSR000CRR/	small RNA-seq	single-ended	MCF7	HCT116	Unidentified		-1.49674	-0.0837596	-0.326813	-4.2337	-0.911775	-0.645738	-0.131165	-0.855192	-	/files/ENCFF000JYW/	alignments	/biosample-types/cell_line_EFO_0001203/	10767916550	2011-01-19T00:00:00.000000+00:00	/files/ENCFF000JXI/@@download/ENCFF000JXI.bam	d5028b68bb1789cda597ae6a502e8f02	2903
ENCFF000JXJ	revoked	/experiments/ENCSR000CRR/	small RNA-seq	single-ended	MCF7	MCF7	Identified		-2.54221	-1.46154	-4.18352	-1.75289	-1.67227	-1.97416	-0.206607	nan	-		alignments	/biosample-types/cell_line_EFO_0001203/	1079198930	2011-01-19T00:00:00.000000+00:00	/files/ENCFF000JXJ/@@download/ENCFF000JXJ.bam	cf84774a08bbe3fa3cff37dbe8853645	3226
ENCFF000JXR	archived	/experiments/ENCSR000CRR/	small RNA-seq	single-ended	MCF7	SKnSH	Unidentified		-0.646183	-0.0184548	-0.608708	-2.77017	-1.02547	-0.988339	-0.29938	0.20626	-	/files/ENCFF000JZU/	alignments	/biosample-types/cell_line_EFO_0001203/	7734950228	2011-01-19T00:00:00.000000+00:00	/files/ENCFF000JXR/@@download/ENCFF000JXR.bam	83e906399cdb5977bfb165138ca1a7d6	3216
ENCFF000JYT	archived	/experiments/ENCSR000CSU/	small RNA-seq	single-ended	MCF7	HCT116	Unidentified		-0.687825	-0.145101	-0.33615	-5.23379	-0.848049	-0.854453	-1.0504	-2.55854	-	/files/ENCFF000JZC/	alignments	/biosample-types/cell_line_EFO_0001203/	12011890629	2011-01-19T00:00:00.000000+00:00	/files/ENCFF000JYT/@@download/ENCFF000JYT.bam	10ee8e792105a16c8c04da5748749ef1	1051
ENCFF000JYU	archived	/experiments/ENCSR000CSU/	small RNA-seq	single-ended	MCF7	HCT116	Unidentified		-0.857506	0.171482	-0.892553	-4.52482	-0.570625	-1.03273	-0.971163	-2.23359	-	/files/ENCFF000JZF/	alignments	/biosample-types/cell_line_EFO_0001203/	14872997937	2011-01-19T00:00:00.000000+00:00	/files/ENCFF000JYU/@@download/ENCFF000JYU.bam	575feb4fd4a1f5ca0278204688307078	1052
ENCFF000JYV	archived	/experiments/ENCSR000CSF/	small RNA-seq	single-ended	MCF7	SKnSH	Unidentified		-0.820618	-0.263775	-0.441623	-3.62289	-0.718463	-1.26475	-0.434367	-0.240416	-	/files/ENCFF000JZV/	alignments	/biosample-types/cell_line_EFO_0001203/	9896336220	2011-01-19T00:00:00.000000+00:00	/files/ENCFF000JYV/@@download/ENCFF000JYV.bam	91027d27ee8d2218345cbbbde55cd310	9852
ENCFF000JYZ	archived	/experiments/ENCSR000CSF/	small RNA-seq	single-ended	MCF7	SKnSH	Unidentified		-1.32509	-0.36799	0.291633	-4.06529	-0.12983	-0.786145	-1.35222	0.455132	-	/files/ENCFF000KBS/	alignments	/biosample-types/cell_line_EFO_0001203/	8443497275	2011-01-19T00:00:00.000000+00:00	/files/ENCFF000JYZ/@@download/ENCFF000JYZ.bam	3a1ef32f8e18bf61a5d56596ff64c9b8	2871
ENCFF000JZO	archived	/experiments/ENCSR000CSV/	small RNA-seq	single-ended	MCF7	HELA	Unidentified		-1.86462	-0.485549	-0.127655	-4.6837	-3.00212	-1.17555	-1.25319	-0.542693	-	/files/ENCFF000JZZ/	alignments	/biosample-types/cell_line_EFO_0001203/	5573338490	2011-01-19T00:00:00.000000+00:00	/files/ENCFF000JZO/@@download/ENCFF000JZO.bam	5ec679d8158e6dc9267002efe92f272a	2642
ENCFF000JZR	archived	/experiments/ENCSR000CSV/	small RNA-seq	single-ended	MCF7	MCF7	Identified		-0.597324	-0.696122	-1.04538	-3.70387	-0.765268	-0.763521	-0.372951	-0.680379	-	/files/ENCFF000KAO/	alignments	/biosample-types/cell_line_EFO_0001203/	8252024793	2011-01-19T00:00:00.000000+00:00	/files/ENCFF000JZR/@@download/ENCFF000JZR.bam	6007e4cee6fc3cfaa5df3f3e6a107175	3137
ENCFF000JZW	archived	/experiments/ENCSR000CSG/	small RNA-seq	single-ended	MCF7	SKnSH	Unidentified		-1.37783	-0.720243	-0.314139	-2.56895	-1.34389	-0.919535	-0.98399	-0.273497	-	/files/ENCFF000KBB/	alignments	/biosample-types/cell_line_EFO_0001203/	11409565854	2011-01-19T00:00:00.000000+00:00	/files/ENCFF000JZW/@@download/ENCFF000JZW.bam	629a97789cddc135e3242989841f7995	9801
ENCFF000KAE	archived	/experiments/ENCSR000CSG/	small RNA-seq	single-ended	MCF7	HELA	Unidentified		-1.31379	-0.638992	0.141891	-3.99561	-0.635717	-0.697932	-0.343536	-0.758574	-	/files/ENCFF000KAZ/	alignments	/biosample-types/cell_line_EFO_0001203/	10672931567	2011-01-19T00:00:00.000000+00:00	/files/ENCFF000KAE/@@download/ENCFF000KAE.bam	1709e08a58814d011716cb637906c3ac	1074
ENCFF000KFA	archived	/experiments/ENCSR000CTJ/	small RNA-seq	single-ended	SKnSH	HCT116	Unidentified		-0.437598	-0.250642	-0.370484	-6.41734	-2.54451	-0.67894	-0.470513	nan	-	/files/ENCFF000KFX/	alignments	/biosample-types/cell_line_EFO_0003072/	6958284960	2011-01-19T00:00:00.000000+00:00	/files/ENCFF000KFA/@@download/ENCFF000KFA.bam	12425d1e129a4f4464e0926c192761e2	3375
ENCFF000KFB	archived	/experiments/ENCSR000CTJ/	small RNA-seq	single-ended	SKnSH	SKnSH	Identified		-0.417775	-0.243396	-0.181282	-5.16769	-1.48579	-0.668318	-0.586266	-0.00725279	-	/files/ENCFF000KFU/	alignments	/biosample-types/cell_line_EFO_0003072/	8253101265	2011-01-19T00:00:00.000000+00:00	/files/ENCFF000KFB/@@download/ENCFF000KFB.bam	4fd6ec6230d2023dd4d2e4641f0af419	2685
ENCFF000KFE	archived	/experiments/ENCSR000CTD/	small RNA-seq	single-ended	SKnSH	HELA	Unidentified		-1.06545	-0.613383	-0.39167	-1.07809	-2.02295	-0.74444	-1.02843	-2.06108	-	/files/ENCFF000KFR/	alignments	/biosample-types/cell_line_EFO_0003072/	5532584401	2011-01-19T00:00:00.000000+00:00	/files/ENCFF000KFE/@@download/ENCFF000KFE.bam	473d13817da9c7b18501f8574395dec5	9952
ENCFF000KFF	archived	/experiments/ENCSR000CTD/	small RNA-seq	single-ended	SKnSH	A549	Unidentified		-0.581704	-0.657896	-1.27157	-1.26713	-2.08898	-0.853377	-1.24213	-0.777586	-	/files/ENCFF000KFQ/	alignments	/biosample-types/cell_line_EFO_0003072/	6449111381	2011-01-19T00:00:00.000000+00:00	/files/ENCFF000KFF/@@download/ENCFF000KFF.bam	1d1415751c9891c48c1924f8e2583f67	3371
ENCFF000KFP	archived	/experiments/ENCSR000CSJ/	small RNA-seq	single-ended	SKnSH	K562	Unidentified		-1.70884	-0.773119	-1.12388	-2.63084	0.461087	-0.786294	0.380167	-2.4458	-	/files/ENCFF000KHC/	alignments	/biosample-types/cell_line_EFO_0003072/	14335585482	2011-01-19T00:00:00.000000+00:00	/files/ENCFF000KFP/@@download/ENCFF000KFP.bam	fc7af1fb4d1ed11d519f12875d8fe7c6	3205
ENCFF000KGN	archived	/experiments/ENCSR000CSJ/	small RNA-seq	single-ended	SKnSH	HELA	Unidentified		-3.29164	-1.15814	0.401808	-2.48859	-0.49623	-0.986678	-0.991425	-1.05387	-	/files/ENCFF000KIC/	alignments	/biosample-types/cell_line_EFO_0003072/	12679966345	2011-01-19T00:00:00.000000+00:00	/files/ENCFF000KGN/@@download/ENCFF000KGN.bam	224f5e071051bbc4cb7cdaf66295a9bf	3385
ENCFF000KGO	archived	/experiments/ENCSR000CSZ/	small RNA-seq	single-ended	SKnSH	HCT116	Unidentified		-1.14169	-0.087305	-0.589147	-5.97677	-0.548505	-0.688195	-0.546079	-1.91108	-	/files/ENCFF000KHD/	alignments	/biosample-types/cell_line_EFO_0003072/	11938645110	2011-01-19T00:00:00.000000+00:00	/files/ENCFF000KGO/@@download/ENCFF000KGO.bam	2027970fe78fb5a82f81cc0b74d6f127	2639
ENCFF000KGP	archived	/experiments/ENCSR000CSZ/	small RNA-seq	single-ended	SKnSH	HCT116	Unidentified		-0.779461	-0.0115838	-0.272973	-5.57783	-0.684742	-0.451669	-1.89976	-0.205858	-	/files/ENCFF000KHU/	alignments	/biosample-types/cell_line_EFO_0003072/	11657882873	2011-01-19T00:00:00.000000+00:00	/files/ENCFF000KGP/@@download/ENCFF000KGP.bam	21fbea7858b7b304c21daccde1a1525a	3229
ENCFF000KGS	archived	/experiments/ENCSR000CTB/	small RNA-seq	single-ended	SKnSH	HELA	Unidentified		-0.996693	-0.563207	-0.259012	-1.45109	-2.61747	-0.583384	-0.498377	-2.64604	-	/files/ENCFF000KHA/	alignments	/biosample-types/cell_line_EFO_0003072/	11718305935	2011-01-19T00:00:00.000000+00:00	/files/ENCFF000KGS/@@download/ENCFF000KGS.bam	4f763d907c4b48c1fe5d581a85e61b42	2635
ENCFF000KGV	archived	/experiments/ENCSR000CTB/	small RNA-seq	single-ended	SKnSH	A549	Unidentified		-0.252487	-0.548669	-0.727493	-2.3914	-0.845062	-0.544215	-0.877259	-0.610597	-	/files/ENCFF000KHB/	alignments	/biosample-types/cell_line_EFO_0003072/	10581304735	2011-01-19T00:00:00.000000+00:00	/files/ENCFF000KGV/@@download/ENCFF000KGV.bam	1a1a00f28023b8041084772a0d5c03cf	3381
ENCFF000KHF	archived	/experiments/ENCSR000CSH/	small RNA-seq	single-ended	SKnSH	K562	Unidentified		-0.361179	-0.947439	-1.18381	-4.94812	0.106591	-0.752933	-1.0546	nan	-	/files/ENCFF000KJM/	alignments	/biosample-types/cell_line_EFO_0003072/	9703331774	2011-01-19T00:00:00.000000+00:00	/files/ENCFF000KHF/@@download/ENCFF000KHF.bam	85074511d8b807efad9543ab857c216c	1086
ENCFF000KHJ	archived	/experiments/ENCSR000CSH/	small RNA-seq	single-ended	SKnSH	HELA	Unidentified		-0.46401	-1.12174	-0.318186	-4.9619	-0.726005	-0.745996	-1.11245	-2.54767	-	/files/ENCFF000KIN/	alignments	/biosample-types/cell_line_EFO_0003072/	12088575102	2011-01-19T00:00:00.000000+00:00	/files/ENCFF000KHJ/@@download/ENCFF000KHJ.bam	0f829f876586958c1411302849989623	10385
ENCFF000KIA	archived	/experiments/ENCSR000CTA/	small RNA-seq	single-ended	SKnSH	HELA	Unidentified		nan	-0.441766	-0.124026	-4.18292	-1.53906	-1.26153	-0.998495	-0.860991	-	/files/ENCFF000KIP/	alignments	/biosample-types/cell_line_EFO_0003072/	5743168589	2011-01-19T00:00:00.000000+00:00	/files/ENCFF000KIA/@@download/ENCFF000KIA.bam	2c9ce27495cdf960e7ed04c55956669a	1119
ENCFF000KIB	archived	/experiments/ENCSR000CTA/	small RNA-seq	single-ended	SKnSH	HELA	Unidentified		-0.538933	-0.56252	-0.0535061	-5.31504	-0.801967	-1.05246	-0.664464	-1.1239	-	/files/ENCFF000KJL/	alignments	/biosample-types/cell_line_EFO_0003072/	6875591018	2011-01-19T00:00:00.000000+00:00	/files/ENCFF000KIB/@@download/ENCFF000KIB.bam	7bd1811fb1576aa2cea51568e50d1474	2674
ENCFF000KIF	archived	/experiments/ENCSR000CTC/	small RNA-seq	single-ended	SKnSH	LnCap	Unidentified		-0.82912	-0.426558	-0.46853	-2.13991	-0.883567	-0.383138	-0.439086	nan	-	/files/ENCFF000KIO/	alignments	/biosample-types/cell_line_EFO_0003072/	6653448782	2011-01-19T00:00:00.000000+00:00	/files/ENCFF000KIF/@@download/ENCFF000KIF.bam	c9ff3c559bc2c575f66249fd1a2b1418	10390
ENCFF000KII	archived	/experiments/ENCSR000CTC/	small RNA-seq	single-ended	SKnSH	A549	Unidentified		0.301713	0.0461273	-0.522716	-1.64471	-2.60518	-0.0237995	-0.0432988	-0.0202152	-	/files/ENCFF000KIQ/	alignments	/biosample-types/cell_line_EFO_0003072/	8469800357	2011-01-19T00:00:00.000000+00:00	/files/ENCFF000KII/@@download/ENCFF000KII.bam	383d85117e159644d721c9f9fee8068e	2662
ENCFF000KIT	archived	/experiments/ENCSR000CSI/	small RNA-seq	single-ended	SKnSH	LnCap	Unidentified		-1.03849	-0.752312	nan	-0.951032	-0.951032	-0.456014	-1.99543	nan	-	/files/ENCFF000KUV/	alignments	/biosample-types/cell_line_EFO_0003072/	6296083201	2011-01-19T00:00:00.000000+00:00	/files/ENCFF000KIT/@@download/ENCFF000KIT.bam	e44b6993cdabe47adb65c24095281166	9928
ENCFF000KIY	archived	/experiments/ENCSR000CSI/	small RNA-seq	single-ended	SKnSH	MCF7	Unidentified		-2.63549	-0.793509	-0.737584	-2.40537	-2.70587	-1.19697	-0.183648	-2.85788	-	/files/ENCFF000KXT/	alignments	/biosample-types/cell_line_EFO_0003072/	13818285532	2011-01-19T00:00:00.000000+00:00	/files/ENCFF000KIY/@@download/ENCFF000KIY.bam	d197311be6e867517f61f965e939ec85	2658
ENCFF000KJC	archived	/experiments/ENCSR000CRV/	small RNA-seq	single-ended	SKnSH	HELA	Unidentified		-1.78995	0.52583	2.24753	-0.0895057	nan	1.15733	1.63748	nan	-	/files/ENCFF000KNB/	alignments	/biosample-types/cell_line_EFO_0003072/	1307698031	2011-01-19T00:00:00.000000+00:00	/files/ENCFF000KJC/@@download/ENCFF000KJC.bam	5cadbe1fc66d9ae3f761c1d790f02d15	2696
ENCFF000KJD	archived	/experiments/ENCSR000CRV/	small RNA-seq	single-ended	SKnSH	K562	Unidentified		-2.73204	0.549359	2.50563	1.45118	2.71421	1.47054	2.22879	nan	-	/files/ENCFF000KNC/	alignments	/biosample-types/cell_line_EFO_0003072/	1202264243	2011-01-19T00:00:00.000000+00:00	/files/ENCFF000KJD/@@download/ENCFF000KJD.bam	913ee61cd5a672cd3a549a233ae2b156	2690
ENCFF000KXR	released	/experiments/ENCSR000BZX/	ChIA-PET	paired-ended	HCT116	HCT116	Identified		0.350936	6.28237	-0.615433	-0.821204	-1.0398	-2.12089	-0.245065	nan	-	/files/ENCFF000KXX/|/files/ENCFF000KXY/	alignments	/biosample-types/cell_line_EFO_0002824/	626396467	2011-09-24T00:00:00.000000+00:00	/files/ENCFF000KXR/@@download/ENCFF000KXR.bam	1271432055904010bd717c62ddd86452	9875
ENCFF000KXS	released	/experiments/ENCSR000BZW/	ChIA-PET	paired-ended	HELA	HELA	Identified		-1.66954	-0.727851	5.62524	-0.792636	nan	-0.84803	-1.54454	2.65155	-	/files/ENCFF000KXZ/|/files/ENCFF000KYA/	alignments	/biosample-types/cell_line_EFO_0002791/	614310867	2011-09-24T00:00:00.000000+00:00	/files/ENCFF000KXS/@@download/ENCFF000KXS.bam	da04557f6c2b5ff43601b18c111fead9	825
ENCFF000KXW	released	/experiments/ENCSR000CAC/	ChIA-PET	paired-ended	K562	K562	Identified		nan	-2.00052	nan	nan	6.48914	nan	nan	nan	-	/files/ENCFF000KYB/|/files/ENCFF000KYQ/	alignments	/biosample-types/cell_line_EFO_0002067/	413210965	2011-09-24T00:00:00.000000+00:00	/files/ENCFF000KXW/@@download/ENCFF000KXW.bam	633f8ae2fb2008ceb86f1fcbb3f7ac2a	9860
ENCFF000KYE	released	/experiments/ENCSR000BZY/	ChIA-PET	paired-ended	K562	K562	Identified		nan	-0.195533	nan	nan	7.51538	-1.57153	nan	nan	-	/files/ENCFF000KYG/|/files/ENCFF000KYK/	alignments	/biosample-types/cell_line_EFO_0002067/	669633013	2011-09-24T00:00:00.000000+00:00	/files/ENCFF000KYE/@@download/ENCFF000KYE.bam	11b8dad9b01874f868157426bffd18bd	2599
ENCFF000KYF	released	/experiments/ENCSR000BZY/	ChIA-PET	paired-ended	K562	K562	Identified		nan	-0.858337	nan	nan	7.94981	0.335668	nan	nan	-	/files/ENCFF000KYL/|/files/ENCFF000KYN/	alignments	/biosample-types/cell_line_EFO_0002067/	676438804	2011-09-24T00:00:00.000000+00:00	/files/ENCFF000KYF/@@download/ENCFF000KYF.bam	551d6875ebb8d793c5c3372c92a6beab	12729
ENCFF000KYO	released	/experiments/ENCSR000CAD/	ChIA-PET	paired-ended	MCF7	MCF7	Identified		nan	nan	1.39434	nan	nan	-0.833763	6.07708	nan	-	/files/ENCFF000KYY/|/files/ENCFF000KYZ/	alignments	/biosample-types/cell_line_EFO_0001203/	1638296661	2011-09-24T00:00:00.000000+00:00	/files/ENCFF000KYO/@@download/ENCFF000KYO.bam	7cf38dde21abf51d95985231d7c3797b	10245
ENCFF000KYP	released	/experiments/ENCSR000CAD/	ChIA-PET	paired-ended	MCF7	MCF7	Identified		nan	-1.85494	nan	nan	nan	-1.68562	5.87815	nan	-	/files/ENCFF000KZC/|/files/ENCFF000KZD/	alignments	/biosample-types/cell_line_EFO_0001203/	1607437093	2011-09-24T00:00:00.000000+00:00	/files/ENCFF000KYP/@@download/ENCFF000KYP.bam	1756da2462d91493f02e31313c09bdb9	851
ENCFF000KYV	released	/experiments/ENCSR000BZZ/	ChIA-PET	paired-ended	MCF7	MCF7	Identified		1.28878	-0.440806	nan	nan	nan	0.383068	4.05549	nan	-	/files/ENCFF000KZA/|/files/ENCFF000KZI/	alignments	/biosample-types/cell_line_EFO_0001203/	213350532	2011-09-24T00:00:00.000000+00:00	/files/ENCFF000KYV/@@download/ENCFF000KYV.bam	e89f0a30eb8d7e87e0f39c5930536b8a	937
ENCFF000KYW	released	/experiments/ENCSR000BZZ/	ChIA-PET	paired-ended	MCF7	MCF7	Identified		1.28222	-0.0297228	nan	nan	nan	nan	4.8507	nan	-	/files/ENCFF000KZB/|/files/ENCFF000KZM/	alignments	/biosample-types/cell_line_EFO_0001203/	297215464	2011-09-24T00:00:00.000000+00:00	/files/ENCFF000KYW/@@download/ENCFF000KYW.bam	7ea4d2c48e5198a2ff81c179729c2505	3293
ENCFF000KYX	released	/experiments/ENCSR000BZZ/	ChIA-PET	paired-ended	MCF7	MCF7	Identified		nan	-0.133119	nan	nan	nan	-0.769065	5.48332	nan	-	/files/ENCFF000KZL/|/files/ENCFF000KZR/	alignments	/biosample-types/cell_line_EFO_0001203/	491023567	2011-09-24T00:00:00.000000+00:00	/files/ENCFF000KYX/@@download/ENCFF000KYX.bam	a1614b720a994f953ccf892eeca204a1	3294
ENCFF000KZN	released	/experiments/ENCSR000CAA/	ChIA-PET	paired-ended	MCF7	MCF7	Identified		-0.144595	-2.51835	nan	nan	nan	-1.02181	6.45153	nan	-	/files/ENCFF000KZT/|/files/ENCFF000LAF/	alignments	/biosample-types/cell_line_EFO_0001203/	1757715036	2011-09-24T00:00:00.000000+00:00	/files/ENCFF000KZN/@@download/ENCFF000KZN.bam	3c06e189d6e3c2030612eefef3dc3c96	9977
ENCFF000KZO	released	/experiments/ENCSR000CAA/	ChIA-PET	paired-ended	MCF7	MCF7	Identified		nan	-2.03695	nan	1.05856	0.906082	nan	6.43046	nan	-	/files/ENCFF000KZU/|/files/ENCFF000LAH/	alignments	/biosample-types/cell_line_EFO_0001203/	1339544954	2011-09-24T00:00:00.000000+00:00	/files/ENCFF000KZO/@@download/ENCFF000KZO.bam	6a33ca6ffff448a423c5607f34377f66	933
ENCFF000KZP	released	/experiments/ENCSR000CAA/	ChIA-PET	paired-ended	MCF7	MCF7	Identified		nan	-2.86686	nan	nan	nan	-0.518467	6.11284	nan	-	/files/ENCFF000KZS/|/files/ENCFF000LAI/	alignments	/biosample-types/cell_line_EFO_0001203/	1472585458	2011-09-24T00:00:00.000000+00:00	/files/ENCFF000KZP/@@download/ENCFF000KZP.bam	9a452ce693219cbcf6567e1dd7e682f2	2586
ENCFF000KZQ	released	/experiments/ENCSR000CAA/	ChIA-PET	paired-ended	MCF7	MCF7	Identified		nan	-2.70381	0.907844	nan	nan	-0.491245	7.05611	nan	-	/files/ENCFF000KZV/|/files/ENCFF000LAG/	alignments	/biosample-types/cell_line_EFO_0001203/	1571310657	2011-09-24T00:00:00.000000+00:00	/files/ENCFF000KZQ/@@download/ENCFF000KZQ.bam	4f434e1ac89d3b8fbf6820457202e978	2595
ENCFF000LBM	released	/experiments/ENCSR000FAQ/	DNA-PET	paired-ended	K562	-	InvalidBAM	Malformed key									25	/files/ENCFF000LBI/|/files/ENCFF000LBH/|/files/ENCFF000LBK/|/files/ENCFF000LBJ/	alignments	/biosample-types/cell_line_EFO_0002067/	2973185053	2009-11-17T00:00:00.000000+00:00	/files/ENCFF000LBM/@@download/ENCFF000LBM.bam	077a3f82c057117b7bb81a7bd7b1b124	11292
ENCFF000LBO	released	/experiments/ENCSR000FAR/	DNA-PET	paired-ended	K562	K562	Identified		-2.41223	-2.5472	-1.51934	-2.62945	5.14351	-3.10306	-4.24782	-0.994066	27	/files/ENCFF000LBW/|/files/ENCFF000LBV/|/files/ENCFF000LBE/|/files/ENCFF000LBD/|/files/ENCFF000LBG/|/files/ENCFF000LBF/	alignments	/biosample-types/cell_line_EFO_0002067/	5104780690	2009-11-17T00:00:00.000000+00:00	/files/ENCFF000LBO/@@download/ENCFF000LBO.bam	327b14884464329a59ae81e901ca3ff9	3364
ENCFF000LBP	released	/experiments/ENCSR000FAS/	DNA-PET	paired-ended	K562	K562	Identified		-2.67143	-2.15183	nan	nan	5.54768	-2.01805	-1.83398	nan	25	/files/ENCFF000LBX/|/files/ENCFF000LBU/|/files/ENCFF000LBC/|/files/ENCFF000LBB/|/files/ENCFF000LBA/|/files/ENCFF000LAZ/	alignments	/biosample-types/cell_line_EFO_0002067/	6166767898	2009-11-17T00:00:00.000000+00:00	/files/ENCFF000LBP/@@download/ENCFF000LBP.bam	75bd1289ed16723a26d0563979268f45	2607
ENCFF000LBR	released	/experiments/ENCSR000BCY/	RNA-PET	single-ended	A549	A549	Identified		3.41198	-2.64688	1.81509	-2.48267	-2.77906	-1.37105	-1.21115	-0.703293	24	/files/ENCFF000LCC/|/files/ENCFF000LCD/	alignments	/biosample-types/cell_line_EFO_0001086/	3538107445	2012-03-27T00:00:00.000000+00:00	/files/ENCFF000LBR/@@download/ENCFF000LBR.bam	01cecc1be0758fb805ccaf24218b36db	3365
ENCFF000LBS	released	/experiments/ENCSR000BCY/	RNA-PET	single-ended	A549	A549	Identified		4.86998	-1.88596	2.20468	nan	-0.563556	-0.662533	-1.84315	nan	24	/files/ENCFF000LCE/|/files/ENCFF000LCF/	alignments	/biosample-types/cell_line_EFO_0001086/	3203962137	2012-03-27T00:00:00.000000+00:00	/files/ENCFF000LBS/@@download/ENCFF000LBS.bam	ef6bcf7408b4521936b77b4b5a55c96f	3368
ENCFF000LCH	released	/experiments/ENCSR000BCW/	RNA-PET	single-ended	A549	A549	Identified		4.59036	-2.07839	2.96893	-2.66703	-0.892724	-1.17991	-0.728756	-0.961437	24	/files/ENCFF000LCN/|/files/ENCFF000LCO/	alignments	/biosample-types/cell_line_EFO_0001086/	3404359689	2012-03-27T00:00:00.000000+00:00	/files/ENCFF000LCH/@@download/ENCFF000LCH.bam	b07798aeb4399b24706b853c28b2fc89	2604
ENCFF000LCI	released	/experiments/ENCSR000BCW/	RNA-PET	single-ended	A549	A549	Identified		3.89014	-2.36054	2.66585	-1.96725	-0.965646	-1.37271	-0.469307	-0.560102	24	/files/ENCFF000LCQ/|/files/ENCFF000LCR/	alignments	/biosample-types/cell_line_EFO_0001086/	5405206715	2012-03-27T00:00:00.000000+00:00	/files/ENCFF000LCI/@@download/ENCFF000LCI.bam	c99dffdc175998518a08a3c8ec3e3831	3362
ENCFF000LCS	released	/experiments/ENCSR000BCX/	RNA-PET	single-ended	A549	A549	Identified		3.70101	-1.78771	0.975439	-0.411929	-1.99498	-1.04553	-0.985997	-0.554009	24	/files/ENCFF000LDA/|/files/ENCFF000LDD/	alignments	/biosample-types/cell_line_EFO_0001086/	3313370444	2012-03-27T00:00:00.000000+00:00	/files/ENCFF000LCS/@@download/ENCFF000LCS.bam	ad1a4828fd993d8085614132a6b754a5	914
ENCFF000LCT	released	/experiments/ENCSR000BCX/	RNA-PET	single-ended	A549	A549	Identified		4.60344	-2.20073	2.34808	-0.185984	-1.42809	-0.866309	-1.27839	nan	24	/files/ENCFF000LDE/|/files/ENCFF000LDF/	alignments	/biosample-types/cell_line_EFO_0001086/	3433195662	2012-03-27T00:00:00.000000+00:00	/files/ENCFF000LCT/@@download/ENCFF000LCT.bam	56eea9bedd4cae6c745680db799f0543	2563
ENCFF000LEH	released	/experiments/ENCSR000BCS/	RNA-PET	single-ended	HELA	HELA	Identified		-1.80677	-1.92552	4.10509	-2.44022	nan	-0.822451	-1.55208	nan	24	/files/ENCFF000LEQ/|/files/ENCFF000LEO/	alignments	/biosample-types/cell_line_EFO_0002791/	4778362227	2012-03-27T00:00:00.000000+00:00	/files/ENCFF000LEH/@@download/ENCFF000LEH.bam	aa7805481ffe6c9b43d9652b05051ef9	3305
ENCFF000LEJ	revoked	/experiments/ENCSR000BCS/	RNA-PET	single-ended	HELA	HELA	Identified		-5.46632	-1.3331	4.12662	nan	0.156364	-2.00319	-3.67064	-3.27217	24		alignments	/biosample-types/cell_line_EFO_0002791/	6073355087	2012-03-27T00:00:00.000000+00:00	/files/ENCFF000LEJ/@@download/ENCFF000LEJ.bam	ae0a825480b3d4550a05a3ba2ce80d0a	870
ENCFF000LER	released	/experiments/ENCSR000BCR/	RNA-PET	single-ended	HELA	HELA	Identified		-0.886002	-1.48952	3.93193	-0.538783	-0.129021	-1.13122	-1.80418	-0.896038	24	/files/ENCFF000LFB/|/files/ENCFF000LFA/	alignments	/biosample-types/cell_line_EFO_0002791/	4067807490	2012-03-27T00:00:00.000000+00:00	/files/ENCFF000LER/@@download/ENCFF000LER.bam	6a39b4266713df479d2636811c341943	864
ENCFF000LEY	revoked	/experiments/ENCSR000BCQ/	RNA-PET	single-ended	HELA	HELA	Identified		-2.63413	-1.47856	5.56134	nan	-4.70039	-1.53824	-2.37063	-2.21049	24		alignments	/biosample-types/cell_line_EFO_0002791/	4243631556	2012-03-27T00:00:00.000000+00:00	/files/ENCFF000LEY/@@download/ENCFF000LEY.bam	81ffd7ebb7ce09c491abf9ce9f4a16b6	3311
ENCFF000LEZ	released	/experiments/ENCSR000BCQ/	RNA-PET	single-ended	HELA	HELA	Identified		-2.91488	-1.47708	5.67711	nan	-4.0664	-1.49652	-2.38313	-1.46434	24	/files/ENCFF000LFR/|/files/ENCFF000LFK/	alignments	/biosample-types/cell_line_EFO_0002791/	5479284365	2012-03-27T00:00:00.000000+00:00	/files/ENCFF000LEZ/@@download/ENCFF000LEZ.bam	519c3c36bf919a414d2ef80d94089bc6	857
ENCFF000LFH	released	/experiments/ENCSR000BCE/	RNA-PET	paired-ended	HepG2	-	Unidentified	noncoding RNA	nan	nan	nan	nan	nan	nan	nan	nan	16	/files/ENCFF000LFP/|/files/ENCFF000LFT/	alignments	/biosample-types/cell_line_EFO_0001187/	93888137	2012-03-27T00:00:00.000000+00:00	/files/ENCFF000LFH/@@download/ENCFF000LFH.bam	146dbcdbe6179d456f76221cd093d930	10652
ENCFF000LFO	released	/experiments/ENCSR000BCF/	RNA-PET	paired-ended	HepG2	-	Unidentified	noncoding RNA	nan	nan	nan	nan	nan	nan	nan	nan	16	/files/ENCFF000LFY/|/files/ENCFF000LFX/	alignments	/biosample-types/cell_line_EFO_0001187/	118652344	2012-03-27T00:00:00.000000+00:00	/files/ENCFF000LFO/@@download/ENCFF000LFO.bam	3bfb08e51cf80893eb71231fc43a2435	12717
ENCFF000LHR	released	/experiments/ENCSR000BCG/	RNA-PET	paired-ended	K562	-	Unidentified	noncoding RNA	nan	nan	nan	nan	nan	nan	nan	nan	16	/files/ENCFF000LIF/	alignments	/biosample-types/cell_line_EFO_0002067/	16258330	2012-03-27T00:00:00.000000+00:00	/files/ENCFF000LHR/@@download/ENCFF000LHR.bam	013c2f36f196e1880e8312951a305dea	3331
ENCFF000LIC	released	/experiments/ENCSR000BCI/	RNA-PET	paired-ended	K562	-	Unidentified	noncoding RNA, Mid Coverage ~2M	nan	nan	nan	nan	nan	nan	nan	nan	16	/files/ENCFF000LIN/|/files/ENCFF000LIK/	alignments	/biosample-types/cell_line_EFO_0002067/	23440161	2012-03-27T00:00:00.000000+00:00	/files/ENCFF000LIC/@@download/ENCFF000LIC.bam	53a48c58e9f6c70f02b0b79553b7ead1	2547
ENCFF000LIE	released	/experiments/ENCSR000BCH/	RNA-PET	single-ended	K562	K562	Identified		-1.27914	-1.1257	-0.10921	nan	5.04787	-0.443405	0.518526	nan	24	/files/ENCFF000LIS/|/files/ENCFF000LIR/	alignments	/biosample-types/cell_line_EFO_0002067/	3414635400	2012-03-27T00:00:00.000000+00:00	/files/ENCFF000LIE/@@download/ENCFF000LIE.bam	09b28fa2071192f62aac17db362ca53d	3319
ENCFF000LII	released	/experiments/ENCSR000BCJ/	RNA-PET	paired-ended	K562	-	Unidentified	noncoding RNA	nan	nan	nan	nan	nan	nan	nan	nan	16	/files/ENCFF000LIQ/	alignments	/biosample-types/cell_line_EFO_0002067/	466444	2012-03-27T00:00:00.000000+00:00	/files/ENCFF000LII/@@download/ENCFF000LII.bam	c2b8e2fa042e8f0617b2fefc2cbff066	10355
ENCFF000LIO	released	/experiments/ENCSR000BCK/	RNA-PET	paired-ended	K562	-	Unidentified	noncoding RNA	nan	nan	nan	nan	nan	nan	nan	nan	16	/files/ENCFF000LJA/|/files/ENCFF000LIZ/	alignments	/biosample-types/cell_line_EFO_0002067/	96947442	2012-03-27T00:00:00.000000+00:00	/files/ENCFF000LIO/@@download/ENCFF000LIO.bam	ee0137cced04dc5b30a2f07c7b9c5fb5	3324
ENCFF000LIW	released	/experiments/ENCSR000BCL/	RNA-PET	paired-ended	K562	-	Unidentified	noncoding RNA	nan	nan	nan	nan	nan	nan	nan	nan	16	/files/ENCFF000LJF/|/files/ENCFF000LJE/	alignments	/biosample-types/cell_line_EFO_0002067/	370886726	2012-03-27T00:00:00.000000+00:00	/files/ENCFF000LIW/@@download/ENCFF000LIW.bam	13f582655eea95d8f4ec5083fd181f99	1782
ENCFF000LJC	released	/experiments/ENCSR000BDD/	RNA-PET	single-ended	MCF7	MCF7	Identified		-0.101071	-2.48219	2.96653	nan	-1.38466	-1.70218	5.52017	0.490361	24	/files/ENCFF000LJI/|/files/ENCFF000LJN/	alignments	/biosample-types/cell_line_EFO_0001203/	3058081506	2012-03-27T00:00:00.000000+00:00	/files/ENCFF000LJC/@@download/ENCFF000LJC.bam	8b5e9689e83a1cfdefe99ca74670eec7	2548
ENCFF000LJD	released	/experiments/ENCSR000BDD/	RNA-PET	single-ended	MCF7	MCF7	Identified		-0.672207	-2.49539	3.08861	nan	-1.88095	-1.23075	5.52379	nan	24	/files/ENCFF000LJQ/|/files/ENCFF000LJM/	alignments	/biosample-types/cell_line_EFO_0001203/	3177492036	2012-03-27T00:00:00.000000+00:00	/files/ENCFF000LJD/@@download/ENCFF000LJD.bam	43ba39a1ad89c733b4db24a99f86e6d7	3327
ENCFF000LJL	released	/experiments/ENCSR000BDB/	RNA-PET	single-ended	MCF7	MCF7	Identified		-1.23678	-3.17388	3.18055	-1.14292	0.421121	-1.21892	5.33915	-1.83306	24	/files/ENCFF000LJW/|/files/ENCFF000LJX/	alignments	/biosample-types/cell_line_EFO_0001203/	1990694977	2012-03-27T00:00:00.000000+00:00	/files/ENCFF000LJL/@@download/ENCFF000LJL.bam	ddffbcb748bcb4ccd45f678d904c4e69	2979
ENCFF000LJP	released	/experiments/ENCSR000BDB/	RNA-PET	single-ended	MCF7	MCF7	Identified		nan	-2.39609	2.59311	nan	-0.890888	-1.47786	5.10529	1.24924	24	/files/ENCFF000LJV/|/files/ENCFF000LJY/	alignments	/biosample-types/cell_line_EFO_0001203/	2004821736	2012-03-27T00:00:00.000000+00:00	/files/ENCFF000LJP/@@download/ENCFF000LJP.bam	4fb4372cdfaa15ed807b110fa58bafc8	2983
ENCFF000LKA	released	/experiments/ENCSR000BDC/	RNA-PET	single-ended	MCF7	MCF7	Identified		nan	-2.32654	-3.17878	-3.56037	-4.80519	-3.24467	5.51281	nan	24	/files/ENCFF000LKG/|/files/ENCFF000LKH/	alignments	/biosample-types/cell_line_EFO_0001203/	3617819228	2012-03-27T00:00:00.000000+00:00	/files/ENCFF000LKA/@@download/ENCFF000LKA.bam	cba510d76113b610b882d5a83bdf1bb1	3569
ENCFF000LKB	released	/experiments/ENCSR000BDC/	RNA-PET	single-ended	MCF7	MCF7	Identified		-5.22884	-4.44295	nan	-4.42064	-5.5545	-4.8028	-2.34819	-4.1331	24	/files/ENCFF000LKI/|/files/ENCFF000LKP/	alignments	/biosample-types/cell_line_EFO_0001203/	3872552009	2012-03-27T00:00:00.000000+00:00	/files/ENCFF000LKB/@@download/ENCFF000LKB.bam	6a773ae9b3cc196d9dd8f484ab6423f1	1536
ENCFF000LLD	released	/experiments/ENCSR000BCV/	RNA-PET	single-ended	SKnSH	SKnSH	Identified		nan	-3.31718	0.0480351	nan	-0.48298	-1.40926	-0.852214	5.91936	24	/files/ENCFF000LLJ/|/files/ENCFF000LLK/	alignments	/biosample-types/cell_line_EFO_0003072/	1798777056	2012-03-27T00:00:00.000000+00:00	/files/ENCFF000LLD/@@download/ENCFF000LLD.bam	3abe63a1fb584354ec9b3fe0d4816418	2538
ENCFF000LLE	released	/experiments/ENCSR000BCV/	RNA-PET	single-ended	SKnSH	SKnSH	Identified		nan	-1.58825	-1.05197	-0.280368	-0.15851	-1.12822	-0.507888	5.07323	24	/files/ENCFF000LLL/|/files/ENCFF000LLN/	alignments	/biosample-types/cell_line_EFO_0003072/	1896902673	2012-03-27T00:00:00.000000+00:00	/files/ENCFF000LLE/@@download/ENCFF000LLE.bam	c637bf532ae67265474f21f810effc84	1540
ENCFF000LLO	released	/experiments/ENCSR000BCU/	RNA-PET	single-ended	SKnSH	SKnSH	Identified		-0.82118	-2.11613	0.769548	-2.32767	nan	-1.18552	-2.87685	5.00696	24	/files/ENCFF000LLV/|/files/ENCFF000LLW/	alignments	/biosample-types/cell_line_EFO_0003072/	1751386592	2012-03-27T00:00:00.000000+00:00	/files/ENCFF000LLO/@@download/ENCFF000LLO.bam	3c4d5b02df0a4850c1c5ac5c5d01c2ff	2900
ENCFF000LLP	released	/experiments/ENCSR000BCU/	RNA-PET	single-ended	SKnSH	SKnSH	Identified		-1.37726	-2.25822	0.14596	nan	nan	-1.41693	-0.159525	5.3837	24	/files/ENCFF000LLU/|/files/ENCFF000LLX/	alignments	/biosample-types/cell_line_EFO_0003072/	1865192498	2012-03-27T00:00:00.000000+00:00	/files/ENCFF000LLP/@@download/ENCFF000LLP.bam	52e859ee9a4b85f6fdf6b0c8ed4b4f97	3134
ENCFF000LLZ	released	/experiments/ENCSR000BDE/	RNA-PET	single-ended	SKnSH	SKnSH	Identified		-4.23706	-3.63209	1.43472	nan	nan	-2.07196	-6.80463	5.89172	24	/files/ENCFF000LMF/|/files/ENCFF000LML/	alignments	/biosample-types/cell_line_EFO_0003072/	3724120905	2012-03-27T00:00:00.000000+00:00	/files/ENCFF000LLZ/@@download/ENCFF000LLZ.bam	c52fe1b870e579da294e039a72ba3a21	2541
ENCFF000LMA	released	/experiments/ENCSR000BDE/	RNA-PET	single-ended	SKnSH	SKnSH	Identified		-1.63831	-1.65742	0.208554	-4.74124	-1.74056	-1.19508	-1.04808	5.33471	24	/files/ENCFF000LMG/|/files/ENCFF000LMH/	alignments	/biosample-types/cell_line_EFO_0003072/	3906468637	2012-03-27T00:00:00.000000+00:00	/files/ENCFF000LMA/@@download/ENCFF000LMA.bam	93b947b661ecfd029225651b45be81db	9854
ENCFF000LMU	released	/experiments/ENCSR000BZV/	polyA plus RNA-seq	single-ended	K562	K562	Identified		-7.10888	-4.70905	nan	-4.30417	2.28504	-6.65198	nan	-5.0395	-	/files/ENCFF000LMX/|/files/ENCFF000LMY/	alignments	/biosample-types/cell_line_EFO_0002067/	868827430	2010-09-17T00:00:00.000000+00:00	/files/ENCFF000LMU/@@download/ENCFF000LMU.bam	ab4c8b4cda763aa07c35bb7258b82593	2873
ENCFF000LMW	released	/experiments/ENCSR000BZV/	polyA plus RNA-seq	single-ended	K562	K562	Identified		-5.15585	-5.17573	-5.53541	-5.07037	1.7949	-5.73265	-5.53149	-5.42966	-	/files/ENCFF000LSY/	alignments	/biosample-types/cell_line_EFO_0002067/	3256628086	2010-09-17T00:00:00.000000+00:00	/files/ENCFF000LMW/@@download/ENCFF000LMW.bam	ee30c5e4e0477cf211d80d6b9234b656	2851
ENCFF000MNS	archived	/experiments/ENCSR000BXV/	polyA plus RNA-seq	single-ended	A549	A549	Identified		3.38484	-2.39391	-1.66699	-2.36809	-1.14126	-2.14477	-1.9582	-1.99478	-	/files/ENCFF000MOD/	alignments	/biosample-types/cell_line_EFO_0001086/	979964695	2012-01-21T00:00:00.000000+00:00	/files/ENCFF000MNS/@@download/ENCFF000MNS.bam	7cb94d10118040531c2fc60023890525	12750
ENCFF000MNT	archived	/experiments/ENCSR000BXV/	polyA plus RNA-seq	single-ended	A549	A549	Identified		3.43793	-2.3764	-2.12322	-1.71964	-1.86491	-1.86144	-2.35489	-1.61776	-	/files/ENCFF000MOI/	alignments	/biosample-types/cell_line_EFO_0001086/	1691167380	2012-01-21T00:00:00.000000+00:00	/files/ENCFF000MNT/@@download/ENCFF000MNT.bam	a154a46ac816ed6d86610f8cabf7e07e	9920
ENCFF000MOE	archived	/experiments/ENCSR000BXY/	polyA plus RNA-seq	single-ended	A549	A549	Identified		2.13815	-3.53784	-4.2186	-4.17848	-2.88028	-3.52009	-2.98488	-2.38939	-	/files/ENCFF000MOR/	alignments	/biosample-types/cell_line_EFO_0001086/	1321491447	2012-01-21T00:00:00.000000+00:00	/files/ENCFF000MOE/@@download/ENCFF000MOE.bam	b8a06105a92641a9f52a897e27a4102e	897
ENCFF000MOF	archived	/experiments/ENCSR000BXY/	polyA plus RNA-seq	single-ended	A549	A549	Identified		4.46712	-2.07979	-2.02981	-2.46393	-2.51208	-1.73257	-2.0841	-0.429161	-	/files/ENCFF000MOW/	alignments	/biosample-types/cell_line_EFO_0001086/	1819005151	2012-01-21T00:00:00.000000+00:00	/files/ENCFF000MOF/@@download/ENCFF000MOF.bam	0ded6b90923a104880771d7a0b7ad11f	10144
ENCFF000MON	archived	/experiments/ENCSR000BYH/	polyA plus RNA-seq	single-ended	A549	A549	Identified		2.55203	-3.38525	-2.61265	-2.97293	-3.35707	-3.33002	-3.3277	-2.85139	-	/files/ENCFF000MPB/	alignments	/biosample-types/cell_line_EFO_0001086/	1420303065	2012-01-21T00:00:00.000000+00:00	/files/ENCFF000MON/@@download/ENCFF000MON.bam	77bd96287c527ac9322091dd583bf7e9	14208
ENCFF000MOO	archived	/experiments/ENCSR000BYH/	polyA plus RNA-seq	single-ended	A549	A549	Identified		2.42666	-3.45502	-2.95625	-3.72134	-2.79531	-3.62839	-3.07615	-2.24975	-	/files/ENCFF000MPA/	alignments	/biosample-types/cell_line_EFO_0001086/	1647268182	2012-01-21T00:00:00.000000+00:00	/files/ENCFF000MOO/@@download/ENCFF000MOO.bam	ef7a23239dcbea4ec241a1cf5b2e439e	10091
ENCFF000MOX	archived	/experiments/ENCSR000BYI/	polyA plus RNA-seq	single-ended	A549	A549	Identified		4.2202	-2.14633	-2.76643	-1.61028	-1.69817	-1.91088	-2.09464	-1.21605	-	/files/ENCFF000MPU/	alignments	/biosample-types/cell_line_EFO_0001086/	2052764281	2012-01-21T00:00:00.000000+00:00	/files/ENCFF000MOX/@@download/ENCFF000MOX.bam	8b5ee911f871662ad824ec5b568d0e50	14207
ENCFF000MOY	archived	/experiments/ENCSR000BYI/	polyA plus RNA-seq	single-ended	A549	A549	Identified		2.6258	-3.20915	-3.19353	-2.91398	-2.80944	-3.24221	-2.82799	-2.67918	-	/files/ENCFF000MPL/	alignments	/biosample-types/cell_line_EFO_0001086/	1654841137	2012-01-21T00:00:00.000000+00:00	/files/ENCFF000MOY/@@download/ENCFF000MOY.bam	9a770026e019ad9e35a3bca805b05824	13705
ENCFF000MPH	archived	/experiments/ENCSR000BYJ/	polyA plus RNA-seq	single-ended	A549	A549	Identified		2.11475	-3.38717	-3.63456	-3.80415	-2.99775	-3.46906	-3.25359	-3.3993	-	/files/ENCFF000MPS/	alignments	/biosample-types/cell_line_EFO_0001086/	1249963361	2012-01-21T00:00:00.000000+00:00	/files/ENCFF000MPH/@@download/ENCFF000MPH.bam	a031eb061a58b1fb0e6f41f56bb90b57	2574
ENCFF000MPI	archived	/experiments/ENCSR000BYJ/	polyA plus RNA-seq	single-ended	A549	A549	Identified		2.37462	-3.01086	-2.48728	-2.6941	-3.34763	-3.19238	-3.27503	-2.65603	-	/files/ENCFF000MPT/	alignments	/biosample-types/cell_line_EFO_0001086/	1443735694	2012-01-21T00:00:00.000000+00:00	/files/ENCFF000MPI/@@download/ENCFF000MPI.bam	05546e590d5975d8a69961e5b57b5a68	844
ENCFF000MPQ	archived	/experiments/ENCSR000BXW/	polyA plus RNA-seq	single-ended	A549	A549	Identified		3.39259	-2.23168	-1.72444	-2.97122	-1.86651	-1.96876	-2.36951	-2.6344	-	/files/ENCFF000MQA/	alignments	/biosample-types/cell_line_EFO_0001086/	865341224	2012-01-21T00:00:00.000000+00:00	/files/ENCFF000MPQ/@@download/ENCFF000MPQ.bam	d3ae13b583a505be25101d83f57d8bed	820
ENCFF000MPR	archived	/experiments/ENCSR000BXW/	polyA plus RNA-seq	single-ended	A549	A549	Identified		3.28845	-2.65011	-2.62085	-2.45514	-2.18557	-2.30419	-1.91016	-1.22183	-	/files/ENCFF000MQB/	alignments	/biosample-types/cell_line_EFO_0001086/	991182750	2012-01-21T00:00:00.000000+00:00	/files/ENCFF000MPR/@@download/ENCFF000MPR.bam	e6b2f8a365e9845c4d22e8bef0a48c39	3348
ENCFF000MPV	archived	/experiments/ENCSR000BXW/	polyA plus RNA-seq	single-ended	A549	A549	Identified		2.49766	-3.24419	-3.75534	-2.98222	-3.12522	-3.34311	-3.30351	-2.84096	-	/files/ENCFF000MQC/	alignments	/biosample-types/cell_line_EFO_0001086/	1706390459	2012-01-21T00:00:00.000000+00:00	/files/ENCFF000MPV/@@download/ENCFF000MPV.bam	eabc370c45bb514789a5a381cb27a02c	2600
ENCFF000MPW	archived	/experiments/ENCSR000BXW/	polyA plus RNA-seq	single-ended	A549	A549	Identified		4.26307	-2.15608	-1.92325	-2.38608	-1.97023	-1.98432	-2.54456	-1.17146	-	/files/ENCFF000MQG/	alignments	/biosample-types/cell_line_EFO_0001086/	2003863313	2012-01-21T00:00:00.000000+00:00	/files/ENCFF000MPW/@@download/ENCFF000MPW.bam	6be1ae16cbbda7b7576a4c4b0ffbd6d1	2602
ENCFF000MTR	archived	/experiments/ENCSR000BYL/	polyA plus RNA-seq	single-ended	SKnSH	SKnSH	Identified		-2.10878	-1.95196	-1.34621	-1.85867	-1.62898	-1.76347	-1.6462	3.49759	-	/files/ENCFF000MUC/	alignments	/biosample-types/cell_line_EFO_0003072/	1891949661	2012-01-21T00:00:00.000000+00:00	/files/ENCFF000MTR/@@download/ENCFF000MTR.bam	99f8164264c9b838be97f6b83f67d9ca	3306
ENCFF000MTT	archived	/experiments/ENCSR000BYL/	polyA plus RNA-seq	single-ended	SKnSH	SKnSH	Identified		-1.63006	-2.11313	-1.46781	-2.06688	-1.7602	-1.67429	-1.43436	3.58562	-	/files/ENCFF000MUF/	alignments	/biosample-types/cell_line_EFO_0003072/	2185771711	2012-01-21T00:00:00.000000+00:00	/files/ENCFF000MTT/@@download/ENCFF000MTT.bam	5e3e3ebf884a57cfbfa13821e34ce4da	12716
ENCFF000MWK	archived	/experiments/ENCSR000BPS/	ChIP-seq	single-ended	A549	A549	Identified		5.03585	-2.47883	nan	0.0629317	-0.394054	-1.02716	nan	1.56096	-	/files/ENCFF000MWR/	alignments	/biosample-types/cell_line_EFO_0001086/	1479102561	2012-01-23T00:00:00.000000+00:00	/files/ENCFF000MWK/@@download/ENCFF000MWK.bam	277c8e162ce8672db52f7c37323456c6	3265
ENCFF000MWL	archived	/experiments/ENCSR000BPS/	ChIP-seq	single-ended	A549	A549	Identified		5.25286	-0.642513	nan	nan	nan	-1.06391	-1.17774	0.439888	-	/files/ENCFF000MWV/	alignments	/biosample-types/cell_line_EFO_0001086/	1951872284	2012-01-23T00:00:00.000000+00:00	/files/ENCFF000MWL/@@download/ENCFF000MWL.bam	956f565436c79bafe0f2c21edf6aaf99	13060
ENCFF000MWO	archived	/experiments/ENCSR000BQH/	ChIP-seq	single-ended	A549	A549	Identified		3.32969	-2.03065	-1.78579	nan	nan	-1.82283	nan	-0.832582	-	/files/ENCFF000MXC/	alignments	/biosample-types/cell_line_EFO_0001086/	1822518556	2012-01-23T00:00:00.000000+00:00	/files/ENCFF000MWO/@@download/ENCFF000MWO.bam	c086b108a2796a33df5a19bae8be882f	13023
ENCFF000MWS	archived	/experiments/ENCSR000BQH/	ChIP-seq	single-ended	A549	A549	Identified		5.53469	-1.80233	1.06505	nan	-0.250456	-0.684385	-1.51839	-0.1276	-	/files/ENCFF000MXD/	alignments	/biosample-types/cell_line_EFO_0001086/	1909583392	2012-01-23T00:00:00.000000+00:00	/files/ENCFF000MWS/@@download/ENCFF000MWS.bam	aa87c6f179244f41e9d8ad2629c1ebcb	10002
ENCFF000MWW	released	/experiments/ENCSR000BUB/	ChIP-seq	single-ended	A549	A549	Identified		5.87373	-1.17141	1.02007	nan	nan	nan	nan	nan	-	/files/ENCFF000MXH/	alignments	/biosample-types/cell_line_EFO_0001086/	1413267251	2012-01-23T00:00:00.000000+00:00	/files/ENCFF000MWW/@@download/ENCFF000MWW.bam	8edfc9d56a5fd3b80f79bf6b8c9a1558	3595
ENCFF000MWY	released	/experiments/ENCSR000BUB/	ChIP-seq	single-ended	A549	A549	Identified		6.39171	-1.01711	nan	nan	nan	-1.47742	nan	nan	-	/files/ENCFF000MXK/	alignments	/biosample-types/cell_line_EFO_0001086/	1521618214	2012-01-23T00:00:00.000000+00:00	/files/ENCFF000MWY/@@download/ENCFF000MWY.bam	12a1364936adaafad3a8adcba9edc487	1806
ENCFF000MXE	archived	/experiments/ENCSR000BRA/	ChIP-seq	single-ended	A549	A549	Identified		6.61965	nan	nan	nan	nan	nan	nan	nan	-	/files/ENCFF000MXO/	alignments	/biosample-types/cell_line_EFO_0001086/	638055354	2012-01-23T00:00:00.000000+00:00	/files/ENCFF000MXE/@@download/ENCFF000MXE.bam	bc048bfccc4f0ddf138b6e1e0be36765	1890
ENCFF000MXG	archived	/experiments/ENCSR000BRB/	ChIP-seq	single-ended	A549	A549	Identified		6.10768	nan	nan	nan	nan	-0.941162	-0.376285	1.83419	-	/files/ENCFF000MXW/	alignments	/biosample-types/cell_line_EFO_0001086/	1059331188	2012-01-23T00:00:00.000000+00:00	/files/ENCFF000MXG/@@download/ENCFF000MXG.bam	0becf9e79f79a32c37e95b41cf268095	10112
ENCFF000MXM	archived	/experiments/ENCSR000BRB/	ChIP-seq	single-ended	A549	A549	Identified		6.1404	nan	1.75161	nan	nan	-2.0835	nan	2.51841	-	/files/ENCFF000MXR/	alignments	/biosample-types/cell_line_EFO_0001086/	727301986	2012-01-23T00:00:00.000000+00:00	/files/ENCFF000MXM/@@download/ENCFF000MXM.bam	61f7d0f8ff21685db36bb854e82fbf88	2124
ENCFF000MXP	archived	/experiments/ENCSR000BRC/	ChIP-seq	single-ended	A549	A549	Identified		6.33084	-1.70819	2.44699	1.98203	nan	-0.563975	nan	nan	-	/files/ENCFF000MXT/	alignments	/biosample-types/cell_line_EFO_0001086/	794266496	2012-01-23T00:00:00.000000+00:00	/files/ENCFF000MXP/@@download/ENCFF000MXP.bam	99b96be61781dca01d6d00eb863c7648	10344
ENCFF000MXS	archived	/experiments/ENCSR000BHV/	ChIP-seq	single-ended	A549	HepG2	Unidentified	Suspected contamination - chr8:17722176 - chr17:42942392	3.38369	-1.75253	1.69942	4.45607	0.356532	nan	1.62513	nan	-	/files/ENCFF000MYE/	alignments	/biosample-types/cell_line_EFO_0001086/	835607273	2012-01-23T00:00:00.000000+00:00	/files/ENCFF000MXS/@@download/ENCFF000MXS.bam	6b9bfdb0a962b007c36d8580bdd2c2b8	10339
ENCFF000MXY	archived	/experiments/ENCSR000BHV/	ChIP-seq	single-ended	A549	A549	Identified		3.56616	-1.55356	0.412859	-0.647804	2.31864	-2.53303	-1.78531	nan	-	/files/ENCFF000MYG/	alignments	/biosample-types/cell_line_EFO_0001086/	1837542417	2012-01-23T00:00:00.000000+00:00	/files/ENCFF000MXY/@@download/ENCFF000MXY.bam	9df1d915ff9601633406f211ddeb74b3	10348
ENCFF000MYA	archived	/experiments/ENCSR000BHW/	ChIP-seq	single-ended	A549	A549	Identified		3.84417	-2.40059	nan	nan	1.86328	-4.30196	-1.4825	nan	-	/files/ENCFF000MYN/	alignments	/biosample-types/cell_line_EFO_0001086/	1717563353	2012-01-23T00:00:00.000000+00:00	/files/ENCFF000MYA/@@download/ENCFF000MYA.bam	3c8b35bb09f4d41d2d7e68e0164c2397	13010
ENCFF000MYB	archived	/experiments/ENCSR000BHW/	ChIP-seq	single-ended	A549	A549	Identified		3.85194	-2.10484	nan	0.872116	2.5109	-3.46397	nan	nan	-	/files/ENCFF000MYJ/	alignments	/biosample-types/cell_line_EFO_0001086/	704894050	2012-01-23T00:00:00.000000+00:00	/files/ENCFF000MYB/@@download/ENCFF000MYB.bam	a5a109f7f9d7ab34b248f8732da5aefb	3620
ENCFF000MYI	released	/experiments/ENCSR000BTC/	ChIP-seq	single-ended	A549	A549	Identified		4.75369	-2.41329	-1.13518	nan	0.68321	-2.75224	-1.89311	-0.739563	-	/files/ENCFF000MYX/	alignments	/biosample-types/cell_line_EFO_0001086/	1609296950	2012-01-23T00:00:00.000000+00:00	/files/ENCFF000MYI/@@download/ENCFF000MYI.bam	a3b3697c38702680560ddc0e6f70af87	5941
ENCFF000MYM	released	/experiments/ENCSR000BTC/	ChIP-seq	single-ended	A549	A549	Identified		5.76311	-3.38497	1.29403	nan	-0.0203991	-2.16653	0.443548	0.667323	-	/files/ENCFF000MYY/	alignments	/biosample-types/cell_line_EFO_0001086/	1363266130	2012-01-23T00:00:00.000000+00:00	/files/ENCFF000MYM/@@download/ENCFF000MYM.bam	0dbb4f2c014d47de80d362344e139c6c	3616
ENCFF000MYQ	archived	/experiments/ENCSR000BPT/	ChIP-seq	single-ended	A549	A549	Identified		5.08985	-1.24636	-0.239802	nan	-0.642966	-2.7071	-1.20792	0.0374927	-	/files/ENCFF000MZG/	alignments	/biosample-types/cell_line_EFO_0001086/	1748303044	2012-01-23T00:00:00.000000+00:00	/files/ENCFF000MYQ/@@download/ENCFF000MYQ.bam	bc1f2cfb2da0ba123b789888ea0efbe7	12978
ENCFF000MYU	archived	/experiments/ENCSR000BPT/	ChIP-seq	single-ended	A549	A549	Identified		5.52308	-2.21886	-0.514438	nan	0.352453	-1.87008	-0.898303	nan	-	/files/ENCFF000MZF/	alignments	/biosample-types/cell_line_EFO_0001086/	1573241484	2012-01-23T00:00:00.000000+00:00	/files/ENCFF000MYU/@@download/ENCFF000MYU.bam	69d7f276043cd52797ceb79ab2e5732a	10204
ENCFF000MYZ	archived	/experiments/ENCSR000BPU/	ChIP-seq	single-ended	A549	A549	Identified		5.75681	-1.90957	0.257014	nan	nan	-1.71836	nan	nan	-	/files/ENCFF000MZH/	alignments	/biosample-types/cell_line_EFO_0001086/	960247009	2012-01-23T00:00:00.000000+00:00	/files/ENCFF000MYZ/@@download/ENCFF000MYZ.bam	554252b5bb32682d4cfbb80bc1f7dd50	10327
ENCFF000MZC	archived	/experiments/ENCSR000BPU/	ChIP-seq	single-ended	A549	A549	Identified		5.61296	-1.58492	nan	nan	0.308389	-2.00801	nan	0.294175	-	/files/ENCFF000MZO/	alignments	/biosample-types/cell_line_EFO_0001086/	1726125712	2012-01-23T00:00:00.000000+00:00	/files/ENCFF000MZC/@@download/ENCFF000MZC.bam	c6aa012e30eb5e56c754e62bb3edf937	10320
ENCFF000MZK	archived	/experiments/ENCSR000BQO/	ChIP-seq	single-ended	A549	A549	Identified		5.13374	-1.7139	-0.553612	nan	-0.757845	-2.88482	nan	nan	-	/files/ENCFF000MZW/	alignments	/biosample-types/cell_line_EFO_0001086/	1759525244	2012-01-23T00:00:00.000000+00:00	/files/ENCFF000MZK/@@download/ENCFF000MZK.bam	3f22779fcd52a9e278502499bde2f002	10000
ENCFF000MZL	archived	/experiments/ENCSR000BQO/	ChIP-seq	single-ended	A549	A549	Identified		5.48327	-0.662658	0.108385	nan	nan	-1.66592	nan	1.03298	-	/files/ENCFF000MZT/	alignments	/biosample-types/cell_line_EFO_0001086/	1335993892	2012-01-23T00:00:00.000000+00:00	/files/ENCFF000MZL/@@download/ENCFF000MZL.bam	ef794f9d58e707e8fd09f72ca93c3165	12987
ENCFF000MZP	archived	/experiments/ENCSR000BPX/	ChIP-seq	single-ended	A549	A549	Identified		6.59868	nan	nan	nan	nan	-0.285782	nan	nan	-	/files/ENCFF000MZX/	alignments	/biosample-types/cell_line_EFO_0001086/	948010282	2012-01-23T00:00:00.000000+00:00	/files/ENCFF000MZP/@@download/ENCFF000MZP.bam	3897aa3d15358095bf44f6b7056820bb	10010
ENCFF000MZQ	archived	/experiments/ENCSR000BPX/	ChIP-seq	single-ended	A549	A549	Identified		6.94409	0.0173703	nan	nan	nan	-1.42611	nan	nan	-	/files/ENCFF000NAA/	alignments	/biosample-types/cell_line_EFO_0001086/	705843644	2012-01-23T00:00:00.000000+00:00	/files/ENCFF000MZQ/@@download/ENCFF000MZQ.bam	26543d457be1318fefdde7aae7b81366	1894
ENCFF000MZY	archived	/experiments/ENCSR000BRD/	ChIP-seq	single-ended	A549	A549	Identified		6.87896	nan	nan	nan	nan	-0.511567	nan	nan	-	/files/ENCFF000NAI/	alignments	/biosample-types/cell_line_EFO_0001086/	917282545	2012-01-23T00:00:00.000000+00:00	/files/ENCFF000MZY/@@download/ENCFF000MZY.bam	90c71e94f290de87884fab0f4db43334	10011
ENCFF000MZZ	archived	/experiments/ENCSR000BRD/	ChIP-seq	single-ended	A549	A549	Identified		6.23562	nan	nan	nan	nan	-0.98114	nan	2.79091	-	/files/ENCFF000NAH/	alignments	/biosample-types/cell_line_EFO_0001086/	763456755	2012-01-23T00:00:00.000000+00:00	/files/ENCFF000MZZ/@@download/ENCFF000MZZ.bam	d714d37f2ee457a01f113e32625236ef	1831
ENCFF000NAD	archived	/experiments/ENCSR000BRE/	ChIP-seq	single-ended	A549	A549	Identified		6.21495	-1.05577	nan	nan	nan	-1.77532	nan	1.39603	-	/files/ENCFF000NAU/	alignments	/biosample-types/cell_line_EFO_0001086/	1103984780	2012-01-23T00:00:00.000000+00:00	/files/ENCFF000NAD/@@download/ENCFF000NAD.bam	5360cfa8c73bcad971510caf0c3568a0	13043
ENCFF000NAE	archived	/experiments/ENCSR000BRE/	ChIP-seq	single-ended	A549	A549	Identified		5.8273	-2.57104	nan	nan	1.72227	-1.34485	nan	nan	-	/files/ENCFF000NAQ/	alignments	/biosample-types/cell_line_EFO_0001086/	652173395	2012-01-23T00:00:00.000000+00:00	/files/ENCFF000NAE/@@download/ENCFF000NAE.bam	6f9e02f5540ff609a0452e9fb1211f36	1842
ENCFF000NAM	archived	/experiments/ENCSR000BPY/	ChIP-seq	single-ended	A549	A549	Identified		5.05219	-1.17804	-0.841144	nan	nan	-1.56231	-1.23396	0.0489783	-	/files/ENCFF000NBA/	alignments	/biosample-types/cell_line_EFO_0001086/	1726794948	2012-01-23T00:00:00.000000+00:00	/files/ENCFF000NAM/@@download/ENCFF000NAM.bam	adc3a9393c3da691a505da34f36d4b8b	1838
ENCFF000NAN	archived	/experiments/ENCSR000BPY/	ChIP-seq	single-ended	A549	A549	Identified		4.30284	-2.41297	-1.35035	nan	nan	-2.66967	-1.76267	-0.424349	-	/files/ENCFF000NAY/	alignments	/biosample-types/cell_line_EFO_0001086/	1707123930	2012-01-23T00:00:00.000000+00:00	/files/ENCFF000NAN/@@download/ENCFF000NAN.bam	9ff791f36634d0d8f9feb3476930371c	10372
ENCFF000NAT	released	/experiments/ENCSR000BTI/	ChIP-seq	single-ended	A549	A549	Identified		5.47011	-4.16888	nan	-0.354802	nan	-2.54148	nan	nan	-	/files/ENCFF000NBH/	alignments	/biosample-types/cell_line_EFO_0001086/	1441210091	2012-01-23T00:00:00.000000+00:00	/files/ENCFF000NAT/@@download/ENCFF000NAT.bam	b829bc4b558c9615b85e48f0f5a617fa	2090
ENCFF000NAX	released	/experiments/ENCSR000BTI/	ChIP-seq	single-ended	A549	A549	Identified		6.41131	-0.427947	1.48897	0.516495	1.19073	-2.4895	nan	nan	-	/files/ENCFF000NBM/	alignments	/biosample-types/cell_line_EFO_0001086/	1628324074	2012-01-23T00:00:00.000000+00:00	/files/ENCFF000NAX/@@download/ENCFF000NAX.bam	6b0432642ed609d5d9bd191cc7a7a549	10306
ENCFF000NBC	archived	/experiments/ENCSR000BHE/	ChIP-seq	single-ended	A549	A549	Identified		4.3344	-2.64299	nan	nan	nan	-3.55119	nan	nan	-	/files/ENCFF000NBL/	alignments	/biosample-types/cell_line_EFO_0001086/	951568879	2012-01-23T00:00:00.000000+00:00	/files/ENCFF000NBC/@@download/ENCFF000NBC.bam	9169c1450c127c2ca64c2821808d73ba	13071
ENCFF000NBD	archived	/experiments/ENCSR000BHE/	ChIP-seq	single-ended	A549	A549	Identified		4.22797	-2.34814	-0.444455	nan	-0.603654	-1.45558	nan	0.252982	-	/files/ENCFF000NBR/	alignments	/biosample-types/cell_line_EFO_0001086/	731660025	2012-01-23T00:00:00.000000+00:00	/files/ENCFF000NBD/@@download/ENCFF000NBD.bam	4f350dff865c2c52fa1d01ccf92aeb0d	10190
ENCFF000NBK	archived	/experiments/ENCSR000BHF/	ChIP-seq	single-ended	A549	A549	Identified		4.50194	nan	-0.691643	nan	0.129387	-1.59724	-1.18612	0.145506	-	/files/ENCFF000NBZ/	alignments	/biosample-types/cell_line_EFO_0001086/	920208707	2012-01-23T00:00:00.000000+00:00	/files/ENCFF000NBK/@@download/ENCFF000NBK.bam	7d4cece49f3385d9bafb5e3039841848	3659
ENCFF000NBP	archived	/experiments/ENCSR000BHF/	ChIP-seq	single-ended	A549	A549	Identified		4.51604	-1.01993	nan	nan	0.565927	-1.17501	-0.955189	nan	-	/files/ENCFF000NBX/	alignments	/biosample-types/cell_line_EFO_0001086/	776956220	2012-01-23T00:00:00.000000+00:00	/files/ENCFF000NBP/@@download/ENCFF000NBP.bam	b3c6573a073b1a0da54b3c859e6347ba	7286
ENCFF000NBT	archived	/experiments/ENCSR000BHG/	ChIP-seq	single-ended	A549	A549	Identified		3.98222	-2.03717	1.12794	nan	0.125059	-1.38605	nan	nan	-	/files/ENCFF000NCD/	alignments	/biosample-types/cell_line_EFO_0001086/	1005317542	2012-01-23T00:00:00.000000+00:00	/files/ENCFF000NBT/@@download/ENCFF000NBT.bam	405f4310668fa12422690bebab505b2a	2235
ENCFF000NBU	archived	/experiments/ENCSR000BHG/	ChIP-seq	single-ended	A549	A549	Identified		4.21234	-1.29266	0.779497	nan	nan	-2.63283	0.359046	0.00188987	-	/files/ENCFF000NCF/	alignments	/biosample-types/cell_line_EFO_0001086/	1015862954	2012-01-23T00:00:00.000000+00:00	/files/ENCFF000NBU/@@download/ENCFF000NBU.bam	b924529f1c78d31f1cf86490a198dd54	10633
ENCFF000NCB	archived	/experiments/ENCSR000BIO/	ChIP-seq	single-ended	A549	A549	Identified		4.02666	-2.16742	-0.806885	0.778077	0.209509	-2.60302	nan	nan	-	/files/ENCFF000NCL/	alignments	/biosample-types/cell_line_EFO_0001086/	1635936126	2012-01-23T00:00:00.000000+00:00	/files/ENCFF000NCB/@@download/ENCFF000NCB.bam	b461995731afcf9affaee8caf9dd68cf	3800
ENCFF000NCC	archived	/experiments/ENCSR000BIO/	ChIP-seq	single-ended	A549	A549	Identified		3.93138	-3.4034	-0.188959	nan	nan	-1.29516	-0.710912	nan	-	/files/ENCFF000NCO/	alignments	/biosample-types/cell_line_EFO_0001086/	1670148692	2012-01-23T00:00:00.000000+00:00	/files/ENCFF000NCC/@@download/ENCFF000NCC.bam	c77ec9cc829095faccd369965bf57d71	2396
ENCFF000NCH	archived	/experiments/ENCSR000BJR/	ChIP-seq	single-ended	A549	A549	Identified		2.90613	-2.08635	-0.972055	-2.22029	-0.3483	-3.40268	-2.18262	0.189795	-	/files/ENCFF000NCS/	alignments	/biosample-types/cell_line_EFO_0001086/	648634950	2012-01-23T00:00:00.000000+00:00	/files/ENCFF000NCH/@@download/ENCFF000NCH.bam	bdeb51cf894e34b87611dd4ca2874984	10551
ENCFF000NCK	archived	/experiments/ENCSR000BJR/	ChIP-seq	single-ended	A549	A549	Identified		2.4313	-4.65922	-3.15148	nan	-3.17675	-1.78196	-2.73134	0.292737	-	/files/ENCFF000NCU/	alignments	/biosample-types/cell_line_EFO_0001086/	829025116	2012-01-23T00:00:00.000000+00:00	/files/ENCFF000NCK/@@download/ENCFF000NCK.bam	fb95c651cfbd8d42e0a667338d686e65	7303
ENCFF000NCP	archived	/experiments/ENCSR000BJT/	ChIP-seq	single-ended	A549	A549	Identified		3.04754	-3.39792	-0.243731	-1.01374	-1.77285	-2.52863	-3.33349	-1.14131	-	/files/ENCFF000NDA/	alignments	/biosample-types/cell_line_EFO_0001086/	1852463805	2012-01-23T00:00:00.000000+00:00	/files/ENCFF000NCP/@@download/ENCFF000NCP.bam	685cef18a808f8d5a9af539edd054387	3799
ENCFF000NCQ	archived	/experiments/ENCSR000BJT/	ChIP-seq	single-ended	A549	A549	Identified		3.20524	-2.30408	-0.514149	nan	-0.113077	-2.40565	-2.11781	-0.262365	-	/files/ENCFF000NDD/	alignments	/biosample-types/cell_line_EFO_0001086/	1729457141	2012-01-23T00:00:00.000000+00:00	/files/ENCFF000NCQ/@@download/ENCFF000NCQ.bam	ca09e59225e24d21e55bd9251e7ce8a6	9847
ENCFF000NCV	archived	/experiments/ENCSR000BRF/	ChIP-seq	single-ended	A549	A549	Identified		5.53382	-2.81784	0.621344	nan	nan	-1.60555	nan	nan	-	/files/ENCFF000NDF/	alignments	/biosample-types/cell_line_EFO_0001086/	841119021	2012-01-23T00:00:00.000000+00:00	/files/ENCFF000NCV/@@download/ENCFF000NCV.bam	64c8e4cae68a8392a2b3ef21b104ce79	9799
ENCFF000NCY	archived	/experiments/ENCSR000BRF/	ChIP-seq	single-ended	A549	A549	Identified		6.68179	nan	0.831867	nan	nan	-1.52781	nan	1.52593	-	/files/ENCFF000NDH/	alignments	/biosample-types/cell_line_EFO_0001086/	1163407765	2012-01-23T00:00:00.000000+00:00	/files/ENCFF000NCY/@@download/ENCFF000NCY.bam	7e20947c9f615df7e4258a5e55f62bf6	2539
ENCFF000NDC	released	/experiments/ENCSR000BTJ/	ChIP-seq	single-ended	A549	A549	Identified		6.37495	-0.092203	1.75227	nan	0.190993	-1.72352	-0.692136	1.90584	-	/files/ENCFF000NDP/	alignments	/biosample-types/cell_line_EFO_0001086/	1316465691	2012-01-23T00:00:00.000000+00:00	/files/ENCFF000NDC/@@download/ENCFF000NDC.bam	1be84dfb930067109b70f4dabf8d134d	1619
ENCFF000NDJ	released	/experiments/ENCSR000BTJ/	ChIP-seq	single-ended	A549	A549	Identified		5.42085	-1.37576	1.03372	nan	-0.957938	-1.22039	nan	nan	-	/files/ENCFF000NDT/	alignments	/biosample-types/cell_line_EFO_0001086/	1978098018	2012-01-23T00:00:00.000000+00:00	/files/ENCFF000NDJ/@@download/ENCFF000NDJ.bam	17562496b8f066c98adf304786b4b8a2	1123
ENCFF000NDL	archived	/experiments/ENCSR000BQP/	ChIP-seq	single-ended	A549	A549	Identified		4.59047	-2.66131	-0.790524	-0.40953	-1.70538	-2.21962	nan	nan	-	/files/ENCFF000NDY/	alignments	/biosample-types/cell_line_EFO_0001086/	1792031318	2012-01-23T00:00:00.000000+00:00	/files/ENCFF000NDL/@@download/ENCFF000NDL.bam	aebc22e2ba05c2fafb495bd56c713c35	2819
ENCFF000NDM	archived	/experiments/ENCSR000BQP/	ChIP-seq	single-ended	A549	A549	Identified		5.5537	-2.84413	-0.549436	nan	nan	-2.28254	nan	nan	-	/files/ENCFF000NDV/	alignments	/biosample-types/cell_line_EFO_0001086/	1386114589	2012-01-23T00:00:00.000000+00:00	/files/ENCFF000NDM/@@download/ENCFF000NDM.bam	836a95ce3cb276961ac3f03917cd7345	3140
ENCFF000NDS	archived	/experiments/ENCSR000BPW/	ChIP-seq	single-ended	A549	A549	Identified		5.17198	-2.54859	0.830528	nan	nan	-2.42581	nan	0.776372	-	/files/ENCFF000NEG/	alignments	/biosample-types/cell_line_EFO_0001086/	1391785858	2012-01-23T00:00:00.000000+00:00	/files/ENCFF000NDS/@@download/ENCFF000NDS.bam	bb113251b403db45710c50ff4ac41f89	9778
ENCFF000NDZ	archived	/experiments/ENCSR000BPW/	ChIP-seq	single-ended	A549	A549	Identified		5.93407	-0.998244	0.119101	0.331404	1.42843	-1.70175	nan	0.782066	-	/files/ENCFF000NEI/	alignments	/biosample-types/cell_line_EFO_0001086/	1419926017	2012-01-23T00:00:00.000000+00:00	/files/ENCFF000NDZ/@@download/ENCFF000NDZ.bam	b5ba78810edb68952564419a3e511412	2723
ENCFF000NEB	released	/experiments/ENCSR000BTN/	ChIP-seq	single-ended	A549	A549	Identified		5.47903	-4.27708	nan	nan	-0.167607	-1.38792	-0.633628	1.55902	-	/files/ENCFF000NEY/	alignments	/biosample-types/cell_line_EFO_0001086/	2042702154	2012-01-23T00:00:00.000000+00:00	/files/ENCFF000NEB/@@download/ENCFF000NEB.bam	5a8a9840535d1e51f69e76fabe51a50e	3224
ENCFF000NED	released	/experiments/ENCSR000BTN/	ChIP-seq	single-ended	A549	A549	Identified		5.71258	-3.86093	nan	nan	nan	-1.69653	nan	2.02053	-	/files/ENCFF000NEP/	alignments	/biosample-types/cell_line_EFO_0001086/	1835334200	2012-01-23T00:00:00.000000+00:00	/files/ENCFF000NED/@@download/ENCFF000NED.bam	6dc15fa03cf2702d656e350440f26c30	2901
ENCFF000NEJ	archived	/experiments/ENCSR000BHI/	ChIP-seq	single-ended	A549	A549	Identified		3.47689	-2.28049	0.703451	-1.23363	-1.0025	-1.67302	-2.14267	-0.857486	-	/files/ENCFF000NEQ/	alignments	/biosample-types/cell_line_EFO_0001086/	640372418	2012-01-23T00:00:00.000000+00:00	/files/ENCFF000NEJ/@@download/ENCFF000NEJ.bam	d42317c957853b2c47b7c693ee2b5677	3526
ENCFF000NEM	archived	/experiments/ENCSR000BHI/	ChIP-seq	single-ended	A549	A549	Identified		2.37284	-2.4313	-0.0610279	-2.00129	-1.06085	-2.35488	-2.27043	-0.666479	-	/files/ENCFF000NEV/	alignments	/biosample-types/cell_line_EFO_0001086/	894863278	2012-01-23T00:00:00.000000+00:00	/files/ENCFF000NEM/@@download/ENCFF000NEM.bam	d7ca515255bb2ce76485af91be30672f	2869
ENCFF000NER	archived	/experiments/ENCSR000BHH/	ChIP-seq	single-ended	A549	A549	Identified		3.09605	-2.13933	-1.13529	-1.9004	-1.08481	-1.99864	-3.54505	-1.76686	-	/files/ENCFF000NEZ/	alignments	/biosample-types/cell_line_EFO_0001086/	605979558	2012-01-23T00:00:00.000000+00:00	/files/ENCFF000NER/@@download/ENCFF000NER.bam	c2d6e0ea21dabe7402a435823c6bcd34	2864
ENCFF000NEU	archived	/experiments/ENCSR000BHH/	ChIP-seq	single-ended	A549	A549	Identified		2.6185	-2.25801	-0.289331	-1.09698	-2.77622	-2.38476	-1.63649	-0.0828801	-	/files/ENCFF000NFG/	alignments	/biosample-types/cell_line_EFO_0001086/	673542030	2012-01-23T00:00:00.000000+00:00	/files/ENCFF000NEU/@@download/ENCFF000NEU.bam	cc1f0c8bccac1b1403b14f5f0e8cc09e	2861
ENCFF000NFC	released	/experiments/ENCSR000BUC/	ChIP-seq	single-ended	A549	A549	Identified		6.44564	-2.57539	3.03789	nan	nan	-1.34561	nan	2.143	-	/files/ENCFF000NFL/	alignments	/biosample-types/cell_line_EFO_0001086/	1325623802	2012-01-23T00:00:00.000000+00:00	/files/ENCFF000NFC/@@download/ENCFF000NFC.bam	49afb6bf007996c6d9509d4a030cc7d5	2632
ENCFF000NFD	released	/experiments/ENCSR000BUC/	ChIP-seq	single-ended	A549	A549	Identified		6.09914	0.0105513	1.00816	nan	nan	-2.01964	0.0518086	nan	-	/files/ENCFF000NFN/	alignments	/biosample-types/cell_line_EFO_0001086/	1333838156	2012-01-23T00:00:00.000000+00:00	/files/ENCFF000NFD/@@download/ENCFF000NFD.bam	113e96cd1e03465a49334f6f1a8cf74c	2839
ENCFF000NFH	archived	/experiments/ENCSR000BNB/	ChIP-seq	single-ended	A549	A549	Identified		4.34109	-2.03488	1.73822	nan	-0.389888	-2.99126	-0.825987	nan	-	/files/ENCFF000NFM/	alignments	/biosample-types/cell_line_EFO_0001086/	513605820	2012-01-23T00:00:00.000000+00:00	/files/ENCFF000NFH/@@download/ENCFF000NFH.bam	8214b68bc31425830e32109a31d2ee1c	3532
ENCFF000NFJ	archived	/experiments/ENCSR000BNC/	ChIP-seq	single-ended	A549	A549	Identified		3.75138	-1.55931	-0.297532	nan	nan	-1.69377	-0.451337	nan	-	/files/ENCFF000NFR/	alignments	/biosample-types/cell_line_EFO_0001086/	949707571	2012-01-23T00:00:00.000000+00:00	/files/ENCFF000NFJ/@@download/ENCFF000NFJ.bam	58a3ff4bf50449401c96e2e6d0b3828a	2840
ENCFF000NFP	archived	/experiments/ENCSR000BLA/	ChIP-seq	single-ended	A549	A549	Identified		3.19434	-2.59642	-1.93358	-1.7158	-2.94542	-2.28997	-3.39157	nan	-	/files/ENCFF000NFZ/	alignments	/biosample-types/cell_line_EFO_0001086/	1311807732	2012-01-23T00:00:00.000000+00:00	/files/ENCFF000NFP/@@download/ENCFF000NFP.bam	aa681b7269f04804263b82558d36f137	3178
ENCFF000NFS	archived	/experiments/ENCSR000BKZ/	ChIP-seq	single-ended	A549	A549	Identified		2.8308	-2.43298	-1.3902	nan	-1.61749	-2.37217	-2.71213	nan	-	/files/ENCFF000NGC/	alignments	/biosample-types/cell_line_EFO_0001086/	2063433706	2012-01-23T00:00:00.000000+00:00	/files/ENCFF000NFS/@@download/ENCFF000NFS.bam	0ed9fcb18aa65411d28de33451b10ed8	2704
ENCFF000NFT	archived	/experiments/ENCSR000BPN/	ChIP-seq	single-ended	A549	A549	Identified		1.7668	-0.859578	nan	nan	nan	nan	nan	nan	-	/files/ENCFF000NGB/	alignments	/biosample-types/cell_line_EFO_0001086/	107649785	2012-01-23T00:00:00.000000+00:00	/files/ENCFF000NFT/@@download/ENCFF000NFT.bam	8abaaab4b377fc5cb6b09aedf059aa86	3150
ENCFF000NFV	archived	/experiments/ENCSR000BVQ/	ChIP-seq	single-ended	A549	A549	Identified		5.53501	-1.14599	nan	1.32017	-0.0551665	-0.939998	nan	nan	-	/files/ENCFF000NGK/	alignments	/biosample-types/cell_line_EFO_0001086/	1426725487	2012-01-23T00:00:00.000000+00:00	/files/ENCFF000NFV/@@download/ENCFF000NFV.bam	0ce4a5356b5761cd30fb8d4a439d233a	2823
ENCFF000NFW	archived	/experiments/ENCSR000BVQ/	ChIP-seq	single-ended	A549	A549	Identified		5.87876	-1.51485	-0.335979	nan	nan	-1.5406	nan	1.28551	-	/files/ENCFF000NGN/	alignments	/biosample-types/cell_line_EFO_0001086/	2320619590	2012-01-23T00:00:00.000000+00:00	/files/ENCFF000NFW/@@download/ENCFF000NFW.bam	2345e595d51503399abb71c8df764cd0	1057
ENCFF000NFX	revoked	/experiments/ENCSR000BPO/	ChIP-seq	single-ended	A549	SKnSH	Unidentified	Potential mislabeling	nan	nan	nan	nan	1.37656	-0.879381	nan	5.74643	-		alignments	/biosample-types/cell_line_EFO_0001086/	418561427	2012-01-23T00:00:00.000000+00:00	/files/ENCFF000NFX/@@download/ENCFF000NFX.bam	bf0fffe25959fad365d0e4019240eabe	3152
ENCFF000NFY	archived	/experiments/ENCSR000BVQ/	ChIP-seq	single-ended	A549	A549	Identified		5.74111	nan	nan	nan	nan	-3.84667	nan	nan	-	/files/ENCFF000NGM/	alignments	/biosample-types/cell_line_EFO_0001086/	1065833810	2012-01-23T00:00:00.000000+00:00	/files/ENCFF000NFY/@@download/ENCFF000NFY.bam	702926f71e42998a060ceb65817ff35e	3145
ENCFF000NGE	archived	/experiments/ENCSR000BPD/	ChIP-seq	single-ended	A549	A549	Identified		4.5608	-1.71265	-0.90647	-0.90647	nan	-3.02583	-1.80177	nan	-	/files/ENCFF000NGH/	alignments	/biosample-types/cell_line_EFO_0001086/	2414648556	2012-01-23T00:00:00.000000+00:00	/files/ENCFF000NGE/@@download/ENCFF000NGE.bam	5ad689ae2f526964156804fb542af68c	2835
ENCFF000NGL	archived	/experiments/ENCSR000BRM/	ChIP-seq	single-ended	A549	A549	Identified		5.66764	-2.97351	-0.484817	nan	-0.85077	-2.03551	-0.116429	1.3162	-	/files/ENCFF000NGY/	alignments	/biosample-types/cell_line_EFO_0001086/	1755232014	2012-01-23T00:00:00.000000+00:00	/files/ENCFF000NGL/@@download/ENCFF000NGL.bam	2bc2325ace585bf0fc51937830a62585	3234
ENCFF000NGR	archived	/experiments/ENCSR000BRM/	ChIP-seq	single-ended	A549	A549	Identified		5.42282	-0.820195	1.28502	-0.0794911	-0.556142	-1.62808	nan	0.256112	-	/files/ENCFF000NHA/	alignments	/biosample-types/cell_line_EFO_0001086/	1730088651	2012-01-23T00:00:00.000000+00:00	/files/ENCFF000NGR/@@download/ENCFF000NGR.bam	643c04fc62e94fd4c7126727c35b336b	2559
ENCFF000NGT	archived	/experiments/ENCSR000BRL/	ChIP-seq	single-ended	A549	A549	Identified		5.59382	-2.63241	nan	-0.17067	-0.262985	-1.9445	nan	0.589789	-	/files/ENCFF000NHI/	alignments	/biosample-types/cell_line_EFO_0001086/	1677195167	2012-01-23T00:00:00.000000+00:00	/files/ENCFF000NGT/@@download/ENCFF000NGT.bam	c9ab5a48a9a2aa940f85e54c77f1ca78	1040
ENCFF000NGW	archived	/experiments/ENCSR000BRL/	ChIP-seq	single-ended	A549	A549	Identified		5.70004	-1.05473	0.343068	0.463362	1.77747	-3.51093	nan	nan	-	/files/ENCFF000NHG/	alignments	/biosample-types/cell_line_EFO_0001086/	1312059815	2012-01-23T00:00:00.000000+00:00	/files/ENCFF000NGW/@@download/ENCFF000NGW.bam	c281707a076a25809a057c5eb8cc979a	1044
ENCFF000NHB	archived	/experiments/ENCSR000BPE/	ChIP-seq	single-ended	A549	LnCap	Unidentified	Low Coverage	nan	nan	nan	nan	nan	-1.437	nan	nan	-	/files/ENCFF000NHP/	alignments	/biosample-types/cell_line_EFO_0001086/	264375859	2012-01-23T00:00:00.000000+00:00	/files/ENCFF000NHB/@@download/ENCFF000NHB.bam	ffadccbc691b5acd2c061feb3dacb9f9	3197
ENCFF000NHE	archived	/experiments/ENCSR000BPE/	ChIP-seq	single-ended	A549	SKnSH	Unidentified	Suspected mislabeling - chr3:120871365 - chr12:96389632	nan	-1.32916	nan	nan	0.740432	-1.70572	0.308716	5.9443	-	/files/ENCFF000NHM/	alignments	/biosample-types/cell_line_EFO_0001086/	687870087	2012-01-23T00:00:00.000000+00:00	/files/ENCFF000NHE/@@download/ENCFF000NHE.bam	33cba81ee76d227e6022905dcd099d28	1037
ENCFF000NHJ	archived	/experiments/ENCSR000BPF/	ChIP-seq	single-ended	A549	HepG2	Unidentified	Potential mislabeling	-1.35826	-2.19356	nan	5.41713	1.21478	-0.604325	-1.50065	1.79974	-	/files/ENCFF000NHV/	alignments	/biosample-types/cell_line_EFO_0001086/	443386970	2012-01-23T00:00:00.000000+00:00	/files/ENCFF000NHJ/@@download/ENCFF000NHJ.bam	82621bc9a0f6f5aff203a938fcfb8cb5	2678
ENCFF000NHN	archived	/experiments/ENCSR000BPF/	ChIP-seq	single-ended	A549	A549	Identified		3.58501	-2.29511	nan	nan	nan	-1.78924	nan	nan	-	/files/ENCFF000NHY/	alignments	/biosample-types/cell_line_EFO_0001086/	1823535677	2012-01-23T00:00:00.000000+00:00	/files/ENCFF000NHN/@@download/ENCFF000NHN.bam	35636a63a087f3a74d72575fcb5bb4b1	2682
ENCFF000NHR	archived	/experiments/ENCSR000BQQ/	ChIP-seq	single-ended	A549	A549	Identified		6.18454	-0.984524	2.14902	nan	nan	-2.36042	nan	nan	-	/files/ENCFF000NID/	alignments	/biosample-types/cell_line_EFO_0001086/	1230861518	2012-01-23T00:00:00.000000+00:00	/files/ENCFF000NHR/@@download/ENCFF000NHR.bam	fd2c56dc5794c47c0ea08d2ce4ab4a62	1111
ENCFF000NHS	archived	/experiments/ENCSR000BQQ/	ChIP-seq	single-ended	A549	A549	Identified		5.39155	-2.85488	-0.676299	nan	-0.600847	-1.62565	-0.109599	0.226004	-	/files/ENCFF000NIG/	alignments	/biosample-types/cell_line_EFO_0001086/	1299559271	2012-01-23T00:00:00.000000+00:00	/files/ENCFF000NHS/@@download/ENCFF000NHS.bam	a42ffd4aa1bc91c55c5a5c0688d3a08d	1112
ENCFF000NHZ	released	/experiments/ENCSR000BUD/	ChIP-seq	single-ended	A549	A549	Identified		5.26602	-1.76882	-0.0822533	0.0769453	-0.475596	-2.20681	3.83432	nan	-	/files/ENCFF000NIP/	alignments	/biosample-types/cell_line_EFO_0001086/	1527564652	2012-01-23T00:00:00.000000+00:00	/files/ENCFF000NHZ/@@download/ENCFF000NHZ.bam	d16e360a82b358bb3791aec75a6f21f1	3247
ENCFF000NIC	released	/experiments/ENCSR000BUD/	ChIP-seq	single-ended	A549	A549	Identified		6.47633	-1.93072	nan	nan	nan	0.435622	nan	3.10467	-	/files/ENCFF000NIM/	alignments	/biosample-types/cell_line_EFO_0001086/	839849513	2012-01-23T00:00:00.000000+00:00	/files/ENCFF000NIC/@@download/ENCFF000NIC.bam	509636361e57ba099568ca2058d54330	2895
ENCFF000NIH	archived	/experiments/ENCSR000BHX/	ChIP-seq	single-ended	A549	A549	Identified		4.72554	-2.767	nan	0.561396	nan	-2.15763	nan	nan	-	/files/ENCFF000NIR/	alignments	/biosample-types/cell_line_EFO_0001086/	483804004	2012-01-23T00:00:00.000000+00:00	/files/ENCFF000NIH/@@download/ENCFF000NIH.bam	e77c52c7e2aab5cf761fd18919cd73fe	3382
ENCFF000NIK	archived	/experiments/ENCSR000BHX/	ChIP-seq	single-ended	A549	A549	Identified		4.50967	-2.23968	0.713011	0.966768	1.94839	-2.64189	nan	nan	-	/files/ENCFF000NIT/	alignments	/biosample-types/cell_line_EFO_0001086/	1040558702	2012-01-23T00:00:00.000000+00:00	/files/ENCFF000NIK/@@download/ENCFF000NIK.bam	ee5c29010dc71a5ead28075271c9a71f	1100
ENCFF000NIO	archived	/experiments/ENCSR000BJB/	ChIP-seq	single-ended	A549	A549	Identified		4.70536	nan	nan	nan	nan	-2.68748	nan	0.645133	-	/files/ENCFF000NJE/	alignments	/biosample-types/cell_line_EFO_0001086/	686014786	2012-01-23T00:00:00.000000+00:00	/files/ENCFF000NIO/@@download/ENCFF000NIO.bam	db8257b76b7d6efe92ebf67f49aad690	1089
ENCFF000NIU	archived	/experiments/ENCSR000BJB/	ChIP-seq	single-ended	A549	A549	Identified		5.04085	-2.80971	nan	nan	nan	-1.46391	nan	nan	-	/files/ENCFF000NJA/	alignments	/biosample-types/cell_line_EFO_0001086/	530463348	2012-01-23T00:00:00.000000+00:00	/files/ENCFF000NIU/@@download/ENCFF000NIU.bam	f02a8b8f0bc82c954f53518d8b8d89e3	1098
ENCFF000NIX	archived	/experiments/ENCSR000BPV/	ChIP-seq	single-ended	A549	A549	Identified		3.35527	-4.66962	-0.954612	-1.93989	nan	-3.10405	nan	-1.52239	-	/files/ENCFF000NJL/	alignments	/biosample-types/cell_line_EFO_0001086/	1916227723	2012-01-23T00:00:00.000000+00:00	/files/ENCFF000NIX/@@download/ENCFF000NIX.bam	5b04a833e4d558c9deb5bfd1aab4e00b	1093
ENCFF000NJB	archived	/experiments/ENCSR000BPV/	ChIP-seq	single-ended	A549	A549	Identified		5.29282	-1.20232	0.00697499	nan	-0.314953	-1.33687	-0.779195	nan	-	/files/ENCFF000NJM/	alignments	/biosample-types/cell_line_EFO_0001086/	1672642233	2012-01-23T00:00:00.000000+00:00	/files/ENCFF000NJB/@@download/ENCFF000NJB.bam	3f15457114e7e52d971b4fdeb65370d1	3187
ENCFF000NJF	archived	/experiments/ENCSR000BPM/	ChIP-seq	single-ended	A549	SKnSH	Unidentified	Potential mislabeling	nan	nan	nan	nan	nan	nan	nan	6.7529	-	/files/ENCFF000NJU/	alignments	/biosample-types/cell_line_EFO_0001086/	129490991	2012-01-23T00:00:00.000000+00:00	/files/ENCFF000NJF/@@download/ENCFF000NJF.bam	803067dfa24dc11ec3fba49dea814efe	3193
ENCFF000NJI	archived	/experiments/ENCSR000BPM/	ChIP-seq	single-ended	A549	A549	Identified		3.83816	-1.8232	-2.52323	nan	-1.41076	-1.66417	-1.0766	-0.523235	-	/files/ENCFF000NJS/	alignments	/biosample-types/cell_line_EFO_0001086/	2084764597	2012-01-23T00:00:00.000000+00:00	/files/ENCFF000NJI/@@download/ENCFF000NJI.bam	6b81bc9541ce061b4f2bcddb1839cc78	3655
ENCFF000NJN	archived	/experiments/ENCSR000BPZ/	ChIP-seq	single-ended	A549	A549	Identified		4.69372	-4.11342	0.386423	nan	nan	-1.10834	nan	nan	-	/files/ENCFF000NKG/	alignments	/biosample-types/cell_line_EFO_0001086/	1756087630	2012-01-23T00:00:00.000000+00:00	/files/ENCFF000NJN/@@download/ENCFF000NJN.bam	60c98e132c7ca02402917622b6721fe3	1115
ENCFF000NJO	archived	/experiments/ENCSR000BPZ/	ChIP-seq	single-ended	A549	A549	Identified		4.16761	-2.54748	nan	-1.34639	nan	-2.45895	-2.23802	-0.897209	-	/files/ENCFF000NKB/	alignments	/biosample-types/cell_line_EFO_0001086/	1725538252	2012-01-23T00:00:00.000000+00:00	/files/ENCFF000NJO/@@download/ENCFF000NJO.bam	f50db72090bfff5fd585de86fbafec14	3598
ENCFF000OXU	released	/experiments/ENCSR000BUG/	ChIP-seq	single-ended	HCT116	HCT116	Identified		-0.56841	5.84138	nan	nan	1.02941	-1.7474	nan	1.84769	-	/files/ENCFF000OYD/	alignments	/biosample-types/cell_line_EFO_0002824/	1380589223	2012-01-23T00:00:00.000000+00:00	/files/ENCFF000OXU/@@download/ENCFF000OXU.bam	7a394fd2b38ecad5e7c4563d1d8df5ca	9961
ENCFF000OXX	released	/experiments/ENCSR000BUG/	ChIP-seq	single-ended	HCT116	HCT116	Identified		nan	6.11614	1.68235	nan	0.11641	-1.1005	-1.29543	0.172823	-	/files/ENCFF000OYI/	alignments	/biosample-types/cell_line_EFO_0002824/	1903827214	2012-01-23T00:00:00.000000+00:00	/files/ENCFF000OXX/@@download/ENCFF000OXX.bam	3b009a6aff0cefc12974864418e46a6d	879
ENCFF000OXY	released	/experiments/ENCSR000BUH/	ChIP-seq	single-ended	HCT116	HCT116	Identified		nan	6.8322	nan	nan	nan	-3.02333	nan	nan	-	/files/ENCFF000OYG/	alignments	/biosample-types/cell_line_EFO_0002824/	1047315206	2012-01-23T00:00:00.000000+00:00	/files/ENCFF000OXY/@@download/ENCFF000OXY.bam	7fc2adadbb4bf70430692379c1f1458f	3608
ENCFF000OYB	released	/experiments/ENCSR000BUH/	ChIP-seq	single-ended	HCT116	HCT116	Identified		1.48717	6.73588	0.590011	0.0452652	-0.475412	-0.766598	-1.15437	1.1787	-	/files/ENCFF000OYN/	alignments	/biosample-types/cell_line_EFO_0002824/	1958945810	2012-01-23T00:00:00.000000+00:00	/files/ENCFF000OYB/@@download/ENCFF000OYB.bam	fcbd818e259b9abaf9a8cbbc7b45b65f	922
ENCFF000OYF	released	/experiments/ENCSR000BSD/	ChIP-seq	single-ended	HCT116	HCT116	Identified		-1.10561	4.81691	nan	nan	-1.57466	-1.68066	-1.98258	0.110241	-	/files/ENCFF000OYS/	alignments	/biosample-types/cell_line_EFO_0002824/	1356402644	2012-01-23T00:00:00.000000+00:00	/files/ENCFF000OYF/@@download/ENCFF000OYF.bam	9145fd38750713b015e3a19728f8cdb8	9964
ENCFF000OYK	released	/experiments/ENCSR000BSD/	ChIP-seq	single-ended	HCT116	HCT116	Identified		-1.03912	5.92926	0.722373	-0.207238	nan	-1.58898	nan	nan	-	/files/ENCFF000OYU/	alignments	/biosample-types/cell_line_EFO_0002824/	1439543084	2012-01-23T00:00:00.000000+00:00	/files/ENCFF000OYK/@@download/ENCFF000OYK.bam	734cadfd39b57f04581f429a83057e59	10646
ENCFF000OYO	archived	/experiments/ENCSR000BSE/	ChIP-seq	single-ended	HCT116	HCT116	Identified		-0.200427	6.42006	2.65755	nan	3.79506	0.297871	nan	nan	-	/files/ENCFF000OYZ/	alignments	/biosample-types/cell_line_EFO_0002824/	978940315	2012-01-23T00:00:00.000000+00:00	/files/ENCFF000OYO/@@download/ENCFF000OYO.bam	0e2cca9d03df0cad85ba15ac6495616e	10649
ENCFF000OYR	archived	/experiments/ENCSR000BSE/	ChIP-seq	single-ended	HCT116	HCT116	Identified		-0.492704	5.7118	0.0891522	nan	nan	-0.739177	nan	1.35405	-	/files/ENCFF000OZC/	alignments	/biosample-types/cell_line_EFO_0002824/	986211764	2012-01-23T00:00:00.000000+00:00	/files/ENCFF000OYR/@@download/ENCFF000OYR.bam	ca2f4c028ca29186cbe6259a9e0312cf	3609
ENCFF000OYW	released	/experiments/ENCSR000BRZ/	ChIP-seq	single-ended	HCT116	HCT116	Identified		2.46871	6.66676	2.9412	nan	2.06345	-0.527222	0.494942	1.63377	-	/files/ENCFF000OZI/	alignments	/biosample-types/cell_line_EFO_0002824/	868474344	2012-01-23T00:00:00.000000+00:00	/files/ENCFF000OYW/@@download/ENCFF000OYW.bam	b3c320463e98406dfb488844265352a9	3212
ENCFF000OZA	released	/experiments/ENCSR000BRZ/	ChIP-seq	single-ended	HCT116	HCT116	Identified		1.10231	6.70528	2.3282	nan	nan	-0.328752	nan	nan	-	/files/ENCFF000OZL/	alignments	/biosample-types/cell_line_EFO_0002824/	1387350071	2012-01-23T00:00:00.000000+00:00	/files/ENCFF000OZA/@@download/ENCFF000OZA.bam	2e43db74162344950c1ee12ad3983ef8	9967
ENCFF000OZE	released	/experiments/ENCSR000BVH/	ChIP-seq	single-ended	HCT116	HCT116	Identified		0.170331	5.8876	0.150966	0.521804	nan	-2.3336	-0.212672	0.57243	-	/files/ENCFF000OZS/	alignments	/biosample-types/cell_line_EFO_0002824/	1548780097	2012-01-23T00:00:00.000000+00:00	/files/ENCFF000OZE/@@download/ENCFF000OZE.bam	ec79c2542db35deeeedf874fe8daef85	9969
ENCFF000OZF	released	/experiments/ENCSR000BVH/	ChIP-seq	single-ended	HCT116	HCT116	Identified		-0.0971662	5.99572	-1.17385	-0.941102	nan	-1.71331	nan	-1.12193	-	/files/ENCFF000OZU/	alignments	/biosample-types/cell_line_EFO_0002824/	2161326483	2012-01-23T00:00:00.000000+00:00	/files/ENCFF000OZF/@@download/ENCFF000OZF.bam	b882e8de9496bf1a09c00f36d40864e9	3550
ENCFF000OZM	released	/experiments/ENCSR000BTE/	ChIP-seq	single-ended	HCT116	HCT116	Identified		-1.03036	5.66941	0.646724	-0.203033	-0.407724	-2.18477	nan	nan	-	/files/ENCFF000OZV/	alignments	/biosample-types/cell_line_EFO_0002824/	1353621360	2012-01-23T00:00:00.000000+00:00	/files/ENCFF000OZM/@@download/ENCFF000OZM.bam	141088c8f7ec64822744793adf3861ac	9911
ENCFF000OZP	released	/experiments/ENCSR000BTE/	ChIP-seq	single-ended	HCT116	HCT116	Identified		nan	6.73778	0.469002	nan	nan	-0.996234	nan	1.31439	-	/files/ENCFF000OZZ/	alignments	/biosample-types/cell_line_EFO_0002824/	1382563273	2012-01-23T00:00:00.000000+00:00	/files/ENCFF000OZP/@@download/ENCFF000OZP.bam	2acf39a22add16ae105404d66dc215f9	2621
ENCFF000OZT	archived	/experiments/ENCSR000BSA/	ChIP-seq	single-ended	HCT116	HCT116	Identified		-1.52773	5.70175	-0.817232	nan	-1.07662	-1.57818	nan	nan	-	/files/ENCFF000PAI/	alignments	/biosample-types/cell_line_EFO_0002824/	1464010375	2012-01-23T00:00:00.000000+00:00	/files/ENCFF000OZT/@@download/ENCFF000OZT.bam	c4931758f516c1d8467a647b5067f3ae	10136
ENCFF000OZY	archived	/experiments/ENCSR000BSA/	ChIP-seq	single-ended	HCT116	HCT116	Identified		0.45649	6.77212	nan	nan	nan	-0.452308	0.556486	1.73246	-	/files/ENCFF000PAH/	alignments	/biosample-types/cell_line_EFO_0002824/	1472011638	2012-01-23T00:00:00.000000+00:00	/files/ENCFF000OZY/@@download/ENCFF000OZY.bam	3378bf46acff8c498b390b16c81de994	3658
ENCFF000PAC	released	/experiments/ENCSR000BSH/	ChIP-seq	single-ended	HCT116	HCT116	Identified		0.567646	6.53304	0.782289	0.949399	2.41173	-1.03917	nan	0.173479	-	/files/ENCFF000PAP/	alignments	/biosample-types/cell_line_EFO_0002824/	1537162497	2012-01-23T00:00:00.000000+00:00	/files/ENCFF000PAC/@@download/ENCFF000PAC.bam	f28bcf1f0d2965ef30ca91516b738e63	977
ENCFF000PAF	released	/experiments/ENCSR000BSH/	ChIP-seq	single-ended	HCT116	HCT116	Identified		0.283105	5.90615	-0.256329	nan	nan	-2.23865	-2.08503	nan	-	/files/ENCFF000PAQ/	alignments	/biosample-types/cell_line_EFO_0002824/	1603604244	2012-01-23T00:00:00.000000+00:00	/files/ENCFF000PAF/@@download/ENCFF000PAF.bam	73a5c1dc702f8f83b12df530529c8434	12757
ENCFF000PAK	released	/experiments/ENCSR000BVI/	ChIP-seq	single-ended	HCT116	HCT116	Identified		nan	6.45017	nan	nan	nan	-1.29806	0.03055	nan	-	/files/ENCFF000PAX/	alignments	/biosample-types/cell_line_EFO_0002824/	1034726790	2012-01-23T00:00:00.000000+00:00	/files/ENCFF000PAK/@@download/ENCFF000PAK.bam	6aff9eca1b4439e6e8a20ce62f369853	11287
ENCFF000PAL	released	/experiments/ENCSR000BVI/	ChIP-seq	single-ended	HCT116	HCT116	Identified		nan	6.79884	0.48958	1.63094	0.0554341	-1.22841	nan	nan	-	/files/ENCFF000PAW/	alignments	/biosample-types/cell_line_EFO_0002824/	1624474092	2012-01-23T00:00:00.000000+00:00	/files/ENCFF000PAL/@@download/ENCFF000PAL.bam	b52edd411f7259d7dc244c56e879f0cc	3667
ENCFF000PAS	archived	/experiments/ENCSR000BML/	ChIP-seq	single-ended	HCT116	HCT116	Identified		2.81271	7.16328	1.7966	nan	nan	-1.25029	nan	0.213814	-	/files/ENCFF000PBA/	alignments	/biosample-types/cell_line_EFO_0002824/	712123140	2012-01-23T00:00:00.000000+00:00	/files/ENCFF000PAS/@@download/ENCFF000PAS.bam	6cf810e7f6f6307e761bc33d534f6d79	9897
ENCFF000PAV	archived	/experiments/ENCSR000BML/	ChIP-seq	single-ended	HCT116	HCT116	Identified		1.60905	6.16708	1.09553	-0.559522	nan	-1.37971	-1.82792	-0.898209	-	/files/ENCFF000PBG/	alignments	/biosample-types/cell_line_EFO_0002824/	1156730822	2012-01-23T00:00:00.000000+00:00	/files/ENCFF000PAV/@@download/ENCFF000PAV.bam	68a82ed4fb268b5ca7eab2064cd12b6b	12701
ENCFF000PBC	released	/experiments/ENCSR000BSB/	ChIP-seq	single-ended	HCT116	HCT116	Identified		-1.48135	5.74674	0.643849	-0.115142	-0.39525	-0.957403	-1.31596	nan	-	/files/ENCFF000PBK/	alignments	/biosample-types/cell_line_EFO_0002824/	1239952685	2012-01-23T00:00:00.000000+00:00	/files/ENCFF000PBC/@@download/ENCFF000PBC.bam	37b050486b92b34b920b47b023155269	2722
ENCFF000PBE	released	/experiments/ENCSR000BSB/	ChIP-seq	single-ended	HCT116	HCT116	Identified		-0.902299	6.77628	1.8295	0.420922	nan	0.410893	nan	1.02707	-	/files/ENCFF000PBP/	alignments	/biosample-types/cell_line_EFO_0002824/	1611001083	2012-01-23T00:00:00.000000+00:00	/files/ENCFF000PBE/@@download/ENCFF000PBE.bam	1a34e6b99dffc25e91fa0ad6500c07cd	925
ENCFF000PBI	archived	/experiments/ENCSR000BMK/	ChIP-seq	single-ended	HCT116	HCT116	Identified		nan	7.54227	1.8271	nan	nan	-1.03364	nan	nan	-	/files/ENCFF000PBO/	alignments	/biosample-types/cell_line_EFO_0002824/	1222693684	2012-01-23T00:00:00.000000+00:00	/files/ENCFF000PBI/@@download/ENCFF000PBI.bam	d59b2d1e31434314fd8347e563e97d81	929
ENCFF000PBL	archived	/experiments/ENCSR000BVT/	ChIP-seq	single-ended	HCT116	HCT116	Identified		0.897274	6.57652	0.578452	nan	nan	-0.869477	nan	0.049852	-	/files/ENCFF000PBW/	alignments	/biosample-types/cell_line_EFO_0002824/	1637776978	2012-01-23T00:00:00.000000+00:00	/files/ENCFF000PBL/@@download/ENCFF000PBL.bam	7f985c1718552a7a69a3588059120a0c	3594
ENCFF000PBM	archived	/experiments/ENCSR000BVT/	ChIP-seq	single-ended	HCT116	HCT116	Identified		1.41206	6.58267	nan	-0.436184	nan	-1.17425	-1.31681	-0.135317	-	/files/ENCFF000PBY/	alignments	/biosample-types/cell_line_EFO_0002824/	1654008037	2012-01-23T00:00:00.000000+00:00	/files/ENCFF000PBM/@@download/ENCFF000PBM.bam	fb2459f815a996fa658321d6d226fb6b	3582
ENCFF000PBR	released	/experiments/ENCSR000BSG/	ChIP-seq	single-ended	HCT116	HCT116	Identified		1.85574	6.7345	0.0206638	0.454123	1.90557	-1.354	nan	0.41423	-	/files/ENCFF000PCD/	alignments	/biosample-types/cell_line_EFO_0002824/	1270146936	2012-01-23T00:00:00.000000+00:00	/files/ENCFF000PBR/@@download/ENCFF000PBR.bam	f43b09234e217565ba9720987a1e603e	9940
ENCFF000PBU	released	/experiments/ENCSR000BSG/	ChIP-seq	single-ended	HCT116	HCT116	Identified		1.10891	5.93751	-1.17471	nan	-0.259279	-1.67551	-1.90256	nan	-	/files/ENCFF000PCE/	alignments	/biosample-types/cell_line_EFO_0002824/	1500257033	2012-01-23T00:00:00.000000+00:00	/files/ENCFF000PBU/@@download/ENCFF000PBU.bam	72bb69e1b83472b4304afb9e6df4597a	3585
ENCFF000PBZ	released	/experiments/ENCSR000BSF/	ChIP-seq	single-ended	HCT116	HCT116	Identified		-1.11013	4.98445	-0.659468	-1.00892	nan	-2.22335	-0.590147	0.671393	-	/files/ENCFF000PCM/	alignments	/biosample-types/cell_line_EFO_0002824/	1202382580	2012-01-23T00:00:00.000000+00:00	/files/ENCFF000PBZ/@@download/ENCFF000PBZ.bam	e229ada0f57a590f77aae42b5eb78cc5	10134
ENCFF000PCC	released	/experiments/ENCSR000BSF/	ChIP-seq	single-ended	HCT116	HCT116	Identified		-0.617742	5.94862	nan	nan	-0.159333	-4.69506	nan	-0.140474	-	/files/ENCFF000PCT/	alignments	/biosample-types/cell_line_EFO_0002824/	1688076972	2012-01-23T00:00:00.000000+00:00	/files/ENCFF000PCC/@@download/ENCFF000PCC.bam	c3e5505f7902e280ca0b23ec5b884b82	9922
ENCFF000PCH	released	/experiments/ENCSR000BSC/	ChIP-seq	single-ended	HCT116	HCT116	Identified		-1.26477	4.95401	-1.34484	nan	-0.867521	-1.87458	nan	0.170698	-	/files/ENCFF000PCS/	alignments	/biosample-types/cell_line_EFO_0002824/	1234671592	2012-01-23T00:00:00.000000+00:00	/files/ENCFF000PCH/@@download/ENCFF000PCH.bam	d883c6637494ec712ae766bb1a077c09	2610
ENCFF000PCK	released	/experiments/ENCSR000BSC/	ChIP-seq	single-ended	HCT116	HCT116	Identified		1.94401	6.84159	0.523247	0.683324	nan	-0.907352	nan	0.940482	-	/files/ENCFF000PCV/	alignments	/biosample-types/cell_line_EFO_0002824/	1495916403	2012-01-23T00:00:00.000000+00:00	/files/ENCFF000PCK/@@download/ENCFF000PCK.bam	c580f94f124fcfb0eb72b9b1d9a33511	3643
ENCFF000PCO	released	/experiments/ENCSR000BVJ/	ChIP-seq	single-ended	HCT116	HCT116	Identified		nan	6.9495	0.988024	nan	nan	-1.34588	nan	nan	-	/files/ENCFF000PDC/	alignments	/biosample-types/cell_line_EFO_0002824/	1046343753	2012-01-23T00:00:00.000000+00:00	/files/ENCFF000PCO/@@download/ENCFF000PCO.bam	4ce0f651eb6d243385f0416a0224a903	885
ENCFF000PCP	released	/experiments/ENCSR000BVJ/	ChIP-seq	single-ended	HCT116	HCT116	Identified		0.0561447	6.62245	nan	nan	nan	-1.76313	nan	nan	-	/files/ENCFF000PDE/	alignments	/biosample-types/cell_line_EFO_0002824/	792525186	2012-01-23T00:00:00.000000+00:00	/files/ENCFF000PCP/@@download/ENCFF000PCP.bam	144a56671755a77bffa6052f7284b464	9921
ENCFF000PCX	released	/experiments/ENCSR000BVK/	ChIP-seq	single-ended	HCT116	HCT116	Identified		-0.498272	4.925	-0.652688	nan	-0.84058	-3.00006	-2.49827	nan	-	/files/ENCFF000PDL/	alignments	/biosample-types/cell_line_EFO_0002824/	1373864737	2012-01-23T00:00:00.000000+00:00	/files/ENCFF000PCX/@@download/ENCFF000PCX.bam	2cd868acf32314c529e721dbf99e785f	883
ENCFF000PCY	released	/experiments/ENCSR000BVK/	ChIP-seq	single-ended	HCT116	HCT116	Identified		0.340039	6.88499	nan	1.42817	nan	-1.72398	nan	nan	-	/files/ENCFF000PDJ/	alignments	/biosample-types/cell_line_EFO_0002824/	1049314457	2012-01-23T00:00:00.000000+00:00	/files/ENCFF000PCY/@@download/ENCFF000PCY.bam	f2fe4afbc42a8614deb0ab866c48bdf2	2572
ENCFF000PDF	archived	/experiments/ENCSR000BNX/	ChIP-seq	single-ended	HCT116	HCT116	Identified		nan	7.46453	nan	nan	nan	nan	nan	nan	-	/files/ENCFF000PDQ/	alignments	/biosample-types/cell_line_EFO_0002824/	349172337	2012-01-23T00:00:00.000000+00:00	/files/ENCFF000PDF/@@download/ENCFF000PDF.bam	8c0bfd3f17d1dd75d0f45c9cc8069e75	7182
ENCFF000PDI	archived	/experiments/ENCSR000BNX/	ChIP-seq	single-ended	HCT116	HCT116	Identified		nan	7.26627	-0.0590922	1.32326	nan	0.812122	nan	nan	-	/files/ENCFF000PDT/	alignments	/biosample-types/cell_line_EFO_0002824/	761132159	2012-01-23T00:00:00.000000+00:00	/files/ENCFF000PDI/@@download/ENCFF000PDI.bam	8ab64615ced153cc0b4e2cd3ee839e4c	10143
ENCFF000PDN	archived	/experiments/ENCSR000BNY/	ChIP-seq	single-ended	HCT116	HCT116	Identified		nan	6.85164	nan	4.04822	3.31615	nan	nan	nan	-	/files/ENCFF000PDZ/	alignments	/biosample-types/cell_line_EFO_0002824/	359007322	2012-01-23T00:00:00.000000+00:00	/files/ENCFF000PDN/@@download/ENCFF000PDN.bam	e640db7f656105c1c6d3aa6e25431abf	12697
ENCFF000PDR	archived	/experiments/ENCSR000BNY/	ChIP-seq	single-ended	HCT116	HCT116	Identified		-0.958811	5.59146	nan	0.116853	-0.295407	-1.6283	-1.0506	0.509864	-	/files/ENCFF000PEC/	alignments	/biosample-types/cell_line_EFO_0002824/	1131802327	2012-01-23T00:00:00.000000+00:00	/files/ENCFF000PDR/@@download/ENCFF000PDR.bam	2462916fba9e70e6e47e1ff46616867f	7183
ENCFF000PDV	archived	/experiments/ENCSR000BHS/	ChIP-seq	single-ended	HELA	HELA	Identified		0.110429	-1.90773	5.02258	nan	nan	-1.69271	nan	0.828286	-	/files/ENCFF000PEH/	alignments	/biosample-types/cell_line_EFO_0002791/	869869124	2012-01-23T00:00:00.000000+00:00	/files/ENCFF000PDV/@@download/ENCFF000PDV.bam	39b1e17e6b7a365bb0166eaf0ea68062	11288
ENCFF000PDY	archived	/experiments/ENCSR000BHS/	ChIP-seq	single-ended	HELA	HELA	Identified		-1.39869	-1.22331	4.73153	nan	-0.126667	-1.83234	-2.30139	1.23179	-	/files/ENCFF000PEK/	alignments	/biosample-types/cell_line_EFO_0002791/	1085526317	2012-01-23T00:00:00.000000+00:00	/files/ENCFF000PDY/@@download/ENCFF000PDY.bam	d74f4dfa7d343dd5dd98c07808f06aae	817
ENCFF000PED	archived	/experiments/ENCSR000BMN/	ChIP-seq	single-ended	HELA	HELA	Identified		-0.38604	-1.88474	4.34563	nan	nan	-1.82472	-1.28958	-0.822451	-	/files/ENCFF000PEQ/	alignments	/biosample-types/cell_line_EFO_0002791/	1367210412	2012-01-23T00:00:00.000000+00:00	/files/ENCFF000PED/@@download/ENCFF000PED.bam	30f7fe368df380a6fb04c1b5d0f702c4	9874
ENCFF000PEE	archived	/experiments/ENCSR000BMN/	ChIP-seq	single-ended	HELA	HELA	Identified		nan	-0.934902	7.0768	4.65789	nan	-0.264945	nan	2.05698	-	/files/ENCFF000PEM/	alignments	/biosample-types/cell_line_EFO_0002791/	724935183	2012-01-23T00:00:00.000000+00:00	/files/ENCFF000PEE/@@download/ENCFF000PEE.bam	7ee73f4267e65e34fd9fe98ebaaebee4	9862
ENCFF000PEL	archived	/experiments/ENCSR000BGO/	ChIP-seq	single-ended	HELA	HELA	Identified		0.282622	-2.00026	4.72139	-0.119272	-1.25072	-1.80922	-4.05767	-0.334356	-	/files/ENCFF000PEV/	alignments	/biosample-types/cell_line_EFO_0002791/	1153196964	2012-01-23T00:00:00.000000+00:00	/files/ENCFF000PEL/@@download/ENCFF000PEL.bam	18df715245bd77416dad7a1ec8effbcd	821
ENCFF000PEP	archived	/experiments/ENCSR000BGO/	ChIP-seq	single-ended	HELA	HELA	Identified		0.248829	-2.44883	4.63028	-2.58259	-2.60215	-1.88351	-3.06921	1.69251	-	/files/ENCFF000PFC/	alignments	/biosample-types/cell_line_EFO_0002791/	1284791515	2012-01-23T00:00:00.000000+00:00	/files/ENCFF000PEP/@@download/ENCFF000PEP.bam	67f7179bc6f4511a6c01572ff41e15b3	3359
ENCFF000PET	archived	/experiments/ENCSR000BMM/	ChIP-seq	single-ended	HELA	HELA	Identified		nan	-2.39414	4.90014	-1.36423	-0.621878	-1.2404	-1.12834	-0.339843	-	/files/ENCFF000PFD/	alignments	/biosample-types/cell_line_EFO_0002791/	1573762528	2012-01-23T00:00:00.000000+00:00	/files/ENCFF000PET/@@download/ENCFF000PET.bam	8b9ee8ebd2ac2220d8d49b5cb43aa7e3	2598
ENCFF000PEY	archived	/experiments/ENCSR000BHT/	ChIP-seq	single-ended	HELA	HELA	Identified		-0.813689	-2.09266	4.38118	-0.7288	-1.32826	-2.92387	nan	0.119197	-	/files/ENCFF000PFJ/	alignments	/biosample-types/cell_line_EFO_0002791/	681160956	2012-01-23T00:00:00.000000+00:00	/files/ENCFF000PEY/@@download/ENCFF000PEY.bam	983ccd14bdd71094e49f54cde2102ecf	10244
ENCFF000PEZ	archived	/experiments/ENCSR000BHT/	ChIP-seq	single-ended	HELA	HELA	Identified		nan	-1.76477	4.71033	nan	0.369783	-2.39575	nan	1.48526	-	/files/ENCFF000PFL/	alignments	/biosample-types/cell_line_EFO_0002791/	1099965740	2012-01-23T00:00:00.000000+00:00	/files/ENCFF000PEZ/@@download/ENCFF000PEZ.bam	e30d6f6cbd6e0f6a0a9cedf9669ac900	12731
ENCFF000PFE	archived	/experiments/ENCSR000BKE/	ChIP-seq	single-ended	HepG2	HepG2	Identified		nan	nan	nan	6.81751	1.88689	nan	nan	2.61784	-	/files/ENCFF000PFQ/	alignments	/biosample-types/cell_line_EFO_0001187/	914630742	2012-01-23T00:00:00.000000+00:00	/files/ENCFF000PFE/@@download/ENCFF000PFE.bam	85bb27c102086c9fd6a228c77d00a4b5	2589
ENCFF000PFH	archived	/experiments/ENCSR000BKE/	ChIP-seq	single-ended	HepG2	HepG2	Identified		nan	nan	nan	7.58586	1.26986	-2.19684	nan	4.07989	-	/files/ENCFF000PFR/	alignments	/biosample-types/cell_line_EFO_0001187/	987000241	2012-01-23T00:00:00.000000+00:00	/files/ENCFF000PFH/@@download/ENCFF000PFH.bam	a437ba955d4fe17e87effb395f232121	12725
ENCFF000PFM	archived	/experiments/ENCSR000BID/	ChIP-seq	single-ended	HepG2	HepG2	Identified		nan	nan	nan	6.04226	nan	-0.766047	nan	nan	-	/files/ENCFF000PFY/	alignments	/biosample-types/cell_line_EFO_0001187/	473481542	2012-01-23T00:00:00.000000+00:00	/files/ENCFF000PFM/@@download/ENCFF000PFM.bam	7593eb016241682aa3f52be21adadcd0	9978
ENCFF000PFP	archived	/experiments/ENCSR000BID/	ChIP-seq	single-ended	HepG2	HepG2	Identified		nan	nan	nan	7.24793	nan	nan	nan	nan	-	/files/ENCFF000PGB/	alignments	/biosample-types/cell_line_EFO_0001187/	979312275	2012-01-23T00:00:00.000000+00:00	/files/ENCFF000PFP/@@download/ENCFF000PFP.bam	ecb86e45d6194a6720642f5ee7939971	947
ENCFF000PFU	archived	/experiments/ENCSR000BQI/	ChIP-seq	single-ended	HepG2	HepG2	Identified		1.36829	nan	nan	7.893	nan	-0.756076	nan	3.89465	-	/files/ENCFF000PGG/	alignments	/biosample-types/cell_line_EFO_0001187/	677613913	2012-01-23T00:00:00.000000+00:00	/files/ENCFF000PFU/@@download/ENCFF000PFU.bam	492bfe381752db645bacffb9206791dd	12744
ENCFF000PFX	archived	/experiments/ENCSR000BQI/	ChIP-seq	single-ended	HepG2	HepG2	Identified		1.0432	0.415814	1.77388	8.13238	nan	-1.99718	nan	3.43946	-	/files/ENCFF000PGI/	alignments	/biosample-types/cell_line_EFO_0001187/	891616654	2012-01-23T00:00:00.000000+00:00	/files/ENCFF000PFX/@@download/ENCFF000PFX.bam	290a4aa688bf8d10e159bf9ed4a8e187	12747
ENCFF000PGC	revoked	/experiments/ENCSR000BQJ/	ChIP-seq	single-ended	HepG2	HepG2	Identified		2.52359	nan	nan	7.79971	nan	nan	nan	2.87292	-	/files/ENCFF000PGK/	alignments	/biosample-types/cell_line_EFO_0001187/	352888702	2012-01-23T00:00:00.000000+00:00	/files/ENCFF000PGC/@@download/ENCFF000PGC.bam	9b085df4529f5196ce51475346602b0f	9904
ENCFF000PGF	revoked	/experiments/ENCSR000BQJ/	ChIP-seq	single-ended	HepG2	HepG2	Identified		1.6546	nan	1.72989	7.50718	nan	nan	nan	nan	-	/files/ENCFF000PGQ/	alignments	/biosample-types/cell_line_EFO_0001187/	980831242	2012-01-23T00:00:00.000000+00:00	/files/ENCFF000PGF/@@download/ENCFF000PGF.bam	4fd3d8124325d0bd4005c4c7d9060156	917
ENCFF000PGN	released	/experiments/ENCSR000BVL/	ChIP-seq	single-ended	HepG2	HepG2	Identified		2.09681	-1.5462	nan	7.22972	-2.01681	-1.79065	nan	3.96959	-	/files/ENCFF000PGX/	alignments	/biosample-types/cell_line_EFO_0001187/	1484596270	2012-01-23T00:00:00.000000+00:00	/files/ENCFF000PGN/@@download/ENCFF000PGN.bam	cdd7059a6c8503262e96b9453e41ccf1	2605
ENCFF000PGO	released	/experiments/ENCSR000BVL/	ChIP-seq	single-ended	HepG2	HepG2	Identified		1.42781	-0.470651	1.70792	7.13322	-1.31972	-1.84784	nan	3.22988	-	/files/ENCFF000PGZ/	alignments	/biosample-types/cell_line_EFO_0001187/	1807374149	2012-01-23T00:00:00.000000+00:00	/files/ENCFF000PGO/@@download/ENCFF000PGO.bam	15c5e5e4507db8a0663b69eff94f58d3	2606
ENCFF000PGS	archived	/experiments/ENCSR000BIE/	ChIP-seq	single-ended	HepG2	HepG2	Identified		-1.34394	-0.19905	2.00673	6.90618	nan	-1.75552	-1.64134	2.97885	-	/files/ENCFF000PHG/	alignments	/biosample-types/cell_line_EFO_0001187/	1262274855	2012-01-23T00:00:00.000000+00:00	/files/ENCFF000PGS/@@download/ENCFF000PGS.bam	424e96c2b06b0b714b0c1fc4fe84ccf7	12719
ENCFF000PGT	archived	/experiments/ENCSR000BIE/	ChIP-seq	single-ended	HepG2	HepG2	Identified		0.381596	-1.301	1.94089	6.64591	nan	-3.30221	nan	1.27431	-	/files/ENCFF000PHE/	alignments	/biosample-types/cell_line_EFO_0001187/	1291566387	2012-01-23T00:00:00.000000+00:00	/files/ENCFF000PGT/@@download/ENCFF000PGT.bam	651af0c6dbd9a79884777d78b870ca88	10332
ENCFF000PHA	archived	/experiments/ENCSR000BMZ/	ChIP-seq	single-ended	HepG2	HepG2	Identified		nan	-0.545273	1.17253	7.60193	1.14353	nan	0.744729	3.61666	-	/files/ENCFF000PHP/	alignments	/biosample-types/cell_line_EFO_0001187/	894265663	2012-01-23T00:00:00.000000+00:00	/files/ENCFF000PHA/@@download/ENCFF000PHA.bam	8b7fc681260515ab8af8ca49624b8cd3	862
ENCFF000PHB	archived	/experiments/ENCSR000BMZ/	ChIP-seq	single-ended	HepG2	HepG2	Identified		nan	-1.4861	0.976134	6.9985	nan	-1.69791	nan	3.2776	-	/files/ENCFF000PHM/	alignments	/biosample-types/cell_line_EFO_0001187/	795779058	2012-01-23T00:00:00.000000+00:00	/files/ENCFF000PHB/@@download/ENCFF000PHB.bam	7f7a0b731e1608acbda38e28954d3c30	12712
ENCFF000PHI	archived	/experiments/ENCSR000BHP/	ChIP-seq	single-ended	HepG2	HepG2	Identified		-0.0212269	-1.95326	1.33002	5.26001	-1.0687	-2.80826	-1.32794	0.905033	-	/files/ENCFF000PIE/	alignments	/biosample-types/cell_line_EFO_0001187/	1560236360	2012-01-23T00:00:00.000000+00:00	/files/ENCFF000PHI/@@download/ENCFF000PHI.bam	dd243cbc9dc2e44b7d875a88b2924b17	856
ENCFF000PHL	archived	/experiments/ENCSR000BHP/	ChIP-seq	single-ended	HepG2	HepG2	Identified		nan	-2.2152	nan	5.78134	nan	-2.64685	nan	1.18896	-	/files/ENCFF000PHU/	alignments	/biosample-types/cell_line_EFO_0001187/	736764597	2012-01-23T00:00:00.000000+00:00	/files/ENCFF000PHL/@@download/ENCFF000PHL.bam	9b502f8afeba750f38cdf8d6fa1e9c8f	3288
ENCFF000PHQ	archived	/experiments/ENCSR000BMO/	ChIP-seq	single-ended	HepG2	HepG2	Identified		nan	nan	nan	7.63031	nan	nan	nan	nan	-	/files/ENCFF000PHY/	alignments	/biosample-types/cell_line_EFO_0001187/	430939954	2012-01-23T00:00:00.000000+00:00	/files/ENCFF000PHQ/@@download/ENCFF000PHQ.bam	a7f3344984b3a6e5376092b31e65644d	2564
ENCFF000PHT	archived	/experiments/ENCSR000BMO/	ChIP-seq	single-ended	HepG2	HepG2	Identified		nan	-3.19124	nan	5.45389	nan	-2.24095	nan	0.859388	-	/files/ENCFF000PIB/	alignments	/biosample-types/cell_line_EFO_0001187/	949591768	2012-01-23T00:00:00.000000+00:00	/files/ENCFF000PHT/@@download/ENCFF000PHT.bam	4e3dda1ce2cbb49afedbd125db92b5cb	1790
ENCFF000PHX	archived	/experiments/ENCSR000BLE/	ChIP-seq	single-ended	HepG2	HepG2	Identified		nan	nan	nan	7.02976	nan	-1.51252	1.13289	nan	-	/files/ENCFF000PIJ/	alignments	/biosample-types/cell_line_EFO_0001187/	851199021	2012-01-23T00:00:00.000000+00:00	/files/ENCFF000PHX/@@download/ENCFF000PHX.bam	93d6c9b1bb7cc6d837c782651da6f823	3290
ENCFF000PIC	archived	/experiments/ENCSR000BLE/	ChIP-seq	single-ended	HepG2	HepG2	Identified		2.73955	-1.1269	nan	7.90865	nan	-1.51761	nan	nan	-	/files/ENCFF000PIM/	alignments	/biosample-types/cell_line_EFO_0001187/	817485499	2012-01-23T00:00:00.000000+00:00	/files/ENCFF000PIC/@@download/ENCFF000PIC.bam	58bf000b6aa55e2e1ec1edaa08051ef2	13031
ENCFF000PIG	archived	/experiments/ENCSR000BNI/	ChIP-seq	single-ended	HepG2	HepG2	Identified		nan	0.0493259	nan	7.13976	nan	-2.20477	nan	nan	-	/files/ENCFF000PIT/	alignments	/biosample-types/cell_line_EFO_0001187/	1066164995	2012-01-23T00:00:00.000000+00:00	/files/ENCFF000PIG/@@download/ENCFF000PIG.bam	33b725e2093086d17ce547f8cec4fd40	3330
ENCFF000PIK	archived	/experiments/ENCSR000BNI/	ChIP-seq	single-ended	HepG2	HepG2	Identified		nan	-2.37688	1.14556	7.32405	nan	-1.92777	nan	nan	-	/files/ENCFF000PIX/	alignments	/biosample-types/cell_line_EFO_0001187/	1452978125	2012-01-23T00:00:00.000000+00:00	/files/ENCFF000PIK/@@download/ENCFF000PIK.bam	1eb2b3b1cb2c8cdd59449663356082c6	10352
ENCFF000PIO	archived	/experiments/ENCSR000BJK/	ChIP-seq	single-ended	HepG2	HepG2	Identified		-1.51531	-2.57036	-0.946024	4.44286	-0.570029	-3.66426	-1.52015	1.69501	-	/files/ENCFF000PJC/	alignments	/biosample-types/cell_line_EFO_0001187/	1762907343	2012-01-23T00:00:00.000000+00:00	/files/ENCFF000PIO/@@download/ENCFF000PIO.bam	dc042898f2ded867b467881739c5bef8	1858
ENCFF000PIR	archived	/experiments/ENCSR000BJK/	ChIP-seq	single-ended	HepG2	HepG2	Identified		-4.25709	-3.52084	-2.47073	3.7051	-3.33929	-2.97799	-1.56991	0.911027	-	/files/ENCFF000PJF/	alignments	/biosample-types/cell_line_EFO_0001187/	2332834381	2012-01-23T00:00:00.000000+00:00	/files/ENCFF000PIR/@@download/ENCFF000PIR.bam	1b8f1149a1fbcd5fc6476aa95993a27b	3328
ENCFF000PIV	archived	/experiments/ENCSR000BMC/	ChIP-seq	single-ended	HepG2	HepG2	Identified		0.466778	-1.33821	nan	7.92422	nan	nan	nan	3.6367	-	/files/ENCFF000PJJ/	alignments	/biosample-types/cell_line_EFO_0001187/	1267768251	2012-01-23T00:00:00.000000+00:00	/files/ENCFF000PIV/@@download/ENCFF000PIV.bam	01a13a04b37384512d2f2c4fd1661eec	13062
ENCFF000PIW	archived	/experiments/ENCSR000BMC/	ChIP-seq	single-ended	HepG2	HepG2	Identified		nan	-1.90939	nan	7.34533	nan	-0.0014702	nan	2.56969	-	/files/ENCFF000PJD/	alignments	/biosample-types/cell_line_EFO_0001187/	911508637	2012-01-23T00:00:00.000000+00:00	/files/ENCFF000PIW/@@download/ENCFF000PIW.bam	7e58373ae4b5ba63e53657a075cbd9be	13055
ENCFF000PJE	revoked	/experiments/ENCSR000BHQ/	ChIP-seq	single-ended	HepG2	HepG2	Identified		1.05096	-2.20554	-1.35656	6.19331	nan	-2.50807	nan	2.95655	-		alignments	/biosample-types/cell_line_EFO_0001187/	762587217	2012-01-23T00:00:00.000000+00:00	/files/ENCFF000PJE/@@download/ENCFF000PJE.bam	298835b80ad3567c51364f06018e2ea0	2612
ENCFF000PJL	revoked	/experiments/ENCSR000BHQ/	ChIP-seq	single-ended	HepG2	HepG2	Identified		0.0634273	-1.98636	-0.575511	5.8262	-2.10045	-2.28296	-1.07188	1.10631	-		alignments	/biosample-types/cell_line_EFO_0001187/	1396870096	2012-01-23T00:00:00.000000+00:00	/files/ENCFF000PJL/@@download/ENCFF000PJL.bam	d51bb49cb5b17f5180c549eefaefed25	3272
ENCFF000PJM	archived	/experiments/ENCSR000BLF/	ChIP-seq	single-ended	HepG2	HepG2	Identified		2.24348	-2.20743	nan	5.98391	nan	nan	nan	nan	-	/files/ENCFF000PJT/	alignments	/biosample-types/cell_line_EFO_0001187/	482798886	2012-01-23T00:00:00.000000+00:00	/files/ENCFF000PJM/@@download/ENCFF000PJM.bam	15ae45761932e215b37d9e82257f1b30	3276
ENCFF000PJP	archived	/experiments/ENCSR000BLF/	ChIP-seq	single-ended	HepG2	HepG2	Identified		3.15962	nan	nan	7.87317	nan	-0.937676	nan	3.64729	-	/files/ENCFF000PJX/	alignments	/biosample-types/cell_line_EFO_0001187/	692271777	2012-01-23T00:00:00.000000+00:00	/files/ENCFF000PJP/@@download/ENCFF000PJP.bam	a419984247d09a545647eacf4d4ddc71	13025
ENCFF000PJY	archived	/experiments/ENCSR000BNJ/	ChIP-seq	single-ended	HepG2	HepG2	Identified		nan	nan	nan	6.69565	nan	nan	0.532953	nan	-	/files/ENCFF000PKJ/	alignments	/biosample-types/cell_line_EFO_0001187/	1029638068	2012-01-23T00:00:00.000000+00:00	/files/ENCFF000PJY/@@download/ENCFF000PJY.bam	66f924650054e4c2e0e12dc6bc234975	13040
ENCFF000PJZ	archived	/experiments/ENCSR000BNJ/	ChIP-seq	single-ended	HepG2	HepG2	Identified		nan	-1.51355	0.810396	7.26893	0.453831	-2.97317	nan	1.86536	-	/files/ENCFF000PKH/	alignments	/biosample-types/cell_line_EFO_0001187/	1226801692	2012-01-23T00:00:00.000000+00:00	/files/ENCFF000PJZ/@@download/ENCFF000PJZ.bam	347da546121a1fb8f66b01704e6e7cbd	5938
ENCFF000PKC	archived	/experiments/ENCSR000BGK/	ChIP-seq	single-ended	HepG2	HepG2	Identified		nan	-4.1289	nan	5.14044	-0.116075	-1.47793	-1.41425	0.854779	-	/files/ENCFF000PKK/	alignments	/biosample-types/cell_line_EFO_0001187/	704067144	2012-01-23T00:00:00.000000+00:00	/files/ENCFF000PKC/@@download/ENCFF000PKC.bam	6225409dd03c4ef3d95a7b226b7715b2	3690
ENCFF000PKF	archived	/experiments/ENCSR000BGK/	ChIP-seq	single-ended	HepG2	HepG2	Identified		-0.649348	-1.41079	1.03894	5.18246	-0.721757	-2.23298	nan	-0.595309	-	/files/ENCFF000PKR/	alignments	/biosample-types/cell_line_EFO_0001187/	1320498007	2012-01-23T00:00:00.000000+00:00	/files/ENCFF000PKF/@@download/ENCFF000PKF.bam	18926390bda0129d1e4fdeeb4218b5b4	13035
ENCFF000PKN	released	/experiments/ENCSR000BTM/	ChIP-seq	single-ended	HepG2	HepG2	Identified		0.938861	-0.990463	0.739497	7.42427	-0.815198	-2.85045	nan	2.71107	-	/files/ENCFF000PKX/	alignments	/biosample-types/cell_line_EFO_0001187/	1496665096	2012-01-23T00:00:00.000000+00:00	/files/ENCFF000PKN/@@download/ENCFF000PKN.bam	8f081b035f302eba2925c86b26501dd4	10285
ENCFF000PKO	released	/experiments/ENCSR000BTM/	ChIP-seq	single-ended	HepG2	HepG2	Identified		1.8932	-0.748406	2.41702	7.23715	0.317636	-1.55377	-0.289162	3.04253	-	/files/ENCFF000PKZ/	alignments	/biosample-types/cell_line_EFO_0001187/	1886309353	2012-01-23T00:00:00.000000+00:00	/files/ENCFF000PKO/@@download/ENCFF000PKO.bam	66c8d6d95c4ef96af442b5f1c46acdaa	10283
ENCFF000PKS	archived	/experiments/ENCSR000BQW/	ChIP-seq	single-ended	HepG2	HepG2	Identified		nan	-1.53137	0.838983	6.3489	-0.361444	-2.05583	-0.73204	0.681442	-	/files/ENCFF000PLF/	alignments	/biosample-types/cell_line_EFO_0001187/	1476141132	2012-01-23T00:00:00.000000+00:00	/files/ENCFF000PKS/@@download/ENCFF000PKS.bam	e0ea5cc50f5fa4aeac79a069150fa2f7	13020
ENCFF000PKV	archived	/experiments/ENCSR000BQW/	ChIP-seq	single-ended	HepG2	HepG2	Identified		-1.35831	-2.04183	-0.451415	6.33467	0.280096	-0.99369	-1.31991	1.15835	-	/files/ENCFF000PLH/	alignments	/biosample-types/cell_line_EFO_0001187/	1972347106	2012-01-23T00:00:00.000000+00:00	/files/ENCFF000PKV/@@download/ENCFF000PKV.bam	c51e52248b47ac56c5971a138e4d8df2	10209
ENCFF000PLA	archived	/experiments/ENCSR000BRO/	ChIP-seq	single-ended	HepG2	HepG2	Identified		nan	-1.23689	nan	6.68693	nan	-2.63224	nan	1.22115	-	/files/ENCFF000PLP/	alignments	/biosample-types/cell_line_EFO_0001187/	1629749151	2012-01-23T00:00:00.000000+00:00	/files/ENCFF000PLA/@@download/ENCFF000PLA.bam	a729c7ccb8a669c87bd0050f0ffcb387	3610
ENCFF000PLD	archived	/experiments/ENCSR000BRO/	ChIP-seq	single-ended	HepG2	HepG2	Identified		0.220676	-1.63441	0.440407	6.53132	nan	-2.65143	-0.540857	1.00229	-	/files/ENCFF000PLM/	alignments	/biosample-types/cell_line_EFO_0001187/	1374119562	2012-01-23T00:00:00.000000+00:00	/files/ENCFF000PLD/@@download/ENCFF000PLD.bam	9e38f3fe1b09c106cad6253e825e767a	13011
ENCFF000PLI	archived	/experiments/ENCSR000BQX/	ChIP-seq	single-ended	HepG2	HepG2	Identified		-1.08671	-2.01753	0.295917	5.42598	-1.57906	-2.47103	-0.999852	-0.56517	-	/files/ENCFF000PLW/	alignments	/biosample-types/cell_line_EFO_0001187/	1668613407	2012-01-23T00:00:00.000000+00:00	/files/ENCFF000PLI/@@download/ENCFF000PLI.bam	81adc80562fb2f22ce6a2eb2e5cca369	3619
ENCFF000PLL	archived	/experiments/ENCSR000BQX/	ChIP-seq	single-ended	HepG2	HepG2	Identified		0.222125	-1.23907	0.251469	5.80903	-0.105601	-1.68799	-0.524491	nan	-	/files/ENCFF000PMB/	alignments	/biosample-types/cell_line_EFO_0001187/	1463487837	2012-01-23T00:00:00.000000+00:00	/files/ENCFF000PLL/@@download/ENCFF000PLL.bam	4e82bd5dbb40e8f35355782d8a82f2ab	3606
ENCFF000PLQ	released	/experiments/ENCSR000BVM/	ChIP-seq	single-ended	HepG2	HepG2	Identified		0.905761	-0.139365	3.13231	7.58297	-0.0906808	-0.820146	nan	3.32951	-	/files/ENCFF000PMF/	alignments	/biosample-types/cell_line_EFO_0001187/	1602336571	2012-01-23T00:00:00.000000+00:00	/files/ENCFF000PLQ/@@download/ENCFF000PLQ.bam	390408e7a868d785477c23fa0927ded1	12968
ENCFF000PLR	released	/experiments/ENCSR000BVM/	ChIP-seq	single-ended	HepG2	HepG2	Identified		2.06945	-0.0917909	nan	7.16397	nan	nan	nan	2.24082	-	/files/ENCFF000PMC/	alignments	/biosample-types/cell_line_EFO_0001187/	1004152303	2012-01-23T00:00:00.000000+00:00	/files/ENCFF000PLR/@@download/ENCFF000PLR.bam	a5f4ba96de327ef2300af0df76de6ce3	3614
ENCFF000PLX	archived	/experiments/ENCSR000BJL/	ChIP-seq	single-ended	HepG2	HepG2	Identified		-0.738159	-2.34539	-1.31067	3.76953	-1.82441	-2.50266	-3.34771	-0.890988	-	/files/ENCFF000PMK/	alignments	/biosample-types/cell_line_EFO_0001187/	659046538	2012-01-23T00:00:00.000000+00:00	/files/ENCFF000PLX/@@download/ENCFF000PLX.bam	115431a8e8d3c8ca5331f50d53d15d00	10004
ENCFF000PLY	archived	/experiments/ENCSR000BJL/	ChIP-seq	single-ended	HepG2	HepG2	Identified		-3.30093	-2.4317	-2.436	3.88884	-1.73687	-2.46916	-1.26215	-1.14054	-	/files/ENCFF000PMN/	alignments	/biosample-types/cell_line_EFO_0001187/	759399098	2012-01-23T00:00:00.000000+00:00	/files/ENCFF000PLY/@@download/ENCFF000PLY.bam	6c0853b4439ce00eb3609cc2040488c1	1852
ENCFF000PMG	archived	/experiments/ENCSR000BOT/	ChIP-seq	single-ended	HepG2	A549	Unidentified	Possible mislabeling (see other BAM files from matching experiment accessions)	3.17798	-1.80413	-2.88386	nan	-1.78764	-1.75931	-0.447989	-0.820435	-	/files/ENCFF000PMU/	alignments	/biosample-types/cell_line_EFO_0001187/	1178108429	2012-01-23T00:00:00.000000+00:00	/files/ENCFF000PMG/@@download/ENCFF000PMG.bam	ad2b9a2da3eb2a56bfe7a625e9eabb0d	3714
ENCFF000PMJ	archived	/experiments/ENCSR000BOT/	ChIP-seq	single-ended	HepG2	HepG2	Identified		nan	-3.11192	-0.324688	5.92616	-0.791256	-2.25803	nan	-0.565696	-	/files/ENCFF000PMV/	alignments	/biosample-types/cell_line_EFO_0001187/	1392396691	2012-01-23T00:00:00.000000+00:00	/files/ENCFF000PMJ/@@download/ENCFF000PMJ.bam	b084a2aa9305df61a807ada4886f3f33	3720
ENCFF000PMO	archived	/experiments/ENCSR000BLW/	ChIP-seq	single-ended	HepG2	HepG2	Identified		nan	nan	nan	7.26023	nan	-2.43126	nan	nan	-	/files/ENCFF000PMZ/	alignments	/biosample-types/cell_line_EFO_0001187/	965328968	2012-01-23T00:00:00.000000+00:00	/files/ENCFF000PMO/@@download/ENCFF000PMO.bam	0fae77ec60cf75a6ea73e83d7f39bfd3	12997
ENCFF000PMR	archived	/experiments/ENCSR000BLW/	ChIP-seq	single-ended	HepG2	HepG2	Identified		nan	-1.15832	nan	7.40221	nan	-2.60359	0.617271	nan	-	/files/ENCFF000PNA/	alignments	/biosample-types/cell_line_EFO_0001187/	1147567157	2012-01-23T00:00:00.000000+00:00	/files/ENCFF000PMR/@@download/ENCFF000PMR.bam	43dfd582adaed8d5a450f81e827ff7cc	10185
ENCFF000PMW	archived	/experiments/ENCSR000BPI/	ChIP-seq	single-ended	HepG2	HepG2	Identified		-0.747436	-2.1873	nan	5.48706	0.871315	-0.910086	-1.87111	1.38296	-	/files/ENCFF000PNI/	alignments	/biosample-types/cell_line_EFO_0001187/	584941358	2012-01-23T00:00:00.000000+00:00	/files/ENCFF000PMW/@@download/ENCFF000PMW.bam	a39f05c87bd04bea02f72a99dc090f66	12994
ENCFF000PNB	archived	/experiments/ENCSR000BPI/	ChIP-seq	single-ended	HepG2	HepG2	Identified		1.38608	-2.3061	-1.84376	6.16467	-2.24047	-2.7441	nan	2.21322	-	/files/ENCFF000PNL/	alignments	/biosample-types/cell_line_EFO_0001187/	1663740427	2012-01-23T00:00:00.000000+00:00	/files/ENCFF000PNB/@@download/ENCFF000PNB.bam	f78edd667a7d09e1f0a17d704b0baf2f	12990
ENCFF000PNE	archived	/experiments/ENCSR000BJM/	ChIP-seq	single-ended	HepG2	HepG2	Identified		0.156052	-2.213	-0.731235	5.04067	-1.63093	-2.16286	-1.47422	2.05732	-	/files/ENCFF000PNM/	alignments	/biosample-types/cell_line_EFO_0001187/	434234031	2012-01-23T00:00:00.000000+00:00	/files/ENCFF000PNE/@@download/ENCFF000PNE.bam	862783b386ad4667c3c2abc78788f4d3	10009
ENCFF000PNH	archived	/experiments/ENCSR000BJM/	ChIP-seq	single-ended	HepG2	HepG2	Identified		-0.0462639	-2.13446	-0.925698	4.65686	-1.6803	-1.81606	-1.78939	1.31199	-	/files/ENCFF000PNT/	alignments	/biosample-types/cell_line_EFO_0001187/	1226363901	2012-01-23T00:00:00.000000+00:00	/files/ENCFF000PNH/@@download/ENCFF000PNH.bam	9819402942eba931d0b376af7ddabc93	10360
ENCFF000PNP	archived	/experiments/ENCSR000BLS/	ChIP-seq	single-ended	HepG2	HepG2	Identified		1.97679	nan	3.72339	7.22017	0.680033	nan	nan	nan	-	/files/ENCFF000PNW/	alignments	/biosample-types/cell_line_EFO_0001187/	1031489285	2012-01-23T00:00:00.000000+00:00	/files/ENCFF000PNP/@@download/ENCFF000PNP.bam	b1b7e8b2e580cfeac7846fef16df0984	13069
ENCFF000PNQ	archived	/experiments/ENCSR000BLS/	ChIP-seq	single-ended	HepG2	HepG2	Identified		nan	-2.13131	0.678443	6.50432	nan	-1.47963	-0.627742	nan	-	/files/ENCFF000PNY/	alignments	/biosample-types/cell_line_EFO_0001187/	1121831716	2012-01-23T00:00:00.000000+00:00	/files/ENCFF000PNQ/@@download/ENCFF000PNQ.bam	b8ae7b37dcc0958d5203f9a999b50c16	10359
ENCFF000PNU	archived	/experiments/ENCSR000BLN/	ChIP-seq	single-ended	HepG2	HepG2	Identified		nan	-2.35189	nan	4.93402	nan	-2.72776	nan	nan	-		alignments	/biosample-types/cell_line_EFO_0001187/	1047426677	2012-01-23T00:00:00.000000+00:00	/files/ENCFF000PNU/@@download/ENCFF000PNU.bam	887091a71ba457108d9dc00513522de5	3602
ENCFF000PNV	archived	/experiments/ENCSR000BLN/	ChIP-seq	single-ended	HepG2	HepG2	Identified		-2.19809	-1.60837	nan	4.72319	nan	-1.45399	nan	0.526275	-		alignments	/biosample-types/cell_line_EFO_0001187/	1502036886	2012-01-23T00:00:00.000000+00:00	/files/ENCFF000PNV/@@download/ENCFF000PNV.bam	5700406d811b3877bddb977b6825522f	13070
ENCFF000PNX	revoked	/experiments/ENCSR000BLN/	ChIP-seq	single-ended	HepG2	HepG2	Identified		nan	-2.10217	nan	4.69483	nan	-3.02931	nan	nan	-		alignments	/biosample-types/cell_line_EFO_0001187/	1759315678	2012-01-23T00:00:00.000000+00:00	/files/ENCFF000PNX/@@download/ENCFF000PNX.bam	a748820da264f7e3ef0be6f1f2326511	3604
ENCFF000PNZ	revoked	/experiments/ENCSR000BLN/	ChIP-seq	single-ended	HepG2	HepG2	Identified		-2.5619	-1.9163	nan	4.52291	nan	-1.69297	nan	0.30859	-		alignments	/biosample-types/cell_line_EFO_0001187/	4041985488	2012-01-23T00:00:00.000000+00:00	/files/ENCFF000PNZ/@@download/ENCFF000PNZ.bam	9b019040b793f61f0efdc7683e4c1656	7302
ENCFF000POG	archived	/experiments/ENCSR000BLH/	ChIP-seq	single-ended	HepG2	HepG2	Identified		-1.84119	-3.09525	-0.71532	3.82342	-1.82795	-2.1848	-1.15602	-1.09288	-	/files/ENCFF000POO/	alignments	/biosample-types/cell_line_EFO_0001187/	744031784	2012-01-23T00:00:00.000000+00:00	/files/ENCFF000POG/@@download/ENCFF000POG.bam	e93af697cc171467c3e920a8ac0138e7	12874
ENCFF000POI	archived	/experiments/ENCSR000BLH/	ChIP-seq	single-ended	HepG2	HepG2	Identified		nan	-2.61427	-1.99281	4.19268	-3.00174	-2.90379	-1.57777	-0.821761	-	/files/ENCFF000POQ/	alignments	/biosample-types/cell_line_EFO_0001187/	778811816	2012-01-23T00:00:00.000000+00:00	/files/ENCFF000POI/@@download/ENCFF000POI.bam	80546c326f17f6a44ad22c00ae66cbd4	12876
ENCFF000POM	archived	/experiments/ENCSR000BLG/	ChIP-seq	single-ended	HepG2	HepG2	Identified		nan	nan	nan	7.34601	nan	-2.94376	nan	1.69658	-	/files/ENCFF000POU/	alignments	/biosample-types/cell_line_EFO_0001187/	1132607212	2012-01-23T00:00:00.000000+00:00	/files/ENCFF000POM/@@download/ENCFF000POM.bam	4aca211c2f48cf08966328fb83241c88	2095
ENCFF000PON	archived	/experiments/ENCSR000BLG/	ChIP-seq	single-ended	HepG2	HepG2	Identified		nan	-1.64551	nan	7.77632	nan	-2.2242	nan	nan	-	/files/ENCFF000POV/	alignments	/biosample-types/cell_line_EFO_0001187/	1255002063	2012-01-23T00:00:00.000000+00:00	/files/ENCFF000PON/@@download/ENCFF000PON.bam	544bc48bfecec4c24a97fe11faea229b	2089
ENCFF000POS	archived	/experiments/ENCSR000BPH/	ChIP-seq	single-ended	HepG2	HepG2	Identified		-1.53449	-2.71527	-0.621318	5.08408	-0.868536	-1.9174	-2.32279	0.154364	-	/files/ENCFF000PPC/	alignments	/biosample-types/cell_line_EFO_0001187/	2316952531	2012-01-23T00:00:00.000000+00:00	/files/ENCFF000POS/@@download/ENCFF000POS.bam	fbbe0e246ae78047341ea3acc78498a3	10305
ENCFF000POT	archived	/experiments/ENCSR000BPH/	ChIP-seq	single-ended	HepG2	HepG2	Identified		-0.242505	-4.22928	nan	5.63478	-1.0946	-2.56443	nan	1.32908	-	/files/ENCFF000PPF/	alignments	/biosample-types/cell_line_EFO_0001187/	1666898845	2012-01-23T00:00:00.000000+00:00	/files/ENCFF000POT/@@download/ENCFF000POT.bam	f5c7d403a3a6a3ee55788289b0cccb50	10186
ENCFF000POY	archived	/experiments/ENCSR000BPH/	ChIP-seq	single-ended	HepG2	HepG2	Identified		1.11022	-1.39721	nan	7.44395	-0.582726	-1.73747	nan	0.175854	-	/files/ENCFF000PPI/	alignments	/biosample-types/cell_line_EFO_0001187/	2147344486	2012-01-23T00:00:00.000000+00:00	/files/ENCFF000POY/@@download/ENCFF000POY.bam	dd43f75d724dbdac606db3d15aea99a4	10313
ENCFF000PPA	archived	/experiments/ENCSR000BHU/	ChIP-seq	single-ended	HepG2	HepG2	Identified		-1.42328	-2.06662	nan	5.07497	nan	-2.00739	nan	nan	-	/files/ENCFF000PPM/	alignments	/biosample-types/cell_line_EFO_0001187/	742142532	2012-01-23T00:00:00.000000+00:00	/files/ENCFF000PPA/@@download/ENCFF000PPA.bam	5cf5074e753cffcf8d4659afac0961e1	10182
ENCFF000PPB	archived	/experiments/ENCSR000BHU/	ChIP-seq	single-ended	HepG2	HepG2	Identified		0.199439	-2.50429	-0.413813	4.87535	-0.793402	-3.47551	-0.356669	nan	-	/files/ENCFF000PPQ/	alignments	/biosample-types/cell_line_EFO_0001187/	808429180	2012-01-23T00:00:00.000000+00:00	/files/ENCFF000PPB/@@download/ENCFF000PPB.bam	011ece3ee3d38d8f32e7bb9c1bcac8e2	10315
ENCFF000PPJ	archived	/experiments/ENCSR000BGL/	ChIP-seq	single-ended	HepG2	HepG2	Identified		0.24732	-1.67741	0.29623	4.72795	0.0881213	-1.38592	nan	nan	-	/files/ENCFF000PPW/	alignments	/biosample-types/cell_line_EFO_0001187/	806719836	2012-01-23T00:00:00.000000+00:00	/files/ENCFF000PPJ/@@download/ENCFF000PPJ.bam	1a3767d19cb4ebf89cfa29ccc5404e1f	12568
ENCFF000PPN	archived	/experiments/ENCSR000BGL/	ChIP-seq	single-ended	HepG2	HepG2	Identified		-0.615488	-2.39991	-0.692412	5.14268	nan	-1.72958	nan	-0.2399	-	/files/ENCFF000PQC/	alignments	/biosample-types/cell_line_EFO_0001187/	1407293343	2012-01-23T00:00:00.000000+00:00	/files/ENCFF000PPN/@@download/ENCFF000PPN.bam	8c0dd25c453b7a62f40baf1dd4495b90	10172
ENCFF000PPR	archived	/experiments/ENCSR000BJX/	ChIP-seq	single-ended	HepG2	HepG2	Identified		-1.30849	-1.85455	-1.45019	4.88822	-1.80342	-2.68384	-1.8745	nan	-	/files/ENCFF000PQJ/	alignments	/biosample-types/cell_line_EFO_0001187/	2210144645	2012-01-23T00:00:00.000000+00:00	/files/ENCFF000PPR/@@download/ENCFF000PPR.bam	eec168d7ca3b17e18d29bf495209d554	3662
ENCFF000PPU	archived	/experiments/ENCSR000BJX/	ChIP-seq	single-ended	HepG2	HepG2	Identified		nan	-1.87733	nan	5.4845	nan	-2.21475	-0.71544	1.8516	-	/files/ENCFF000PQE/	alignments	/biosample-types/cell_line_EFO_0001187/	1108308418	2012-01-23T00:00:00.000000+00:00	/files/ENCFF000PPU/@@download/ENCFF000PPU.bam	002e6171fab101a51686f733721fd8d2	10638
ENCFF000PPY	archived	/experiments/ENCSR000BOU/	ChIP-seq	single-ended	HepG2	SKnSH	Unidentified	Potential mislabeling	nan	nan	nan	nan	nan	-1.80507	nan	6.09118	-	/files/ENCFF000PQL/	alignments	/biosample-types/cell_line_EFO_0001187/	379774613	2012-01-23T00:00:00.000000+00:00	/files/ENCFF000PPY/@@download/ENCFF000PPY.bam	84f570f01af99ddd66dc5c264f7a9d75	3809
ENCFF000PPZ	archived	/experiments/ENCSR000BOU/	ChIP-seq	single-ended	HepG2	HepG2	Identified		nan	nan	nan	6.56213	nan	nan	nan	nan	-	/files/ENCFF000PQP/	alignments	/biosample-types/cell_line_EFO_0001187/	257485331	2012-01-23T00:00:00.000000+00:00	/files/ENCFF000PPZ/@@download/ENCFF000PPZ.bam	df62cf1f7ad951b27016c10ce9732060	7314
ENCFF000PQG	archived	/experiments/ENCSR000BLV/	ChIP-seq	single-ended	HepG2	HepG2	Identified		1.96355	nan	nan	7.49138	nan	-2.14095	nan	nan	-	/files/ENCFF000PQU/	alignments	/biosample-types/cell_line_EFO_0001187/	959079349	2012-01-23T00:00:00.000000+00:00	/files/ENCFF000PQG/@@download/ENCFF000PQG.bam	4f84e89861830641387df12128062813	3553
ENCFF000PQH	archived	/experiments/ENCSR000BLV/	ChIP-seq	single-ended	HepG2	HepG2	Identified		nan	-2.59595	nan	7.11779	nan	-1.43536	nan	1.54497	-	/files/ENCFF000PQW/	alignments	/biosample-types/cell_line_EFO_0001187/	1208213098	2012-01-23T00:00:00.000000+00:00	/files/ENCFF000PQH/@@download/ENCFF000PQH.bam	60c0394c6a5e98be1443792162780635	10628
ENCFF000PQO	archived	/experiments/ENCSR000BJN/	ChIP-seq	single-ended	HepG2	HepG2	Identified		-0.662424	-1.61494	-0.903466	4.14335	-1.44874	-2.36663	-1.84755	0.665792	-	/files/ENCFF000PRD/	alignments	/biosample-types/cell_line_EFO_0001187/	837770198	2012-01-23T00:00:00.000000+00:00	/files/ENCFF000PQO/@@download/ENCFF000PQO.bam	904c60c41de8902725b1dbf2c5023954	10640
ENCFF000PQS	archived	/experiments/ENCSR000BJN/	ChIP-seq	single-ended	HepG2	HepG2	Identified		-0.70698	-2.75783	-0.925901	4.87744	-0.202391	-1.94349	-1.13582	0.95637	-	/files/ENCFF000PRB/	alignments	/biosample-types/cell_line_EFO_0001187/	618533308	2012-01-23T00:00:00.000000+00:00	/files/ENCFF000PQS/@@download/ENCFF000PQS.bam	59f601ed123ff1e9796f9f6e219e216c	10541
ENCFF000PQX	archived	/experiments/ENCSR000BJG/	ChIP-seq	single-ended	HepG2	HepG2	Identified		nan	-2.69599	nan	5.13289	nan	-1.47119	nan	2.70134	-	/files/ENCFF000PRJ/	alignments	/biosample-types/cell_line_EFO_0001187/	467234698	2012-01-23T00:00:00.000000+00:00	/files/ENCFF000PQX/@@download/ENCFF000PQX.bam	1e820df8f2c772ee106f40bc00310d8e	2399
ENCFF000PRA	archived	/experiments/ENCSR000BJG/	ChIP-seq	single-ended	HepG2	HepG2	Identified		-0.896464	-1.04696	0.892639	6.71158	nan	-0.846249	nan	1.50087	-	/files/ENCFF000PRL/	alignments	/biosample-types/cell_line_EFO_0001187/	1139296083	2012-01-23T00:00:00.000000+00:00	/files/ENCFF000PRA/@@download/ENCFF000PRA.bam	b602808eeb55cc677c5b1f2ce42fee4c	3692
ENCFF000PRF	archived	/experiments/ENCSR000BRP/	ChIP-seq	single-ended	HepG2	HepG2	Identified		1.77963	nan	nan	6.23906	nan	nan	nan	nan	-	/files/ENCFF000PRQ/	alignments	/biosample-types/cell_line_EFO_0001187/	269395128	2012-01-23T00:00:00.000000+00:00	/files/ENCFF000PRF/@@download/ENCFF000PRF.bam	b8463345ba9a599fb8603569922f284b	2148
ENCFF000PRI	archived	/experiments/ENCSR000BRP/	ChIP-seq	single-ended	HepG2	HepG2	Identified		0.265763	-1.61128	0.609865	6.10006	nan	-2.03037	nan	nan	-	/files/ENCFF000PRU/	alignments	/biosample-types/cell_line_EFO_0001187/	1621172647	2012-01-23T00:00:00.000000+00:00	/files/ENCFF000PRI/@@download/ENCFF000PRI.bam	1b5435b69f5801f3cbd716fa58487bbe	2151
ENCFF000PRN	archived	/experiments/ENCSR000BGM/	ChIP-seq	single-ended	HepG2	HepG2	Identified		-0.90127	-1.95937	nan	4.2736	0.954654	-2.10785	-1.71145	nan	-	/files/ENCFF000PSA/	alignments	/biosample-types/cell_line_EFO_0001187/	1041789117	2012-01-23T00:00:00.000000+00:00	/files/ENCFF000PRN/@@download/ENCFF000PRN.bam	f8436fb20d3e88928b1e080c9194244a	10131
ENCFF000PRR	archived	/experiments/ENCSR000BGM/	ChIP-seq	single-ended	HepG2	HepG2	Identified		-2.1743	-1.23734	nan	5.30937	-0.554	-1.77341	-1.97053	nan	-	/files/ENCFF000PSH/	alignments	/biosample-types/cell_line_EFO_0001187/	1465001918	2012-01-23T00:00:00.000000+00:00	/files/ENCFF000PRR/@@download/ENCFF000PRR.bam	b3b7793ca90ea27fb1e393394c101f60	10140
ENCFF000PRV	archived	/experiments/ENCSR000BNT/	ChIP-seq	single-ended	HepG2	HepG2	Identified		nan	-1.16027	nan	6.72755	nan	-0.87602	-0.388217	3.02534	-	/files/ENCFF000PSD/	alignments	/biosample-types/cell_line_EFO_0001187/	755619753	2012-01-23T00:00:00.000000+00:00	/files/ENCFF000PRV/@@download/ENCFF000PRV.bam	844702288afe2c5185e7c61c06f1d0a2	10226
ENCFF000PRW	archived	/experiments/ENCSR000BNT/	ChIP-seq	single-ended	HepG2	HepG2	Identified		0.676351	-0.722331	nan	7.56158	1.33547	-1.60591	nan	1.06182	-	/files/ENCFF000PSE/	alignments	/biosample-types/cell_line_EFO_0001187/	931709662	2012-01-23T00:00:00.000000+00:00	/files/ENCFF000PRW/@@download/ENCFF000PRW.bam	eee78dc4cbfb70251025907c6ce96497	2155
ENCFF000PSC	archived	/experiments/ENCSR000BHR/	ChIP-seq	single-ended	HepG2	HepG2	Identified		-0.338757	-3.9179	nan	4.97081	-0.576007	-2.33439	nan	nan	-	/files/ENCFF000PSP/	alignments	/biosample-types/cell_line_EFO_0001187/	833229892	2012-01-23T00:00:00.000000+00:00	/files/ENCFF000PSC/@@download/ENCFF000PSC.bam	f09ac2a17a8fae0a52e66bdabf551c11	12879
ENCFF000PSJ	archived	/experiments/ENCSR000BHR/	ChIP-seq	single-ended	HepG2	HepG2	Identified		nan	-1.7306	nan	5.27499	nan	-2.44641	nan	0.193131	-	/files/ENCFF000PSW/	alignments	/biosample-types/cell_line_EFO_0001187/	881681356	2012-01-23T00:00:00.000000+00:00	/files/ENCFF000PSJ/@@download/ENCFF000PSJ.bam	bc3366eba4c8620a97d789529f355314	10618
ENCFF000PSL	archived	/experiments/ENCSR000BNA/	ChIP-seq	single-ended	HepG2	HepG2	Identified		nan	-0.0910521	3.59771	7.62512	nan	nan	1.18784	nan	-	/files/ENCFF000PST/	alignments	/biosample-types/cell_line_EFO_0001187/	746950859	2012-01-23T00:00:00.000000+00:00	/files/ENCFF000PSL/@@download/ENCFF000PSL.bam	55c0a25b0d3c98c95cf149c87acf1e34	10223
ENCFF000PSO	archived	/experiments/ENCSR000BNA/	ChIP-seq	single-ended	HepG2	HepG2	Identified		nan	-1.72855	nan	7.65295	nan	nan	0.955124	2.86511	-	/files/ENCFF000PSY/	alignments	/biosample-types/cell_line_EFO_0001187/	942007295	2012-01-23T00:00:00.000000+00:00	/files/ENCFF000PSO/@@download/ENCFF000PSO.bam	41af10ff8357165df730b8f8354c53ba	2111
ENCFF000PSS	archived	/experiments/ENCSR000BQA/	ChIP-seq	single-ended	HepG2	HepG2	Identified		nan	-1.70227	nan	8.09204	1.7774	nan	nan	3.3575	-	/files/ENCFF000PTF/	alignments	/biosample-types/cell_line_EFO_0001187/	798342514	2012-01-23T00:00:00.000000+00:00	/files/ENCFF000PSS/@@download/ENCFF000PSS.bam	af1342d412b75ae077029786759993aa	12881
ENCFF000PSX	archived	/experiments/ENCSR000BQA/	ChIP-seq	single-ended	HepG2	HepG2	Identified		-1.12122	-2.73248	-0.467073	5.8498	nan	-2.06087	nan	1.2448	-	/files/ENCFF000PTI/	alignments	/biosample-types/cell_line_EFO_0001187/	1411287919	2012-01-23T00:00:00.000000+00:00	/files/ENCFF000PSX/@@download/ENCFF000PSX.bam	55fe38aebd657859d2209a2e3bc30f48	12856
ENCFF000PTB	released	/experiments/ENCSR000BVN/	ChIP-seq	single-ended	HepG2	HepG2	Identified		1.50885	-0.500628	1.79304	7.14735	-0.364786	-1.92999	nan	1.45949	-	/files/ENCFF000PTO/	alignments	/biosample-types/cell_line_EFO_0001187/	1444872272	2012-01-23T00:00:00.000000+00:00	/files/ENCFF000PTB/@@download/ENCFF000PTB.bam	91c5bbed5a9cb81b160c7cf89844e83f	5944
ENCFF000PTE	released	/experiments/ENCSR000BVN/	ChIP-seq	single-ended	HepG2	HepG2	Identified		1.07538	0.935414	1.00826	7.22055	0.804728	-2.93034	nan	2.68808	-	/files/ENCFF000PTQ/	alignments	/biosample-types/cell_line_EFO_0001187/	1376808865	2012-01-23T00:00:00.000000+00:00	/files/ENCFF000PTE/@@download/ENCFF000PTE.bam	cc7629e8f75b819dcbc14be2dfb4f430	3561
ENCFF000PVN	archived	/experiments/ENCSR000BNU/	ChIP-seq	single-ended	K562	K562	Identified		nan	nan	nan	nan	7.31693	-1.02154	nan	nan	-	/files/ENCFF000PWC/	alignments	/biosample-types/cell_line_EFO_0002067/	1240281330	2012-01-23T00:00:00.000000+00:00	/files/ENCFF000PVN/@@download/ENCFF000PVN.bam	b0716bd81170efe1fd0a8e411fb669d8	7190
ENCFF000PVR	archived	/experiments/ENCSR000BNU/	ChIP-seq	single-ended	K562	K562	Identified		0.201858	-2.36248	nan	nan	6.88519	nan	nan	nan	-	/files/ENCFF000PWA/	alignments	/biosample-types/cell_line_EFO_0002067/	973300680	2012-01-23T00:00:00.000000+00:00	/files/ENCFF000PVR/@@download/ENCFF000PVR.bam	56ab039797ad4b71211e211ebc837ae0	10403
ENCFF000PVV	revoked	/experiments/ENCSR000BKG/	ChIP-seq	single-ended	K562	K562	Identified		nan	nan	nan	nan	7.18366	-0.0838002	nan	nan	-		alignments	/biosample-types/cell_line_EFO_0002067/	589927299	2012-01-23T00:00:00.000000+00:00	/files/ENCFF000PVV/@@download/ENCFF000PVV.bam	d488027087a7c3922b6869403be22f0d	3645
ENCFF000PVW	revoked	/experiments/ENCSR000BKG/	ChIP-seq	single-ended	K562	K562	Identified		nan	-0.417052	nan	0.722467	6.07646	-3.01838	nan	nan	-		alignments	/biosample-types/cell_line_EFO_0002067/	691430836	2012-01-23T00:00:00.000000+00:00	/files/ENCFF000PVW/@@download/ENCFF000PVW.bam	50880a93051766c219a91708626d5857	7159
ENCFF000PWE	archived	/experiments/ENCSR000BKH/	ChIP-seq	single-ended	K562	K562	Identified		nan	nan	nan	nan	5.50249	-2.51432	-0.945972	0.345984	-	/files/ENCFF000PWX/	alignments	/biosample-types/cell_line_EFO_0002067/	720538081	2012-01-23T00:00:00.000000+00:00	/files/ENCFF000PWE/@@download/ENCFF000PWE.bam	ebaf8016dcf3df3de025e1252e3c8702	3644
ENCFF000PWF	archived	/experiments/ENCSR000BKH/	ChIP-seq	single-ended	K562	K562	Identified		nan	nan	2.35306	nan	7.15109	-1.15858	nan	nan	-	/files/ENCFF000PWM/	alignments	/biosample-types/cell_line_EFO_0002067/	557536240	2012-01-23T00:00:00.000000+00:00	/files/ENCFF000PWF/@@download/ENCFF000PWF.bam	51666bc2804b2fe5ab82358780541359	12503
ENCFF000PWP	archived	/experiments/ENCSR000BRT/	ChIP-seq	single-ended	K562	K562	Identified		-0.510613	-2.14328	-0.829604	-0.62797	6.09439	-1.34922	-0.689746	nan	-	/files/ENCFF000PXA/	alignments	/biosample-types/cell_line_EFO_0002067/	1866438744	2012-01-23T00:00:00.000000+00:00	/files/ENCFF000PWP/@@download/ENCFF000PWP.bam	23d62150202f52babc58f627070f4975	10572
ENCFF000PWQ	archived	/experiments/ENCSR000BRT/	ChIP-seq	single-ended	K562	K562	Identified		-0.52924	-1.01052	-0.571723	nan	5.9137	-2.90903	-1.47173	0.213264	-	/files/ENCFF000PXB/	alignments	/biosample-types/cell_line_EFO_0002067/	1780938257	2012-01-23T00:00:00.000000+00:00	/files/ENCFF000PWQ/@@download/ENCFF000PWQ.bam	6b1f143272cccc584fc2a52311a11c6b	12500
ENCFF000PWT	archived	/experiments/ENCSR000BRQ/	ChIP-seq	single-ended	K562	K562	Identified		0.262569	-1.85884	0.92689	nan	6.19765	-1.10135	nan	nan	-	/files/ENCFF000PXH/	alignments	/biosample-types/cell_line_EFO_0002067/	1612276012	2012-01-23T00:00:00.000000+00:00	/files/ENCFF000PWT/@@download/ENCFF000PWT.bam	c9f52394542ddd0ae83f7185a73cc7e4	2082
ENCFF000PWU	archived	/experiments/ENCSR000BRQ/	ChIP-seq	single-ended	K562	K562	Identified		nan	-0.708336	nan	nan	6.72609	-1.20003	nan	nan	-	/files/ENCFF000PXC/	alignments	/biosample-types/cell_line_EFO_0002067/	301319550	2012-01-23T00:00:00.000000+00:00	/files/ENCFF000PWU/@@download/ENCFF000PWU.bam	0eed3f5bb8e39d3488eef203473a4c1d	2084
ENCFF000PXF	revoked	/experiments/ENCSR000BVY/	ChIP-seq	single-ended	K562	K562	Identified		nan	-2.39784	nan	nan	6.62208	-1.75618	nan	nan	-	/files/ENCFF000PXK/	alignments	/biosample-types/cell_line_EFO_0002067/	914502954	2012-01-23T00:00:00.000000+00:00	/files/ENCFF000PXF/@@download/ENCFF000PXF.bam	cb1eb088784862f91c75d568bd42ee56	10264
ENCFF000PXJ	revoked	/experiments/ENCSR000BVY/	ChIP-seq	single-ended	K562	K562	Identified		-0.39614	nan	-1.73693	-1.67569	5.36636	-1.56159	-1.9652	-1.30303	-	/files/ENCFF000PXW/	alignments	/biosample-types/cell_line_EFO_0002067/	2302332186	2012-01-23T00:00:00.000000+00:00	/files/ENCFF000PXJ/@@download/ENCFF000PXJ.bam	ba5299db027492c4b8b3b517efbc64dd	10567
ENCFF000PXN	released	/experiments/ENCSR000BSO/	ChIP-seq	single-ended	K562	K562	Identified		nan	-2.50514	nan	1.38533	6.7363	-0.249574	nan	0.712591	-	/files/ENCFF000PXY/	alignments	/biosample-types/cell_line_EFO_0002067/	1491813857	2012-01-23T00:00:00.000000+00:00	/files/ENCFF000PXN/@@download/ENCFF000PXN.bam	26009d0c8d224772fd045f6aa974da63	2086
ENCFF000PXO	released	/experiments/ENCSR000BSO/	ChIP-seq	single-ended	K562	K562	Identified		1.12812	-1.09301	0.369336	3.16362	6.57699	-2.09327	nan	0.842653	-	/files/ENCFF000PYC/	alignments	/biosample-types/cell_line_EFO_0002067/	2113540264	2012-01-23T00:00:00.000000+00:00	/files/ENCFF000PXO/@@download/ENCFF000PXO.bam	a48153d9353437785570616f55bf6fa6	10568
ENCFF000PXR	revoked	/experiments/ENCSR000BPJ/	ChIP-seq	single-ended	K562	SKnSH	Unidentified	Suspected mislabeling - chr2:218669279 - chr6:26199888 - chr14:36003525	0.435193	-3.42139	nan	nan	nan	0.0553259	-0.457546	6.34377	-		alignments	/biosample-types/cell_line_EFO_0002067/	917248745	2012-01-23T00:00:00.000000+00:00	/files/ENCFF000PXR/@@download/ENCFF000PXR.bam	bd9c23f4468b70153f6dc112b6f7623f	2135
ENCFF000PXS	archived	/experiments/ENCSR000BPJ/	ChIP-seq	single-ended	K562	K562	Identified		-1.97462	-0.482692	1.33119	-1.19932	5.89143	-3.53286	nan	nan	-	/files/ENCFF000PYD/	alignments	/biosample-types/cell_line_EFO_0002067/	770601804	2012-01-23T00:00:00.000000+00:00	/files/ENCFF000PXS/@@download/ENCFF000PXS.bam	2a9f709c235dcc838c035503e2c742bd	2132
ENCFF000PXT	archived	/experiments/ENCSR000BPJ/	ChIP-seq	single-ended	K562	K562	Identified		nan	nan	2.2	nan	6.57697	-2.89431	nan	nan	-	/files/ENCFF000PYJ/	alignments	/biosample-types/cell_line_EFO_0002067/	1095263144	2012-01-23T00:00:00.000000+00:00	/files/ENCFF000PXT/@@download/ENCFF000PXT.bam	59fc32ff2c5988b29fec74a3b97b842f	10554
ENCFF000PYE	archived	/experiments/ENCSR000BNK/	ChIP-seq	single-ended	K562	K562	Identified		0.378697	nan	nan	1.46864	7.51565	-2.22595	1.52455	nan	-	/files/ENCFF000PYP/	alignments	/biosample-types/cell_line_EFO_0002067/	581600207	2012-01-23T00:00:00.000000+00:00	/files/ENCFF000PYE/@@download/ENCFF000PYE.bam	49696e44cbf4ffcbc750f108b83346e2	2138
ENCFF000PYH	archived	/experiments/ENCSR000BNK/	ChIP-seq	single-ended	K562	K562	Identified		3.77394	nan	nan	nan	7.54005	nan	nan	nan	-	/files/ENCFF000PYR/	alignments	/biosample-types/cell_line_EFO_0002067/	738742427	2012-01-23T00:00:00.000000+00:00	/files/ENCFF000PYH/@@download/ENCFF000PYH.bam	0063dade9f891f0c874c639f25ba0f22	3579
ENCFF000PYL	archived	/experiments/ENCSR000BLI/	ChIP-seq	single-ended	K562	K562	Identified		nan	nan	nan	nan	7.1536	-2.64733	nan	2.37174	-		alignments	/biosample-types/cell_line_EFO_0002067/	822323706	2012-01-23T00:00:00.000000+00:00	/files/ENCFF000PYL/@@download/ENCFF000PYL.bam	4b50d6ec5a461cb8e7a21df588cda8aa	12658
ENCFF000PYO	archived	/experiments/ENCSR000BLI/	ChIP-seq	single-ended	K562	K562	Identified		-0.0791972	-1.86399	0.465799	-0.483659	7.41693	-2.02945	nan	2.51552	-		alignments	/biosample-types/cell_line_EFO_0002067/	881691239	2012-01-23T00:00:00.000000+00:00	/files/ENCFF000PYO/@@download/ENCFF000PYO.bam	e6dff4b3304ed6e58c2a15e0aea2d4e2	7126
ENCFF000PZB	archived	/experiments/ENCSR000BNE/	ChIP-seq	single-ended	K562	K562	Identified		-0.378001	-3.12032	2.63397	nan	6.47016	-1.74916	nan	nan	-	/files/ENCFF000PZK/	alignments	/biosample-types/cell_line_EFO_0002067/	867489576	2012-01-23T00:00:00.000000+00:00	/files/ENCFF000PZB/@@download/ENCFF000PZB.bam	2b523559364b24036fe3674f07b829ee	12515
ENCFF000PZC	archived	/experiments/ENCSR000BNE/	ChIP-seq	single-ended	K562	K562	Identified		-0.606267	-1.82104	2.413	nan	6.32719	-3.68095	nan	nan	-	/files/ENCFF000PZP/	alignments	/biosample-types/cell_line_EFO_0002067/	1402173759	2012-01-23T00:00:00.000000+00:00	/files/ENCFF000PZC/@@download/ENCFF000PZC.bam	5a2f247300b27e0a1b1ac4222fef520a	7140
ENCFF000PZJ	archived	/experiments/ENCSR000BMD/	ChIP-seq	single-ended	K562	K562	Identified		0.889113	-2.34029	nan	nan	6.36823	-0.0694954	0.463187	0.0922048	-	/files/ENCFF000PZV/	alignments	/biosample-types/cell_line_EFO_0002067/	432779940	2012-01-23T00:00:00.000000+00:00	/files/ENCFF000PZJ/@@download/ENCFF000PZJ.bam	4b3bfc98f1cb4281475f256442454c3d	7151
ENCFF000PZM	archived	/experiments/ENCSR000BMD/	ChIP-seq	single-ended	K562	K562	Identified		nan	-2.62927	0.544868	nan	7.3723	-2.85466	nan	1.61289	-	/files/ENCFF000PZY/	alignments	/biosample-types/cell_line_EFO_0002067/	1076704850	2012-01-23T00:00:00.000000+00:00	/files/ENCFF000PZM/@@download/ENCFF000PZM.bam	6f0499d31a3f646b08bab254754a8755	3623
ENCFF000PZR	archived	/experiments/ENCSR000BKQ/	ChIP-seq	single-ended	K562	K562	Identified		nan	-2.84919	nan	nan	6.61847	-2.25542	nan	nan	-	/files/ENCFF000QAD/	alignments	/biosample-types/cell_line_EFO_0002067/	724967517	2012-01-23T00:00:00.000000+00:00	/files/ENCFF000PZR/@@download/ENCFF000PZR.bam	44933e7b898c45a05c028fa556fe6df5	3625
ENCFF000PZU	archived	/experiments/ENCSR000BKQ/	ChIP-seq	single-ended	K562	K562	Identified		nan	-1.27336	-0.0481999	nan	6.69259	-0.756969	nan	0.658069	-	/files/ENCFF000QAG/	alignments	/biosample-types/cell_line_EFO_0002067/	887356958	2012-01-23T00:00:00.000000+00:00	/files/ENCFF000PZU/@@download/ENCFF000PZU.bam	a7f1d54b0ba75fe2d39fe2f15f27e12c	3629
ENCFF000PZZ	archived	/experiments/ENCSR000BMV/	ChIP-seq	single-ended	K562	K562	Identified		0.384426	nan	nan	nan	6.84258	-0.640309	nan	1.79756	-	/files/ENCFF000QAL/	alignments	/biosample-types/cell_line_EFO_0002067/	765319059	2012-01-23T00:00:00.000000+00:00	/files/ENCFF000PZZ/@@download/ENCFF000PZZ.bam	ddbd54812e5794dd62ef758618e09655	12742
ENCFF000QAC	archived	/experiments/ENCSR000BMV/	ChIP-seq	single-ended	K562	K562	Identified		nan	-2.17554	nan	nan	7.11968	nan	nan	nan	-	/files/ENCFF000QAN/	alignments	/biosample-types/cell_line_EFO_0002067/	933796196	2012-01-23T00:00:00.000000+00:00	/files/ENCFF000QAC/@@download/ENCFF000QAC.bam	208677645a984da9a2786a5047116511	2243
ENCFF000QAH	archived	/experiments/ENCSR000BLO/	ChIP-seq	single-ended	K562	K562	Identified		nan	-1.30349	nan	nan	7.52284	nan	nan	nan	-	/files/ENCFF000QAQ/	alignments	/biosample-types/cell_line_EFO_0002067/	466328611	2012-01-23T00:00:00.000000+00:00	/files/ENCFF000QAH/@@download/ENCFF000QAH.bam	020e910936b56863f515acbda2f87fda	1933
ENCFF000QAK	archived	/experiments/ENCSR000BLO/	ChIP-seq	single-ended	K562	K562	Identified		1.66338	-2.12651	0.904662	nan	6.87423	-0.508186	nan	nan	-	/files/ENCFF000QAV/	alignments	/biosample-types/cell_line_EFO_0002067/	717277101	2012-01-23T00:00:00.000000+00:00	/files/ENCFF000QAK/@@download/ENCFF000QAK.bam	ed059f9d80a3e2b893bfd5bcddde74f5	12784
ENCFF000QAP	archived	/experiments/ENCSR000BKM/	ChIP-seq	single-ended	K562	K562	Identified		nan	-2.08684	nan	nan	7.2748	-1.50508	nan	2.39228	-	/files/ENCFF000QBC/	alignments	/biosample-types/cell_line_EFO_0002067/	862481037	2012-01-23T00:00:00.000000+00:00	/files/ENCFF000QAP/@@download/ENCFF000QAP.bam	e7aa139ba37ab1bd4a86f9a7af56f153	12865
ENCFF000QAT	archived	/experiments/ENCSR000BKM/	ChIP-seq	single-ended	K562	K562	Identified		-0.667117	-2.15182	nan	-0.124062	5.82815	-1.1974	nan	2.25504	-	/files/ENCFF000QBD/	alignments	/biosample-types/cell_line_EFO_0002067/	1247515080	2012-01-23T00:00:00.000000+00:00	/files/ENCFF000QAT/@@download/ENCFF000QAT.bam	353602bc2f4d679e00d7e7870083e634	12737
ENCFF000QAX	archived	/experiments/ENCSR000BMG/	ChIP-seq	single-ended	K562	K562	Identified		nan	nan	nan	nan	7.45863	nan	nan	nan	-	/files/ENCFF000QBF/	alignments	/biosample-types/cell_line_EFO_0002067/	461040459	2012-01-23T00:00:00.000000+00:00	/files/ENCFF000QAX/@@download/ENCFF000QAX.bam	d53c42e03c723ac540e56a5f1193a944	2245
ENCFF000QBA	archived	/experiments/ENCSR000BMG/	ChIP-seq	single-ended	K562	K562	Identified		-0.353458	-1.11319	nan	nan	7.14703	-3.1331	nan	1.54414	-	/files/ENCFF000QBN/	alignments	/biosample-types/cell_line_EFO_0002067/	1362499051	2012-01-23T00:00:00.000000+00:00	/files/ENCFF000QBA/@@download/ENCFF000QBA.bam	f8b51958aa98d32ffda8d3011a314c8e	1965
ENCFF000QBH	revoked	/experiments/ENCSR000BGV/	ChIP-seq	single-ended	K562	K562	Identified		-0.35929	-1.75402	nan	nan	5.40251	-2.54512	nan	nan	-		alignments	/biosample-types/cell_line_EFO_0002067/	800799561	2012-01-23T00:00:00.000000+00:00	/files/ENCFF000QBH/@@download/ENCFF000QBH.bam	695486771d5b0f3fde9d4dde4b9cae37	12911
ENCFF000QBL	revoked	/experiments/ENCSR000BGV/	ChIP-seq	single-ended	K562	K562	Identified		-1.05419	-1.59518	-1.42159	nan	5.64702	-2.17532	nan	0.179025	-		alignments	/biosample-types/cell_line_EFO_0002067/	821470116	2012-01-23T00:00:00.000000+00:00	/files/ENCFF000QBL/@@download/ENCFF000QBL.bam	28912cd5ecf38d69b08898fe815b80bc	12912
ENCFF000QBM	archived	/experiments/ENCSR000BLP/	ChIP-seq	single-ended	K562	K562	Identified		1.31618	-0.921516	nan	nan	6.74181	-1.54551	nan	nan	-	/files/ENCFF000QBZ/	alignments	/biosample-types/cell_line_EFO_0002067/	818726880	2012-01-23T00:00:00.000000+00:00	/files/ENCFF000QBM/@@download/ENCFF000QBM.bam	157723e8ab7cbfc06fb94d061c7569e6	3724
ENCFF000QBS	archived	/experiments/ENCSR000BLP/	ChIP-seq	single-ended	K562	K562	Identified		-0.161124	-1.89695	-0.236175	nan	7.09784	-0.398522	nan	nan	-	/files/ENCFF000QCC/	alignments	/biosample-types/cell_line_EFO_0002067/	1275122295	2012-01-23T00:00:00.000000+00:00	/files/ENCFF000QBS/@@download/ENCFF000QBS.bam	f60da14de4ad32835f45cc232ae01c43	9488
ENCFF000QBV	archived	/experiments/ENCSR000BNV/	ChIP-seq	single-ended	K562	K562	Identified		nan	-1.0572	nan	nan	6.45003	nan	-0.24885	nan	-	/files/ENCFF000QCH/	alignments	/biosample-types/cell_line_EFO_0002067/	929318144	2012-01-23T00:00:00.000000+00:00	/files/ENCFF000QBV/@@download/ENCFF000QBV.bam	1ac6a90d503c9f43ffacc3e89cef2018	9490
ENCFF000QBY	archived	/experiments/ENCSR000BNV/	ChIP-seq	single-ended	K562	K562	Identified		nan	0.149022	nan	nan	7.19152	-0.764926	nan	nan	-	/files/ENCFF000QCI/	alignments	/biosample-types/cell_line_EFO_0002067/	939378828	2012-01-23T00:00:00.000000+00:00	/files/ENCFF000QBY/@@download/ENCFF000QBY.bam	a266c60190e675da7486c198fb399731	12867
ENCFF000QCD	archived	/experiments/ENCSR000BRS/	ChIP-seq	single-ended	K562	K562	Identified		-1.70379	-1.62193	-1.0127	nan	5.37234	-2.09821	-1.62313	nan	-	/files/ENCFF000QCR/	alignments	/biosample-types/cell_line_EFO_0002067/	1348401713	2012-01-23T00:00:00.000000+00:00	/files/ENCFF000QCD/@@download/ENCFF000QCD.bam	274e8e201f61826fd4f23be489d6334e	3722
ENCFF000QCF	archived	/experiments/ENCSR000BRS/	ChIP-seq	single-ended	K562	K562	Identified		-1.79529	-1.91034	-0.941773	0.709357	5.85661	-2.35494	-1.82526	nan	-	/files/ENCFF000QCS/	alignments	/biosample-types/cell_line_EFO_0002067/	1987058617	2012-01-23T00:00:00.000000+00:00	/files/ENCFF000QCF/@@download/ENCFF000QCF.bam	c028dab7ff95002af578ea525722b9a7	12940
ENCFF000QCL	archived	/experiments/ENCSR000BMW/	ChIP-seq	single-ended	K562	K562	Identified		1.79585	-1.8833	nan	0.603203	6.89212	-3.48028	nan	nan	-	/files/ENCFF000QCX/	alignments	/biosample-types/cell_line_EFO_0002067/	1003209775	2012-01-23T00:00:00.000000+00:00	/files/ENCFF000QCL/@@download/ENCFF000QCL.bam	e589e938cdb5e2cd7c3d851583e41d07	12942
ENCFF000QCM	archived	/experiments/ENCSR000BMW/	ChIP-seq	single-ended	K562	K562	Identified		1.13951	-1.37397	nan	nan	7.22137	-0.918638	nan	nan	-	/files/ENCFF000QCW/	alignments	/biosample-types/cell_line_EFO_0002067/	766714301	2012-01-23T00:00:00.000000+00:00	/files/ENCFF000QCM/@@download/ENCFF000QCM.bam	d76bb63fb3ad2f287f220481e509cf56	12949
ENCFF000QCT	archived	/experiments/ENCSR000BQY/	ChIP-seq	single-ended	K562	K562	Identified		-0.796371	-1.70788	nan	nan	6.58632	-2.15062	nan	nan	-	/files/ENCFF000QDH/	alignments	/biosample-types/cell_line_EFO_0002067/	1160484172	2012-01-23T00:00:00.000000+00:00	/files/ENCFF000QCT/@@download/ENCFF000QCT.bam	b1b4dcb51da6fb67a786ddd60fd651af	12947
ENCFF000QCZ	archived	/experiments/ENCSR000BQY/	ChIP-seq	single-ended	K562	K562	Identified		-0.531917	-1.65045	-1.45989	nan	5.38064	-1.49875	nan	nan	-	/files/ENCFF000QDJ/	alignments	/biosample-types/cell_line_EFO_0002067/	1510774310	2012-01-23T00:00:00.000000+00:00	/files/ENCFF000QCZ/@@download/ENCFF000QCZ.bam	eda2ab07e66552a27d1b05ffe90fafd5	12711
ENCFF000QDB	archived	/experiments/ENCSR000BKR/	ChIP-seq	single-ended	K562	K562	Identified		2.71356	-1.82941	1.50397	nan	6.69132	-3.34239	-1.46392	0.13737	-	/files/ENCFF000QDG/	alignments	/biosample-types/cell_line_EFO_0002067/	406591215	2012-01-23T00:00:00.000000+00:00	/files/ENCFF000QDB/@@download/ENCFF000QDB.bam	fd68648bfc10e5e7976b8e9320f14f99	10289
ENCFF000QDE	archived	/experiments/ENCSR000BKR/	ChIP-seq	single-ended	K562	K562	Identified		2.96018	-1.70879	nan	nan	7.48314	-1.05641	nan	0.587057	-	/files/ENCFF000QDO/	alignments	/biosample-types/cell_line_EFO_0002067/	926428519	2012-01-23T00:00:00.000000+00:00	/files/ENCFF000QDE/@@download/ENCFF000QDE.bam	bf42dd13eba357c4a8ff7b6171f6b2c5	10396
ENCFF000QDM	archived	/experiments/ENCSR000BMR/	ChIP-seq	single-ended	K562	K562	Identified		3.03902	-1.08648	1.28042	nan	7.56053	-0.689712	nan	0.217411	-	/files/ENCFF000QDX/	alignments	/biosample-types/cell_line_EFO_0002067/	1188633411	2012-01-23T00:00:00.000000+00:00	/files/ENCFF000QDM/@@download/ENCFF000QDM.bam	bbc1875d667b03bf45dadba8c114007d	10459
ENCFF000QDN	archived	/experiments/ENCSR000BMR/	ChIP-seq	single-ended	K562	K562	Identified		2.88215	-1.52775	-1.21929	-0.78788	7.53572	-0.780678	-2.67103	nan	-	/files/ENCFF000QDY/	alignments	/biosample-types/cell_line_EFO_0002067/	1084199150	2012-01-23T00:00:00.000000+00:00	/files/ENCFF000QDN/@@download/ENCFF000QDN.bam	d2a8c82963d765975a842011aee6e650	7203
ENCFF000QDR	archived	/experiments/ENCSR000BGW/	ChIP-seq	single-ended	K562	K562	Identified		nan	-3.1017	nan	0.698465	4.84352	-2.41242	nan	nan	-	/files/ENCFF000QED/	alignments	/biosample-types/cell_line_EFO_0002067/	875197294	2012-01-23T00:00:00.000000+00:00	/files/ENCFF000QDR/@@download/ENCFF000QDR.bam	ef21b521e42c859e84ff447bb3f84eb5	2641
ENCFF000QDU	archived	/experiments/ENCSR000BGW/	ChIP-seq	single-ended	K562	K562	Identified		nan	-2.85696	nan	nan	5.04403	-2.1873	-1.14183	nan	-	/files/ENCFF000QEG/	alignments	/biosample-types/cell_line_EFO_0002067/	785644626	2012-01-23T00:00:00.000000+00:00	/files/ENCFF000QDU/@@download/ENCFF000QDU.bam	80761bac7821da91c5c03caeed9fb513	1121
ENCFF000QDZ	archived	/experiments/ENCSR000BKV/	ChIP-seq	single-ended	K562	K562	Identified		nan	nan	nan	nan	6.76774	-1.54424	nan	nan	-	/files/ENCFF000QEJ/	alignments	/biosample-types/cell_line_EFO_0002067/	616473991	2012-01-23T00:00:00.000000+00:00	/files/ENCFF000QDZ/@@download/ENCFF000QDZ.bam	b6c6b826efb5b3633ae3c335dee47bb6	2700
ENCFF000QEC	archived	/experiments/ENCSR000BKV/	ChIP-seq	single-ended	K562	K562	Identified		nan	-1.25894	3.99367	nan	7.29948	0.0878642	nan	nan	-	/files/ENCFF000QEH/	alignments	/biosample-types/cell_line_EFO_0002067/	427383616	2012-01-23T00:00:00.000000+00:00	/files/ENCFF000QEC/@@download/ENCFF000QEC.bam	05ef66cecf75478e87f80b580fa0b9b2	2701
ENCFF000QEI	archived	/experiments/ENCSR000BGG/	ChIP-seq	single-ended	K562	K562	Identified		0.30349	-2.22891	-0.642644	nan	3.9797	-1.50758	nan	0.0480284	-	/files/ENCFF000QFL/	alignments	/biosample-types/cell_line_EFO_0002067/	1203578599	2012-01-23T00:00:00.000000+00:00	/files/ENCFF000QEI/@@download/ENCFF000QEI.bam	3ff15493e7f139d2ec21042a7890adf9	9771
ENCFF000QEK	archived	/experiments/ENCSR000BGG/	ChIP-seq	single-ended	K562	K562	Identified		nan	-2.29225	-1.53736	-0.686591	4.05414	-1.60121	-1.6571	nan	25	/files/ENCFF000QFS/	alignments	/biosample-types/cell_line_EFO_0002067/	2158501433	2012-01-23T00:00:00.000000+00:00	/files/ENCFF000QEK/@@download/ENCFF000QEK.bam	61131f9726d640aeacc9efff3972b705	1120
ENCFF000QEL	archived	/experiments/ENCSR000BGG/	ChIP-seq	single-ended	K562	K562	Identified		0.515308	-2.02512	-0.0786995	nan	4.42826	-2.31901	nan	0.751376	-	/files/ENCFF000QEU/	alignments	/biosample-types/cell_line_EFO_0002067/	1240881660	2012-01-23T00:00:00.000000+00:00	/files/ENCFF000QEL/@@download/ENCFF000QEL.bam	336a79be5793b0972db9e8c8f0be41a6	2882
ENCFF000QEO	archived	/experiments/ENCSR000BGG/	ChIP-seq	single-ended	K562	K562	Identified		nan	-1.97226	nan	-0.206724	4.17321	-1.7068	-1.24235	nan	-	/files/ENCFF000QET/	alignments	/biosample-types/cell_line_EFO_0002067/	3025297784	2012-01-23T00:00:00.000000+00:00	/files/ENCFF000QEO/@@download/ENCFF000QEO.bam	2b7229273079a80530d5588899a21220	2725
ENCFF000QER	archived	/experiments/ENCSR000BLJ/	ChIP-seq	single-ended	K562	K562	Identified		nan	nan	1.7062	2.51065	5.9499	-1.44551	nan	nan	-	/files/ENCFF000QEX/	alignments	/biosample-types/cell_line_EFO_0002067/	511149753	2012-01-23T00:00:00.000000+00:00	/files/ENCFF000QER/@@download/ENCFF000QER.bam	ff6979ace9befe82e71b6a05609d36e1	2883
ENCFF000QES	archived	/experiments/ENCSR000BLJ/	ChIP-seq	single-ended	K562	K562	Identified		nan	-1.49821	1.80813	nan	7.45492	-1.02455	nan	nan	-	/files/ENCFF000QEZ/	alignments	/biosample-types/cell_line_EFO_0002067/	753056647	2012-01-23T00:00:00.000000+00:00	/files/ENCFF000QES/@@download/ENCFF000QES.bam	0e39315b965ce53119fda74a9aab8e42	9775
ENCFF000QEY	archived	/experiments/ENCSR000BRJ/	ChIP-seq	single-ended	K562	K562	Identified		nan	-1.32575	nan	nan	5.78542	-1.16433	nan	nan	-	/files/ENCFF000QFG/	alignments	/biosample-types/cell_line_EFO_0002067/	2399225163	2012-01-23T00:00:00.000000+00:00	/files/ENCFF000QEY/@@download/ENCFF000QEY.bam	d4399654bd1f418ba1e01f948bac319a	3225
ENCFF000QFA	archived	/experiments/ENCSR000BRJ/	ChIP-seq	single-ended	K562	A549	Unidentified	Potential contamination (check /files/ENCFF000QFJ/)	-0.808611	-1.56343	nan	nan	nan	-1.45236	nan	nan	-	/files/ENCFF000QFJ/	alignments	/biosample-types/cell_line_EFO_0002067/	1982287753	2012-01-23T00:00:00.000000+00:00	/files/ENCFF000QFA/@@download/ENCFF000QFA.bam	3e7a7e1bc2dcf87dafc63aa28351911b	1070
ENCFF000QFB	archived	/experiments/ENCSR000BRJ/	ChIP-seq	single-ended	K562	K562	Identified		nan	-1.06163	nan	nan	6.71924	-1.12283	nan	nan	-	/files/ENCFF000QFI/	alignments	/biosample-types/cell_line_EFO_0002067/	1378027130	2012-01-23T00:00:00.000000+00:00	/files/ENCFF000QFB/@@download/ENCFF000QFB.bam	384abe26666169125620aaad70d40853	1122
ENCFF000QFC	archived	/experiments/ENCSR000BRJ/	ChIP-seq	single-ended	K562	K562	Identified		0.305455	-1.63616	nan	nan	7.54401	-0.815485	nan	nan	-	/files/ENCFF000QFK/	alignments	/biosample-types/cell_line_EFO_0002067/	1734275416	2012-01-23T00:00:00.000000+00:00	/files/ENCFF000QFC/@@download/ENCFF000QFC.bam	50278fceb2f9e35b6fe20964b9dd3eac	1046
ENCFF000QFM	archived	/experiments/ENCSR000BLR/	ChIP-seq	single-ended	K562	K562	Identified		nan	-0.61914	nan	2.39723	7.53771	-1.57623	nan	nan	-	/files/ENCFF000QFY/	alignments	/biosample-types/cell_line_EFO_0002067/	1104731999	2012-01-23T00:00:00.000000+00:00	/files/ENCFF000QFM/@@download/ENCFF000QFM.bam	1b02f6f4302d2d466ca2747abc203625	2557
ENCFF000QFP	archived	/experiments/ENCSR000BLR/	ChIP-seq	single-ended	K562	K562	Identified		2.28627	-0.271064	0.410199	nan	7.20037	-2.25629	nan	0.902352	-	/files/ENCFF000QGA/	alignments	/biosample-types/cell_line_EFO_0002067/	1389342272	2012-01-23T00:00:00.000000+00:00	/files/ENCFF000QFP/@@download/ENCFF000QFP.bam	69bd7e663fc080eab0918eefd926cb92	3525
ENCFF000QFT	released	/experiments/ENCSR000BGX/	ChIP-seq	single-ended	K562	K562	Identified		nan	nan	1.46925	nan	5.29368	-2.37875	nan	nan	-	/files/ENCFF000QGG/	alignments	/biosample-types/cell_line_EFO_0002067/	214420360	2012-01-23T00:00:00.000000+00:00	/files/ENCFF000QFT/@@download/ENCFF000QFT.bam	e07047a1d59e1463d5b82912d6165396	1061
ENCFF000QFU	released	/experiments/ENCSR000BGX/	ChIP-seq	single-ended	K562	K562	Identified		nan	-2.92388	nan	nan	4.88128	-3.25328	-0.382308	0.109546	-	/files/ENCFF000QGJ/	alignments	/biosample-types/cell_line_EFO_0002067/	853132699	2012-01-23T00:00:00.000000+00:00	/files/ENCFF000QFU/@@download/ENCFF000QFU.bam	62e1c343f3038cca2157b09042cfdc79	3141
ENCFF000QGB	archived	/experiments/ENCSR000BNW/	ChIP-seq	single-ended	K562	K562	Identified		nan	0.0570739	nan	nan	7.3739	-1.05762	1.02772	2.38002	-	/files/ENCFF000QGQ/	alignments	/biosample-types/cell_line_EFO_0002067/	1034304385	2012-01-23T00:00:00.000000+00:00	/files/ENCFF000QGB/@@download/ENCFF000QGB.bam	e2a4864c92b7f58ac49a4435bdcdd634	3179
ENCFF000QGE	archived	/experiments/ENCSR000BNW/	ChIP-seq	single-ended	K562	K562	Identified		nan	-0.532983	4.19825	nan	7.78322	nan	1.91556	nan	-	/files/ENCFF000QGN/	alignments	/biosample-types/cell_line_EFO_0002067/	363932617	2012-01-23T00:00:00.000000+00:00	/files/ENCFF000QGE/@@download/ENCFF000QGE.bam	02a526126c4c7670f80f74f491a67468	2838
ENCFF000QGI	archived	/experiments/ENCSR000BKO/	ChIP-seq	single-ended	K562	K562	Identified		nan	nan	nan	nan	7.08582	-1.67881	nan	nan	-	/files/ENCFF000QGV/	alignments	/biosample-types/cell_line_EFO_0002067/	691204017	2012-01-23T00:00:00.000000+00:00	/files/ENCFF000QGI/@@download/ENCFF000QGI.bam	458ba01acd0efcf244f41a8a3dacd0b7	9953
ENCFF000QGM	archived	/experiments/ENCSR000BKO/	ChIP-seq	single-ended	K562	K562	Identified		nan	-3.11053	nan	nan	6.09306	-1.89411	nan	nan	-	/files/ENCFF000QGW/	alignments	/biosample-types/cell_line_EFO_0002067/	876729297	2012-01-23T00:00:00.000000+00:00	/files/ENCFF000QGM/@@download/ENCFF000QGM.bam	13f36813d48c4bf3835f62725d5c180b	2709
ENCFF000QGR	archived	/experiments/ENCSR000BNL/	ChIP-seq	single-ended	K562	K562	Identified		2.80536	nan	nan	2.36231	7.17522	0.33596	nan	nan	-	/files/ENCFF000QGZ/	alignments	/biosample-types/cell_line_EFO_0002067/	337689407	2012-01-23T00:00:00.000000+00:00	/files/ENCFF000QGR/@@download/ENCFF000QGR.bam	fd8af4fa9b0309a09a389e22a0a4f428	3540
ENCFF000QGU	archived	/experiments/ENCSR000BNL/	ChIP-seq	single-ended	K562	K562	Identified		nan	nan	nan	nan	6.9302	-2.01946	nan	nan	-	/files/ENCFF000QHG/	alignments	/biosample-types/cell_line_EFO_0002067/	1054528961	2012-01-23T00:00:00.000000+00:00	/files/ENCFF000QGU/@@download/ENCFF000QGU.bam	c4140a0eb030294c84b766375d02d555	1060
ENCFF000QHC	archived	/experiments/ENCSR000BLK/	ChIP-seq	single-ended	K562	K562	Identified		nan	nan	nan	nan	7.19402	nan	nan	nan	-	/files/ENCFF000QHH/	alignments	/biosample-types/cell_line_EFO_0002067/	632184880	2012-01-23T00:00:00.000000+00:00	/files/ENCFF000QHC/@@download/ENCFF000QHC.bam	05c285e7ddb774f2db6740196612613f	3153
ENCFF000QHD	archived	/experiments/ENCSR000BLK/	ChIP-seq	single-ended	K562	K562	Identified		nan	nan	nan	nan	7.21988	-2.3439	nan	nan	-	/files/ENCFF000QHK/	alignments	/biosample-types/cell_line_EFO_0002067/	869672436	2012-01-23T00:00:00.000000+00:00	/files/ENCFF000QHD/@@download/ENCFF000QHD.bam	17668d715eecc1bd092db4dc7ced1a58	1066
ENCFF000QHL	archived	/experiments/ENCSR000BRR/	ChIP-seq	single-ended	K562	K562	Identified		1.13371	nan	0.774676	nan	6.36108	-1.20832	0.523588	nan	-	/files/ENCFF000QIB/	alignments	/biosample-types/cell_line_EFO_0002067/	1857020943	2012-01-23T00:00:00.000000+00:00	/files/ENCFF000QHL/@@download/ENCFF000QHL.bam	d002541fee6a8bddb5c89aa53dd7eb02	2562
ENCFF000QHN	archived	/experiments/ENCSR000BRR/	ChIP-seq	single-ended	K562	K562	Identified		0.375728	-0.812675	nan	0.0174676	6.21419	-1.50138	nan	nan	-	/files/ENCFF000QID/	alignments	/biosample-types/cell_line_EFO_0002067/	2074379467	2012-01-23T00:00:00.000000+00:00	/files/ENCFF000QHN/@@download/ENCFF000QHN.bam	d28d623b6fff281f9f0b2ffd405b97d0	3208
ENCFF000QHP	archived	/experiments/ENCSR000BKS/	ChIP-seq	single-ended	K562	K562	Identified		2.80586	nan	nan	nan	6.81659	0.0277142	nan	1.49688	-	/files/ENCFF000QHU/	alignments	/biosample-types/cell_line_EFO_0002067/	351256754	2012-01-23T00:00:00.000000+00:00	/files/ENCFF000QHP/@@download/ENCFF000QHP.bam	2e5b9364f53149c1d2a14f514b3b807e	1024
ENCFF000QHS	archived	/experiments/ENCSR000BKS/	ChIP-seq	single-ended	K562	K562	Identified		nan	nan	1.31581	nan	7.27806	nan	nan	nan	-	/files/ENCFF000QHW/	alignments	/biosample-types/cell_line_EFO_0002067/	437535423	2012-01-23T00:00:00.000000+00:00	/files/ENCFF000QHS/@@download/ENCFF000QHS.bam	8fc0502eb496585c18fda20b04eddc8d	1036
ENCFF000QHX	archived	/experiments/ENCSR000BNM/	ChIP-seq	single-ended	K562	K562	Identified		0.57222	-1.47941	nan	nan	5.7714	-2.4681	nan	nan	-	/files/ENCFF000QII/	alignments	/biosample-types/cell_line_EFO_0002067/	784196004	2012-01-23T00:00:00.000000+00:00	/files/ENCFF000QHX/@@download/ENCFF000QHX.bam	8ee1e1089b166eee4c4caa9f4f2ee801	9947
ENCFF000QIA	archived	/experiments/ENCSR000BNM/	ChIP-seq	single-ended	K562	K562	Identified		nan	0.257507	nan	nan	6.53922	-2.13059	nan	nan	-	/files/ENCFF000QIM/	alignments	/biosample-types/cell_line_EFO_0002067/	985093791	2012-01-23T00:00:00.000000+00:00	/files/ENCFF000QIA/@@download/ENCFF000QIA.bam	fd2ca68e20ea886131dee15b5b154ac8	2889
ENCFF000QIF	archived	/experiments/ENCSR000BRK/	ChIP-seq	single-ended	K562	K562	Identified		-1.07428	-1.23629	0.942464	0.047222	6.54569	-1.37121	nan	nan	-	/files/ENCFF000QIS/	alignments	/biosample-types/cell_line_EFO_0002067/	1547529622	2012-01-23T00:00:00.000000+00:00	/files/ENCFF000QIF/@@download/ENCFF000QIF.bam	578a7c37f568b487c9a945eb57beaf27	2891
ENCFF000QIJ	archived	/experiments/ENCSR000BRK/	ChIP-seq	single-ended	K562	K562	Identified		-0.685405	-1.31324	nan	1.02294	6.20969	-1.10288	-0.64175	nan	-	/files/ENCFF000QIW/	alignments	/biosample-types/cell_line_EFO_0002067/	1899072688	2012-01-23T00:00:00.000000+00:00	/files/ENCFF000QIJ/@@download/ENCFF000QIJ.bam	26d4a74d3bf5c8fbece32811bbdf16be	2896
ENCFF000QIN	archived	/experiments/ENCSR000BNN/	ChIP-seq	single-ended	K562	K562	Identified		nan	-1.92775	nan	nan	7.55782	-1.19532	nan	2.27403	-	/files/ENCFF000QIU/	alignments	/biosample-types/cell_line_EFO_0002067/	653692019	2012-01-23T00:00:00.000000+00:00	/files/ENCFF000QIN/@@download/ENCFF000QIN.bam	0daf6ada5ad5e7c68aad7baa1d9ffa3b	3240
ENCFF000QIQ	archived	/experiments/ENCSR000BNN/	ChIP-seq	single-ended	K562	K562	Identified		1.07613	-0.407951	nan	nan	6.79625	-1.165	nan	1.6753	-	/files/ENCFF000QIY/	alignments	/biosample-types/cell_line_EFO_0002067/	787131496	2012-01-23T00:00:00.000000+00:00	/files/ENCFF000QIQ/@@download/ENCFF000QIQ.bam	7ee60fd2b8f1f7477749e36532ecd239	2633
ENCFF000QIV	archived	/experiments/ENCSR000BRW/	ChIP-seq	single-ended	K562	K562	Identified		nan	-1.78125	nan	nan	6.39595	nan	nan	nan	-		alignments	/biosample-types/cell_line_EFO_0002067/	546887468	2012-01-23T00:00:00.000000+00:00	/files/ENCFF000QIV/@@download/ENCFF000QIV.bam	f1a953d67a080ad4042eb446aab5c1c7	10384
ENCFF000QJB	archived	/experiments/ENCSR000BRW/	ChIP-seq	single-ended	K562	K562	Identified		-1.27363	nan	nan	nan	6.14125	-1.16933	nan	nan	-	/files/ENCFF000QJK/	alignments	/biosample-types/cell_line_EFO_0002067/	1687239678	2012-01-23T00:00:00.000000+00:00	/files/ENCFF000QJB/@@download/ENCFF000QJB.bam	ea8f0a0159db423e13d79ada32d41d44	9956
ENCFF000QJD	archived	/experiments/ENCSR000BKT/	ChIP-seq	single-ended	K562	K562	Identified		nan	nan	nan	1.96811	7.56782	0.240464	nan	nan	-	/files/ENCFF000QJR/	alignments	/biosample-types/cell_line_EFO_0002067/	724187758	2012-01-23T00:00:00.000000+00:00	/files/ENCFF000QJD/@@download/ENCFF000QJD.bam	74669be6c21ceba21af59d55793521d2	10386
ENCFF000QJG	archived	/experiments/ENCSR000BKT/	ChIP-seq	single-ended	K562	K562	Identified		nan	nan	nan	nan	7.69651	-1.08529	nan	nan	-	/files/ENCFF000QJP/	alignments	/biosample-types/cell_line_EFO_0002067/	371386073	2012-01-23T00:00:00.000000+00:00	/files/ENCFF000QJG/@@download/ENCFF000QJG.bam	e85ef479abaaf0b72ad2c92585475f28	1091
ENCFF000QJT	archived	/experiments/ENCSR000BMH/	ChIP-seq	single-ended	K562	K562	Identified		nan	-0.714135	nan	nan	7.18994	0.0473772	nan	nan	-	/files/ENCFF000QKF/	alignments	/biosample-types/cell_line_EFO_0002067/	651616111	2012-01-23T00:00:00.000000+00:00	/files/ENCFF000QJT/@@download/ENCFF000QJT.bam	39b0054740634de5c0835dc3afa333b6	2666
ENCFF000QJW	archived	/experiments/ENCSR000BMH/	ChIP-seq	single-ended	K562	K562	Identified		0.668885	-0.0417539	nan	nan	7.09785	-1.20036	nan	1.86694	-	/files/ENCFF000QKI/	alignments	/biosample-types/cell_line_EFO_0002067/	1068625433	2012-01-23T00:00:00.000000+00:00	/files/ENCFF000QJW/@@download/ENCFF000QJW.bam	7aa214fcebd46a0af153437f8fe85a69	3599
ENCFF000QKB	archived	/experiments/ENCSR000BKU/	ChIP-seq	single-ended	K562	LnCap	Unidentified	Low Coverage ~8M, single-end	nan	nan	nan	nan	nan	-0.349629	nan	nan	-		alignments	/biosample-types/cell_line_EFO_0002067/	303331632	2012-01-23T00:00:00.000000+00:00	/files/ENCFF000QKB/@@download/ENCFF000QKB.bam	e0837fec24ce66b8170987618c2f3212	2660
ENCFF000QKE	archived	/experiments/ENCSR000BKU/	ChIP-seq	single-ended	K562	K562	Identified		-0.236085	-1.43154	nan	nan	7.02611	-1.26741	nan	nan	-		alignments	/biosample-types/cell_line_EFO_0002067/	635311224	2012-01-23T00:00:00.000000+00:00	/files/ENCFF000QKE/@@download/ENCFF000QKE.bam	b421f68480e06961bfc95efd8ec9557b	2661
ENCFF000QKN	archived	/experiments/ENCSR000BKF/	ChIP-seq	single-ended	K562	K562	Identified		-1.5075	-0.752151	nan	nan	5.78654	-2.09416	nan	nan	-	/files/ENCFF000QKS/	alignments	/biosample-types/cell_line_EFO_0002067/	1746404953	2012-01-23T00:00:00.000000+00:00	/files/ENCFF000QKN/@@download/ENCFF000QKN.bam	3774a5390f247dda8afac13acab38447	3596
ENCFF000QKO	archived	/experiments/ENCSR000BKF/	ChIP-seq	single-ended	K562	K562	Identified		-0.41585	-1.71454	4.55471	nan	5.4471	-1.83664	nan	nan	-	/files/ENCFF000QKR/	alignments	/biosample-types/cell_line_EFO_0002067/	985696386	2012-01-23T00:00:00.000000+00:00	/files/ENCFF000QKO/@@download/ENCFF000QKO.bam	83acc5a6cbcd86882386fa7d57e5a7b8	10644
ENCFF000QKV	archived	/experiments/ENCSR000BME/	ChIP-seq	single-ended	K562	K562	Identified		nan	-2.05381	nan	nan	7.04528	-1.27488	nan	nan	-	/files/ENCFF000QLC/	alignments	/biosample-types/cell_line_EFO_0002067/	670606460	2012-01-23T00:00:00.000000+00:00	/files/ENCFF000QKV/@@download/ENCFF000QKV.bam	1b1bd63f5fc1052f9e1b4b19050bb6d3	3607
ENCFF000QKX	archived	/experiments/ENCSR000BME/	ChIP-seq	single-ended	K562	K562	Identified		1.64282	-2.2734	0.141278	nan	7.10925	-1.86539	nan	0.39974	-	/files/ENCFF000QLG/	alignments	/biosample-types/cell_line_EFO_0002067/	1070912704	2012-01-23T00:00:00.000000+00:00	/files/ENCFF000QKX/@@download/ENCFF000QKX.bam	5930d9f7f2c09d87f602a9e5145fed98	3157
ENCFF000QKZ	released	/experiments/ENCSR000BSR/	ChIP-seq	single-ended	MCF7	MCF7	Identified		0.723098	-1.93955	-0.217754	nan	nan	-1.34067	5.45885	nan	-	/files/ENCFF000QLO/	alignments	/biosample-types/cell_line_EFO_0001203/	1684306415	2012-01-23T00:00:00.000000+00:00	/files/ENCFF000QKZ/@@download/ENCFF000QKZ.bam	7f18e56ff08b1a43caac9c6172e420e9	3164
ENCFF000QLD	released	/experiments/ENCSR000BSR/	ChIP-seq	single-ended	MCF7	MCF7	Identified		2.75032	-1.80082	nan	nan	2.42685	-0.727005	5.97528	1.82148	-	/files/ENCFF000QLL/	alignments	/biosample-types/cell_line_EFO_0001203/	838549157	2012-01-23T00:00:00.000000+00:00	/files/ENCFF000QLD/@@download/ENCFF000QLD.bam	c33df82aeb8a72962b144091b736a5c3	3577
ENCFF000QLH	archived	/experiments/ENCSR000AHD/	ChIP-seq	single-ended	MCF7	MCF7	Identified		2.44162	-2.3481	2.80503	nan	nan	-1.14723	6.24669	2.50734	-	/files/ENCFF000QLT/	alignments	/biosample-types/cell_line_EFO_0001203/	1229980445	2012-01-23T00:00:00.000000+00:00	/files/ENCFF000QLH/@@download/ENCFF000QLH.bam	0eb5b395e1819a0a8c1a36934a5dc999	3546
ENCFF000QLK	archived	/experiments/ENCSR000AHD/	ChIP-seq	single-ended	MCF7	MCF7	Identified		0.516931	-1.56012	nan	nan	nan	-1.50014	5.71825	1.1477	-	/files/ENCFF000QLW/	alignments	/biosample-types/cell_line_EFO_0001203/	1823923002	2012-01-23T00:00:00.000000+00:00	/files/ENCFF000QLK/@@download/ENCFF000QLK.bam	f1dbbf16bbfc244caaa19832c75fee3c	3218
ENCFF000QLP	released	/experiments/ENCSR000BUX/	ChIP-seq	single-ended	MCF7	MCF7	Identified		0.735207	-1.84611	2.92716	nan	nan	-0.353113	5.86009	nan	-	/files/ENCFF000QMC/	alignments	/biosample-types/cell_line_EFO_0001203/	873738343	2012-01-23T00:00:00.000000+00:00	/files/ENCFF000QLP/@@download/ENCFF000QLP.bam	870c44acc9325d793f38fa13df80b7c8	3217
ENCFF000QLS	released	/experiments/ENCSR000BUX/	ChIP-seq	single-ended	MCF7	MCF7	Identified		1.58564	-3.33345	0.73731	0.211241	-1.00747	-2.13369	5.30528	-0.124362	-	/files/ENCFF000QMF/	alignments	/biosample-types/cell_line_EFO_0001203/	2095251554	2012-01-23T00:00:00.000000+00:00	/files/ENCFF000QLS/@@download/ENCFF000QLS.bam	50406d0a538013cdd9f1b8c04360e304	9968
ENCFF000QLX	released	/experiments/ENCSR000BSS/	ChIP-seq	single-ended	MCF7	MCF7	Identified		1.2658	-2.57341	-0.730824	nan	nan	-2.12831	5.51615	1.22009	-	/files/ENCFF000QMJ/	alignments	/biosample-types/cell_line_EFO_0001203/	1419615679	2012-01-23T00:00:00.000000+00:00	/files/ENCFF000QLX/@@download/ENCFF000QLX.bam	e8ca4323152733cdfd573b310bf2fc8b	959
ENCFF000QMA	released	/experiments/ENCSR000BSS/	ChIP-seq	single-ended	MCF7	MCF7	Identified		1.0876	-2.41433	2.34484	nan	nan	-1.76201	5.93575	nan	-	/files/ENCFF000QMK/	alignments	/biosample-types/cell_line_EFO_0001203/	902365118	2012-01-23T00:00:00.000000+00:00	/files/ENCFF000QMA/@@download/ENCFF000QMA.bam	aa200d1678fa678e741adb5cf7e61ee8	960
ENCFF000QME	released	/experiments/ENCSR000BUI/	ChIP-seq	single-ended	MCF7	MCF7	Identified		1.40751	-1.35982	nan	-0.372363	nan	-2.30637	4.99562	1.8087	-	/files/ENCFF000QMU/	alignments	/biosample-types/cell_line_EFO_0001203/	1724569241	2012-01-23T00:00:00.000000+00:00	/files/ENCFF000QME/@@download/ENCFF000QME.bam	26d342da36723366b1915118a7560859	958
ENCFF000QMI	released	/experiments/ENCSR000BUI/	ChIP-seq	single-ended	MCF7	MCF7	Identified		1.68771	-1.80458	1.68108	nan	nan	-2.30979	6.36353	nan	-	/files/ENCFF000QMS/	alignments	/biosample-types/cell_line_EFO_0001203/	856847259	2012-01-23T00:00:00.000000+00:00	/files/ENCFF000QMI/@@download/ENCFF000QMI.bam	30a19ffde77b0ce2ff000b22fb9df780	12755
ENCFF000QMN	released	/experiments/ENCSR000BUJ/	ChIP-seq	single-ended	MCF7	MCF7	Identified		1.55911	nan	nan	nan	nan	-1.3657	6.15347	3.19654	-	/files/ENCFF000QMZ/	alignments	/biosample-types/cell_line_EFO_0001203/	818288856	2012-01-23T00:00:00.000000+00:00	/files/ENCFF000QMN/@@download/ENCFF000QMN.bam	92dcebf0b6f13c2d63f901ade95ab128	3555
ENCFF000QMQ	released	/experiments/ENCSR000BUJ/	ChIP-seq	single-ended	MCF7	MCF7	Identified		2.23801	-2.5207	1.32938	0.352104	-0.00332383	-1.73424	5.35197	0.971832	-	/files/ENCFF000QNC/	alignments	/biosample-types/cell_line_EFO_0001203/	1844079539	2012-01-23T00:00:00.000000+00:00	/files/ENCFF000QMQ/@@download/ENCFF000QMQ.bam	8e3d5d9ddc60fe9baf0f4e2d703b6189	10125
ENCFF000QMV	released	/experiments/ENCSR000BUK/	ChIP-seq	single-ended	MCF7	MCF7	Identified		1.49834	-1.58906	0.545292	nan	-0.688072	-1.43096	5.31568	1.55635	-	/files/ENCFF000QNK/	alignments	/biosample-types/cell_line_EFO_0001203/	1709520694	2012-01-23T00:00:00.000000+00:00	/files/ENCFF000QMV/@@download/ENCFF000QMV.bam	c1b97327c16f8acfcbc160c4ddf1956e	3675
ENCFF000QMY	released	/experiments/ENCSR000BUK/	ChIP-seq	single-ended	MCF7	MCF7	Identified		-1.5352	-1.99399	nan	nan	nan	-4.28251	5.03848	nan	-	/files/ENCFF000QNJ/	alignments	/biosample-types/cell_line_EFO_0001203/	1338050682	2012-01-23T00:00:00.000000+00:00	/files/ENCFF000QMY/@@download/ENCFF000QMY.bam	d0005d59276388fdffb76e8a6c7f33ac	3661
ENCFF000QND	released	/experiments/ENCSR000BST/	ChIP-seq	single-ended	MCF7	MCF7	Identified		-0.468576	-0.904565	0.062289	0.518879	0.241345	-2.66658	6.16014	nan	-	/files/ENCFF000QNS/	alignments	/biosample-types/cell_line_EFO_0001203/	1528820695	2012-01-23T00:00:00.000000+00:00	/files/ENCFF000QND/@@download/ENCFF000QND.bam	0921c0d6ebd17b950d2d9810442fa464	9882
ENCFF000QNE	released	/experiments/ENCSR000BST/	ChIP-seq	single-ended	MCF7	MCF7	Identified		0.340285	-0.938984	0.178696	nan	nan	-2.85786	5.34936	nan	-	/files/ENCFF000QNP/	alignments	/biosample-types/cell_line_EFO_0001203/	797259328	2012-01-23T00:00:00.000000+00:00	/files/ENCFF000QNE/@@download/ENCFF000QNE.bam	2c89c1acede97c771b0dd7066082cdc0	3670
ENCFF000QNL	released	/experiments/ENCSR000BTP/	ChIP-seq	single-ended	MCF7	MCF7	Identified		1.43652	-1.63354	0.655386	nan	nan	-1.41449	5.9779	2.36918	-	/files/ENCFF000QOA/	alignments	/biosample-types/cell_line_EFO_0001203/	1930843307	2012-01-23T00:00:00.000000+00:00	/files/ENCFF000QNL/@@download/ENCFF000QNL.bam	09dcdf9ab4d7b241ac5b8e4376a871cc	2718
ENCFF000QNO	released	/experiments/ENCSR000BTP/	ChIP-seq	single-ended	MCF7	MCF7	Identified		2.79971	-1.26377	2.57545	nan	1.99862	-1.34356	6.00602	1.18233	-	/files/ENCFF000QNY/	alignments	/biosample-types/cell_line_EFO_0001203/	1481040808	2012-01-23T00:00:00.000000+00:00	/files/ENCFF000QNO/@@download/ENCFF000QNO.bam	2bde7bc17811a1fc62ec163c5d3a2660	11285
ENCFF000QNT	archived	/experiments/ENCSR000BSU/	ChIP-seq	single-ended	MCF7	MCF7	Identified		2.12446	-1.35621	nan	nan	nan	-0.215093	5.63276	nan	-	/files/ENCFF000QOD/	alignments	/biosample-types/cell_line_EFO_0001203/	1017283519	2012-01-23T00:00:00.000000+00:00	/files/ENCFF000QNT/@@download/ENCFF000QNT.bam	47aec9968e095f96cce89b1b285f07e7	2719
ENCFF000QNU	archived	/experiments/ENCSR000BSU/	ChIP-seq	single-ended	MCF7	MCF7	Identified		0.502145	-3.24381	0.0940607	nan	0.202585	nan	5.51142	1.08711	-	/files/ENCFF000QOB/	alignments	/biosample-types/cell_line_EFO_0001203/	1259794622	2012-01-23T00:00:00.000000+00:00	/files/ENCFF000QNU/@@download/ENCFF000QNU.bam	e617a3967821ba833a8cfccbbbb87d0a	9889
ENCFF000QOC	released	/experiments/ENCSR000BUL/	ChIP-seq	single-ended	MCF7	MCF7	Identified		1.7471	-1.85152	1.42541	nan	-1.04594	-2.20079	6.23156	-0.293377	-	/files/ENCFF000QOS/	alignments	/biosample-types/cell_line_EFO_0001203/	2253044486	2012-01-23T00:00:00.000000+00:00	/files/ENCFF000QOC/@@download/ENCFF000QOC.bam	aa83e7c504b1cb6ee13ce05ca0d337cc	2721
ENCFF000QOH	released	/experiments/ENCSR000BUL/	ChIP-seq	single-ended	MCF7	MCF7	Identified		1.74874	-1.92738	1.45354	nan	nan	-0.685342	6.56372	nan	-	/files/ENCFF000QON/	alignments	/biosample-types/cell_line_EFO_0001203/	598903917	2012-01-23T00:00:00.000000+00:00	/files/ENCFF000QOH/@@download/ENCFF000QOH.bam	450d00cf09edb2a974602b5283d29d6f	3590
ENCFF000QOJ	released	/experiments/ENCSR000BUY/	ChIP-seq	single-ended	MCF7	MCF7	Identified		1.90996	-1.85558	nan	nan	nan	-1.27432	6.21468	nan	-	/files/ENCFF000QOV/	alignments	/biosample-types/cell_line_EFO_0001203/	841849016	2012-01-23T00:00:00.000000+00:00	/files/ENCFF000QOJ/@@download/ENCFF000QOJ.bam	e448bb6ef8983b6cb77542ed6052b88b	12749
ENCFF000QOM	released	/experiments/ENCSR000BUY/	ChIP-seq	single-ended	MCF7	MCF7	Identified		2.7087	-1.33344	nan	nan	0.144066	-2.79716	6.15659	nan	-	/files/ENCFF000QOY/	alignments	/biosample-types/cell_line_EFO_0001203/	1680803929	2012-01-23T00:00:00.000000+00:00	/files/ENCFF000QOM/@@download/ENCFF000QOM.bam	105ed54f58edcdb519171d8f7b1d50e6	926
ENCFF000QOQ	released	/experiments/ENCSR000BSP/	ChIP-seq	single-ended	MCF7	MCF7	Identified		0.374204	-2.34393	nan	nan	1.03338	-0.943585	5.58369	0.0489725	-	/files/ENCFF000QPH/	alignments	/biosample-types/cell_line_EFO_0001203/	2024399663	2012-01-23T00:00:00.000000+00:00	/files/ENCFF000QOQ/@@download/ENCFF000QOQ.bam	24744a2dad28411511cf0ad0a440e1d2	3583
ENCFF000QOR	released	/experiments/ENCSR000BSP/	ChIP-seq	single-ended	MCF7	MCF7	Identified		2.38398	-2.10145	nan	nan	nan	nan	5.40823	nan	-	/files/ENCFF000QPE/	alignments	/biosample-types/cell_line_EFO_0001203/	824362608	2012-01-23T00:00:00.000000+00:00	/files/ENCFF000QOR/@@download/ENCFF000QOR.bam	93220675d33f92d751871252a688d720	3584
ENCFF000QOZ	archived	/experiments/ENCSR000BTR/	ChIP-seq	single-ended	MCF7	MCF7	Identified		3.64463	-2.54379	2.31213	1.01584	1.46164	-0.685441	5.74451	nan	-	/files/ENCFF000QPK/	alignments	/biosample-types/cell_line_EFO_0001203/	1126416927	2012-01-23T00:00:00.000000+00:00	/files/ENCFF000QOZ/@@download/ENCFF000QOZ.bam	417e70dd0963608a0b7cae2aca89c211	9914
ENCFF000QPA	archived	/experiments/ENCSR000BTR/	ChIP-seq	single-ended	MCF7	MCF7	Identified		0.823382	-3.38392	1.16114	nan	nan	-1.76363	5.92359	0.812473	-	/files/ENCFF000QPP/	alignments	/biosample-types/cell_line_EFO_0001203/	1703545319	2012-01-23T00:00:00.000000+00:00	/files/ENCFF000QPA/@@download/ENCFF000QPA.bam	272a84888069c2dd2859c3a58e29a64c	3638
ENCFF000QPG	released	/experiments/ENCSR000BUZ/	ChIP-seq	single-ended	MCF7	MCF7	Identified		0.815211	-3.42772	-0.0230379	nan	nan	-2.51543	4.67668	-0.895282	-	/files/ENCFF000QPV/	alignments	/biosample-types/cell_line_EFO_0001203/	1983141893	2012-01-23T00:00:00.000000+00:00	/files/ENCFF000QPG/@@download/ENCFF000QPG.bam	8af832e5b3ce6783770f0c987660a2ca	886
ENCFF000QPL	released	/experiments/ENCSR000BUZ/	ChIP-seq	single-ended	MCF7	MCF7	Identified		1.54497	-0.608935	nan	nan	0.413514	-0.541381	5.61667	nan	-	/files/ENCFF000QPW/	alignments	/biosample-types/cell_line_EFO_0001203/	1668834195	2012-01-23T00:00:00.000000+00:00	/files/ENCFF000QPL/@@download/ENCFF000QPL.bam	6bc75b5a9251cc66b8e213ff09a89c21	10127
ENCFF000QPO	released	/experiments/ENCSR000BTQ/	ChIP-seq	single-ended	MCF7	MCF7	Identified		0.313428	-2.30401	2.96737	nan	nan	-2.78188	4.73238	nan	-	/files/ENCFF000QPX/	alignments	/biosample-types/cell_line_EFO_0001203/	885136816	2012-01-23T00:00:00.000000+00:00	/files/ENCFF000QPO/@@download/ENCFF000QPO.bam	952a35d245b4a62f8f92fa7f0a4aa92b	10129
ENCFF000QPS	released	/experiments/ENCSR000BTQ/	ChIP-seq	single-ended	MCF7	MCF7	Identified		1.33925	nan	3.53821	nan	0.96588	nan	6.24006	nan	-	/files/ENCFF000QQA/	alignments	/biosample-types/cell_line_EFO_0001203/	1145479223	2012-01-23T00:00:00.000000+00:00	/files/ENCFF000QPS/@@download/ENCFF000QPS.bam	0a0a63503d100eb3e195dc72c2dc2f4b	2566
ENCFF000QPY	archived	/experiments/ENCSR000AHE/	ChIP-seq	single-ended	MCF7	MCF7	Identified		0.332412	-3.18954	1.20503	nan	nan	-1.68231	5.52079	1.17156	-	/files/ENCFF000QQJ/	alignments	/biosample-types/cell_line_EFO_0001203/	1566571613	2012-01-23T00:00:00.000000+00:00	/files/ENCFF000QPY/@@download/ENCFF000QPY.bam	794c0a17843d162985592072f2dfc575	2569
ENCFF000QPZ	archived	/experiments/ENCSR000AHE/	ChIP-seq	single-ended	MCF7	MCF7	Identified		0.363663	-2.24506	nan	nan	nan	-1.38206	5.22293	0.933029	-	/files/ENCFF000QQG/	alignments	/biosample-types/cell_line_EFO_0001203/	1758473734	2012-01-23T00:00:00.000000+00:00	/files/ENCFF000QPZ/@@download/ENCFF000QPZ.bam	5e6f1ddb16533dd1a183885e51762650	12679
ENCFF000QQB	archived	/experiments/ENCSR000AHE/	ChIP-seq	single-ended	MCF7	MCF7	Identified		nan	-1.60808	0.532344	nan	nan	-1.31565	5.85108	1.00441	-	/files/ENCFF000QQI/	alignments	/biosample-types/cell_line_EFO_0001203/	1521884290	2012-01-23T00:00:00.000000+00:00	/files/ENCFF000QQB/@@download/ENCFF000QQB.bam	360f9b744cb29c8edd703ad2ff54d3e0	12680
ENCFF000QQC	archived	/experiments/ENCSR000AHE/	ChIP-seq	single-ended	MCF7	MCF7	Identified		-0.800226	-0.629383	nan	nan	nan	-2.83004	5.65746	1.71572	-	/files/ENCFF000QQK/	alignments	/biosample-types/cell_line_EFO_0001203/	1603909911	2012-01-23T00:00:00.000000+00:00	/files/ENCFF000QQC/@@download/ENCFF000QQC.bam	3658b00af6d1cef4584e2c03eb20e9bc	900
ENCFF000QQN	released	/experiments/ENCSR000BUM/	ChIP-seq	single-ended	MCF7	MCF7	Identified		1.38043	-1.51251	nan	nan	-0.51546	-3.25698	5.31349	0.231353	-	/files/ENCFF000QQU/	alignments	/biosample-types/cell_line_EFO_0001203/	1356180605	2012-01-23T00:00:00.000000+00:00	/files/ENCFF000QQN/@@download/ENCFF000QQN.bam	f96478a75a4ddb548eda2834718039bd	12681
ENCFF000QQO	released	/experiments/ENCSR000BUM/	ChIP-seq	single-ended	MCF7	MCF7	Identified		0.305287	-1.73459	0.515306	nan	-1.84698	-2.30101	4.78341	0.104111	-	/files/ENCFF000QQX/	alignments	/biosample-types/cell_line_EFO_0001203/	2307264302	2012-01-23T00:00:00.000000+00:00	/files/ENCFF000QQO/@@download/ENCFF000QQO.bam	b8d9a4a6e0f3f173d325a549faab9f20	12682
ENCFF000QQR	released	/experiments/ENCSR000BVA/	ChIP-seq	single-ended	MCF7	MCF7	Identified		-0.368659	nan	-0.972731	nan	-1.9375	-2.95001	4.57258	-0.20593	-	/files/ENCFF000QRE/	alignments	/biosample-types/cell_line_EFO_0001203/	1993852894	2012-01-23T00:00:00.000000+00:00	/files/ENCFF000QQR/@@download/ENCFF000QQR.bam	c41444feae09fb421b991db1a02582fb	9900
ENCFF000QQV	released	/experiments/ENCSR000BVA/	ChIP-seq	single-ended	MCF7	MCF7	Identified		0.89196	-1.43313	-0.332521	nan	nan	-1.35277	5.64636	0.200779	-	/files/ENCFF000QRH/	alignments	/biosample-types/cell_line_EFO_0001203/	2063550511	2012-01-23T00:00:00.000000+00:00	/files/ENCFF000QQV/@@download/ENCFF000QQV.bam	4fb040726431ffcb47dc8a2cc558dc0b	903
ENCFF000QQZ	archived	/experiments/ENCSR000AHF/	ChIP-seq	single-ended	MCF7	MCF7	Identified		1.61643	-1.52162	2.60766	nan	0.70252	-1.31834	5.84929	nan	-	/files/ENCFF000QRL/	alignments	/biosample-types/cell_line_EFO_0001203/	1197428809	2012-01-23T00:00:00.000000+00:00	/files/ENCFF000QQZ/@@download/ENCFF000QQZ.bam	3d245cdc993beb3f28c6005b8704af84	2570
ENCFF000QRC	archived	/experiments/ENCSR000AHF/	ChIP-seq	single-ended	MCF7	MCF7	Identified		1.20755	-0.376695	0.124499	nan	nan	-0.84344	5.69389	nan	-	/files/ENCFF000QRS/	alignments	/biosample-types/cell_line_EFO_0001203/	2694772860	2012-01-23T00:00:00.000000+00:00	/files/ENCFF000QRC/@@download/ENCFF000QRC.bam	2f80e1651a39a8435e21f8b76f89e1ef	7181
ENCFF000QRG	released	/experiments/ENCSR000BUN/	ChIP-seq	single-ended	MCF7	MCF7	Identified		0.726068	0.922347	nan	nan	nan	-2.29031	4.92241	nan	-	/files/ENCFF000QRV/	alignments	/biosample-types/cell_line_EFO_0001203/	1419017242	2012-01-23T00:00:00.000000+00:00	/files/ENCFF000QRG/@@download/ENCFF000QRG.bam	53e9cd4b1e3ff5e2eecd70ab2d0aba7f	3350
ENCFF000QRI	released	/experiments/ENCSR000BUN/	ChIP-seq	single-ended	MCF7	MCF7	Identified		1.48248	-1.58936	nan	1.21945	nan	-1.44405	6.05152	1.75449	-	/files/ENCFF000QRU/	alignments	/biosample-types/cell_line_EFO_0001203/	1446730666	2012-01-23T00:00:00.000000+00:00	/files/ENCFF000QRI/@@download/ENCFF000QRI.bam	27ab6b9a1e088707ea54cfb010f7220a	904
ENCFF000QRO	released	/experiments/ENCSR000BUO/	ChIP-seq	single-ended	MCF7	MCF7	Identified		0.738089	-1.02914	nan	-0.132143	-0.499733	-2.60845	5.56776	1.46989	-	/files/ENCFF000QSI/	alignments	/biosample-types/cell_line_EFO_0001203/	1894076359	2012-01-23T00:00:00.000000+00:00	/files/ENCFF000QRO/@@download/ENCFF000QRO.bam	296bd1904da5ed960a0f156cdd3832aa	9876
ENCFF000QRP	released	/experiments/ENCSR000BUO/	ChIP-seq	single-ended	MCF7	MCF7	Identified		1.34276	-0.635295	1.1845	nan	nan	nan	6.0958	nan	-	/files/ENCFF000QSB/	alignments	/biosample-types/cell_line_EFO_0001203/	1070199199	2012-01-23T00:00:00.000000+00:00	/files/ENCFF000QRP/@@download/ENCFF000QRP.bam	a5a6d40a74d428016dc55ac7d610fe04	3345
ENCFF000QXH	released	/experiments/ENCSR000BTA/	ChIP-seq	single-ended	SKnSH	SKnSH	Identified		-1.0123	-1.19324	nan	-0.746774	-1.45353	-1.65239	nan	4.96817	-	/files/ENCFF000QXR/	alignments	/biosample-types/cell_line_EFO_0003072/	1658124295	2012-01-23T00:00:00.000000+00:00	/files/ENCFF000QXH/@@download/ENCFF000QXH.bam	13be690710870ec09c6b1824f0340ae4	3342
ENCFF000QXI	released	/experiments/ENCSR000BTA/	ChIP-seq	single-ended	SKnSH	SKnSH	Identified		-0.940704	-1.87088	nan	nan	nan	-1.30578	-0.660826	5.90227	-	/files/ENCFF000QXU/	alignments	/biosample-types/cell_line_EFO_0003072/	1507469501	2012-01-23T00:00:00.000000+00:00	/files/ENCFF000QXI/@@download/ENCFF000QXI.bam	30b79f789e786c968272e127474f54e1	10337
ENCFF000QXM	released	/experiments/ENCSR000BVB/	ChIP-seq	single-ended	SKnSH	SKnSH	Identified		-0.848741	-2.95405	nan	nan	-1.50585	-2.0803	nan	5.14316	-	/files/ENCFF000QYA/	alignments	/biosample-types/cell_line_EFO_0003072/	1800900486	2012-01-23T00:00:00.000000+00:00	/files/ENCFF000QXM/@@download/ENCFF000QXM.bam	7b8463d510c1f331ae3fdfb314b8fbe9	3689
ENCFF000QXQ	released	/experiments/ENCSR000BVB/	ChIP-seq	single-ended	SKnSH	SKnSH	Identified		-0.0893954	-1.05369	nan	nan	nan	-1.59698	nan	6.82627	-	/files/ENCFF000QYD/	alignments	/biosample-types/cell_line_EFO_0003072/	1504764040	2012-01-23T00:00:00.000000+00:00	/files/ENCFF000QXQ/@@download/ENCFF000QXQ.bam	10d3853074e18fcb666ea9253ed20708	3263
ENCFF000QXV	released	/experiments/ENCSR000BTB/	ChIP-seq	single-ended	SKnSH	SKnSH	Identified		-0.54312	nan	nan	nan	nan	-4.58751	-1.53796	4.0626	-	/files/ENCFF000QYH/	alignments	/biosample-types/cell_line_EFO_0003072/	1381669464	2012-01-23T00:00:00.000000+00:00	/files/ENCFF000QXV/@@download/ENCFF000QXV.bam	4d1511e4f7139ff7f0d6ffaff4931801	3708
ENCFF000QXY	released	/experiments/ENCSR000BTB/	ChIP-seq	single-ended	SKnSH	SKnSH	Identified		0.603278	-0.373164	nan	0.812166	0.15914	-0.748194	nan	6.39523	-	/files/ENCFF000QYJ/	alignments	/biosample-types/cell_line_EFO_0003072/	1223341202	2012-01-23T00:00:00.000000+00:00	/files/ENCFF000QXY/@@download/ENCFF000QXY.bam	f9016ae757ea9f2ab0ac94feeed00aa9	3709
ENCFF000QYC	released	/experiments/ENCSR000BTG/	ChIP-seq	single-ended	SKnSH	SKnSH	Identified		1.90761	-1.86831	nan	nan	nan	-1.33816	nan	7.03667	-	/files/ENCFF000QYP/	alignments	/biosample-types/cell_line_EFO_0003072/	1100662972	2012-01-23T00:00:00.000000+00:00	/files/ENCFF000QYC/@@download/ENCFF000QYC.bam	82f72a5f130a5307313e25f3da873f57	10179
ENCFF000QYG	released	/experiments/ENCSR000BTG/	ChIP-seq	single-ended	SKnSH	SKnSH	Identified		-0.0419652	-1.72018	-0.367026	nan	0.228931	-0.98499	0.983346	5.70281	-	/files/ENCFF000QYW/	alignments	/biosample-types/cell_line_EFO_0003072/	2211026910	2012-01-23T00:00:00.000000+00:00	/files/ENCFF000QYG/@@download/ENCFF000QYG.bam	094edd6b07ea829cc973ad9b4aabc9aa	3686
ENCFF000QYL	released	/experiments/ENCSR000BTH/	ChIP-seq	single-ended	SKnSH	SKnSH	Identified		-0.152157	nan	nan	nan	nan	-0.438567	-0.201626	7.08454	-	/files/ENCFF000QYZ/	alignments	/biosample-types/cell_line_EFO_0003072/	1939248667	2012-01-23T00:00:00.000000+00:00	/files/ENCFF000QYL/@@download/ENCFF000QYL.bam	51e6ac9a3fe28cc3d35859fbeef5fe48	10286
ENCFF000QYO	released	/experiments/ENCSR000BTH/	ChIP-seq	single-ended	SKnSH	SKnSH	Identified		-1.16982	-1.38028	-0.514577	nan	-0.892553	-1.68888	-0.183034	5.21062	-	/files/ENCFF000QZA/	alignments	/biosample-types/cell_line_EFO_0003072/	1903231171	2012-01-23T00:00:00.000000+00:00	/files/ENCFF000QYO/@@download/ENCFF000QYO.bam	9d0dbf1078536fe49e2069e8142c803e	3273
ENCFF000QYS	archived	/experiments/ENCSR000BSK/	ChIP-seq	single-ended	SKnSH	SKnSH	Identified		1.80234	-0.824372	0.611489	nan	0.27707	-1.66239	nan	6.89308	-	/files/ENCFF000QZG/	alignments	/biosample-types/cell_line_EFO_0003072/	1507897199	2012-01-23T00:00:00.000000+00:00	/files/ENCFF000QYS/@@download/ENCFF000QYS.bam	ac4cb6a5a5850f06a7f6bddee790bb3f	1804
ENCFF000QYT	archived	/experiments/ENCSR000BSK/	ChIP-seq	single-ended	SKnSH	SKnSH	Identified		-2.0013	-0.794355	-1.00884	nan	nan	-1.5816	-0.858503	5.65859	-	/files/ENCFF000QZK/	alignments	/biosample-types/cell_line_EFO_0003072/	2769883290	2012-01-23T00:00:00.000000+00:00	/files/ENCFF000QYT/@@download/ENCFF000QYT.bam	7a75c89b05f1918298388e59a4a4909f	10277
ENCFF000QZB	released	/experiments/ENCSR000BVD/	ChIP-seq	single-ended	SKnSH	SKnSH	Identified		-0.842889	-2.63538	nan	nan	nan	-1.89292	-0.775775	6.00197	-	/files/ENCFF000QZN/	alignments	/biosample-types/cell_line_EFO_0003072/	1308785872	2012-01-23T00:00:00.000000+00:00	/files/ENCFF000QZB/@@download/ENCFF000QZB.bam	4f9f33dc4924e842655927721d7ca736	10111
ENCFF000QZE	released	/experiments/ENCSR000BVD/	ChIP-seq	single-ended	SKnSH	SKnSH	Identified		1.87169	-1.18308	0.429613	nan	-0.0948078	-0.666405	-0.509845	6.71315	-	/files/ENCFF000QZQ/	alignments	/biosample-types/cell_line_EFO_0003072/	1356106884	2012-01-23T00:00:00.000000+00:00	/files/ENCFF000QZE/@@download/ENCFF000QZE.bam	d7f2595a353d922114482b9de87a5c4a	2123
ENCFF000QZI	released	/experiments/ENCSR000BVC/	ChIP-seq	single-ended	SKnSH	SKnSH	Identified		1.5416	-1.05218	0.534546	0.445841	0.0391001	nan	1.86353	6.33956	-	/files/ENCFF000QZY/	alignments	/biosample-types/cell_line_EFO_0003072/	1582011329	2012-01-23T00:00:00.000000+00:00	/files/ENCFF000QZI/@@download/ENCFF000QZI.bam	9d9d2c6d96e9324a2636842b5c4da2e1	10231
ENCFF000QZJ	released	/experiments/ENCSR000BVC/	ChIP-seq	single-ended	SKnSH	SKnSH	Identified		0.496303	0.157945	nan	nan	nan	-2.33893	nan	6.41596	-	/files/ENCFF000QZV/	alignments	/biosample-types/cell_line_EFO_0003072/	888478364	2012-01-23T00:00:00.000000+00:00	/files/ENCFF000QZJ/@@download/ENCFF000QZJ.bam	d838fb9066af413414be46ceffcfc01b	13018
ENCFF000QZR	released	/experiments/ENCSR000BSV/	ChIP-seq	single-ended	SKnSH	SKnSH	Identified		nan	-3.25017	nan	-0.340015	-1.25408	-2.64715	nan	5.21755	-	/files/ENCFF000RAE/	alignments	/biosample-types/cell_line_EFO_0003072/	1465403900	2012-01-23T00:00:00.000000+00:00	/files/ENCFF000QZR/@@download/ENCFF000QZR.bam	b52b2a21d4abed41cd6b99f3380ef99c	10207
ENCFF000QZU	released	/experiments/ENCSR000BSV/	ChIP-seq	single-ended	SKnSH	SKnSH	Identified		nan	-1.65135	nan	nan	-0.543067	-1.50456	nan	6.09673	-	/files/ENCFF000RAK/	alignments	/biosample-types/cell_line_EFO_0003072/	2125762946	2012-01-23T00:00:00.000000+00:00	/files/ENCFF000QZU/@@download/ENCFF000QZU.bam	7454d1b1728d4d13b653bd254bfe064b	5937
ENCFF000QZZ	archived	/experiments/ENCSR000BJJ/	ChIP-seq	single-ended	SKnSH	SKnSH	Identified		-2.85087	-3.01386	-0.846072	-0.650676	-2.15641	-2.20472	-1.731	2.99448	-	/files/ENCFF000RAL/	alignments	/biosample-types/cell_line_EFO_0003072/	1445282075	2012-01-23T00:00:00.000000+00:00	/files/ENCFF000QZZ/@@download/ENCFF000QZZ.bam	5f4d39c136d76a2b03ab835fe2f9c21b	10211
ENCFF000RAC	archived	/experiments/ENCSR000BJJ/	ChIP-seq	single-ended	SKnSH	SKnSH	Identified		-1.44345	-1.74924	-2.27786	-2.06841	-1.21136	-1.75448	-1.26808	3.56902	-	/files/ENCFF000RAO/	alignments	/biosample-types/cell_line_EFO_0003072/	2080170595	2012-01-23T00:00:00.000000+00:00	/files/ENCFF000RAC/@@download/ENCFF000RAC.bam	a0e579bdc43899c595f965a821e8aec4	10197
ENCFF000RAG	archived	/experiments/ENCSR000BOZ/	ChIP-seq	single-ended	SKnSH	SKnSH	Identified		0.483074	-3.347	nan	nan	nan	0.113349	-0.388821	6.36019	-	/files/ENCFF000RAT/	alignments	/biosample-types/cell_line_EFO_0003072/	860268773	2012-01-23T00:00:00.000000+00:00	/files/ENCFF000RAG/@@download/ENCFF000RAG.bam	74e68a650822e88a0f98ba2075c77e47	12977
ENCFF000RAH	archived	/experiments/ENCSR000BOZ/	ChIP-seq	single-ended	SKnSH	SKnSH	Identified		nan	-3.40892	nan	0.471071	nan	-1.45676	nan	6.02094	-	/files/ENCFF000RAW/	alignments	/biosample-types/cell_line_EFO_0003072/	1303017375	2012-01-23T00:00:00.000000+00:00	/files/ENCFF000RAH/@@download/ENCFF000RAH.bam	72651a3100e95c30973a349e48f4e658	1873
ENCFF000RAP	archived	/experiments/ENCSR000BUA/	ChIP-seq	single-ended	SKnSH	SKnSH	Identified		0.196551	-0.709973	2.76515	nan	nan	-1.86322	nan	6.88589	-	/files/ENCFF000RBC/	alignments	/biosample-types/cell_line_EFO_0003072/	1062186505	2012-01-23T00:00:00.000000+00:00	/files/ENCFF000RAP/@@download/ENCFF000RAP.bam	1cfa63cd43299a70ac9549f08a42acc1	1875
ENCFF000RAS	archived	/experiments/ENCSR000BUA/	ChIP-seq	single-ended	SKnSH	SKnSH	Identified		1.72837	-2.61563	1.00696	0.0425815	-0.580349	-2.0127	1.59544	6.1235	-	/files/ENCFF000RBI/	alignments	/biosample-types/cell_line_EFO_0003072/	1887547671	2012-01-23T00:00:00.000000+00:00	/files/ENCFF000RAS/@@download/ENCFF000RAS.bam	8622bf399ba2fbfc2bc7f63e0bfb0ea2	10214
ENCFF000RAX	released	/experiments/ENCSR000BVE/	ChIP-seq	single-ended	SKnSH	SKnSH	Identified		-0.840672	-2.63618	1.48914	nan	nan	-1.13682	nan	5.76385	-	/files/ENCFF000RBK/	alignments	/biosample-types/cell_line_EFO_0003072/	1703644977	2012-01-23T00:00:00.000000+00:00	/files/ENCFF000RAX/@@download/ENCFF000RAX.bam	c1641975f76801d22d7eb9d0d7620194	1817
ENCFF000RBA	released	/experiments/ENCSR000BVE/	ChIP-seq	single-ended	SKnSH	SKnSH	Identified		-1.34899	-2.34818	-0.406514	-0.501972	0.726297	-1.05491	nan	6.38241	-	/files/ENCFF000RBO/	alignments	/biosample-types/cell_line_EFO_0003072/	2281535706	2012-01-23T00:00:00.000000+00:00	/files/ENCFF000RBA/@@download/ENCFF000RBA.bam	63554b2e226ed12b6bd3e947e04631e6	10228
ENCFF000RBE	archived	/experiments/ENCSR000BPA/	ChIP-seq	single-ended	SKnSH	SKnSH	Identified		1.4678	-3.72958	nan	-0.0440555	nan	-3.05384	-1.58552	5.65996	-	/files/ENCFF000RBN/	alignments	/biosample-types/cell_line_EFO_0003072/	715308457	2012-01-23T00:00:00.000000+00:00	/files/ENCFF000RBE/@@download/ENCFF000RBE.bam	42f346a7aade3757310a52150f01bb7d	9999
ENCFF000RBF	archived	/experiments/ENCSR000BPA/	ChIP-seq	single-ended	SKnSH	SKnSH	Identified		1.86956	-1.88074	0.131699	-0.763402	nan	-1.24128	-2.16528	5.84435	-	/files/ENCFF000RBS/	alignments	/biosample-types/cell_line_EFO_0003072/	1673765421	2012-01-23T00:00:00.000000+00:00	/files/ENCFF000RBF/@@download/ENCFF000RBF.bam	80018e02dd4b48efaed966a6219572cb	10230
ENCFF000RBM	archived	/experiments/ENCSR000BGN/	ChIP-seq	single-ended	SKnSH	SKnSH	Identified		-2.48938	-1.3682	-1.60303	nan	-0.760274	-2.78874	-1.23107	3.41536	-	/files/ENCFF000RBV/	alignments	/biosample-types/cell_line_EFO_0003072/	855730050	2012-01-23T00:00:00.000000+00:00	/files/ENCFF000RBM/@@download/ENCFF000RBM.bam	c4d5fc40770f94014b4e502ebc5b86b5	10189
ENCFF000RBP	archived	/experiments/ENCSR000BGN/	ChIP-seq	single-ended	SKnSH	SKnSH	Identified		-0.600569	-2.78272	-2.49719	-1.34976	-2.89147	-1.88232	-2.2159	2.87767	-	/files/ENCFF000RBY/	alignments	/biosample-types/cell_line_EFO_0003072/	984088962	2012-01-23T00:00:00.000000+00:00	/files/ENCFF000RBP/@@download/ENCFF000RBP.bam	2b0e56498c161b1e6ed5edd95bbb8913	10013
ENCFF000RBT	archived	/experiments/ENCSR000BPR/	ChIP-seq	single-ended	SKnSH	SKnSH	Identified		nan	-2.62473	-0.0681744	nan	1.11005	-1.6811	-0.958202	5.91574	-	/files/ENCFF000RCC/	alignments	/biosample-types/cell_line_EFO_0003072/	1570779333	2012-01-23T00:00:00.000000+00:00	/files/ENCFF000RBT/@@download/ENCFF000RBT.bam	4478aab4a127818757b8e779cfe47446	10366
ENCFF000RBU	archived	/experiments/ENCSR000BPR/	ChIP-seq	single-ended	SKnSH	SKnSH	Identified		-0.485082	-1.9642	nan	nan	nan	-2.41362	nan	6.4964	-	/files/ENCFF000RCB/	alignments	/biosample-types/cell_line_EFO_0003072/	1379283991	2012-01-23T00:00:00.000000+00:00	/files/ENCFF000RBU/@@download/ENCFF000RBU.bam	5a65843b4353678a0fb50f917aeaf66b	1825
ENCFF000RBW	archived	/experiments/ENCSR000BPR/	ChIP-seq	single-ended	SKnSH	SKnSH	Identified		nan	-1.55879	nan	nan	nan	-1.6267	nan	5.55832	-	/files/ENCFF000RCF/	alignments	/biosample-types/cell_line_EFO_0003072/	1291517628	2012-01-23T00:00:00.000000+00:00	/files/ENCFF000RBW/@@download/ENCFF000RBW.bam	aa2f91256457d218ce89913455740183	13048
ENCFF000RCD	archived	/experiments/ENCSR000BVW/	ChIP-seq	single-ended	SKnSH	SKnSH	Identified		nan	-2.65532	nan	nan	0.294111	-2.04998	nan	7.4473	-	/files/ENCFF000RCK/	alignments	/biosample-types/cell_line_EFO_0003072/	997285378	2012-01-23T00:00:00.000000+00:00	/files/ENCFF000RCD/@@download/ENCFF000RCD.bam	c994a2099be98b0f58558a306f8ca411	1828
ENCFF000RCE	archived	/experiments/ENCSR000BVW/	ChIP-seq	single-ended	SKnSH	SKnSH	Identified		nan	-1.53344	nan	nan	0.772594	-1.98286	-0.867382	6.38779	-	/files/ENCFF000RCP/	alignments	/biosample-types/cell_line_EFO_0003072/	1685932504	2012-01-23T00:00:00.000000+00:00	/files/ENCFF000RCE/@@download/ENCFF000RCE.bam	bc1edab9d60c0af6ade10ec386bed2bb	1833
ENCFF000RCG	archived	/experiments/ENCSR000BVW/	ChIP-seq	single-ended	SKnSH	SKnSH	Identified		-1.40677	-3.00219	nan	nan	nan	-1.27672	-1.29985	5.69925	-	/files/ENCFF000RCM/	alignments	/biosample-types/cell_line_EFO_0003072/	1647054780	2012-01-23T00:00:00.000000+00:00	/files/ENCFF000RCG/@@download/ENCFF000RCG.bam	a21165d3e18659758fb985f0feb6eeab	10362
ENCFF000RCH	archived	/experiments/ENCSR000BVW/	ChIP-seq	single-ended	SKnSH	SKnSH	Identified		-0.746452	-2.38548	nan	nan	nan	-2.78719	nan	6.42067	-	/files/ENCFF000RCT/	alignments	/biosample-types/cell_line_EFO_0003072/	1459454063	2012-01-23T00:00:00.000000+00:00	/files/ENCFF000RCH/@@download/ENCFF000RCH.bam	90f147b5b809617572fb56a0def11a70	13054
ENCFF000RCO	released	/experiments/ENCSR000BVG/	ChIP-seq	single-ended	SKnSH	SKnSH	Identified		nan	-3.41048	nan	nan	-0.288378	-2.2335	nan	6.14347	-	/files/ENCFF000RDA/	alignments	/biosample-types/cell_line_EFO_0003072/	1630876486	2012-01-23T00:00:00.000000+00:00	/files/ENCFF000RCO/@@download/ENCFF000RCO.bam	574b3dcccc2156a54feaafb2161363ce	3588
ENCFF000RCS	released	/experiments/ENCSR000BVG/	ChIP-seq	single-ended	SKnSH	SKnSH	Identified		nan	-0.699462	nan	nan	nan	-2.7001	0.498326	5.76938	-	/files/ENCFF000RCY/	alignments	/biosample-types/cell_line_EFO_0003072/	1184619894	2012-01-23T00:00:00.000000+00:00	/files/ENCFF000RCS/@@download/ENCFF000RCS.bam	1a879d7e89fb85b1061616715c98cc7c	3592
ENCFF000RCW	archived	/experiments/ENCSR000BPB/	ChIP-seq	single-ended	SKnSH	SKnSH	Identified		-0.981434	-1.8848	nan	1.09399	-0.662404	-1.20706	nan	5.79804	-	/files/ENCFF000RDJ/	alignments	/biosample-types/cell_line_EFO_0003072/	1372040560	2012-01-23T00:00:00.000000+00:00	/files/ENCFF000RCW/@@download/ENCFF000RCW.bam	03a054288d43e7b6bc0199755875bfdf	3603
ENCFF000RCX	archived	/experiments/ENCSR000BPB/	ChIP-seq	single-ended	SKnSH	SKnSH	Identified		-0.891064	-1.96444	nan	nan	-1.46297	-1.39794	-1.08533	5.10867	-	/files/ENCFF000RDL/	alignments	/biosample-types/cell_line_EFO_0003072/	1451909160	2012-01-23T00:00:00.000000+00:00	/files/ENCFF000RCX/@@download/ENCFF000RCX.bam	df001e234dd670e2238995386cd476cc	10152
ENCFF000RDE	archived	/experiments/ENCSR000BQF/	ChIP-seq	single-ended	SKnSH	SKnSH	Identified		0.227379	-3.12327	nan	0.632	1.6494	-1.51702	nan	6.01822	-	/files/ENCFF000RDS/	alignments	/biosample-types/cell_line_EFO_0003072/	1440326795	2012-01-23T00:00:00.000000+00:00	/files/ENCFF000RDE/@@download/ENCFF000RDE.bam	c75d7b2cefaa4197f16b7ef0b4080731	13068
ENCFF000RDG	archived	/experiments/ENCSR000BQF/	ChIP-seq	single-ended	SKnSH	SKnSH	Identified		-2.42287	-3.00461	-1.6708	nan	-1.52841	-2.38134	-0.454723	4.98394	-	/files/ENCFF000RDR/	alignments	/biosample-types/cell_line_EFO_0003072/	1453143371	2012-01-23T00:00:00.000000+00:00	/files/ENCFF000RDG/@@download/ENCFF000RDG.bam	39afb08bead873d98e9e09eb044df276	10308
ENCFF000RDM	released	/experiments/ENCSR000BSL/	ChIP-seq	single-ended	SKnSH	SKnSH	Identified		1.03697	-1.93452	nan	nan	0.450294	-3.98026	-0.817292	5.39117	-	/files/ENCFF000REA/	alignments	/biosample-types/cell_line_EFO_0003072/	1453012489	2012-01-23T00:00:00.000000+00:00	/files/ENCFF000RDM/@@download/ENCFF000RDM.bam	491032f3d0f9719f8b91cb7051649b93	10191
ENCFF000RDP	released	/experiments/ENCSR000BSL/	ChIP-seq	single-ended	SKnSH	SKnSH	Identified		-0.878916	-2.15181	-1.72151	nan	nan	-2.3882	nan	4.96526	-	/files/ENCFF000REF/	alignments	/biosample-types/cell_line_EFO_0003072/	2512975078	2012-01-23T00:00:00.000000+00:00	/files/ENCFF000RDP/@@download/ENCFF000RDP.bam	a7ad19d28432424b5bbc2609d244760b	12848
ENCFF000RDU	released	/experiments/ENCSR000BUQ/	ChIP-seq	single-ended	SKnSH	SKnSH	Identified		-0.154699	-2.98883	0.731645	nan	nan	-0.940952	nan	5.37828	-	/files/ENCFF000REC/	alignments	/biosample-types/cell_line_EFO_0003072/	1107675843	2012-01-23T00:00:00.000000+00:00	/files/ENCFF000RDU/@@download/ENCFF000RDU.bam	9e202354e176a4afdea4e7475d56aa9a	3657
ENCFF000RDX	released	/experiments/ENCSR000BUQ/	ChIP-seq	single-ended	SKnSH	SKnSH	Identified		nan	-2.70521	nan	nan	nan	-2.55679	nan	5.82235	-	/files/ENCFF000REI/	alignments	/biosample-types/cell_line_EFO_0003072/	1373580972	2012-01-23T00:00:00.000000+00:00	/files/ENCFF000RDX/@@download/ENCFF000RDX.bam	ed173a8c6b65679ed212f4dfbf47a44c	2402
ENCFF000REB	released	/experiments/ENCSR000BTZ/	ChIP-seq	single-ended	SKnSH	SKnSH	Identified		-1.58445	-3.38248	nan	nan	-1.18932	-3.7103	nan	3.50368	-	/files/ENCFF000RER/	alignments	/biosample-types/cell_line_EFO_0003072/	1418668884	2012-01-23T00:00:00.000000+00:00	/files/ENCFF000REB/@@download/ENCFF000REB.bam	e9cc37f8a076df0b2e2ef50fb5e0464a	10634
ENCFF000REG	released	/experiments/ENCSR000BTZ/	ChIP-seq	single-ended	SKnSH	SKnSH	Identified		-0.360367	-0.905133	0.563685	nan	nan	-1.57665	nan	5.83626	-	/files/ENCFF000REP/	alignments	/biosample-types/cell_line_EFO_0003072/	1256032224	2012-01-23T00:00:00.000000+00:00	/files/ENCFF000REG/@@download/ENCFF000REG.bam	41ff1d8936e4201eca202f2c6330a811	10636
ENCFF000REK	released	/experiments/ENCSR000BSM/	ChIP-seq	single-ended	SKnSH	SKnSH	Identified		-1.32584	-2.73942	nan	nan	nan	-4.4085	-1.39401	4.64564	-	/files/ENCFF000REX/	alignments	/biosample-types/cell_line_EFO_0003072/	949642149	2012-01-23T00:00:00.000000+00:00	/files/ENCFF000REK/@@download/ENCFF000REK.bam	8366f8ddcdbc9c438da05cfb247c3a5b	3801
ENCFF000REN	released	/experiments/ENCSR000BSM/	ChIP-seq	single-ended	SKnSH	SKnSH	Identified		-0.224251	-1.01642	-0.235596	nan	-1.37293	-1.39375	-2.00975	5.47114	-	/files/ENCFF000REZ/	alignments	/biosample-types/cell_line_EFO_0003072/	1669372767	2012-01-23T00:00:00.000000+00:00	/files/ENCFF000REN/@@download/ENCFF000REN.bam	754a081816d92e619fc4999a4c44e833	2236
ENCFF000RES	released	/experiments/ENCSR000BTS/	ChIP-seq	single-ended	SKnSH	SKnSH	Identified		1.84113	-0.954616	nan	nan	nan	-0.634277	nan	7.12241	-	/files/ENCFF000RFF/	alignments	/biosample-types/cell_line_EFO_0003072/	698271268	2012-01-23T00:00:00.000000+00:00	/files/ENCFF000RES/@@download/ENCFF000RES.bam	98ff06902c6b439e23f0a97383fde914	7281
ENCFF000REV	released	/experiments/ENCSR000BTS/	ChIP-seq	single-ended	SKnSH	SKnSH	Identified		0.597098	-2.02866	0.159748	nan	nan	-1.42122	-0.265219	6.13876	-	/files/ENCFF000RFG/	alignments	/biosample-types/cell_line_EFO_0003072/	1533449466	2012-01-23T00:00:00.000000+00:00	/files/ENCFF000REV/@@download/ENCFF000REV.bam	0f486d07a17ca566242f76f3942ae195	10126
ENCFF000RFA	archived	/experiments/ENCSR000BLX/	ChIP-seq	single-ended	SKnSH	SKnSH	Identified		nan	nan	nan	nan	nan	0.277366	nan	5.34009	-	/files/ENCFF000RFI/	alignments	/biosample-types/cell_line_EFO_0003072/	545208503	2012-01-23T00:00:00.000000+00:00	/files/ENCFF000RFA/@@download/ENCFF000RFA.bam	6a307ab92b4290c2a50292ca9e16fa93	3814
ENCFF000RFD	archived	/experiments/ENCSR000BLX/	ChIP-seq	single-ended	SKnSH	SKnSH	Identified		0.356642	nan	2.42618	nan	nan	nan	nan	6.13668	-	/files/ENCFF000RFO/	alignments	/biosample-types/cell_line_EFO_0003072/	570413779	2012-01-23T00:00:00.000000+00:00	/files/ENCFF000RFD/@@download/ENCFF000RFD.bam	c971011011d8ddb981121f0afe1658b1	10124
ENCFF000RFL	archived	/experiments/ENCSR000BMA/	ChIP-seq	single-ended	SKnSH	SKnSH	Identified		nan	nan	3.44986	nan	nan	-0.557153	nan	7.09515	-	/files/ENCFF000RFV/	alignments	/biosample-types/cell_line_EFO_0003072/	583200302	2012-01-23T00:00:00.000000+00:00	/files/ENCFF000RFL/@@download/ENCFF000RFL.bam	f8b71ed21809ea7416407e0983cbb510	4020
ENCFF000RFM	archived	/experiments/ENCSR000BMA/	ChIP-seq	single-ended	SKnSH	SKnSH	Identified		nan	-1.89508	nan	nan	nan	-1.30812	nan	5.52231	-	/files/ENCFF000RFU/	alignments	/biosample-types/cell_line_EFO_0003072/	912773383	2012-01-23T00:00:00.000000+00:00	/files/ENCFF000RFM/@@download/ENCFF000RFM.bam	9ee1c23dc026d1b26b69bf897d88e75b	7292
ENCFF000RFQ	archived	/experiments/ENCSR000BLY/	ChIP-seq	single-ended	SKnSH	SKnSH	Identified		0.188663	-1.41989	0.793043	1.90267	nan	-2.46104	-0.736118	5.53625	-	/files/ENCFF000RGA/	alignments	/biosample-types/cell_line_EFO_0003072/	1014779972	2012-01-23T00:00:00.000000+00:00	/files/ENCFF000RFQ/@@download/ENCFF000RFQ.bam	37bed403b5302dfb37bba937052e34f6	7297
ENCFF000RFT	archived	/experiments/ENCSR000BLY/	ChIP-seq	single-ended	SKnSH	SKnSH	Identified		nan	-1.60286	1.55346	nan	nan	-3.34392	nan	5.32306	-	/files/ENCFF000RGF/	alignments	/biosample-types/cell_line_EFO_0003072/	1096586558	2012-01-23T00:00:00.000000+00:00	/files/ENCFF000RFT/@@download/ENCFF000RFT.bam	f623d75c4a392447789e560efc7d1884	2150
ENCFF000RFY	archived	/experiments/ENCSR000BLQ/	ChIP-seq	single-ended	SKnSH	SKnSH	Identified		0.933257	nan	nan	nan	nan	-0.63317	nan	7.33334	-	/files/ENCFF000RGI/	alignments	/biosample-types/cell_line_EFO_0003072/	1025441599	2012-01-23T00:00:00.000000+00:00	/files/ENCFF000RFY/@@download/ENCFF000RFY.bam	61b2c38daceaaf6c25444cadf00ca381	2154
ENCFF000RGB	archived	/experiments/ENCSR000BMF/	ChIP-seq	single-ended	SKnSH	SKnSH	Identified		nan	-1.96576	nan	nan	nan	-2.17249	nan	6.08364	-	/files/ENCFF000RGQ/	alignments	/biosample-types/cell_line_EFO_0003072/	774525907	2012-01-23T00:00:00.000000+00:00	/files/ENCFF000RGB/@@download/ENCFF000RGB.bam	87abd282421e6349aa121ac1fc72ebd4	10566
ENCFF000RGE	archived	/experiments/ENCSR000BMF/	ChIP-seq	single-ended	SKnSH	SKnSH	Identified		1.39897	-1.37139	2.82011	nan	nan	-0.131194	nan	4.85726	-	/files/ENCFF000RGM/	alignments	/biosample-types/cell_line_EFO_0003072/	431056719	2012-01-23T00:00:00.000000+00:00	/files/ENCFF000RGE/@@download/ENCFF000RGE.bam	b27615ac66b40f7a943621ab6d74bd09	10406
ENCFF000RGJ	archived	/experiments/ENCSR000BLZ/	ChIP-seq	single-ended	SKnSH	SKnSH	Identified		0.382903	-0.797189	-1.59309	1.62608	0.0486479	-1.92017	0.322296	5.67612	-	/files/ENCFF000RGV/	alignments	/biosample-types/cell_line_EFO_0003072/	939427019	2012-01-23T00:00:00.000000+00:00	/files/ENCFF000RGJ/@@download/ENCFF000RGJ.bam	c477cec97dcb67a194e0bcb4cda3970b	4010
ENCFF000RGN	archived	/experiments/ENCSR000BLZ/	ChIP-seq	single-ended	SKnSH	SKnSH	Identified		1.24956	0.263955	-1.04422	nan	nan	-3.03678	nan	7.07633	-	/files/ENCFF000RGY/	alignments	/biosample-types/cell_line_EFO_0003072/	1351377109	2012-01-23T00:00:00.000000+00:00	/files/ENCFF000RGN/@@download/ENCFF000RGN.bam	543c11af5a13936a50c98d991030dec5	2099
ENCFF000RLW	archived	/experiments/ENCSR000DNA/	ChIP-seq	single-ended	A549	A549	Identified		4.2743	-2.19077	-0.307328	nan	-1.49523	-3.07219	-2.74351	-1.16413	-	/files/ENCFF000RMB/	alignments	/biosample-types/cell_line_EFO_0001086/	1391119208	2012-07-26T00:00:00.000000+00:00	/files/ENCFF000RLW/@@download/ENCFF000RLW.bam	5324e783162610f17d4d7a69d81aa8c0	2147
ENCFF000RLY	archived	/experiments/ENCSR000DNA/	ChIP-seq	single-ended	A549	A549	Identified		5.78058	-2.78039	2.18373	nan	nan	-2.59128	nan	nan	-	/files/ENCFF000RMC/	alignments	/biosample-types/cell_line_EFO_0001086/	1366738083	2012-07-26T00:00:00.000000+00:00	/files/ENCFF000RLY/@@download/ENCFF000RLY.bam	12ef6805ba5b51fa052c88b48396c6a0	1912
ENCFF000RMA	archived	/experiments/ENCSR000DNB/	ChIP-seq	single-ended	A549	A549	Identified		6.43639	-2.57195	0.0746474	nan	-0.303553	-1.11116	0.323207	nan	-		alignments	/biosample-types/cell_line_EFO_0001086/	1478736538	2012-07-26T00:00:00.000000+00:00	/files/ENCFF000RMA/@@download/ENCFF000RMA.bam	0f17442a40250b0f831fffdd9dcf59d9	7067
ENCFF000RME	released	/experiments/ENCSR000DMZ/	ChIP-seq	single-ended	A549	A549	Identified		6.0909	-2.95832	0.288202	nan	nan	-1.40067	nan	nan	-	/files/ENCFF000RMM/	alignments	/biosample-types/cell_line_EFO_0001086/	1292714836	2012-07-26T00:00:00.000000+00:00	/files/ENCFF000RME/@@download/ENCFF000RME.bam	b9b9a57bea8c1a5e1ab05b3411c7d23e	1914
ENCFF000RMG	released	/experiments/ENCSR000DMZ/	ChIP-seq	single-ended	A549	A549	Identified		6.25449	-3.81679	1.85472	nan	nan	-1.2045	nan	0.0989755	-	/files/ENCFF000RMO/	alignments	/biosample-types/cell_line_EFO_0001086/	1090134829	2012-07-26T00:00:00.000000+00:00	/files/ENCFF000RMG/@@download/ENCFF000RMG.bam	ca0b631be1d04e6cdde0f2e4e1920199	3646
ENCFF000RSN	released	/experiments/ENCSR000DLN/	ChIP-seq	single-ended	HELA	HELA	Identified		nan	-1.51274	5.72631	nan	2.14409	-0.912944	nan	2.51332	-	/files/ENCFF000RSR/	alignments	/biosample-types/cell_line_EFO_0002791/	327119292	2012-07-26T00:00:00.000000+00:00	/files/ENCFF000RSN/@@download/ENCFF000RSN.bam	7b7e1ee1d1761a9bfce909a3b9457c92	2724
ENCFF000RSO	released	/experiments/ENCSR000DLN/	ChIP-seq	single-ended	HELA	HELA	Identified		0.97123	-1.52492	5.35925	nan	nan	-1.92558	nan	nan	-	/files/ENCFF000RST/	alignments	/biosample-types/cell_line_EFO_0002791/	335051238	2012-07-26T00:00:00.000000+00:00	/files/ENCFF000RSO/@@download/ENCFF000RSO.bam	051d25b8dea30181a64ddc9e1088a9dc	2867
ENCFF000RSV	archived	/experiments/ENCSR000DLO/	ChIP-seq	single-ended	HELA	HELA	Identified		nan	-1.92383	5.49009	1.17814	nan	-1.02643	-0.991782	nan	-	/files/ENCFF000RTA/	alignments	/biosample-types/cell_line_EFO_0002791/	596026963	2012-07-26T00:00:00.000000+00:00	/files/ENCFF000RSV/@@download/ENCFF000RSV.bam	2b65880e833378cc733a722988a276bd	3198
ENCFF000RSX	archived	/experiments/ENCSR000DLO/	ChIP-seq	single-ended	HELA	HELA	Identified		0.109079	-1.11936	5.38919	nan	nan	-1.5341	-1.11574	nan	-	/files/ENCFF000RTC/	alignments	/biosample-types/cell_line_EFO_0002791/	516016932	2012-07-26T00:00:00.000000+00:00	/files/ENCFF000RSX/@@download/ENCFF000RSX.bam	229c4ad186d379815cd294f20cc8d6ea	2716
ENCFF000RTD	archived	/experiments/ENCSR000DLP/	ChIP-seq	single-ended	HELA	HELA	Identified		-0.100339	nan	5.07169	nan	nan	-2.63348	nan	nan	-		alignments	/biosample-types/cell_line_EFO_0002791/	432630922	2012-07-26T00:00:00.000000+00:00	/files/ENCFF000RTD/@@download/ENCFF000RTD.bam	e3e3b38e6df3b0ca68360c84ca05373f	3142
ENCFF000RTG	archived	/experiments/ENCSR000DLM/	ChIP-seq	single-ended	HELA	HELA	Identified		1.72941	-0.768148	5.99272	nan	nan	-1.91756	nan	3.36522	-	/files/ENCFF000RTM/	alignments	/biosample-types/cell_line_EFO_0002791/	283281106	2012-07-26T00:00:00.000000+00:00	/files/ENCFF000RTG/@@download/ENCFF000RTG.bam	8d8a3c7e5d4608dee152ba15c295d39d	2857
ENCFF000RTJ	archived	/experiments/ENCSR000DLM/	ChIP-seq	single-ended	HELA	HELA	Identified		-0.152323	-1.05279	4.87296	nan	-0.195392	-2.91786	-0.317382	0.459112	-	/files/ENCFF000RTT/	alignments	/biosample-types/cell_line_EFO_0002791/	363388491	2012-07-26T00:00:00.000000+00:00	/files/ENCFF000RTJ/@@download/ENCFF000RTJ.bam	fc36a0db2084920b756ce159d1d4afd9	3181
ENCFF000RTO	archived	/experiments/ENCSR000DLR/	ChIP-seq	single-ended	HepG2	HepG2	Identified		nan	-2.95897	nan	5.23743	nan	-2.34032	nan	nan	-	/files/ENCFF000RTY/	alignments	/biosample-types/cell_line_EFO_0001187/	440376863	2012-07-26T00:00:00.000000+00:00	/files/ENCFF000RTO/@@download/ENCFF000RTO.bam	e16628ab15130e6327b04d7d0f94b608	2828
ENCFF000RTP	archived	/experiments/ENCSR000DLR/	ChIP-seq	single-ended	HepG2	HepG2	Identified		nan	nan	nan	5.88272	nan	-2.1514	nan	nan	-	/files/ENCFF000RTX/	alignments	/biosample-types/cell_line_EFO_0001187/	308333044	2012-07-26T00:00:00.000000+00:00	/files/ENCFF000RTP/@@download/ENCFF000RTP.bam	0cc72233eef1f2bd1d0d106e1203823c	2841
ENCFF000RTQ	archived	/experiments/ENCSR000DLR/	ChIP-seq	single-ended	HepG2	HepG2	Identified		nan	-0.811118	nan	6.12636	nan	-0.641193	0.822207	nan	-	/files/ENCFF000RTV/	alignments	/biosample-types/cell_line_EFO_0001187/	265634313	2012-07-26T00:00:00.000000+00:00	/files/ENCFF000RTQ/@@download/ENCFF000RTQ.bam	e0f9645f7a89419ed198e6cc81f9d740	2842
ENCFF000RTZ	released	/experiments/ENCSR000DLS/	ChIP-seq	single-ended	HepG2	HepG2	Identified		0.461768	nan	nan	4.58107	1.15365	nan	nan	nan	-	/files/ENCFF000RUI/	alignments	/biosample-types/cell_line_EFO_0001187/	304787551	2012-07-26T00:00:00.000000+00:00	/files/ENCFF000RTZ/@@download/ENCFF000RTZ.bam	0421dbb3a39f0fc2450920bd7f96a978	2824
ENCFF000RUB	released	/experiments/ENCSR000DLS/	ChIP-seq	single-ended	HepG2	HepG2	Identified		nan	-2.046	nan	5.15072	nan	-2.46766	nan	nan	-	/files/ENCFF000RUJ/	alignments	/biosample-types/cell_line_EFO_0001187/	290716582	2012-07-26T00:00:00.000000+00:00	/files/ENCFF000RUB/@@download/ENCFF000RUB.bam	b9a0a82095cd5aba8ceb50cac4397c52	1065
ENCFF000RUG	archived	/experiments/ENCSR000DLT/	ChIP-seq	single-ended	HepG2	HepG2	Identified		nan	nan	nan	6.0286	nan	-0.329458	0.943561	nan	-		alignments	/biosample-types/cell_line_EFO_0001187/	493800010	2012-07-26T00:00:00.000000+00:00	/files/ENCFF000RUG/@@download/ENCFF000RUG.bam	45a4ec67c0ff64a23bccec6ac8624766	3539
ENCFF000RUK	released	/experiments/ENCSR000DLQ/	ChIP-seq	single-ended	HepG2	HepG2	Identified		-0.214161	-1.99856	nan	6.19343	nan	-3.26698	nan	2.58525	-	/files/ENCFF000RUR/	alignments	/biosample-types/cell_line_EFO_0001187/	283418979	2012-07-26T00:00:00.000000+00:00	/files/ENCFF000RUK/@@download/ENCFF000RUK.bam	d18a64ffdb81931877c11a0020670ee9	2554
ENCFF000RUL	released	/experiments/ENCSR000DLQ/	ChIP-seq	single-ended	HepG2	HepG2	Identified		-0.701407	-3.4555	-0.179638	5.97518	-0.416678	-1.31558	-0.844771	0.540254	-	/files/ENCFF000RUT/	alignments	/biosample-types/cell_line_EFO_0001187/	326505549	2012-07-26T00:00:00.000000+00:00	/files/ENCFF000RUL/@@download/ENCFF000RUL.bam	1297a5ffc620f1c90726ca6fffa8b0c1	2560
ENCFF000RUN	released	/experiments/ENCSR000DLQ/	ChIP-seq	single-ended	HepG2	HepG2	Identified		-0.892703	-2.40028	nan	5.97029	nan	-2.29773	nan	2.24436	-	/files/ENCFF000RUY/	alignments	/biosample-types/cell_line_EFO_0001187/	366776531	2012-07-26T00:00:00.000000+00:00	/files/ENCFF000RUN/@@download/ENCFF000RUN.bam	302e27359693d38d8ffdb3d6e5657381	2561
ENCFF000RVQ	archived	/experiments/ENCSR000DLZ/	ChIP-seq	single-ended	K562	K562	Identified		nan	-1.42814	nan	nan	5.57512	-2.76479	nan	nan	-	/files/ENCFF000RWD/	alignments	/biosample-types/cell_line_EFO_0002067/	432454505	2012-07-26T00:00:00.000000+00:00	/files/ENCFF000RVQ/@@download/ENCFF000RVQ.bam	9eff836229f83a0cf38614f075b72729	1039
ENCFF000RVS	archived	/experiments/ENCSR000DLZ/	ChIP-seq	single-ended	K562	K562	Identified		nan	-1.24522	nan	nan	4.9534	-1.74121	nan	nan	-	/files/ENCFF000RWE/	alignments	/biosample-types/cell_line_EFO_0002067/	300095434	2012-07-26T00:00:00.000000+00:00	/files/ENCFF000RVS/@@download/ENCFF000RVS.bam	987882ebc78baa6bc53babce7e53d439	3203
ENCFF000RVU	archived	/experiments/ENCSR000DLZ/	ChIP-seq	single-ended	K562	K562	Identified		nan	-1.59798	1.09875	1.66579	4.91818	-1.43037	nan	1.39093	-	/files/ENCFF000RWG/	alignments	/biosample-types/cell_line_EFO_0002067/	341576937	2012-07-26T00:00:00.000000+00:00	/files/ENCFF000RVU/@@download/ENCFF000RVU.bam	0547986e5dd992de98ab149d8ca2e932	3249
ENCFF000RVZ	released	/experiments/ENCSR000DMA/	ChIP-seq	single-ended	K562	K562	Identified		nan	-2.27952	nan	0.924656	5.53207	0.0970204	nan	nan	-	/files/ENCFF000RWH/	alignments	/biosample-types/cell_line_EFO_0002067/	279084064	2012-07-26T00:00:00.000000+00:00	/files/ENCFF000RVZ/@@download/ENCFF000RVZ.bam	b6f045181f3c736fe61f1115a8f0769f	2683
ENCFF000RWA	released	/experiments/ENCSR000DMA/	ChIP-seq	single-ended	K562	K562	Identified		nan	-1.27473	nan	nan	5.65824	-2.67824	-0.0805935	nan	-	/files/ENCFF000RWK/	alignments	/biosample-types/cell_line_EFO_0002067/	258741395	2012-07-26T00:00:00.000000+00:00	/files/ENCFF000RWA/@@download/ENCFF000RWA.bam	ffca69645c43876754c54eadf64fbd4a	3236
ENCFF000RWB	released	/experiments/ENCSR000DMA/	ChIP-seq	single-ended	K562	K562	Identified		nan	nan	1.30122	0.21241	5.49781	-0.742758	-0.622367	nan	-	/files/ENCFF000RWO/	alignments	/biosample-types/cell_line_EFO_0002067/	565453098	2012-07-26T00:00:00.000000+00:00	/files/ENCFF000RWB/@@download/ENCFF000RWB.bam	d8c249b29be04638c9b23cc197c7dba1	1113
ENCFF000RWM	archived	/experiments/ENCSR000DMB/	ChIP-seq	single-ended	K562	K562	Identified		nan	nan	nan	1.1781	5.99421	-1.8165	0.255508	nan	-		alignments	/biosample-types/cell_line_EFO_0002067/	751465443	2012-07-26T00:00:00.000000+00:00	/files/ENCFF000RWM/@@download/ENCFF000RWM.bam	7ff0918d3b3ab1496824af7488de1a17	1103
ENCFF000RWN	archived	/experiments/ENCSR000DLY/	ChIP-seq	single-ended	K562	K562	Identified		0.334755	-1.31813	-0.883191	nan	5.16092	-0.80369	nan	-0.309634	-	/files/ENCFF000RWV/	alignments	/biosample-types/cell_line_EFO_0002067/	512848026	2012-07-26T00:00:00.000000+00:00	/files/ENCFF000RWN/@@download/ENCFF000RWN.bam	430800736a44af531dad4f97f89ee865	2894
ENCFF000RWQ	archived	/experiments/ENCSR000DLY/	ChIP-seq	single-ended	K562	K562	Identified		0.460222	-1.35216	-1.23065	nan	5.69321	-2.19368	-3.00701	-1.11611	-	/files/ENCFF000RXB/	alignments	/biosample-types/cell_line_EFO_0002067/	949354361	2012-07-26T00:00:00.000000+00:00	/files/ENCFF000RWQ/@@download/ENCFF000RWQ.bam	af9f57932eeb79b4e46b76597b24df2a	2893
ENCFF000RYH	released	/experiments/ENCSR000DMP/	ChIP-seq	single-ended	MCF7	MCF7	Identified		-1.44161	-1.93952	-0.514759	0.600045	-0.834533	-1.05044	6.30221	nan	-	/files/ENCFF000RYO/	alignments	/biosample-types/cell_line_EFO_0001203/	1603572864	2012-07-26T00:00:00.000000+00:00	/files/ENCFF000RYH/@@download/ENCFF000RYH.bam	594616943fff9d12eeec3b46ea61b3ed	2691
ENCFF000RYJ	released	/experiments/ENCSR000DMP/	ChIP-seq	single-ended	MCF7	MCF7	Identified		-1.33592	-2.93332	0.553254	nan	-0.612903	-1.9942	5.49173	0.31642	-	/files/ENCFF000RYP/	alignments	/biosample-types/cell_line_EFO_0001203/	1715139125	2012-07-26T00:00:00.000000+00:00	/files/ENCFF000RYJ/@@download/ENCFF000RYJ.bam	d1417675a3a73c9f349c09b0ccbdf6df	877
ENCFF000RYQ	archived	/experiments/ENCSR000DMM/	ChIP-seq	single-ended	MCF7	MCF7	Identified		-0.462673	-3.00235	nan	1.274	-2.73337	-1.25743	5.88408	-1.1014	-	/files/ENCFF000RZE/	alignments	/biosample-types/cell_line_EFO_0001203/	1600199098	2012-07-26T00:00:00.000000+00:00	/files/ENCFF000RYQ/@@download/ENCFF000RYQ.bam	723b94a95e35c639b76eace975800a24	2693
ENCFF000RYS	archived	/experiments/ENCSR000DMM/	ChIP-seq	single-ended	MCF7	MCF7	Identified		-1.21696	-2.84532	1.31888	2.14916	nan	-0.856435	6.29366	nan	-	/files/ENCFF000RZC/	alignments	/biosample-types/cell_line_EFO_0001203/	1202096306	2012-07-26T00:00:00.000000+00:00	/files/ENCFF000RYS/@@download/ENCFF000RYS.bam	21521dd12af92dff7e795725f80cc72d	3611
ENCFF000RYY	archived	/experiments/ENCSR000DMJ/	ChIP-seq	single-ended	MCF7	MCF7	Identified		nan	-1.55976	nan	1.25212	nan	2.68849	6.40726	nan	-	/files/ENCFF000RZJ/	alignments	/biosample-types/cell_line_EFO_0001203/	1074164532	2012-07-26T00:00:00.000000+00:00	/files/ENCFF000RYY/@@download/ENCFF000RYY.bam	66077b5998348c24ad85c0af6b06cdd0	2695
ENCFF000RZA	archived	/experiments/ENCSR000DMJ/	ChIP-seq	single-ended	MCF7	MCF7	Identified		nan	-3.80146	nan	-0.454728	1.06844	0.445165	6.69284	1.39233	-	/files/ENCFF000RZL/	alignments	/biosample-types/cell_line_EFO_0001203/	1120957289	2012-07-26T00:00:00.000000+00:00	/files/ENCFF000RZA/@@download/ENCFF000RZA.bam	c5156972894d4aaf2647a7d821ac46af	10647
ENCFF000RZF	archived	/experiments/ENCSR000DMQ/	ChIP-seq	single-ended	MCF7	MCF7	Identified		0.337187	-3.87045	-0.442749	1.28952	-0.714981	-2.32401	6.25898	0.224292	-	/files/ENCFF000RZT/	alignments	/biosample-types/cell_line_EFO_0001203/	895900809	2012-07-26T00:00:00.000000+00:00	/files/ENCFF000RZF/@@download/ENCFF000RZF.bam	ec57082fd8c8206f6ab158fce21e9a63	2651
ENCFF000RZH	archived	/experiments/ENCSR000DMQ/	ChIP-seq	single-ended	MCF7	MCF7	Identified		0.406179	-1.48071	-1.10188	-0.78465	nan	-1.95402	5.58966	nan	-	/files/ENCFF000RZV/	alignments	/biosample-types/cell_line_EFO_0001203/	1255610600	2012-07-26T00:00:00.000000+00:00	/files/ENCFF000RZH/@@download/ENCFF000RZH.bam	2099fab6d38caa9e2572c8a2dd0d2c69	962
ENCFF000RZM	released	/experiments/ENCSR000DMV/	ChIP-seq	single-ended	MCF7	MCF7	Identified		-1.97326	-1.40788	-0.495069	0.44986	nan	-2.10997	5.6577	0.722653	-	/files/ENCFF000RZX/	alignments	/biosample-types/cell_line_EFO_0001203/	827628909	2012-07-26T00:00:00.000000+00:00	/files/ENCFF000RZM/@@download/ENCFF000RZM.bam	fe704d42067e1ce265e3eaa8e0d68909	3215
ENCFF000RZO	released	/experiments/ENCSR000DMV/	ChIP-seq	single-ended	MCF7	MCF7	Identified		-0.761348	-1.29639	1.51283	-0.538956	nan	-2.15834	5.71773	-0.111535	-	/files/ENCFF000RZY/	alignments	/biosample-types/cell_line_EFO_0001203/	934567132	2012-07-26T00:00:00.000000+00:00	/files/ENCFF000RZO/@@download/ENCFF000RZO.bam	f1cdeda8b02e54e5a7732af96b2636f5	10648
ENCFF000RZQ	archived	/experiments/ENCSR000DMS/	ChIP-seq	single-ended	MCF7	MCF7	Identified		-1.81669	-2.50654	0.551198	1.09206	-0.732481	-1.3255	6.31123	1.00624	-	/files/ENCFF000SAB/	alignments	/biosample-types/cell_line_EFO_0001203/	1681730958	2012-07-26T00:00:00.000000+00:00	/files/ENCFF000RZQ/@@download/ENCFF000RZQ.bam	4f37357d3bd4cc180642e03c49ec7a2c	9884
ENCFF000RZS	archived	/experiments/ENCSR000DMS/	ChIP-seq	single-ended	MCF7	MCF7	Identified		-0.615869	nan	0.793386	1.47995	-0.550685	-2.39438	6.19166	nan	-	/files/ENCFF000SAD/	alignments	/biosample-types/cell_line_EFO_0001203/	1716745511	2012-07-26T00:00:00.000000+00:00	/files/ENCFF000RZS/@@download/ENCFF000RZS.bam	4f9ba92d0a7d65776bdc61a1b5975378	966
ENCFF000RZZ	archived	/experiments/ENCSR000DMO/	ChIP-seq	single-ended	MCF7	MCF7	Identified		-1.78537	-2.38161	2.66297	1.52066	nan	-0.914724	6.9114	0.0204887	-	/files/ENCFF000SAK/	alignments	/biosample-types/cell_line_EFO_0001203/	1143999308	2012-07-26T00:00:00.000000+00:00	/files/ENCFF000RZZ/@@download/ENCFF000RZZ.bam	7a84ddafe3fae9cac8ac13a7b1989b2e	2646
ENCFF000SAA	archived	/experiments/ENCSR000DMO/	ChIP-seq	single-ended	MCF7	MCF7	Identified		nan	-4.03104	-0.291171	1.41443	nan	-4.54878	7.07195	0.120085	-	/files/ENCFF000SAL/	alignments	/biosample-types/cell_line_EFO_0001203/	1079688052	2012-07-26T00:00:00.000000+00:00	/files/ENCFF000SAA/@@download/ENCFF000SAA.bam	2fa9acc27ccb58ee35fc3cc48a1d73e9	9970
ENCFF000SAG	released	/experiments/ENCSR000DML/	ChIP-seq	single-ended	MCF7	MCF7	Identified		-1.42809	-1.19559	1.03224	0.834218	nan	1.3521	6.85214	nan	-	/files/ENCFF000SAO/	alignments	/biosample-types/cell_line_EFO_0001203/	1186430919	2012-07-26T00:00:00.000000+00:00	/files/ENCFF000SAG/@@download/ENCFF000SAG.bam	6ac34e5ef7a3aa98b3334203cad14d5b	2627
ENCFF000SAH	released	/experiments/ENCSR000DML/	ChIP-seq	single-ended	MCF7	MCF7	Identified		-1.50366	-2.14737	1.97829	1.3469	nan	-0.943815	7.04082	0.418402	-	/files/ENCFF000SAP/	alignments	/biosample-types/cell_line_EFO_0001203/	1250025953	2012-07-26T00:00:00.000000+00:00	/files/ENCFF000SAH/@@download/ENCFF000SAH.bam	e2fab780aaf4bee24f03352db1c37307	2624
ENCFF000SAR	archived	/experiments/ENCSR000DMR/	ChIP-seq	single-ended	MCF7	MCF7	Identified		-0.327755	-3.69822	-0.0650515	0.995831	nan	-4.05683	6.45117	nan	-	/files/ENCFF000SAY/	alignments	/biosample-types/cell_line_EFO_0001203/	1369033102	2012-07-26T00:00:00.000000+00:00	/files/ENCFF000SAR/@@download/ENCFF000SAR.bam	2394c7f6cfc5681ce37eb68b7b6f8d87	3671
ENCFF000SAT	archived	/experiments/ENCSR000DMR/	ChIP-seq	single-ended	MCF7	MCF7	Identified		-1.22576	-2.08333	2.13657	1.77029	nan	-2.45396	6.47884	0.398728	-	/files/ENCFF000SAX/	alignments	/biosample-types/cell_line_EFO_0001203/	1280789942	2012-07-26T00:00:00.000000+00:00	/files/ENCFF000SAT/@@download/ENCFF000SAT.bam	82b289023adaad17b34ed589d53c8775	972
ENCFF000SAV	archived	/experiments/ENCSR000DMW/	ChIP-seq	single-ended	MCF7	MCF7	Identified		nan	nan	0.44914	1.32006	nan	-1.87326	5.58486	1.23183	-		alignments	/biosample-types/cell_line_EFO_0001203/	1032046726	2012-07-26T00:00:00.000000+00:00	/files/ENCFF000SAV/@@download/ENCFF000SAV.bam	af4ee4b58bdfb92878ee0035295474ca	11286
ENCFF000SBC	released	/experiments/ENCSR000DMT/	ChIP-seq	single-ended	MCF7	MCF7	Identified		-0.0893743	-1.42501	nan	-0.00109681	nan	-1.60799	5.77171	-0.064969	-	/files/ENCFF000SBI/	alignments	/biosample-types/cell_line_EFO_0001203/	1049577301	2012-07-26T00:00:00.000000+00:00	/files/ENCFF000SBC/@@download/ENCFF000SBC.bam	3fc7a5fc647f75ec15397cbc8e731ffb	927
ENCFF000SBD	released	/experiments/ENCSR000DMT/	ChIP-seq	single-ended	MCF7	MCF7	Identified		1.24048	-1.48231	-1.28382	-0.793075	-1.32455	-2.62299	5.34094	-0.00118355	-	/files/ENCFF000SBK/	alignments	/biosample-types/cell_line_EFO_0001203/	1000273309	2012-07-26T00:00:00.000000+00:00	/files/ENCFF000SBD/@@download/ENCFF000SBD.bam	cac2f2ca52dc7f0a6448e3ccf2204205	9890
ENCFF000SBE	archived	/experiments/ENCSR000DMN/	ChIP-seq	single-ended	MCF7	MCF7	Identified		2.24028	-2.76392	-1.35377	1.65275	-1.49599	-1.94916	6.56993	-1.11202	-	/files/ENCFF000SBO/	alignments	/biosample-types/cell_line_EFO_0001203/	1066957160	2012-07-26T00:00:00.000000+00:00	/files/ENCFF000SBE/@@download/ENCFF000SBE.bam	8e2263d50f5d33f4f8f8ead8ec42951f	9881
ENCFF000SBH	archived	/experiments/ENCSR000DMN/	ChIP-seq	single-ended	MCF7	MCF7	Identified		1.53363	-3.42467	nan	1.57677	nan	-3.18268	6.25305	-0.715665	-	/files/ENCFF000SBP/	alignments	/biosample-types/cell_line_EFO_0001203/	1144466114	2012-07-26T00:00:00.000000+00:00	/files/ENCFF000SBH/@@download/ENCFF000SBH.bam	b43ed7caee993d1887966e1840793bbe	9930
ENCFF000SBL	released	/experiments/ENCSR000DMK/	ChIP-seq	single-ended	MCF7	MCF7	Identified		1.8672	-2.09769	nan	2.42445	nan	1.11571	6.35721	0.339862	-	/files/ENCFF000SBV/	alignments	/biosample-types/cell_line_EFO_0001203/	1156693328	2012-07-26T00:00:00.000000+00:00	/files/ENCFF000SBL/@@download/ENCFF000SBL.bam	208a3ff0a4619915aaebf0b998ae8025	9944
ENCFF000SBN	released	/experiments/ENCSR000DMK/	ChIP-seq	single-ended	MCF7	MCF7	Identified		1.92915	-1.97444	nan	2.33692	nan	-0.445249	6.40522	-0.381077	-	/files/ENCFF000SBY/	alignments	/biosample-types/cell_line_EFO_0001203/	1160510961	2012-07-26T00:00:00.000000+00:00	/files/ENCFF000SBN/@@download/ENCFF000SBN.bam	5403f8985ceabd75ddd990ed69a290a7	2608
ENCFF000SEG	archived	/experiments/ENCSR000EIE/	DNase-seq	single-ended	A549	A549	Identified		6.30678	-1.04014	nan	nan	nan	-1.35728	nan	nan	-	/files/ENCFF000SEO/	alignments	/biosample-types/cell_line_EFO_0001086/	1529679378	2011-01-11T00:00:00.000000+00:00	/files/ENCFF000SEG/@@download/ENCFF000SEG.bam	962efdf8117195dc94fb5345b61c9e15	3343
ENCFF000SEJ	archived	/experiments/ENCSR000EIE/	DNase-seq	single-ended	A549	A549	Identified		6.47322	-0.244222	nan	nan	nan	-1.4551	nan	nan	-	/files/ENCFF000SER/	alignments	/biosample-types/cell_line_EFO_0001086/	2744894762	2011-01-11T00:00:00.000000+00:00	/files/ENCFF000SEJ/@@download/ENCFF000SEJ.bam	c34a0fd75d8205475d305bb4da260983	9870
ENCFF000SPJ	archived	/experiments/ENCSR000EJT/	DNase-seq	single-ended	HELA	HELA	Identified		nan	nan	6.9592	nan	nan	nan	nan	nan	-	/files/ENCFF000SPW/	alignments	/biosample-types/cell_line_EFO_0002791/	302255247	2011-01-11T00:00:00.000000+00:00	/files/ENCFF000SPJ/@@download/ENCFF000SPJ.bam	da4e54a36110849fa41dbcf5711315f0	2149
ENCFF000SPL	archived	/experiments/ENCSR000EJT/	DNase-seq	single-ended	HELA	HELA	Identified		nan	-1.8441	6.55745	nan	2.82524	-0.342037	nan	1.9916	-	/files/ENCFF000SQC/	alignments	/biosample-types/cell_line_EFO_0002791/	397413658	2011-01-11T00:00:00.000000+00:00	/files/ENCFF000SPL/@@download/ENCFF000SPL.bam	e0b5426f74e0418e8e61cd42345b5129	2404
ENCFF000SPO	archived	/experiments/ENCSR000EJT/	DNase-seq	single-ended	HELA	HELA	Identified		nan	-1.81619	6.71147	0.523154	nan	-1.47879	nan	2.55664	-	/files/ENCFF000SQH/	alignments	/biosample-types/cell_line_EFO_0002791/	785277555	2011-01-11T00:00:00.000000+00:00	/files/ENCFF000SPO/@@download/ENCFF000SPO.bam	4b8e54a080d77a5c2dc082fb87815510	10547
ENCFF000SPR	archived	/experiments/ENCSR000EJS/	DNase-seq	single-ended	HELA	HELA	Identified		nan	-2.94459	6.94702	0.654083	nan	-0.222206	nan	1.10976	-	/files/ENCFF000SPZ/	alignments	/biosample-types/cell_line_EFO_0002791/	2103934717	2011-01-11T00:00:00.000000+00:00	/files/ENCFF000SPR/@@download/ENCFF000SPR.bam	0fd862209ef1bdc6fe5e41e7b6541423	10132
ENCFF000SPS	archived	/experiments/ENCSR000EJS/	DNase-seq	single-ended	HELA	HELA	Identified		nan	nan	6.72979	nan	nan	-1.98864	nan	nan	-	/files/ENCFF000SPX/	alignments	/biosample-types/cell_line_EFO_0002791/	1737597187	2011-01-11T00:00:00.000000+00:00	/files/ENCFF000SPS/@@download/ENCFF000SPS.bam	d70320ca049145c999594bddbafa8241	7293
ENCFF000SQJ	archived	/experiments/ENCSR000EJV/	DNase-seq	single-ended	HepG2	HepG2	Identified		nan	-1.59666	6.10875	6.28132	nan	-0.721104	nan	nan	-	/files/ENCFF000SQR/	alignments	/biosample-types/cell_line_EFO_0001187/	352713632	2011-01-11T00:00:00.000000+00:00	/files/ENCFF000SQJ/@@download/ENCFF000SQJ.bam	9f1337365d7e06b98ea60cd0d756bdc9	7322
ENCFF000SQK	archived	/experiments/ENCSR000EJV/	DNase-seq	single-ended	HepG2	HepG2	Identified		nan	-1.09012	1.53822	6.59818	nan	-0.626932	nan	2.94851	-	/files/ENCFF000SQT/	alignments	/biosample-types/cell_line_EFO_0001187/	355520209	2011-01-11T00:00:00.000000+00:00	/files/ENCFF000SQK/@@download/ENCFF000SQK.bam	2ce2533d1b66c3dd2215cb6403216494	10142
ENCFF000SQM	archived	/experiments/ENCSR000EJV/	DNase-seq	single-ended	HepG2	HepG2	Identified		0.155266	-2.67852	0.657766	6.43633	nan	-1.88243	nan	2.20711	-	/files/ENCFF000SQY/	alignments	/biosample-types/cell_line_EFO_0001187/	683624382	2011-01-11T00:00:00.000000+00:00	/files/ENCFF000SQM/@@download/ENCFF000SQM.bam	78ec59ed11cca80797f8211680868288	10597
ENCFF000SVG	revoked	/experiments/ENCSR000EKS/	DNase-seq	single-ended	K562	K562	Identified		nan	-1.81342	nan	nan	5.76575	-1.03764	nan	nan	-		alignments	/biosample-types/cell_line_EFO_0002067/	284901582	2011-01-11T00:00:00.000000+00:00	/files/ENCFF000SVG/@@download/ENCFF000SVG.bam	38c581b92a5bdf9d3ee8dbead811627a	12931
ENCFF000SVH	revoked	/experiments/ENCSR000EKS/	DNase-seq	single-ended	K562	K562	Identified		0.515306	-1.18639	0.316526	nan	5.7184	-1.0111	nan	nan	-		alignments	/biosample-types/cell_line_EFO_0002067/	805092896	2011-01-11T00:00:00.000000+00:00	/files/ENCFF000SVH/@@download/ENCFF000SVH.bam	db8c1f50f40f9f210ba58adbf7439631	10413
ENCFF000SVI	revoked	/experiments/ENCSR000EKS/	DNase-seq	single-ended	K562	K562	Identified		-1.50044	-3.23233	nan	nan	6.1743	-2.48092	nan	nan	-	/files/ENCFF000SWP/|/files/ENCFF000SWU/	alignments	/biosample-types/cell_line_EFO_0002067/	2453596829	2011-01-11T00:00:00.000000+00:00	/files/ENCFF000SVI/@@download/ENCFF000SVI.bam	2e09ac79fd61ec4d512fa367c4d4fc5e	10414
ENCFF000SVN	revoked	/experiments/ENCSR000EKS/	DNase-seq	single-ended	K562	K562	Identified		nan	-2.12465	nan	nan	7.36385	-0.982839	nan	nan	-	/files/ENCFF000SWQ/|/files/ENCFF000SXA/	alignments	/biosample-types/cell_line_EFO_0002067/	4194949288	2011-01-11T00:00:00.000000+00:00	/files/ENCFF000SVN/@@download/ENCFF000SVN.bam	00133b6e2bcc5db858ce858b3445534b	3642
ENCFF000SVO	archived	/experiments/ENCSR000EKS/	DNase-seq	single-ended	K562	K562	Identified		nan	-1.25572	0.527909	-0.778038	7.29304	-0.810269	nan	nan	-	/files/ENCFF000SWY/	alignments	/biosample-types/cell_line_EFO_0002067/	4596851448	2011-01-11T00:00:00.000000+00:00	/files/ENCFF000SVO/@@download/ENCFF000SVO.bam	e7de9426c4a051638ebd139c77c9156e	12504
ENCFF000SVR	archived	/experiments/ENCSR000EKQ/	DNase-seq	single-ended	K562	K562	Identified		0.354795	-0.838898	nan	nan	7.19982	-2.3917	-0.992409	nan	-	/files/ENCFF000SWB/	alignments	/biosample-types/cell_line_EFO_0002067/	4456431425	2011-01-11T00:00:00.000000+00:00	/files/ENCFF000SVR/@@download/ENCFF000SVR.bam	7aadba540bc5efc3ab93271f22358fb3	10418
ENCFF000SVS	archived	/experiments/ENCSR000EKQ/	DNase-seq	single-ended	K562	K562	Identified		-2.4485	-4.03475	-1.59614	nan	6.48286	-2.22782	nan	nan	-	/files/ENCFF000SWA/	alignments	/biosample-types/cell_line_EFO_0002067/	4797128582	2011-01-11T00:00:00.000000+00:00	/files/ENCFF000SVS/@@download/ENCFF000SVS.bam	e34c9b07d77e329581e5be1c393955f9	10563
ENCFF000SVT	archived	/experiments/ENCSR000EKQ/	DNase-seq	single-ended	K562	K562	Identified		-2.50205	-3.15881	nan	nan	6.27769	-1.18259	nan	-1.25897	-	/files/ENCFF000SWD/	alignments	/biosample-types/cell_line_EFO_0002067/	4531340832	2011-01-11T00:00:00.000000+00:00	/files/ENCFF000SVT/@@download/ENCFF000SVT.bam	4510a2f16bbed61cc7c5307634873aac	7118
ENCFF000SVV	archived	/experiments/ENCSR000EKP/	DNase-seq	single-ended	K562	K562	Identified		nan	-0.486591	nan	nan	7.3285	-0.645705	nan	nan	-	/files/ENCFF000SWK/	alignments	/biosample-types/cell_line_EFO_0002067/	4364667285	2011-01-11T00:00:00.000000+00:00	/files/ENCFF000SVV/@@download/ENCFF000SVV.bam	25757d6e9379d24678265c7e91c1c2a3	10416
ENCFF000SVW	archived	/experiments/ENCSR000EKP/	DNase-seq	single-ended	K562	K562	Identified		-1.92262	-1.72738	nan	nan	6.94365	-0.833788	nan	nan	-	/files/ENCFF000SWN/	alignments	/biosample-types/cell_line_EFO_0002067/	4763081485	2011-01-11T00:00:00.000000+00:00	/files/ENCFF000SVW/@@download/ENCFF000SVW.bam	c3c796553559b761d371f682018737ea	10417
ENCFF000SVX	archived	/experiments/ENCSR000EKP/	DNase-seq	single-ended	K562	K562	Identified		-0.563931	-3.63703	-0.290392	nan	6.31569	-1.33545	nan	nan	20	/files/ENCFF000SWI/	alignments	/biosample-types/cell_line_EFO_0002067/	4679618070	2011-01-11T00:00:00.000000+00:00	/files/ENCFF000SVX/@@download/ENCFF000SVX.bam	b0c8f59153513866a3d03be74d6b3dc2	7173
ENCFF000SWE	archived	/experiments/ENCSR000EKR/	DNase-seq	single-ended	K562	K562	Identified		-1.00376	-2.44754	nan	nan	6.4916	-1.35453	-1.06885	nan	-	/files/ENCFF000SWO/	alignments	/biosample-types/cell_line_EFO_0002067/	3945497940	2011-01-11T00:00:00.000000+00:00	/files/ENCFF000SWE/@@download/ENCFF000SWE.bam	8d09a001bd8471d77637b6d42a11c951	12499
ENCFF000SWG	archived	/experiments/ENCSR000EKR/	DNase-seq	single-ended	K562	K562	Identified		nan	-2.24393	nan	nan	7.43592	-0.148757	nan	nan	-	/files/ENCFF000SWR/	alignments	/biosample-types/cell_line_EFO_0002067/	4105709555	2011-01-11T00:00:00.000000+00:00	/files/ENCFF000SWG/@@download/ENCFF000SWG.bam	388d752b316a68fd59b5731ce4f863eb	3640
ENCFF000SWS	archived	/experiments/ENCSR000EKN/	DNase-seq	single-ended	K562	K562	Identified		-2.35191	-2.08426	-1.3364	nan	6.38351	-1.71614	-2.32946	-0.898673	-	/files/ENCFF000SXG/	alignments	/biosample-types/cell_line_EFO_0002067/	5068714856	2011-01-11T00:00:00.000000+00:00	/files/ENCFF000SWS/@@download/ENCFF000SWS.bam	14b2beecd1b0090012c045ec8dc84618	3680
ENCFF000SWT	archived	/experiments/ENCSR000EKN/	DNase-seq	single-ended	K562	K562	Identified		nan	-1.56343	nan	nan	7.02381	-0.49334	nan	nan	-	/files/ENCFF000SXI/	alignments	/biosample-types/cell_line_EFO_0002067/	4932393149	2011-01-11T00:00:00.000000+00:00	/files/ENCFF000SWT/@@download/ENCFF000SWT.bam	4e46567dce2da9251a739ec8127ff956	10556
ENCFF000SWX	archived	/experiments/ENCSR000EKN/	DNase-seq	single-ended	K562	K562	Identified		nan	-2.0221	nan	nan	7.13984	-1.06484	-1.6469	nan	-	/files/ENCFF000SXH/	alignments	/biosample-types/cell_line_EFO_0002067/	5603303165	2011-01-11T00:00:00.000000+00:00	/files/ENCFF000SWX/@@download/ENCFF000SWX.bam	39cb164c99f79cdfda54f914597be7c4	12934
ENCFF000SXB	archived	/experiments/ENCSR000EKO/	DNase-seq	single-ended	K562	K562	Identified		nan	-1.73518	-1.4808	-0.645369	6.29561	-0.913874	-1.29415	-1.06776	-	/files/ENCFF000SXJ/	alignments	/biosample-types/cell_line_EFO_0002067/	5068552360	2011-01-11T00:00:00.000000+00:00	/files/ENCFF000SXB/@@download/ENCFF000SXB.bam	2555eb5f7469104869c18445154c26dd	3664
ENCFF000SXC	archived	/experiments/ENCSR000EKO/	DNase-seq	single-ended	K562	K562	Identified		-2.28639	-1.27724	-1.60927	nan	6.78899	-0.324402	-2.47095	-1.38289	-		alignments	/biosample-types/cell_line_EFO_0002067/	5267610084	2011-01-11T00:00:00.000000+00:00	/files/ENCFF000SXC/@@download/ENCFF000SXC.bam	e9b25f633d4d9345ecbfed118d36346c	3666
ENCFF000SXE	archived	/experiments/ENCSR000EKO/	DNase-seq	single-ended	K562	K562	Identified		-2.0135	-2.71402	nan	nan	6.46714	-0.350934	-0.974162	nan	-	/files/ENCFF000SYA/	alignments	/biosample-types/cell_line_EFO_0002067/	4756546753	2011-01-11T00:00:00.000000+00:00	/files/ENCFF000SXE/@@download/ENCFF000SXE.bam	3b8561240045a05a70e5a5a30832eb51	2133
ENCFF000SYE	archived	/experiments/ENCSR000EKZ/	DNase-seq	single-ended	MCF7	MCF7	Identified		nan	-0.952527	nan	nan	nan	-3.09181	5.25276	nan	-	/files/ENCFF000SZP/	alignments	/biosample-types/cell_line_EFO_0001203/	1581767487	2011-01-11T00:00:00.000000+00:00	/files/ENCFF000SYE/@@download/ENCFF000SYE.bam	3716c4c9c6c06abf89e2179505bf59e5	1936
ENCFF000SYI	archived	/experiments/ENCSR000EKZ/	DNase-seq	single-ended	MCF7	MCF7	Identified		nan	-3.45975	nan	nan	nan	-3.90064	5.49316	nan	-	/files/ENCFF000SZW/	alignments	/biosample-types/cell_line_EFO_0001203/	1608938426	2011-01-11T00:00:00.000000+00:00	/files/ENCFF000SYI/@@download/ENCFF000SYI.bam	7be110029f7310b6afa4d6bff06e90d8	1976
ENCFF000SYJ	archived	/experiments/ENCSR000EKX/	DNase-seq	single-ended	MCF7	MCF7	Identified		-0.194895	-2.58794	nan	nan	nan	-0.514102	6.15603	nan	-	/files/ENCFF000SYU/	alignments	/biosample-types/cell_line_EFO_0001203/	2674569857	2011-01-11T00:00:00.000000+00:00	/files/ENCFF000SYJ/@@download/ENCFF000SYJ.bam	97b6f5e5324157fbbb571ea22c1200ee	12739
ENCFF000SYN	archived	/experiments/ENCSR000EKX/	DNase-seq	single-ended	MCF7	MCF7	Identified		nan	nan	0.848148	nan	nan	-0.91995	6.38782	nan	-	/files/ENCFF000SYV/	alignments	/biosample-types/cell_line_EFO_0001203/	2509692603	2011-01-11T00:00:00.000000+00:00	/files/ENCFF000SYN/@@download/ENCFF000SYN.bam	b19842103e40f6768ef125ac87ed5e88	12530
ENCFF000SYO	archived	/experiments/ENCSR000EKX/	DNase-seq	single-ended	MCF7	MCF7	Identified		nan	-1.06709	-0.409508	nan	nan	-2.57911	6.25652	nan	-	/files/ENCFF000SZD/	alignments	/biosample-types/cell_line_EFO_0001203/	4281232439	2011-01-11T00:00:00.000000+00:00	/files/ENCFF000SYO/@@download/ENCFF000SYO.bam	7a09a443b00fd0206abf421e14310b06	12790
ENCFF000SYQ	archived	/experiments/ENCSR000EKY/	DNase-seq	single-ended	MCF7	MCF7	Identified		nan	-2.26273	nan	nan	nan	-1.57673	6.20453	nan	-	/files/ENCFF000SYZ/	alignments	/biosample-types/cell_line_EFO_0001203/	1593659385	2011-01-11T00:00:00.000000+00:00	/files/ENCFF000SYQ/@@download/ENCFF000SYQ.bam	c754330c4500e3f8504459aca4db6215	12527
ENCFF000SYS	archived	/experiments/ENCSR000EKY/	DNase-seq	single-ended	MCF7	MCF7	Identified		nan	-3.14565	-1.51657	nan	-1.26225	-2.71503	3.5519	nan	-	/files/ENCFF000SZC/	alignments	/biosample-types/cell_line_EFO_0001203/	1682148416	2011-01-11T00:00:00.000000+00:00	/files/ENCFF000SYS/@@download/ENCFF000SYS.bam	484fa970e91e2e7291a5034d0464a974	12528
ENCFF000SYX	archived	/experiments/ENCSR000EKV/	DNase-seq	single-ended	MCF7	MCF7	Identified		nan	-2.03305	nan	nan	0.273375	-3.3762	6.53387	nan	-	/files/ENCFF000SZL/	alignments	/biosample-types/cell_line_EFO_0001203/	1514531571	2011-01-11T00:00:00.000000+00:00	/files/ENCFF000SYX/@@download/ENCFF000SYX.bam	acfe594ffe2f263ee4a3069dfee6f6f4	2251
ENCFF000SYY	archived	/experiments/ENCSR000EKV/	DNase-seq	single-ended	MCF7	MCF7	Identified		nan	-1.5735	-0.606992	nan	nan	-1.55813	5.59761	nan	-	/files/ENCFF000SZN/	alignments	/biosample-types/cell_line_EFO_0001203/	1987046821	2011-01-11T00:00:00.000000+00:00	/files/ENCFF000SYY/@@download/ENCFF000SYY.bam	13efc2a1136fad22e8f23ab4c03f344f	3624
ENCFF000SZG	archived	/experiments/ENCSR000EKW/	DNase-seq	single-ended	MCF7	MCF7	Identified		nan	-2.93116	nan	nan	nan	-0.791694	5.84805	nan	-	/files/ENCFF000SZO/	alignments	/biosample-types/cell_line_EFO_0001203/	1881784552	2011-01-11T00:00:00.000000+00:00	/files/ENCFF000SZG/@@download/ENCFF000SZG.bam	f0e70188d22229de6f03fa9e32694960	12743
ENCFF000SZI	archived	/experiments/ENCSR000EKW/	DNase-seq	single-ended	MCF7	MCF7	Identified		nan	-2.24748	-0.258484	nan	nan	-1.36465	5.69586	nan	-	/files/ENCFF000SZV/	alignments	/biosample-types/cell_line_EFO_0001203/	2311039044	2011-01-11T00:00:00.000000+00:00	/files/ENCFF000SZI/@@download/ENCFF000SZI.bam	42a508e4882767df0f1c6a154223e89b	12958
ENCFF000SZK	archived	/experiments/ENCSR000EKW/	DNase-seq	single-ended	MCF7	MCF7	Identified		-1.88892	-2.40659	nan	nan	nan	-0.396737	6.35663	nan	-	/files/ENCFF000SZZ/	alignments	/biosample-types/cell_line_EFO_0001203/	4350603050	2011-01-11T00:00:00.000000+00:00	/files/ENCFF000SZK/@@download/ENCFF000SZK.bam	45b3604625556f6d145e6363fdc20251	12663
ENCFF000TDZ	archived	/experiments/ENCSR000ELQ/	DNase-seq	single-ended	SKnSH	SKnSH	Identified		nan	-1.34414	-1.39926	nan	-1.39012	-0.821545	nan	6.55856	-	/files/ENCFF000TEO/	alignments	/biosample-types/cell_line_EFO_0003072/	4497772317	2011-01-11T00:00:00.000000+00:00	/files/ENCFF000TDZ/@@download/ENCFF000TDZ.bam	39033f826dfad8e143f835af16c19e08	10356
ENCFF000TEB	archived	/experiments/ENCSR000ELQ/	DNase-seq	single-ended	SKnSH	SKnSH	Identified		-2.40401	-1.80616	nan	nan	-0.713496	-0.651678	nan	6.01129	-	/files/ENCFF000TEP/	alignments	/biosample-types/cell_line_EFO_0003072/	3871103643	2011-01-11T00:00:00.000000+00:00	/files/ENCFF000TEB/@@download/ENCFF000TEB.bam	34eb9109a0dc298b113574eaddfa2c60	11780
ENCFF000TGC	released	/experiments/ENCSR000DBS/	FAIRE-seq	single-ended	A549	A549	Identified		5.41954	-1.66041	nan	nan	0.146176	-1.7021	-1.2711	nan	36	/files/ENCFF000TGN/	alignments	/biosample-types/cell_line_EFO_0001086/	2592774833	2011-01-18T00:00:00.000000+00:00	/files/ENCFF000TGC/@@download/ENCFF000TGC.bam	05a9a10be182b39720f22a37dc0fa4f3	2830
ENCFF000TGE	released	/experiments/ENCSR000DBS/	FAIRE-seq	single-ended	A549	A549	Identified		5.7487	-2.71132	nan	-0.294712	0.487697	-0.419743	nan	nan	36	/files/ENCFF000TGQ/	alignments	/biosample-types/cell_line_EFO_0001086/	2762087385	2011-01-18T00:00:00.000000+00:00	/files/ENCFF000TGE/@@download/ENCFF000TGE.bam	e842fdde08c3747cfea979413b1775da	2558
ENCFF000TJM	released	/experiments/ENCSR000DCG/	FAIRE-seq	single-ended	HELA	HELA	Identified		nan	-2.18825	5.68823	nan	nan	-2.2114	-1.20559	nan	35		alignments	/biosample-types/cell_line_EFO_0002791/	1609848822	2011-01-18T00:00:00.000000+00:00	/files/ENCFF000TJM/@@download/ENCFF000TJM.bam	e695a4673b9f78a9ba9c62b7ed2b9585	1038
ENCFF000TJO	released	/experiments/ENCSR000DCG/	FAIRE-seq	single-ended	HELA	HELA	Identified		0.792375	-1.92167	5.74392	nan	nan	-1.87305	-1.52386	-0.0461146	35		alignments	/biosample-types/cell_line_EFO_0002791/	2020346276	2011-01-18T00:00:00.000000+00:00	/files/ENCFF000TJO/@@download/ENCFF000TJO.bam	3d24cd22c6361fd1b88b243689eaa482	3206
ENCFF000TJP	released	/experiments/ENCSR000DCF/	FAIRE-seq	single-ended	HELA	HELA	Identified		0.33356	-1.7511	6.55872	0.279112	-0.158645	-1.77197	-0.546662	0.922492	35	/files/ENCFF000TKB/	alignments	/biosample-types/cell_line_EFO_0002791/	1147482802	2011-01-18T00:00:00.000000+00:00	/files/ENCFF000TJP/@@download/ENCFF000TJP.bam	22a92e14f7b9ae0b0967aa7500d2533d	9954
ENCFF000TJR	released	/experiments/ENCSR000DCF/	FAIRE-seq	single-ended	HELA	HELA	Identified		nan	-1.97542	6.37586	nan	-0.42325	-1.5725	nan	0.549983	35	/files/ENCFF000TKA/	alignments	/biosample-types/cell_line_EFO_0002791/	1125496399	2011-01-18T00:00:00.000000+00:00	/files/ENCFF000TJR/@@download/ENCFF000TJR.bam	e54ebf720a3f84a9b1fa1071238737c0	9948
ENCFF000TJW	released	/experiments/ENCSR000DCE/	FAIRE-seq	single-ended	HELA	HELA	Identified		-0.666269	nan	6.67182	0.38355	nan	-0.937338	nan	nan	35	/files/ENCFF000TKI/	alignments	/biosample-types/cell_line_EFO_0002791/	1068132619	2011-01-18T00:00:00.000000+00:00	/files/ENCFF000TJW/@@download/ENCFF000TJW.bam	b82a309723102639de8592de23cb1562	1107
ENCFF000TJX	released	/experiments/ENCSR000DCE/	FAIRE-seq	single-ended	HELA	HELA	Identified		-0.762383	-3.2005	6.61318	nan	-0.135652	-3.65753	nan	0.903569	35	/files/ENCFF000TKG/	alignments	/biosample-types/cell_line_EFO_0002791/	1102949304	2011-01-18T00:00:00.000000+00:00	/files/ENCFF000TJX/@@download/ENCFF000TJX.bam	0647a5a5fa0e406847bbc6718b77cb00	2686
ENCFF000TKH	released	/experiments/ENCSR000DCH/	FAIRE-seq	single-ended	HepG2	HepG2	Identified		nan	-2.87964	-0.291951	6.18824	nan	-1.54755	nan	0.360126	35		alignments	/biosample-types/cell_line_EFO_0001187/	2894169156	2011-01-18T00:00:00.000000+00:00	/files/ENCFF000TKH/@@download/ENCFF000TKH.bam	12f6b8014901567ffc0452afeae3c8f6	3238
ENCFF000TKL	released	/experiments/ENCSR000DCH/	FAIRE-seq	single-ended	HepG2	HepG2	Identified		-1.3432	nan	-0.140815	5.98445	nan	-1.17186	nan	0.280028	35		alignments	/biosample-types/cell_line_EFO_0001187/	2488942023	2011-01-18T00:00:00.000000+00:00	/files/ENCFF000TKL/@@download/ENCFF000TKL.bam	8f32098446f946fac94a23717e6155b2	1114
ENCFF000TKN	released	/experiments/ENCSR000DCH/	FAIRE-seq	single-ended	HepG2	HepG2	Identified		nan	-0.790614	0.635257	6.17736	-0.852239	-1.15438	-1.36836	0.195066	35		alignments	/biosample-types/cell_line_EFO_0001187/	2831477065	2011-01-18T00:00:00.000000+00:00	/files/ENCFF000TKN/@@download/ENCFF000TKN.bam	535cb5a4a1d60f8502c372a42a551f84	3380
ENCFF000TLC	released	/experiments/ENCSR000DCM/	FAIRE-seq	single-ended	K562	K562	Identified		-0.84632	-1.56378	nan	0.237221	5.93766	-1.26219	nan	nan	35		alignments	/biosample-types/cell_line_EFO_0002067/	2496741824	2011-01-18T00:00:00.000000+00:00	/files/ENCFF000TLC/@@download/ENCFF000TLC.bam	08cb70cb02a49630c2594c90a812d90b	1083
ENCFF000TLD	released	/experiments/ENCSR000DCM/	FAIRE-seq	single-ended	K562	K562	Identified		-1.61511	-1.32241	nan	nan	5.92596	-0.894537	-1.59122	nan	35		alignments	/biosample-types/cell_line_EFO_0002067/	2809557828	2011-01-18T00:00:00.000000+00:00	/files/ENCFF000TLD/@@download/ENCFF000TLD.bam	ea837e6dac98fb66e0e52b1730829ddf	2638
ENCFF000TLJ	released	/experiments/ENCSR000DCL/	FAIRE-seq	single-ended	K562	K562	Identified		nan	-2.5368	-0.0544596	nan	6.73569	-1.2399	-1.00323	nan	35	/files/ENCFF000TLS/	alignments	/biosample-types/cell_line_EFO_0002067/	2389673769	2011-01-18T00:00:00.000000+00:00	/files/ENCFF000TLJ/@@download/ENCFF000TLJ.bam	75501a5f6d74d28841acd8d28599d57c	9955
ENCFF000TLK	released	/experiments/ENCSR000DCL/	FAIRE-seq	single-ended	K562	K562	Identified		nan	-2.58478	nan	nan	6.47362	-1.15871	-0.898437	nan	35	/files/ENCFF000TLR/	alignments	/biosample-types/cell_line_EFO_0002067/	2513580729	2011-01-18T00:00:00.000000+00:00	/files/ENCFF000TLK/@@download/ENCFF000TLK.bam	fc89654634d1c0d5ad8e73b90a8b6f43	3230
ENCFF000TLN	released	/experiments/ENCSR000DCK/	FAIRE-seq	single-ended	K562	K562	Identified		nan	-0.233681	nan	nan	7.19728	-0.850177	nan	nan	35	/files/ENCFF000TLX/	alignments	/biosample-types/cell_line_EFO_0002067/	2460121417	2011-01-18T00:00:00.000000+00:00	/files/ENCFF000TLN/@@download/ENCFF000TLN.bam	31c9a66fc666c52f4452986cb09529af	1087
ENCFF000TLP	released	/experiments/ENCSR000DCK/	FAIRE-seq	single-ended	K562	K562	Identified		nan	-2.79549	nan	nan	7.36475	-0.763617	nan	1.39896	35	/files/ENCFF000TLW/	alignments	/biosample-types/cell_line_EFO_0002067/	2581409098	2011-01-18T00:00:00.000000+00:00	/files/ENCFF000TLP/@@download/ENCFF000TLP.bam	1a2ed2249071b29e9a269409ba7aab72	1088
ENCFF000TMD	released	/experiments/ENCSR000DCQ/	FAIRE-seq	single-ended	MCF7	MCF7	Identified		-0.771109	-1.44089	nan	-0.802817	-1.24888	-1.66349	4.26293	nan	49	/files/ENCFF000TMP/	alignments	/biosample-types/cell_line_EFO_0001203/	2987248775	2011-01-18T00:00:00.000000+00:00	/files/ENCFF000TMD/@@download/ENCFF000TMD.bam	4d770ec4a5ad75a7cf3c0b183efc421e	3649
ENCFF000TMG	released	/experiments/ENCSR000DCQ/	FAIRE-seq	single-ended	MCF7	MCF7	Identified		-2.22263	-1.57151	-1.03657	-1.10501	0.396099	-2.29277	4.48296	-0.710253	49	/files/ENCFF000TMQ/	alignments	/biosample-types/cell_line_EFO_0001203/	2772115223	2011-01-18T00:00:00.000000+00:00	/files/ENCFF000TMG/@@download/ENCFF000TMG.bam	a4ccc748029b416ab22fca5d5aa2bf09	10389
ENCFF000TML	released	/experiments/ENCSR000DCS/	FAIRE-seq	single-ended	MCF7	MCF7	Identified		-1.1689	-2.14014	1.39779	nan	nan	-1.59702	5.38277	0.400383	36	/files/ENCFF000TMV/	alignments	/biosample-types/cell_line_EFO_0001203/	2387969198	2011-01-18T00:00:00.000000+00:00	/files/ENCFF000TML/@@download/ENCFF000TML.bam	2087b6727ac1342c2b81f79b60b64a94	3192
ENCFF000TMN	released	/experiments/ENCSR000DCS/	FAIRE-seq	single-ended	MCF7	MCF7	Identified		nan	-1.68279	1.53518	0.846949	-0.581081	-1.54567	5.58842	nan	36	/files/ENCFF000TMX/	alignments	/biosample-types/cell_line_EFO_0001203/	2764796548	2011-01-18T00:00:00.000000+00:00	/files/ENCFF000TMN/@@download/ENCFF000TMN.bam	a4c1b005a2c1561c73e5a12398e10c25	3549
ENCFF000TMS	released	/experiments/ENCSR000DCR/	FAIRE-seq	single-ended	MCF7	MCF7	Identified		-0.42389	-1.41231	0.0657363	nan	-1.36395	-2.35224	4.53423	nan	49	/files/ENCFF000TNF/	alignments	/biosample-types/cell_line_EFO_0001203/	2704461570	2011-01-18T00:00:00.000000+00:00	/files/ENCFF000TMS/@@download/ENCFF000TMS.bam	16bf8be5129d4450ad4a8726544d6a42	2671
ENCFF000TMU	released	/experiments/ENCSR000DCR/	FAIRE-seq	single-ended	MCF7	MCF7	Identified		-1.86373	-1.3543	-0.840462	-0.897947	0.598227	-3.28273	4.3613	nan	49	/files/ENCFF000TND/	alignments	/biosample-types/cell_line_EFO_0001203/	2695813503	2011-01-18T00:00:00.000000+00:00	/files/ENCFF000TMU/@@download/ENCFF000TMU.bam	a71d0bd231603dc4f0251b57deced5b1	9856
ENCFF000TRB	archived	/experiments/ENCSR000CJV/	CAGE	single-ended	A549	A549	Identified		2.93984	-1.40599	2.12867	-0.46782	-1.33622	-2.87223	-1.10669	nan	27	/files/ENCFF000TRV/	alignments	/biosample-types/cell_line_EFO_0001086/	308996166	2012-02-10T00:00:00.000000+00:00	/files/ENCFF000TRB/@@download/ENCFF000TRB.bam	19b5a4f9929fe434cb11983a93433584	9924
ENCFF000TRD	archived	/experiments/ENCSR000CJV/	CAGE	single-ended	A549	HELA	Unidentified	Potential contamination	3.60643	-1.17794	3.63952	-1.10233	-2.0691	-1.9993	-1.7436	nan	27	/files/ENCFF000TRU/	alignments	/biosample-types/cell_line_EFO_0001086/	435955502	2012-02-10T00:00:00.000000+00:00	/files/ENCFF000TRD/@@download/ENCFF000TRD.bam	4cfc99373e471ba419ec43760eb75d6f	2623
ENCFF000TRO	archived	/experiments/ENCSR000CKB/	CAGE	single-ended	A549	-	InvalidBAM	Malformed key									27	/files/ENCFF000TSH/	alignments	/biosample-types/cell_line_EFO_0001086/	1610621578	2012-02-10T00:00:00.000000+00:00	/files/ENCFF000TRO/@@download/ENCFF000TRO.bam	9d7c580e8eea5c2b193070069f0b9e51	3660
ENCFF000TRR	archived	/experiments/ENCSR000CKB/	CAGE	single-ended	A549	-	InvalidBAM	Malformed key									27	/files/ENCFF000TSJ/	alignments	/biosample-types/cell_line_EFO_0001086/	2176700861	2012-02-10T00:00:00.000000+00:00	/files/ENCFF000TRR/@@download/ENCFF000TRR.bam	cd4e783624d01398f8f1ac961770b60f	976
ENCFF000TRT	archived	/experiments/ENCSR000CKC/	CAGE	single-ended	A549	-	InvalidBAM	Malformed key									27	/files/ENCFF000TSQ/	alignments	/biosample-types/cell_line_EFO_0001086/	1309555023	2012-02-10T00:00:00.000000+00:00	/files/ENCFF000TRT/@@download/ENCFF000TRT.bam	b2de372f2a14170431a7e2cf41c81b67	14191
ENCFF000TRY	archived	/experiments/ENCSR000CKC/	CAGE	single-ended	A549	-	InvalidBAM	Malformed key									27	/files/ENCFF000TSU/	alignments	/biosample-types/cell_line_EFO_0001086/	2262036730	2012-02-10T00:00:00.000000+00:00	/files/ENCFF000TRY/@@download/ENCFF000TRY.bam	84172dcb11974dae3de0b18ba2f78c70	9905
ENCFF000TYX	archived	/experiments/ENCSR000CJJ/	CAGE	single-ended	HELA	HELA	Identified		1.51459	-2.6336	3.97945	1.37726	-2.28851	-2.27271	-0.0728104	-1.94545	27	/files/ENCFF000UAC/	alignments	/biosample-types/cell_line_EFO_0002791/	664270134	2012-02-10T00:00:00.000000+00:00	/files/ENCFF000TYX/@@download/ENCFF000TYX.bam	45d63896684904984986a8eee2b0801e	13032
ENCFF000TYY	archived	/experiments/ENCSR000CJJ/	CAGE	single-ended	HELA	HELA	Identified		1.86069	-2.72718	3.75477	0.616662	-2.36302	-2.36718	0.317774	-1.02077	27	/files/ENCFF000UAJ/	alignments	/biosample-types/cell_line_EFO_0002791/	642538043	2012-02-10T00:00:00.000000+00:00	/files/ENCFF000TYY/@@download/ENCFF000TYY.bam	e856fe6b026f841fa8c7cfa3809fc9c8	13064
ENCFF000TZR	archived	/experiments/ENCSR000CJS/	CAGE	single-ended	HELA	MCF7	Unidentified	Potential contamination	0.798413	-1.62624	nan	nan	-1.74103	-2.12519	1.11651	0.959405	27	/files/ENCFF000UAK/	alignments	/biosample-types/cell_line_EFO_0002791/	226273481	2012-02-10T00:00:00.000000+00:00	/files/ENCFF000TZR/@@download/ENCFF000TZR.bam	def431706c70f3d46525988474ed8f89	1783
ENCFF000TZY	archived	/experiments/ENCSR000CJH/	CAGE	single-ended	HELA	HELA	Identified		1.39036	-1.90179	3.51571	-1.27739	-1.88529	-2.44931	-0.827937	-1.30776	27	/files/ENCFF000UBJ/	alignments	/biosample-types/cell_line_EFO_0002791/	569008668	2012-02-10T00:00:00.000000+00:00	/files/ENCFF000TZY/@@download/ENCFF000TZY.bam	af7972342466cd98b2059e0c24830aca	14209
ENCFF000TZZ	archived	/experiments/ENCSR000CJH/	CAGE	single-ended	HELA	HELA	Identified		1.554	-2.29636	4.00695	1.19602	-2.91396	-2.65407	-0.24051	-1.51727	27	/files/ENCFF000UBM/	alignments	/biosample-types/cell_line_EFO_0002791/	610094952	2012-02-10T00:00:00.000000+00:00	/files/ENCFF000TZZ/@@download/ENCFF000TZZ.bam	52059340eaedef246a80e3f7cc3e66cd	10028
ENCFF000UAP	archived	/experiments/ENCSR000CJT/	CAGE	single-ended	HELA	HELA	Identified		1.13578	-0.780593	3.31583	-1.31116	-3.97742	-2.38976	0.771828	nan	27	/files/ENCFF000UBT/	alignments	/biosample-types/cell_line_EFO_0002791/	237940226	2012-02-10T00:00:00.000000+00:00	/files/ENCFF000UAP/@@download/ENCFF000UAP.bam	e5fdab898b87acb8a98bc67ec2727dce	2611
ENCFF000UAY	archived	/experiments/ENCSR000CLH/	CAGE	single-ended	HELA	-	InvalidBAM	Malformed key									27	/files/ENCFF000UBB/|/files/ENCFF000UBC/	alignments	/biosample-types/cell_line_EFO_0002791/	585860337	2012-02-10T00:00:00.000000+00:00	/files/ENCFF000UAY/@@download/ENCFF000UAY.bam	12cf4273d216a86313df412a65018dd2	3710
ENCFF000UBE	archived	/experiments/ENCSR000CJI/	CAGE	single-ended	HELA	HELA	Identified		2.49296	-2.33279	3.47767	-0.985465	-3.05709	-2.25349	-0.0232249	-1.52657	27	/files/ENCFF000UCD/	alignments	/biosample-types/cell_line_EFO_0002791/	496430378	2012-02-10T00:00:00.000000+00:00	/files/ENCFF000UBE/@@download/ENCFF000UBE.bam	64ca6d02c8eefe813cc02030a07b83f7	10287
ENCFF000UBG	archived	/experiments/ENCSR000CJI/	CAGE	single-ended	HELA	HELA	Identified		2.51648	-2.57471	3.82439	0.660155	-3.35956	-1.80321	-0.953087	0.148346	27	/files/ENCFF000UCF/	alignments	/biosample-types/cell_line_EFO_0002791/	570767228	2012-02-10T00:00:00.000000+00:00	/files/ENCFF000UBG/@@download/ENCFF000UBG.bam	3df468fc8f7c745a44d8d9856a6c6974	1803
ENCFF000UBU	archived	/experiments/ENCSR000CJM/	CAGE	single-ended	HepG2	HepG2	Identified		-0.424866	-1.5738	-0.0153862	3.82384	-1.88636	-2.7616	-1.9798	-2.48555	27	/files/ENCFF000UCX/	alignments	/biosample-types/cell_line_EFO_0001187/	713265859	2012-02-10T00:00:00.000000+00:00	/files/ENCFF000UBU/@@download/ENCFF000UBU.bam	d9a71394518093f651170aba5575e7bc	10275
ENCFF000UBV	archived	/experiments/ENCSR000CJM/	CAGE	single-ended	HepG2	HepG2	Identified		-0.394995	-1.99925	0.275042	3.97162	-2.0626	-2.66093	-1.24306	-1.19854	27	/files/ENCFF000UDB/	alignments	/biosample-types/cell_line_EFO_0001187/	708879892	2012-02-10T00:00:00.000000+00:00	/files/ENCFF000UBV/@@download/ENCFF000UBV.bam	64bc1bb977669eee40c05f36f4877c71	1887
ENCFF000UCM	archived	/experiments/ENCSR000CIW/	CAGE	single-ended	HepG2	HepG2	Identified		-0.646547	-2.22213	-2.11399	2.79962	-2.86935	-1.96428	-0.490589	-0.420615	27	/files/ENCFF000UDG/	alignments	/biosample-types/cell_line_EFO_0001187/	437188828	2012-02-10T00:00:00.000000+00:00	/files/ENCFF000UCM/@@download/ENCFF000UCM.bam	d09381a7e4e875d23af8f89ff8ef6c0e	10349
ENCFF000UCT	archived	/experiments/ENCSR000CJK/	CAGE	single-ended	HepG2	HepG2	Identified		0.421188	-1.74968	0.697121	3.8228	-3.27922	-3.42931	0.0344563	-1.65723	27	/files/ENCFF000UDZ/	alignments	/biosample-types/cell_line_EFO_0001187/	541354857	2012-02-10T00:00:00.000000+00:00	/files/ENCFF000UCT/@@download/ENCFF000UCT.bam	deb03288f236c8ed5ec8d270b45659fd	12981
ENCFF000UCU	archived	/experiments/ENCSR000CJK/	CAGE	single-ended	HepG2	HepG2	Identified		0.344041	-1.98688	0.91703	3.60487	-3.16507	-3.06201	-1.46643	-1.54132	27	/files/ENCFF000UEI/	alignments	/biosample-types/cell_line_EFO_0001187/	628766806	2012-02-10T00:00:00.000000+00:00	/files/ENCFF000UCU/@@download/ENCFF000UCU.bam	b8ca0c61793baf48fa30fd30ba3ba097	1865
ENCFF000UDL	archived	/experiments/ENCSR000CIX/	CAGE	single-ended	HepG2	HepG2	Identified		1.14892	-1.34487	-1.42636	2.25659	-2.37621	-2.1591	1.09444	-0.0406305	27	/files/ENCFF000UEM/	alignments	/biosample-types/cell_line_EFO_0001187/	1312557880	2012-02-10T00:00:00.000000+00:00	/files/ENCFF000UDL/@@download/ENCFF000UDL.bam	274d002f9968cc52ba04eac8d0e4d1ec	3712
ENCFF000UDW	archived	/experiments/ENCSR000CIY/	CAGE	single-ended	HepG2	HepG2	Identified		0.531869	-2.17071	-0.928805	2.10138	-0.703553	-2.35439	-1.98484	-0.568274	27	/files/ENCFF000UER/	alignments	/biosample-types/cell_line_EFO_0001187/	843965810	2012-02-10T00:00:00.000000+00:00	/files/ENCFF000UDW/@@download/ENCFF000UDW.bam	53561b0344a0a0dd0816a302464d962d	3721
ENCFF000UEE	archived	/experiments/ENCSR000CJL/	CAGE	single-ended	HepG2	HepG2	Identified		2.23046	-1.78469	-0.385592	3.69651	-3.77715	-1.46061	-0.905278	nan	27	/files/ENCFF000UFK/	alignments	/biosample-types/cell_line_EFO_0001187/	605078092	2012-02-10T00:00:00.000000+00:00	/files/ENCFF000UEE/@@download/ENCFF000UEE.bam	cedcde207c25f5915ba125669078692b	3651
ENCFF000UEF	archived	/experiments/ENCSR000CJL/	CAGE	single-ended	HepG2	HepG2	Identified		2.57706	-1.73135	0.456017	3.86966	-2.10254	-1.99687	0.0447603	-1.08755	27	/files/ENCFF000UFO/	alignments	/biosample-types/cell_line_EFO_0001187/	641150554	2012-02-10T00:00:00.000000+00:00	/files/ENCFF000UEF/@@download/ENCFF000UEF.bam	8b427967a1650d8f8f80b2bf621d7ae4	10199
ENCFF000ULW	archived	/experiments/ENCSR000CJN/	CAGE	single-ended	K562	HELA	Unidentified	Potential contamination	1.227	-2.37145	1.39854	-1.41585	1.36879	-2.54188	-1.38089	-2.63266	27	/files/ENCFF000UNX/	alignments	/biosample-types/cell_line_EFO_0002067/	564139793	2012-02-10T00:00:00.000000+00:00	/files/ENCFF000ULW/@@download/ENCFF000ULW.bam	72474aac692f85f799fce7390f57b0e8	13911
ENCFF000ULX	archived	/experiments/ENCSR000CJN/	CAGE	single-ended	K562	K562	Identified		1.27114	-1.88797	0.802921	0.0219929	3.39267	-2.71867	-1.08351	nan	27	/files/ENCFF000UNU/	alignments	/biosample-types/cell_line_EFO_0002067/	604243565	2012-02-10T00:00:00.000000+00:00	/files/ENCFF000ULX/@@download/ENCFF000ULX.bam	0b3b753312128c5bdaf4c26d5efa2fc2	13878
ENCFF000UMP	archived	/experiments/ENCSR000CIN/	CAGE	single-ended	K562	-	InvalidBAM	no EOF marker									25	/files/ENCFF000UNH/	alignments	/biosample-types/cell_line_EFO_0002067/	488268084	2012-02-10T00:00:00.000000+00:00	/files/ENCFF000UMP/@@download/ENCFF000UMP.bam	23910151fa6062f0e07eb805d812535c	3669
ENCFF000UNB	released	/experiments/ENCSR000CII/	CAGE	single-ended	K562	K562	Identified		nan	-1.22802	nan	nan	5.22443	-1.68148	1.2592	nan	26	/files/ENCFF000UNE/|/files/ENCFF000UNF/	alignments	/biosample-types/cell_line_EFO_0002067/	344980403	2012-02-10T00:00:00.000000+00:00	/files/ENCFF000UNB/@@download/ENCFF000UNB.bam	40da6c19aac1826ae56d9d1240a031db	3683
ENCFF000UNL	archived	/experiments/ENCSR000CIL/	CAGE	single-ended	K562	-	InvalidBAM	no EOF marker									27	/files/ENCFF000UPI/|/files/ENCFF000UPU/	alignments	/biosample-types/cell_line_EFO_0002067/	452646035	2012-02-10T00:00:00.000000+00:00	/files/ENCFF000UNL/@@download/ENCFF000UNL.bam	f412cac2323b33b71e378768059b294b	2087
ENCFF000UNN	archived	/experiments/ENCSR000CIL/	CAGE	single-ended	K562	K562	Identified		1.06174	-2.02476	0.898454	-0.596082	3.19151	-3.23197	-1.56866	nan	27	/files/ENCFF000UPU/	alignments	/biosample-types/cell_line_EFO_0002067/	511550776	2012-02-10T00:00:00.000000+00:00	/files/ENCFF000UNN/@@download/ENCFF000UNN.bam	f8e8546a0b4577b901612ab456004b6c	7095
ENCFF000UNO	archived	/experiments/ENCSR000CIL/	CAGE	single-ended	K562	K562	Identified		0.472449	-1.74421	0.972545	-2.42296	1.3971	-3.24742	-0.0505269	nan	27	/files/ENCFF000UPI/	alignments	/biosample-types/cell_line_EFO_0002067/	655477529	2012-02-10T00:00:00.000000+00:00	/files/ENCFF000UNO/@@download/ENCFF000UNO.bam	895bcf6430707991d108281ddf1e8977	9931
ENCFF000UOH	archived	/experiments/ENCSR000CIO/	CAGE	single-ended	K562	-	InvalidBAM	no EOF marker									25	/files/ENCFF000UPH/	alignments	/biosample-types/cell_line_EFO_0002067/	494819869	2012-02-10T00:00:00.000000+00:00	/files/ENCFF000UOH/@@download/ENCFF000UOH.bam	d2c294e100c3fc98f43cd5a4c77627ac	3682
ENCFF000UON	archived	/experiments/ENCSR000CIP/	CAGE	single-ended	K562	-	InvalidBAM	no EOF marker									25	/files/ENCFF000UPF/	alignments	/biosample-types/cell_line_EFO_0002067/	569688235	2012-02-10T00:00:00.000000+00:00	/files/ENCFF000UON/@@download/ENCFF000UON.bam	979b0afae494798eee9261abb41b5674	7107
ENCFF000UPB	released	/experiments/ENCSR000CIJ/	CAGE	single-ended	K562	K562	Identified		-0.959373	-1.83878	1.4287	nan	5.68556	-1.18079	nan	nan	26	/files/ENCFF000UPG/|/files/ENCFF000UPE/	alignments	/biosample-types/cell_line_EFO_0002067/	499255389	2012-02-10T00:00:00.000000+00:00	/files/ENCFF000UPB/@@download/ENCFF000UPB.bam	a77cd54e73cd13920cbd94f9d411b334	1937
ENCFF000UPP	archived	/experiments/ENCSR000CIM/	CAGE	single-ended	K562	K562	Identified		2.42785	-1.81575	1.11238	-2.7322	3.05784	-2.82737	0.14234	nan	27	/files/ENCFF000UQZ/	alignments	/biosample-types/cell_line_EFO_0002067/	594932706	2012-02-10T00:00:00.000000+00:00	/files/ENCFF000UPP/@@download/ENCFF000UPP.bam	42b508a3c9c0f650ea0c9a329f5390e0	10255
ENCFF000UPQ	archived	/experiments/ENCSR000CIM/	CAGE	single-ended	K562	A549	Unidentified	Potential contamination	2.11354	-2.35682	-0.279154	-0.220481	1.35828	-2.52594	-0.824358	nan	27	/files/ENCFF000UQU/	alignments	/biosample-types/cell_line_EFO_0002067/	649336821	2012-02-10T00:00:00.000000+00:00	/files/ENCFF000UPQ/@@download/ENCFF000UPQ.bam	7095cc38763f444217fcce8f70b3562a	12952
ENCFF000UQE	archived	/experiments/ENCSR000CIQ/	CAGE	single-ended	K562	-	InvalidBAM	no EOF marker									25	/files/ENCFF000UQR/	alignments	/biosample-types/cell_line_EFO_0002067/	418993801	2012-02-10T00:00:00.000000+00:00	/files/ENCFF000UQE/@@download/ENCFF000UQE.bam	6e5c518d2b24e9b5f819a7f8e12e4e13	10449
ENCFF000UQM	archived	/experiments/ENCSR000CJO/	CAGE	single-ended	MCF7	MCF7	Identified		1.62487	-1.60024	0.259011	0.539282	-2.33165	-2.50953	3.1835	-1.83324	27	/files/ENCFF000UQX/|/files/ENCFF000UQW/	alignments	/biosample-types/cell_line_EFO_0001203/	783537312	2012-02-10T00:00:00.000000+00:00	/files/ENCFF000UQM/@@download/ENCFF000UQM.bam	db7303df970c7760e1e0adc88dbcff8b	2393
ENCFF000UQO	archived	/experiments/ENCSR000CJO/	CAGE	single-ended	MCF7	MCF7	Identified		2.47995	-1.48154	2.98132	0.890952	-1.72767	-3.05204	3.18315	nan	27	/files/ENCFF000URP/	alignments	/biosample-types/cell_line_EFO_0001203/	541785049	2012-02-10T00:00:00.000000+00:00	/files/ENCFF000UQO/@@download/ENCFF000UQO.bam	c50051557b805f73374c50f331822916	10267
ENCFF000URC	archived	/experiments/ENCSR000CKU/	CAGE	single-ended	MCF7	-	InvalidBAM	Malformed key									27	/files/ENCFF000URS/	alignments	/biosample-types/cell_line_EFO_0001203/	838964884	2012-02-10T00:00:00.000000+00:00	/files/ENCFF000URC/@@download/ENCFF000URC.bam	790a2e0fd18ce20006120ef89adce32b	13897
ENCFF000URF	archived	/experiments/ENCSR000CKU/	CAGE	single-ended	MCF7	-	InvalidBAM	Malformed key									27	/files/ENCFF000URY/	alignments	/biosample-types/cell_line_EFO_0001203/	1415448901	2012-02-10T00:00:00.000000+00:00	/files/ENCFF000URF/@@download/ENCFF000URF.bam	7f52832695331b51b7a91e295e8eab63	10085
ENCFF000URJ	archived	/experiments/ENCSR000CKV/	CAGE	single-ended	MCF7	-	InvalidBAM	Malformed key									42	/files/ENCFF000USB/	alignments	/biosample-types/cell_line_EFO_0001203/	543559989	2012-02-10T00:00:00.000000+00:00	/files/ENCFF000URJ/@@download/ENCFF000URJ.bam	2d60217c4e2133eb02ab17848630bdbe	14199
ENCFF000URK	archived	/experiments/ENCSR000CKV/	CAGE	single-ended	MCF7	-	InvalidBAM	Malformed key									27	/files/ENCFF000USH/	alignments	/biosample-types/cell_line_EFO_0001203/	1299570282	2012-02-10T00:00:00.000000+00:00	/files/ENCFF000URK/@@download/ENCFF000URK.bam	e77c33cc1ed374784098ca11c942896c	14178
ENCFF000UWK	archived	/experiments/ENCSR000CLC/	CAGE	single-ended	SKnSH	-	InvalidBAM	Malformed key									27	/files/ENCFF000UXB/	alignments	/biosample-types/cell_line_EFO_0003072/	1963498073	2012-02-10T00:00:00.000000+00:00	/files/ENCFF000UWK/@@download/ENCFF000UWK.bam	7be510bc3ee8df879967caff196e31f0	9923
ENCFF000UWP	archived	/experiments/ENCSR000CLC/	CAGE	single-ended	SKnSH	-	InvalidBAM	Malformed key									27	/files/ENCFF000UXI/	alignments	/biosample-types/cell_line_EFO_0003072/	1824051781	2012-02-10T00:00:00.000000+00:00	/files/ENCFF000UWP/@@download/ENCFF000UWP.bam	0f9a4d2dbb049af17b4f056c064f4e4b	2580
ENCFF000UWS	archived	/experiments/ENCSR000CLA/	CAGE	single-ended	SKnSH	-	InvalidBAM	Malformed key									27	/files/ENCFF000UXO/	alignments	/biosample-types/cell_line_EFO_0003072/	1459475840	2012-02-10T00:00:00.000000+00:00	/files/ENCFF000UWS/@@download/ENCFF000UWS.bam	546680e2c14240eae469fd0b54ffe65a	13704
ENCFF000UWT	archived	/experiments/ENCSR000CLA/	CAGE	single-ended	SKnSH	-	InvalidBAM	Malformed key									27	/files/ENCFF000UXR/	alignments	/biosample-types/cell_line_EFO_0003072/	1611430407	2012-02-10T00:00:00.000000+00:00	/files/ENCFF000UWT/@@download/ENCFF000UWT.bam	2246fe28882f890a8eeb799da4f27461	13910
ENCFF000UXC	archived	/experiments/ENCSR000CLB/	CAGE	single-ended	SKnSH	-	InvalidBAM	Malformed key									27	/files/ENCFF000UZZ/	alignments	/biosample-types/cell_line_EFO_0003072/	2141208935	2012-02-10T00:00:00.000000+00:00	/files/ENCFF000UXC/@@download/ENCFF000UXC.bam	13b0f544a005bfb6142984162c88a658	10141
ENCFF000UXE	archived	/experiments/ENCSR000CLB/	CAGE	single-ended	SKnSH	-	InvalidBAM	Malformed key									27	/files/ENCFF000VAG/	alignments	/biosample-types/cell_line_EFO_0003072/	1965268877	2012-02-10T00:00:00.000000+00:00	/files/ENCFF000UXE/@@download/ENCFF000UXE.bam	4af03165898212fb069b0d437682e659	896
ENCFF000UXK	archived	/experiments/ENCSR000CJU/	CAGE	single-ended	SKnSH	HELA	Unidentified	Potential contamination	1.75856	-1.97486	3.01265	-0.480901	-1.20079	-2.97947	-0.191249	2.36555	27	/files/ENCFF000VAH/	alignments	/biosample-types/cell_line_EFO_0003072/	445808370	2012-02-10T00:00:00.000000+00:00	/files/ENCFF000UXK/@@download/ENCFF000UXK.bam	dd157c5757c5e85f4c7854089a09bbf2	9902
ENCFF000UXL	archived	/experiments/ENCSR000CJU/	CAGE	single-ended	SKnSH	HELA	Unidentified	Potential contamination	2.00868	-1.24223	3.45314	0.341746	-0.490527	-2.78296	0.110583	2.47492	27	/files/ENCFF000VAD/	alignments	/biosample-types/cell_line_EFO_0003072/	384021865	2012-02-10T00:00:00.000000+00:00	/files/ENCFF000UXL/@@download/ENCFF000UXL.bam	e0edada032843539e6d28574d4a0f766	12684
ENCFF000VBC	released	/experiments/ENCSR000CWZ/	RIP-seq	single-ended	K562	K562	Identified		-2.7656	-2.2165	-2.39409	-2.61681	2.22819	-2.11127	-2.19937	-2.27577	36	/files/ENCFF000VBP/	alignments	/biosample-types/cell_line_EFO_0002067/	839687944	2011-01-20T00:00:00.000000+00:00	/files/ENCFF000VBC/@@download/ENCFF000VBC.bam	1b088a487491d437e49d364943e9db44	3352
ENCFF000VBD	released	/experiments/ENCSR000CWZ/	RIP-seq	single-ended	K562	K562	Identified		-3.10075	-2.26227	-3.62906	-2.08902	1.67067	-2.67297	-3.19306	-2.33628	36	/files/ENCFF000VBO/	alignments	/biosample-types/cell_line_EFO_0002067/	845983496	2011-01-20T00:00:00.000000+00:00	/files/ENCFF000VBD/@@download/ENCFF000VBD.bam	212f2e7c780b8195bf26383ef5d6283f	951
ENCFF000VBJ	released	/experiments/ENCSR000CWY/	RIP-seq	single-ended	K562	K562	Identified		-3.55586	-2.94613	-1.64	-2.2147	2.799	-2.00481	-2.66658	-2.65442	36	/files/ENCFF000VBV/	alignments	/biosample-types/cell_line_EFO_0002067/	856728286	2011-01-20T00:00:00.000000+00:00	/files/ENCFF000VBJ/@@download/ENCFF000VBJ.bam	05f96f4d2c9c0bd411fc16d600c9a4fb	2584
ENCFF000VBK	released	/experiments/ENCSR000CWY/	RIP-seq	single-ended	K562	K562	Identified		-2.8954	-2.74302	-1.27958	-2.10616	2.46784	-1.94787	-2.51645	nan	36	/files/ENCFF000VBU/	alignments	/biosample-types/cell_line_EFO_0002067/	895080260	2011-01-20T00:00:00.000000+00:00	/files/ENCFF000VBK/@@download/ENCFF000VBK.bam	22eca903bbc982a413decb540b556a00	3299
ENCFF000VBQ	released	/experiments/ENCSR000CWX/	RIP-seq	single-ended	K562	K562	Identified		-1.76904	-3.39394	-4.49811	-3.73401	2.7825	-2.23401	-2.02929	nan	36	/files/ENCFF000VCB/	alignments	/biosample-types/cell_line_EFO_0002067/	753253196	2011-01-20T00:00:00.000000+00:00	/files/ENCFF000VBQ/@@download/ENCFF000VBQ.bam	b9946f5c231fa041955b56c38f1c3063	9906
ENCFF000VBS	released	/experiments/ENCSR000CWX/	RIP-seq	single-ended	K562	K562	Identified		-3.22561	-3.09716	-3.74258	-3.19369	1.99045	-2.13216	-2.47772	-2.36954	36	/files/ENCFF000VCC/	alignments	/biosample-types/cell_line_EFO_0002067/	823819169	2011-01-20T00:00:00.000000+00:00	/files/ENCFF000VBS/@@download/ENCFF000VBS.bam	95a97446ee0832de77593175bd94c9ce	909
ENCFF000VBX	released	/experiments/ENCSR000CWS/	RIP-seq	single-ended	K562	K562	Identified		-3.33039	-3.09815	-2.51305	-1.16243	3.51624	-2.58323	-2.20658	-3.40369	36	/files/ENCFF000VDG/	alignments	/biosample-types/cell_line_EFO_0002067/	811922599	2011-01-20T00:00:00.000000+00:00	/files/ENCFF000VBX/@@download/ENCFF000VBX.bam	b1af906d167b070ebc67744cce0fb521	12741
ENCFF000VBY	released	/experiments/ENCSR000CWS/	RIP-seq	single-ended	K562	MCF7	Unidentified	Possible mislabeling; BAM validation issues	nan	-4.94541	-4.47719	-5.44408	-5.01106	-5.08203	-1.65439	nan	36	/files/ENCFF000VDF/	alignments	/biosample-types/cell_line_EFO_0002067/	919824414	2011-01-20T00:00:00.000000+00:00	/files/ENCFF000VBY/@@download/ENCFF000VBY.bam	2fdefeb9db79da66ac379cb9a22930f1	910
ENCFF000VCF	archived	/experiments/ENCSR000EUS/	ChIP-seq	single-ended	HCT116	HCT116	Identified		nan	7.63645	nan	nan	nan	nan	nan	nan	-	/files/ENCFF000VCI/	alignments	/biosample-types/cell_line_EFO_0002824/	648049768	2011-03-22T00:00:00.000000+00:00	/files/ENCFF000VCF/@@download/ENCFF000VCF.bam	d6f694c141a5d705079c40c0086a86f7	3307
ENCFF000VCG	archived	/experiments/ENCSR000EUS/	ChIP-seq	single-ended	HCT116	HCT116	Identified		nan	7.37248	nan	nan	2.22364	-0.672911	nan	nan	-	/files/ENCFF000VCK/	alignments	/biosample-types/cell_line_EFO_0002824/	639777595	2011-03-22T00:00:00.000000+00:00	/files/ENCFF000VCG/@@download/ENCFF000VCG.bam	de172c22aec0847eab4532e14d6c81e1	3308
ENCFF000VCN	archived	/experiments/ENCSR000EUT/	ChIP-seq	single-ended	HCT116	HCT116	Identified		2.21118	7.57632	1.0665	2.52326	nan	-2.47029	nan	1.32418	-	/files/ENCFF000VCQ/	alignments	/biosample-types/cell_line_EFO_0002824/	315370812	2011-03-22T00:00:00.000000+00:00	/files/ENCFF000VCN/@@download/ENCFF000VCN.bam	de4b1e3147b8644f34326d05d6572ebc	2565
ENCFF000VCO	archived	/experiments/ENCSR000EUT/	ChIP-seq	single-ended	HCT116	HCT116	Identified		2.93633	7.94003	nan	nan	nan	-0.614103	nan	nan	-	/files/ENCFF000VCS/	alignments	/biosample-types/cell_line_EFO_0002824/	505654300	2011-03-22T00:00:00.000000+00:00	/files/ENCFF000VCO/@@download/ENCFF000VCO.bam	7f13b6587c5be32a303dcf3a89e07366	858
ENCFF000VCV	archived	/experiments/ENCSR000EUX/	ChIP-seq	single-ended	HCT116	HCT116	Identified		nan	7.23412	nan	nan	nan	-0.579498	nan	2.53267	-	/files/ENCFF000VCW/|/files/ENCFF000VCY/	alignments	/biosample-types/cell_line_EFO_0002824/	788709041	2011-03-22T00:00:00.000000+00:00	/files/ENCFF000VCV/@@download/ENCFF000VCV.bam	ed20a31b6f58391c5fab03ad693f540e	866
ENCFF000VDB	archived	/experiments/ENCSR000EWB/	ChIP-seq	single-ended	K562	K562	Identified		nan	-0.962496	nan	nan	6.93069	-2.18432	0.971117	nan	-		alignments	/biosample-types/cell_line_EFO_0002067/	335439089	2011-03-22T00:00:00.000000+00:00	/files/ENCFF000VDB/@@download/ENCFF000VDB.bam	7ad2746602288c90c5a8f41b254a6b48	12764
ENCFF000VDD	archived	/experiments/ENCSR000EWB/	ChIP-seq	single-ended	K562	K562	Identified		nan	-1.84383	nan	nan	7.56292	-2.13496	0.837996	2.37666	-		alignments	/biosample-types/cell_line_EFO_0002067/	562074175	2011-03-22T00:00:00.000000+00:00	/files/ENCFF000VDD/@@download/ENCFF000VDD.bam	cff40355bd8a890b606b349349198ce3	1792
ENCFF000VDH	archived	/experiments/ENCSR000EWC/	ChIP-seq	single-ended	K562	K562	Identified		nan	-1.03144	nan	nan	5.61259	-1.17316	nan	nan	-		alignments	/biosample-types/cell_line_EFO_0002067/	210364766	2011-03-22T00:00:00.000000+00:00	/files/ENCFF000VDH/@@download/ENCFF000VDH.bam	e8126ff5c127da8f9065241471da1d5c	2549
ENCFF000VDJ	archived	/experiments/ENCSR000EWC/	ChIP-seq	single-ended	K562	K562	Identified		-0.11447	-2.42039	-0.879153	nan	6.77325	-1.27762	-1.59091	nan	-		alignments	/biosample-types/cell_line_EFO_0002067/	498530924	2011-03-22T00:00:00.000000+00:00	/files/ENCFF000VDJ/@@download/ENCFF000VDJ.bam	d8334949827e49973840d604ff96b54f	2550
ENCFF000VDL	archived	/experiments/ENCSR000EWA/	ChIP-seq	single-ended	K562	K562	Identified		0.319122	-1.83273	-0.532462	nan	6.91885	-0.941672	-1.44693	1.02988	-		alignments	/biosample-types/cell_line_EFO_0002067/	259052443	2011-03-22T00:00:00.000000+00:00	/files/ENCFF000VDL/@@download/ENCFF000VDL.bam	92fec3fe9092a1b4b8d2477abfd56fdb	12982
ENCFF000VDM	archived	/experiments/ENCSR000EWA/	ChIP-seq	single-ended	K562	K562	Identified		1.64123	-3.55289	nan	nan	6.67967	-1.44438	-1.51063	0.264155	-		alignments	/biosample-types/cell_line_EFO_0002067/	408555325	2011-03-22T00:00:00.000000+00:00	/files/ENCFF000VDM/@@download/ENCFF000VDM.bam	284f2d9efebc0f6e2947a038f7f60621	3337
ENCFF000VDR	archived	/experiments/ENCSR000EVZ/	ChIP-seq	single-ended	K562	K562	Identified		1.23272	nan	nan	nan	6.78573	-1.14434	-0.773852	nan	-		alignments	/biosample-types/cell_line_EFO_0002067/	296234636	2011-03-22T00:00:00.000000+00:00	/files/ENCFF000VDR/@@download/ENCFF000VDR.bam	b8e42856b742bd500a4c02c8c5bec9c9	1784
ENCFF000VDS	archived	/experiments/ENCSR000EVZ/	ChIP-seq	single-ended	K562	K562	Identified		0.477559	-1.37012	2.0119	nan	8.06955	-0.742071	nan	1.58447	-		alignments	/biosample-types/cell_line_EFO_0002067/	489577885	2011-03-22T00:00:00.000000+00:00	/files/ENCFF000VDS/@@download/ENCFF000VDS.bam	2f68db621e496f25abaa403923f89b58	1785
ENCFF000VEA	archived	/experiments/ENCSR000EWK/	ChIP-seq	single-ended	K562	K562	Identified		nan	-0.81365	1.37873	nan	5.89	-1.55479	nan	0.911604	-		alignments	/biosample-types/cell_line_EFO_0002067/	1701422534	2011-03-22T00:00:00.000000+00:00	/files/ENCFF000VEA/@@download/ENCFF000VEA.bam	6796687c100f9ea8483dfaa913f53c13	13065
ENCFF000VFC	released	/experiments/ENCSR000EWQ/	ChIP-seq	single-ended	MCF7	MCF7	Identified		nan	-2.02841	nan	nan	nan	-1.07221	4.82779	nan	-	/files/ENCFF000VFE/	alignments	/biosample-types/cell_line_EFO_0001203/	538935829	2011-03-22T00:00:00.000000+00:00	/files/ENCFF000VFC/@@download/ENCFF000VFC.bam	4002468b5b10fb7914403f6015232cd2	13063
ENCFF000VFH	released	/experiments/ENCSR000EWQ/	ChIP-seq	single-ended	MCF7	MCF7	Identified		nan	-1.92241	nan	nan	nan	-2.25596	5.70956	nan	-	/files/ENCFF000VFG/|/files/ENCFF000VFJ/	alignments	/biosample-types/cell_line_EFO_0001203/	438596098	2011-03-22T00:00:00.000000+00:00	/files/ENCFF000VFH/@@download/ENCFF000VFH.bam	f833dd8ef77f9bbfd1e648974033249a	2139
ENCFF000VFM	archived	/experiments/ENCSR000EWR/	ChIP-seq	single-ended	MCF7	MCF7	Identified		nan	-1.78741	nan	1.89952	-0.15675	-1.57474	5.18611	nan	-	/files/ENCFF000VHD/	alignments	/biosample-types/cell_line_EFO_0001203/	1354396977	2011-03-22T00:00:00.000000+00:00	/files/ENCFF000VFM/@@download/ENCFF000VFM.bam	d23ef7c005a4e01dd89025c69af6e7ce	10177
ENCFF000VFN	archived	/experiments/ENCSR000EWR/	ChIP-seq	single-ended	MCF7	MCF7	Identified		nan	nan	nan	nan	1.21424	-2.65708	5.89582	nan	-	/files/ENCFF000VHC/	alignments	/biosample-types/cell_line_EFO_0001203/	1188749238	2011-03-22T00:00:00.000000+00:00	/files/ENCFF000VFN/@@download/ENCFF000VFN.bam	fb75ae5122952c65a1e2db4abf96b17a	10181
ENCFF000VFS	released	/experiments/ENCSR000EWP/	ChIP-seq	single-ended	MCF7	MCF7	Identified		nan	nan	nan	nan	nan	nan	6.53665	nan	-	/files/ENCFF000VFU/	alignments	/biosample-types/cell_line_EFO_0001203/	858185073	2011-03-22T00:00:00.000000+00:00	/files/ENCFF000VFS/@@download/ENCFF000VFS.bam	40b7afdd434585a12f061ee4b47800f9	1800
ENCFF000VGB	released	/experiments/ENCSR000EWP/	ChIP-seq	single-ended	MCF7	MCF7	Identified		0.544262	nan	nan	nan	nan	-1.11539	6.36346	nan	-	/files/ENCFF000VFW/|/files/ENCFF000VFY/	alignments	/biosample-types/cell_line_EFO_0001203/	777364776	2011-03-22T00:00:00.000000+00:00	/files/ENCFF000VGB/@@download/ENCFF000VGB.bam	b11c2764dc8bf1285dcf8fba55add229	3274
ENCFF000VGC	released	/experiments/ENCSR000EWO/	ChIP-seq	single-ended	MCF7	MCF7	Identified		0.584547	-2.96578	0.64366	0.589822	nan	-1.91919	6.18635	1.5533	-	/files/ENCFF000VGE/	alignments	/biosample-types/cell_line_EFO_0001203/	621724226	2011-03-22T00:00:00.000000+00:00	/files/ENCFF000VGC/@@download/ENCFF000VGC.bam	da88e642518ef00ca3795d4bb9693499	10162
ENCFF000VGJ	released	/experiments/ENCSR000EWO/	ChIP-seq	single-ended	MCF7	MCF7	Identified		nan	nan	0.281024	nan	-0.224922	-1.79721	6.49291	1.09426	-	/files/ENCFF000VGG/|/files/ENCFF000VGI/	alignments	/biosample-types/cell_line_EFO_0001203/	703413340	2011-03-22T00:00:00.000000+00:00	/files/ENCFF000VGJ/@@download/ENCFF000VGJ.bam	c46e3e52d2b35d2ec779e269913b3584	13017
ENCFF000VGM	archived	/experiments/ENCSR000EWW/	ChIP-seq	single-ended	MCF7	MCF7	Identified		-0.741727	-2.36577	nan	nan	0.102995	-2.62548	4.42397	nan	-		alignments	/biosample-types/cell_line_EFO_0001203/	809868879	2011-03-22T00:00:00.000000+00:00	/files/ENCFF000VGM/@@download/ENCFF000VGM.bam	29a3a629a9f05b394398a42f88373d86	10109
ENCFF000VGO	archived	/experiments/ENCSR000EWW/	ChIP-seq	single-ended	MCF7	MCF7	Identified		-1.10053	-0.912249	nan	0.629546	-0.347371	-0.794054	4.1214	nan	-		alignments	/biosample-types/cell_line_EFO_0001203/	1054569421	2011-03-22T00:00:00.000000+00:00	/files/ENCFF000VGO/@@download/ENCFF000VGO.bam	b9c87ec1e94f7a626f64e241eaef0280	10280
ENCFF000VMJ	released	/experiments/ENCSR000CXQ/	MNase-seq	single-ended	K562	K562	Identified		-1.10135	-2.39972	nan	-0.872674	7.15877	-1.3834	-1.78809	nan	35	/files/ENCFF000VMQ/|/files/ENCFF000VNC/	alignments	/biosample-types/cell_line_EFO_0002067/	10799852614	2011-06-24T00:00:00.000000+00:00	/files/ENCFF000VMJ/@@download/ENCFF000VMJ.bam	18babbd368ea4b4d20b2ce4decdeac67	10550
ENCFF000VMK	released	/experiments/ENCSR000CXQ/	MNase-seq	single-ended	K562	K562	Identified		-0.809531	-3.69588	nan	nan	6.03801	-1.26904	nan	nan	35	/files/ENCFF000VMR/|/files/ENCFF000VND/	alignments	/biosample-types/cell_line_EFO_0002067/	10362779940	2011-06-24T00:00:00.000000+00:00	/files/ENCFF000VMK/@@download/ENCFF000VMK.bam	72d8734a3a6cb842bfa1ee77df401b0a	3554
ENCFF000VML	released	/experiments/ENCSR000CXQ/	MNase-seq	single-ended	K562	K562	Identified		-2.14222	-3.52264	nan	-1.10003	6.11487	-1.48099	nan	nan	35	/files/ENCFF000VMS/|/files/ENCFF000VNE/	alignments	/biosample-types/cell_line_EFO_0002067/	9567528243	2011-06-24T00:00:00.000000+00:00	/files/ENCFF000VML/@@download/ENCFF000VML.bam	17893b9fc546ccfb26384a7bb705796d	10117
ENCFF000VMM	released	/experiments/ENCSR000CXQ/	MNase-seq	single-ended	K562	K562	Identified		nan	-2.04326	-0.779694	-0.858708	6.35918	-1.85883	-0.749456	-0.0917565	35	/files/ENCFF000VMT/|/files/ENCFF000VNF/	alignments	/biosample-types/cell_line_EFO_0002067/	7303189386	2011-06-24T00:00:00.000000+00:00	/files/ENCFF000VMM/@@download/ENCFF000VMM.bam	aa0a58ba495ae37c7e3cdcf2c5ee79ee	2397
ENCFF000VMN	released	/experiments/ENCSR000CXQ/	MNase-seq	single-ended	K562	K562	Identified		nan	nan	nan	nan	7.19369	-1.13182	nan	nan	35	/files/ENCFF000VMY/|/files/ENCFF000VNJ/	alignments	/biosample-types/cell_line_EFO_0002067/	1617384951	2011-06-24T00:00:00.000000+00:00	/files/ENCFF000VMN/@@download/ENCFF000VMN.bam	61562cd733e9aa3b25b5c8d594b0025f	10118
ENCFF000VMO	released	/experiments/ENCSR000CXQ/	MNase-seq	single-ended	K562	K562	Identified		nan	nan	nan	nan	6.98787	-1.44086	1.66861	2.11725	35	/files/ENCFF000VMZ/|/files/ENCFF000VNK/	alignments	/biosample-types/cell_line_EFO_0002067/	1799655758	2011-06-24T00:00:00.000000+00:00	/files/ENCFF000VMO/@@download/ENCFF000VMO.bam	4c2ddcfed20ef8b83b51f7f753c20ea1	10631
ENCFF000VMP	released	/experiments/ENCSR000CXQ/	MNase-seq	single-ended	K562	K562	Identified		-1.96599	-4.3215	nan	nan	7.18293	-0.603806	nan	nan	35	/files/ENCFF000VMU/|/files/ENCFF000VNG/	alignments	/biosample-types/cell_line_EFO_0002067/	9778973224	2011-06-24T00:00:00.000000+00:00	/files/ENCFF000VMP/@@download/ENCFF000VMP.bam	f7b5c727ab063e4a50d2a56c5bed6af0	12873
ENCFF000VNO	released	/experiments/ENCSR000CXQ/	MNase-seq	single-ended	K562	K562	Identified		nan	-3.02153	nan	-1.12675	7.0808	-0.288268	nan	-0.453727	35	/files/ENCFF000VMX/|/files/ENCFF000VNI/	alignments	/biosample-types/cell_line_EFO_0002067/	10937950502	2011-06-24T00:00:00.000000+00:00	/files/ENCFF000VNO/@@download/ENCFF000VNO.bam	bc5a1afe7c03762f76a007a359b7c759	10599
ENCFF000VNP	released	/experiments/ENCSR000CXQ/	MNase-seq	single-ended	K562	K562	Identified		nan	-1.68683	-0.520736	-0.468127	6.80815	-1.95136	nan	0.430354	35	/files/ENCFF000VNA/|/files/ENCFF000VNL/	alignments	/biosample-types/cell_line_EFO_0002067/	6714325784	2011-06-24T00:00:00.000000+00:00	/files/ENCFF000VNP/@@download/ENCFF000VNP.bam	d31c77f90f3973dac2d52182ada2f323	7296
ENCFF000VNQ	released	/experiments/ENCSR000CXQ/	MNase-seq	single-ended	K562	K562	Identified		-2.20426	-3.55978	-1.10326	nan	7.07046	-1.25648	nan	nan	35	/files/ENCFF000VMW/|/files/ENCFF000VNH/	alignments	/biosample-types/cell_line_EFO_0002067/	11673316458	2011-06-24T00:00:00.000000+00:00	/files/ENCFF000VNQ/@@download/ENCFF000VNQ.bam	7dbe89a4ac3b4baedb87b46aaba41aba	2400
ENCFF000VNR	released	/experiments/ENCSR000CXQ/	MNase-seq	single-ended	K562	K562	Identified		nan	-2.51372	nan	nan	6.27221	-1.72223	nan	-0.921357	35	/files/ENCFF000VNB/|/files/ENCFF000VNM/	alignments	/biosample-types/cell_line_EFO_0002067/	9074669399	2011-06-24T00:00:00.000000+00:00	/files/ENCFF000VNR/@@download/ENCFF000VNR.bam	341f381d62975a1864d7e0a0a9444337	10120
ENCFF000VNU	archived	/experiments/ENCSR000CWJ/	polyA plus RNA-seq	single-ended	K562	K562	Identified		-1.45665	-2.06689	-2.3844	-1.24782	4.29062	-1.51389	-1.5264	-1.51858	-		alignments	/biosample-types/cell_line_EFO_0002067/	3286871753	2009-09-24T00:00:00.000000+00:00	/files/ENCFF000VNU/@@download/ENCFF000VNU.bam	f5d4e6b7f083751736ef0f8378ce73a2	10137
ENCFF000VNV	archived	/experiments/ENCSR000CWI/	polyA plus RNA-seq	single-ended	K562	K562	Identified		-1.6909	-2.08101	-2.28382	-1.69486	4.25423	-1.51442	-1.64727	-1.56249	-		alignments	/biosample-types/cell_line_EFO_0002067/	2856325668	2009-09-24T00:00:00.000000+00:00	/files/ENCFF000VNV/@@download/ENCFF000VNV.bam	5c913e5da898ac5fbea6dfcc3519d34d	7291
ENCFF000VNX	archived	/experiments/ENCSR000CWH/	polyA plus RNA-seq	single-ended	K562	K562	Identified		-1.83364	-2.08223	-2.39649	-1.79691	4.52254	-1.53733	-1.51495	-3.40177	-		alignments	/biosample-types/cell_line_EFO_0002067/	3039142005	2009-09-24T00:00:00.000000+00:00	/files/ENCFF000VNX/@@download/ENCFF000VNX.bam	4fdfddad146f78730d24c8d599fb15ce	10548
ENCFF000VNZ	archived	/experiments/ENCSR000CWG/	polyA plus RNA-seq	single-ended	K562	K562	Identified		-1.60896	-1.918	-1.69353	-1.56636	4.51336	-1.63636	-1.67806	-1.53576	-		alignments	/biosample-types/cell_line_EFO_0002067/	2973001494	2009-09-24T00:00:00.000000+00:00	/files/ENCFF000VNZ/@@download/ENCFF000VNZ.bam	6c7800d9ae4e07e789142ba71df563c6	2242
ENCFF000VOA	archived	/experiments/ENCSR000DYJ/	ChIP-seq	single-ended	A549	A549	Identified		5.60371	nan	nan	nan	nan	-1.13839	nan	nan	-		alignments	/biosample-types/cell_line_EFO_0001086/	613535862	2012-07-01T00:00:00.000000+00:00	/files/ENCFF000VOA/@@download/ENCFF000VOA.bam	8b35183010576ba07dcc9cbb02e6195e	3632
ENCFF000VOB	archived	/experiments/ENCSR000DYJ/	ChIP-seq	single-ended	A549	A549	Identified		5.92672	nan	nan	1.64355	1.23567	-2.5232	nan	nan	-		alignments	/biosample-types/cell_line_EFO_0001086/	512819852	2012-07-01T00:00:00.000000+00:00	/files/ENCFF000VOB/@@download/ENCFF000VOB.bam	cf7890e7b3cc3a4af99ffbdd1b906e55	10612
ENCFF000VOJ	archived	/experiments/ENCSR000DYI/	ChIP-seq	single-ended	A549	A549	Identified		7.25762	nan	2.13435	nan	nan	-1.75822	nan	nan	-		alignments	/biosample-types/cell_line_EFO_0001086/	618074111	2012-07-01T00:00:00.000000+00:00	/files/ENCFF000VOJ/@@download/ENCFF000VOJ.bam	46cfd8500ffc8f8b47a756e6a967608a	10614
ENCFF000VOO	archived	/experiments/ENCSR000DYI/	ChIP-seq	single-ended	A549	A549	Identified		6.63254	nan	nan	2.87343	nan	-1.6386	nan	nan	-		alignments	/biosample-types/cell_line_EFO_0001086/	471994929	2012-07-01T00:00:00.000000+00:00	/files/ENCFF000VOO/@@download/ENCFF000VOO.bam	59ba2b1f42db5369f839cd0f6f5afbca	3564
ENCFF000VOS	archived	/experiments/ENCSR000DYC/	ChIP-seq	single-ended	A549	A549	Identified		-0.407736	-1.35935	-1.33426	-1.43796	-1.19519	-1.11047	-0.879689	-0.808328	-		alignments	/biosample-types/cell_line_EFO_0001086/	1192562220	2012-07-01T00:00:00.000000+00:00	/files/ENCFF000VOS/@@download/ENCFF000VOS.bam	581ce2b98c9ff128287dcf5273ef3733	10624
ENCFF000VOZ	archived	/experiments/ENCSR000DYC/	ChIP-seq	single-ended	A549	A549	Identified		-0.23162	-1.53886	-1.73326	-1.56286	-1.17297	-1.22365	-1.15809	-1.28184	-		alignments	/biosample-types/cell_line_EFO_0001086/	1342573162	2012-07-01T00:00:00.000000+00:00	/files/ENCFF000VOZ/@@download/ENCFF000VOZ.bam	82316d956cfe83a4584573538800db30	3566
ENCFF000VPA	archived	/experiments/ENCSR000DYD/	ChIP-seq	single-ended	A549	HepG2	Unidentified	Potential contamination (check matching /experiments/ENCSR000DYD/)	-1.07403	-1.26756	-1.17748	-0.00471593	-0.297477	-1.35279	-2.35767	-2.04784	-	/files/ENCFF000VPD/	alignments	/biosample-types/cell_line_EFO_0001086/	1265625921	2012-07-01T00:00:00.000000+00:00	/files/ENCFF000VPA/@@download/ENCFF000VPA.bam	2dcb86ddd8019efcdbd6b7e88cc76dcf	3568
ENCFF000VPO	archived	/experiments/ENCSR000DYD/	ChIP-seq	single-ended	A549	K562	Unidentified	Potential contamination (check matching /experiments/ENCSR000DYD/)	-0.850121	-1.28563	-1.36597	-0.81579	-0.744245	-1.421	-1.54494	-2.02298	-	/files/ENCFF000VPF/	alignments	/biosample-types/cell_line_EFO_0001086/	1201122391	2012-07-01T00:00:00.000000+00:00	/files/ENCFF000VPO/@@download/ENCFF000VPO.bam	940248bbc40bfd37a970e768c821dba1	2113
ENCFF000VPP	archived	/experiments/ENCSR496AXR/	ChIP-seq	single-ended	A549	A549	Identified		6.47763	-2.19114	1.23136	nan	1.93968	0.15151	1.66043	nan	-		alignments	/biosample-types/cell_line_EFO_0001086/	1006604744	2012-07-01T00:00:00.000000+00:00	/files/ENCFF000VPP/@@download/ENCFF000VPP.bam	e3c1b8fa9b83cb181082decea3ed5c4d	12857
ENCFF000VPR	archived	/experiments/ENCSR000DYG/	ChIP-seq	single-ended	A549	A549	Identified		7.00099	nan	nan	nan	nan	-1.14673	nan	nan	-		alignments	/biosample-types/cell_line_EFO_0001086/	664621008	2012-07-01T00:00:00.000000+00:00	/files/ENCFF000VPR/@@download/ENCFF000VPR.bam	38c1fad3fedb3a91a9b1c791ef2d4945	10589
ENCFF000VPX	archived	/experiments/ENCSR000DYG/	ChIP-seq	single-ended	A549	A549	Identified		6.68394	nan	nan	nan	1.26873	0.51045	nan	2.71314	-		alignments	/biosample-types/cell_line_EFO_0001086/	580546311	2012-07-01T00:00:00.000000+00:00	/files/ENCFF000VPX/@@download/ENCFF000VPX.bam	3eef616b705cd5e945206ea39d1c356c	5957
ENCFF000VQE	archived	/experiments/ENCSR000DYF/	ChIP-seq	single-ended	A549	A549	Identified		7.08306	nan	nan	nan	nan	-2.33831	nan	nan	-	/files/ENCFF000VPZ/	alignments	/biosample-types/cell_line_EFO_0001086/	623077243	2012-07-01T00:00:00.000000+00:00	/files/ENCFF000VQE/@@download/ENCFF000VQE.bam	eca9c3873dc788544f1db29e1f39e7c6	2104
ENCFF000VQF	archived	/experiments/ENCSR000DYF/	ChIP-seq	single-ended	A549	A549	Identified		6.91277	nan	1.13876	nan	nan	-1.61198	nan	nan	-	/files/ENCFF000VQB/	alignments	/biosample-types/cell_line_EFO_0001086/	587778414	2012-07-01T00:00:00.000000+00:00	/files/ENCFF000VQF/@@download/ENCFF000VQF.bam	288fc1656ab0b5424593b5e6dd9b486f	3560
ENCFF000VQH	archived	/experiments/ENCSR000DYE/	ChIP-seq	single-ended	A549	A549	Identified		6.85161	-1.55815	nan	nan	nan	-2.03394	nan	nan	-		alignments	/biosample-types/cell_line_EFO_0001086/	634150531	2012-07-01T00:00:00.000000+00:00	/files/ENCFF000VQH/@@download/ENCFF000VQH.bam	3e6940de775b1d9636899e7c17e06e09	3621
ENCFF000VQN	archived	/experiments/ENCSR000DYE/	ChIP-seq	single-ended	A549	A549	Identified		6.60146	-0.883459	1.45797	nan	nan	-0.722978	nan	nan	-		alignments	/biosample-types/cell_line_EFO_0001086/	609538625	2012-07-01T00:00:00.000000+00:00	/files/ENCFF000VQN/@@download/ENCFF000VQN.bam	f8f070f0eaa1d46c11a323eb3a34cdcb	10577
ENCFF000WWW	archived	/experiments/ENCSR000EUX/	ChIP-seq	single-ended	HCT116	HCT116	Identified		nan	5.24894	nan	nan	nan	-1.67614	0.6775	nan	-	/files/ENCFF000WXB/	alignments	/biosample-types/cell_line_EFO_0002824/	492447699	2010-12-06T00:00:00.000000+00:00	/files/ENCFF000WWW/@@download/ENCFF000WWW.bam	d78ebf6da51ab6e79621080884cb66f1	10113
ENCFF000WWX	archived	/experiments/ENCSR000EUU/	ChIP-seq	single-ended	HCT116	HCT116	Identified		nan	5.73259	nan	nan	nan	-0.483351	nan	nan	-	/files/ENCFF000WXI/	alignments	/biosample-types/cell_line_EFO_0002824/	463597050	2010-12-06T00:00:00.000000+00:00	/files/ENCFF000WWX/@@download/ENCFF000WWX.bam	24929b87a8ec879923f551482156c0e6	10361
ENCFF000WWZ	archived	/experiments/ENCSR000EUU/	ChIP-seq	single-ended	HCT116	HCT116	Identified		nan	5.22655	nan	nan	nan	-2.03468	0.613337	nan	-	/files/ENCFF000WXG/	alignments	/biosample-types/cell_line_EFO_0002824/	306204604	2010-12-06T00:00:00.000000+00:00	/files/ENCFF000WWZ/@@download/ENCFF000WWZ.bam	9b297b66d778d6a7e62e9ae418c220ff	1841
ENCFF000WXC	archived	/experiments/ENCSR000EUV/	ChIP-seq	single-ended	HCT116	HCT116	Identified		nan	5.6	nan	1.06443	0.742507	-0.68644	nan	nan	-	/files/ENCFF000WXH/	alignments	/biosample-types/cell_line_EFO_0002824/	431362251	2010-12-06T00:00:00.000000+00:00	/files/ENCFF000WXC/@@download/ENCFF000WXC.bam	8160c3d74ba505aca5af720f71867644	10374
ENCFF000WXD	archived	/experiments/ENCSR000EUV/	ChIP-seq	single-ended	HCT116	HCT116	Identified		nan	5.80218	nan	nan	nan	0.361662	nan	nan	-	/files/ENCFF000WXJ/	alignments	/biosample-types/cell_line_EFO_0002824/	239821982	2010-12-06T00:00:00.000000+00:00	/files/ENCFF000WXD/@@download/ENCFF000WXD.bam	a3de170a7849edf9218e19204f8e46de	3589
ENCFF000WYZ	revoked	/experiments/ENCSR000EVP/	ChIP-seq	single-ended	HELA	HELA	Identified		nan	-2.23617	5.70793	1.47237	nan	-1.57522	nan	1.58199	-		alignments	/biosample-types/cell_line_EFO_0002791/	546582605	2010-12-06T00:00:00.000000+00:00	/files/ENCFF000WYZ/@@download/ENCFF000WYZ.bam	246ee9f5cd32783440487182f70438ea	2240
ENCFF000WZG	revoked	/experiments/ENCSR000EVP/	ChIP-seq	single-ended	HELA	HELA	Identified		nan	nan	5.88769	nan	nan	-1.06032	nan	nan	-		alignments	/biosample-types/cell_line_EFO_0002791/	1066054639	2010-12-06T00:00:00.000000+00:00	/files/ENCFF000WZG/@@download/ENCFF000WZG.bam	0fa0a4cd76db3d2ab168ed9419b9effd	12564
[truncated: 13,153 more rows]

## Sheet: Summary Notes
	Assay	# samples (exclude InvalidBAM)	# Unidentified	% breakdown	Notes
[truncated: 27 more rows]
