# Supplementary material for: GenoPipe: identifying the genotype of origin within (epi)genomic datasets
Source: Nucleic Acids Res. 2023 Nov 2;51(22):12054–68. doi: 10.1093/nar/gkad950 (PMC10711449; doi:10.1093/nar/gkad950)
Supplement: gkad950_Supplemental_Files [file gkad950_supplemental_files.zip › Supplementary_Table_11_ENCODE_StrainID_hg38_DepMap.xlsx]

## Sheet: SupplementaryTable11
##Supplementary Table 11: ENCODE cell line checking hg38_DepMap StrainID results.
# 100 TF-ChIP-seq ENCODE samples across six cell lines were downloaded and run through StrainID using the large hg38_DepMap set of variant profiles. These results were used to build Supplementary Figure 2 and check for score separation between "correct" and "incorrect" cell lines.
CellLine		ENCFF036VGE.bam	ENCFF040NIB.bam	ENCFF052OQL.bam	ENCFF062VSC.bam	ENCFF068RPQ.bam	ENCFF081LRD.bam	ENCFF092XCS.bam	ENCFF117LFB.bam	ENCFF134DOJ.bam	ENCFF142SCH.bam	ENCFF144PXM.bam	ENCFF144YEF.bam	ENCFF147DIE.bam	ENCFF171EOT.bam	ENCFF231YBR.bam	ENCFF253KCH.bam	ENCFF253KUT.bam	ENCFF272JSW.bam	ENCFF296JVB.bam	ENCFF353ABZ.bam	ENCFF353IXT.bam	ENCFF353YHJ.bam	ENCFF384DQE.bam	ENCFF388LHG.bam	ENCFF430LXJ.bam	ENCFF445KAQ.bam	ENCFF456CMP.bam	ENCFF456UOX.bam	ENCFF511XHG.bam	ENCFF521PBZ.bam	ENCFF535AQG.bam	ENCFF562GXC.bam	ENCFF570IMA.bam	ENCFF589NCK.bam	ENCFF670QXY.bam	ENCFF684SVK.bam	ENCFF685TWY.bam	ENCFF687ZVT.bam	ENCFF694PCO.bam	ENCFF720GIL.bam	ENCFF725XZU.bam	ENCFF727LSU.bam	ENCFF730FGC.bam	ENCFF780QTR.bam	ENCFF800AIV.bam	ENCFF828ZOV.bam	ENCFF834TWF.bam	ENCFF854TLJ.bam
ENCODE_Strain		A549	A549	A549	A549	A549	A549	A549	A549	A549	A549	A549	A549	A549	A549	A549	A549	A549	A549	A549	A549	A549	A549	A549	A549	A549	A549	A549	A549	A549	A549	A549	A549	A549	A549	A549	A549	A549	A549	A549	A549	A549	A549	A549	A549	A549	A549	A549	A549
StrainID scores (hg38_DepMap)	127399.vcf	1.14707	0.675132	1.41124	1.74344	1.81835	2.01567	NaN	NaN	NaN	1.92388	1.71631	NaN	0.172204	1.02922	NaN	0.565795	NaN	0.418113	1.31803	NaN	1.93154	1.43919	NaN	NaN	NaN	1.42402	NaN	1.55164	2.24009	1.00477	NaN	2.60041	1.2923	1.77783	0.935305	2.91915	-1.13642	1.77596	NaN	NaN	2.87903	3.01828	NaN	0.876314	3.83054	NaN	NaN	1.24684
	143B.vcf	NaN	NaN	NaN	0.934069	-2.31384	0.833074	NaN	-0.0495332	-0.456517	-0.413785	NaN	NaN	NaN	0.702151	0.517013	-2.48608	-0.982099	NaN	NaN	-1.33979	NaN	0.087833	-0.527615	NaN	NaN	NaN	-0.0694437	0.248091	NaN	NaN	NaN	1.29335	-0.355739	NaN	NaN	0.326733	-2.67811	-0.419362	NaN	NaN	-0.0507622	0.113096	NaN	NaN	1.47833	0.75996	NaN	NaN
	170MGBA.vcf	NaN	NaN	NaN	1.72238	NaN	NaN	NaN	NaN	1.91015	NaN	1.43593	NaN	NaN	2.18553	NaN	-1.2392	NaN	NaN	NaN	-0.107203	NaN	1.32978	NaN	NaN	1.34562	NaN	NaN	1.5608	NaN	NaN	NaN	1.29335	1.0482	NaN	0.588244	1.06246	-1.45435	NaN	NaN	1.55301	1.01906	1.4248	NaN	NaN	2.54401	NaN	NaN	NaN
	201T.vcf	-1.80146	-2.29346	-1.47265	-1.22098	-0.325377	0.113362	-2.63833	NaN	-1.88744	-1.96134	-1.92445	-1.176	NaN	-1.53411	-0.426218	-0.795858	NaN	-2.2659	-2.78848	-0.450875	0.0368662	-1.16747	NaN	NaN	NaN	-1.68617	-1.59249	-0.862255	0.467144	-0.328835	-1.45873	-0.767036	0.0190057	NaN	-2.03033	0.0985094	-0.421925	-0.919104	-2.5194	NaN	0.307352	0.629624	-2.20879	-1.9853	0.361203	NaN	-2.38351	0.433868
	21NT.vcf	NaN	NaN	-0.986887	NaN	-1.83496	NaN	NaN	NaN	NaN	NaN	NaN	NaN	NaN	-0.215991	NaN	NaN	NaN	NaN	NaN	NaN	NaN	NaN	NaN	0.123278	NaN	NaN	NaN	0.5608	NaN	NaN	NaN	NaN	NaN	0.841487	NaN	NaN	NaN	-0.53628	-1.04143	NaN	0.0861735	0.485467	NaN	NaN	1.81423	NaN	NaN	NaN
	22RV1.vcf	NaN	NaN	-1.96272	-0.0563144	-1.22111	0.0845529	NaN	0.981959	0.150641	NaN	-1.90016	NaN	-0.625554	-0.252211	-0.773968	NaN	-0.918037	-1.71138	NaN	0.00633653	-1.34615	-0.812876	0.597916	-0.130215	-0.798493	NaN	0.251367	-0.811691	NaN	NaN	-0.292282	0.841415	-0.244862	-0.881308	-1.23931	-1.08458	-2.45194	NaN	-1.5183	-0.378011	-0.103737	0.00288756	0.173296	NaN	0.897651	NaN	NaN	0.51187
	2313287.vcf	NaN	-2.32154	NaN	-0.273693	-2.47018	0.00142367	-1.45609	0.133962	0.455891	-1.10773	-0.0421142	-1.06293	NaN	0.16062	0.0835386	NaN	-1.13862	-0.915485	NaN	-0.756348	-1.56437	-0.0710075	0.460844	-0.876722	0.0453436	-1.7004	-0.941743	0.0938698	NaN	NaN	-1.48628	0.617852	-1.53336	NaN	-0.598457	-1.41432	-1.67811	NaN	-0.821845	0.814308	0.156563	-1.33573	-1.16152	-1.51209	-0.0379585	NaN	NaN	-1.80687
	253J.vcf	1.84415	0.445781	NaN	0.631234	NaN	NaN	1.20077	1.15064	1.82737	0.818274	1.26642	NaN	NaN	0.523694	1.30593	-1.52147	NaN	NaN	1.42516	NaN	1.31743	2.0708	0.6576	NaN	NaN	-0.331477	1.93056	NaN	NaN	NaN	NaN	NaN	NaN	NaN	1.42678	1.15846	-1.83286	NaN	1.59657	NaN	NaN	1.12684	NaN	1.53343	NaN	NaN	NaN	NaN
	253JBV.vcf	0.184638	-0.313728	NaN	0.865122	NaN	NaN	0.455403	0.489443	1.06278	0.0881136	-0.237447	NaN	NaN	NaN	0.996884	-2.11496	NaN	-0.487312	0.789398	0.606875	0.700755	0.562335	-0.00744382	NaN	NaN	-0.909926	1.291	0.767958	NaN	0.0585461	NaN	1.36617	NaN	NaN	0.841818	NaN	-1.417	NaN	0.42876	NaN	NaN	1.69977	NaN	NaN	1.83601	NaN	NaN	NaN
	42MGBA.vcf	NaN	NaN	NaN	2.14441	0.558704	NaN	NaN	NaN	NaN	NaN	NaN	NaN	NaN	1.56979	2.22793	NaN	NaN	NaN	NaN	2.12117	NaN	NaN	NaN	NaN	NaN	NaN	NaN	NaN	NaN	NaN	NaN	NaN	1.59621	NaN	NaN	1.83918	-0.523208	NaN	NaN	NaN	1.58919	NaN	NaN	1.28745	NaN	NaN	NaN	1.1352
	451LU.vcf	NaN	0.0194277	NaN	0.0660346	1.1346	NaN	NaN	NaN	NaN	NaN	NaN	0.353601	NaN	-0.0307019	0.489445	0.686232	NaN	NaN	NaN	0.323431	NaN	NaN	NaN	-0.146726	NaN	-0.155446	0.227368	0.660664	NaN	NaN	NaN	0.342777	0.176205	NaN	NaN	NaN	1.48623	0.185646	NaN	NaN	0.326898	0.441877	NaN	0.830144	NaN	NaN	NaN	2.0653
	5637.vcf	1.2483	-1.2356	-0.826786	0.879622	0.733942	1.67553	NaN	1.43531	0.997967	-0.00115369	1.13185	NaN	NaN	1.16062	NaN	-0.455506	-0.487128	0.360684	NaN	NaN	0.705782	1.45678	1.4811	-0.200744	1.39639	-0.147163	0.271991	NaN	1.25842	-0.207529	NaN	2.59671	0.0145666	NaN	0.756687	2.35679	-0.25159	0.0562617	NaN	1.77323	1.79837	0.450491	-0.0634919	NaN	0.730273	0.0309877	NaN	0.913684
	59M.vcf	NaN	NaN	NaN	-0.866061	-1.86953	2.35632	-1.28366	0.95339	0.429192	NaN	NaN	0.253801	NaN	NaN	0.843588	NaN	-1.17672	-0.890573	NaN	-1.38626	-0.558091	1.06404	0.936532	0.15864	0.138661	NaN	-0.325506	0.538008	NaN	NaN	NaN	2.8994	NaN	NaN	-0.657684	NaN	-1.62783	NaN	NaN	0.189958	0.18973	0.59579	-0.84649	NaN	1.65093	NaN	NaN	NaN
	639V.vcf	NaN	NaN	-0.939736	-1.0004	-0.146805	0.0860549	NaN	-0.642263	-0.959147	NaN	-1.89347	0.162199	NaN	-1.23489	-0.673891	-0.671145	NaN	-1.75912	-1.50784	0.954976	NaN	NaN	NaN	-1.66144	NaN	-2.48397	NaN	0.912907	NaN	NaN	-1.34426	-0.213539	-1.22388	NaN	NaN	NaN	0.168851	NaN	-1.44146	NaN	-0.169295	0.0927278	NaN	1.62337	0.308877	NaN	-0.876926	1.66791
	647V.vcf	NaN	-0.784703	NaN	NaN	1.2247	NaN	1.62952	NaN	0.485206	0.468332	NaN	0.66267	NaN	0.320877	NaN	0.25447	-1.20998	NaN	NaN	0.964977	0.0868138	NaN	NaN	NaN	NaN	NaN	0.649747	0.800139	0.430654	-0.199916	NaN	0.554892	NaN	NaN	NaN	NaN	1.79262	0.379819	NaN	NaN	NaN	0.562732	NaN	2.32058	0.782174	0.186557	0.380356	1.88243
	697.vcf	NaN	NaN	NaN	-0.202517	NaN	NaN	-0.62799	NaN	0.181158	NaN	NaN	NaN	NaN	0.364902	NaN	NaN	NaN	NaN	NaN	NaN	NaN	NaN	NaN	NaN	NaN	NaN	NaN	NaN	NaN	NaN	NaN	NaN	0.47691	NaN	NaN	NaN	NaN	NaN	NaN	NaN	0.748098	NaN	NaN	NaN	NaN	NaN	NaN	-0.726376
	769P.vcf	NaN	NaN	NaN	2.27632	1.41095	3.00426	NaN	2.82202	1.41502	NaN	NaN	NaN	NaN	1.32878	NaN	NaN	0.873619	0.727282	NaN	1.99284	1.07376	1.73942	2.87014	0.961527	1.79169	0.255925	1.63025	1.84419	NaN	1.91938	NaN	3.55489	1.30851	NaN	1.03527	NaN	1.06023	NaN	NaN	1.99731	2.23748	1.89168	1.27117	NaN	2.95607	NaN	NaN	1.6194
	786O.vcf	NaN	NaN	0.448393	1.14441	1.25385	2.51721	NaN	2.53251	2.09793	NaN	1.51685	NaN	NaN	0.978596	1.60796	-0.90589	0.493847	0.588953	NaN	1.88922	0.943361	1.37088	2.61221	1.96153	2.64282	0.156877	2.4831	1.40421	NaN	NaN	NaN	3.24195	NaN	NaN	0.965807	1.29729	1.21784	NaN	NaN	2.60612	1.11137	NaN	1.14861	2.67587	1.53508	NaN	NaN	0.515861
	8305C.vcf	NaN	NaN	NaN	-0.00514412	0.300392	1.41552	NaN	0.608815	1.24778	NaN	0.897943	NaN	NaN	0.3091	NaN	NaN	-0.182649	NaN	NaN	NaN	NaN	0.610753	0.049763	NaN	0.791688	NaN	0.596754	0.972778	NaN	NaN	NaN	1.68124	NaN	NaN	0.174393	0.86595	NaN	NaN	NaN	0.894628	NaN	0.868411	NaN	NaN	2.17449	NaN	NaN	NaN
	8505C.vcf	-0.0183493	-1.50805	NaN	-0.43588	-0.313192	NaN	NaN	0.191475	NaN	NaN	-0.422435	NaN	NaN	1.11548	NaN	0.038076	NaN	NaN	NaN	0.456439	NaN	0.317669	NaN	NaN	NaN	NaN	NaN	NaN	NaN	NaN	NaN	NaN	-0.204022	NaN	NaN	0.372057	-0.465524	NaN	-0.894864	NaN	-0.0220794	NaN	NaN	2.02182	1.85256	NaN	NaN	1.90319
	8MGBA.vcf	NaN	NaN	0.267821	2.58298	1.57006	NaN	NaN	NaN	1.67002	NaN	NaN	NaN	0.136134	2.31301	NaN	0.877852	NaN	NaN	NaN	1.96247	NaN	NaN	NaN	NaN	NaN	NaN	NaN	NaN	NaN	NaN	NaN	NaN	2.09664	NaN	NaN	NaN	-0.0917761	NaN	NaN	NaN	1.29407	NaN	NaN	3.98233	NaN	NaN	NaN	2.83181
	921.vcf	1.20906	NaN	NaN	1.85936	-0.663689	3.00426	NaN	3.01619	2.20535	NaN	2.62377	NaN	NaN	2.56356	NaN	NaN	0.598341	0.410808	NaN	NaN	0.764886	2.60584	2.49575	0.78537	2.70054	NaN	1.53654	1.54254	NaN	NaN	NaN	3.30838	0.949569	NaN	0.71205	2.65052	-1.22553	NaN	0.275909	2.5882	2.24444	1.40793	0.875812	NaN	2.99229	1.31339	NaN	NaN
	93T449.vcf	NaN	NaN	NaN	2.56412	0.723334	2.29251	NaN	NaN	2.68938	NaN	1.96937	NaN	0.569094	3.24163	2.11128	NaN	NaN	NaN	NaN	0.720885	NaN	1.82823	1.51651	1.88254	2.09286	0.494272	NaN	3.79653	1.69952	0.812863	NaN	1.11762	1.07568	NaN	NaN	2.08116	-0.733322	NaN	1.01797	NaN	1.6433	2.10627	NaN	1.3594	3.24557	NaN	NaN	NaN
	94T778.vcf	1.88854	0.480269	0.85094	1.5925	1.68423	NaN	NaN	NaN	1.55898	1.94226	1.00784	NaN	NaN	2.66665	NaN	0.572412	NaN	1.0178	NaN	NaN	1.26826	1.79428	1.68755	1.05839	NaN	0.293014	NaN	3.28557	2.76092	0.947289	NaN	1.33891	1.36673	NaN	1.56939	3.14529	0.282619	1.6576	1.19429	NaN	2.77805	3.0013	NaN	NaN	3.85998	NaN	NaN	2.26352
	9505BIK.vcf	NaN	-0.691379	NaN	0.379695	-0.224198	NaN	0.926661	NaN	0.744016	1.72516	NaN	1.22807	NaN	1.81977	NaN	NaN	-0.919615	NaN	NaN	NaN	0.441909	NaN	NaN	NaN	NaN	NaN	0.889418	1.64597	1.28448	0.762414	NaN	1.44287	0.804574	NaN	NaN	NaN	-1.69313	0.604251	NaN	NaN	1.19646	1.53041	NaN	0.371745	2.54401	0.833542	NaN	NaN
	95T1000.vcf	NaN	NaN	NaN	1.22358	NaN	NaN	NaN	NaN	NaN	NaN	NaN	NaN	NaN	1.06179	NaN	NaN	NaN	NaN	NaN	1.80597	NaN	NaN	NaN	NaN	NaN	NaN	NaN	1.59803	NaN	NaN	0.986857	2.09791	1.02792	NaN	NaN	NaN	-0.144391	NaN	NaN	NaN	1.27259	1.40793	NaN	NaN	2.553	NaN	NaN	NaN
	A101D.vcf	NaN	NaN	NaN	3.47335	-0.244605	3.30644	NaN	3.79031	NaN	NaN	NaN	NaN	NaN	1.84789	2.44023	NaN	1.95801	1.47031	1.92766	1.36752	1.83475	NaN	3.95665	1.49135	2.40836	NaN	2.50957	2.33186	NaN	1.58097	NaN	3.51658	3.03465	NaN	1.99068	NaN	-0.291617	NaN	NaN	2.60612	3.25142	2.23428	3.52712	2.18947	3.64611	NaN	NaN	1.9349
	A1207.vcf	NaN	-2.13666	-1.59384	-0.0654262	-1.6065	1.13808	NaN	0.585951	0.244198	NaN	-0.166411	NaN	-1.75283	0.899939	1.06986	NaN	-1.42017	-1.33487	-1.64899	-0.136731	-0.983576	-0.349309	1.14872	0.668618	0.698088	-1.85673	-0.529959	1.49787	NaN	NaN	NaN	2.18306	-0.723728	NaN	-0.0233632	-0.571206	-1.49023	NaN	NaN	0.824763	0.396826	-0.31809	-0.976381	-1.03604	0.847025	-0.616711	-1.1635	NaN
	A172.vcf	0.911261	-0.288911	0.249489	1.9917	0.830249	1.34909	0.491446	NaN	1.12405	1.09153	1.35222	NaN	NaN	NaN	NaN	0.374388	NaN	0.346678	NaN	1.95124	0.851365	2.19818	NaN	NaN	NaN	-0.133251	NaN	1.58863	1.29202	0.63895	NaN	2.17845	NaN	NaN	0.770082	2.16509	-1.29878	0.946558	NaN	NaN	1.16314	2.14071	NaN	2.27967	2.67526	NaN	0.913575	1.31823
	A204.vcf	NaN	-0.307002	0.635672	1.96672	1.37938	3.55	1.50438	2.52379	2.77644	1.18327	1.90571	1.79134	NaN	2.77049	NaN	NaN	1.22453	0.745544	NaN	1.93272	2.58895	1.59606	2.63797	1.57487	2.9577	0.346595	2.5548	1.88964	1.7505	2.85277	NaN	4.277	1.32491	NaN	1.06138	1.61376	1.53077	1.2108	0.604531	3.03323	2.73825	2.17598	0.942155	1.12534	3.28997	1.50492	NaN	1.45713
	A2058.vcf	NaN	NaN	NaN	1.29952	-1.38726	1.93766	0.0540403	1.84899	1.50652	NaN	0.931891	NaN	NaN	1.36897	NaN	-0.629221	-0.229192	-0.0839567	NaN	NaN	0.224317	0.788701	1.93254	0.243421	1.67139	NaN	0.684513	0.69555	NaN	NaN	NaN	2.52826	0.596209	NaN	1.28542	0.771828	-1.78522	NaN	NaN	1.97968	1.59807	0.784346	0.436662	0.307076	2.63334	NaN	NaN	NaN
	A253.vcf	0.795784	NaN	NaN	2.18225	-1.39092	NaN	NaN	NaN	0.759283	NaN	NaN	NaN	NaN	1.59817	NaN	NaN	NaN	NaN	-0.112209	-0.389205	NaN	0.978961	0.692606	0.112837	0.934428	-0.589629	NaN	2.06101	NaN	1.21937	NaN	0.751383	0.354053	NaN	0.277751	NaN	0.21223	NaN	NaN	NaN	0.643302	0.945452	NaN	NaN	2.2975	NaN	NaN	1.05171
	A2780.vcf	NaN	NaN	NaN	0.0760187	NaN	1.9108	NaN	0.814026	-0.626687	-0.671188	0.350455	NaN	NaN	0.622258	NaN	NaN	-1.20611	-1.0473	NaN	NaN	0.283211	NaN	0.906866	-0.117461	1.10905	NaN	-0.315487	0.320146	NaN	NaN	NaN	1.79481	-0.371087	NaN	-0.752543	0.181812	-2.74516	NaN	NaN	1.15987	0.816389	0.172417	-0.910549	NaN	1.46979	NaN	NaN	NaN
	A375.vcf	0.509163	-0.728765	NaN	1.22358	-0.553506	1.67553	NaN	0.882026	1.31763	NaN	1.27869	NaN	NaN	1.12233	0.843588	-1.81373	-0.186585	NaN	NaN	-0.72403	NaN	0.59119	0.199966	0.133796	0.730287	-0.919685	0.496273	0.746897	NaN	NaN	0.26979	1.48067	0.370976	NaN	NaN	0.604718	-1.02643	0.548217	NaN	0.80911	0.589194	NaN	NaN	1.73845	NaN	NaN	NaN	-0.296623
	A375SKINCJ1.vcf	0.273831	NaN	NaN	-0.00198378	-1.74329	0.48912	NaN	NaN	NaN	NaN	0.522811	1.36557	NaN	0.00368682	NaN	NaN	NaN	NaN	NaN	-0.956393	NaN	0.379245	NaN	NaN	NaN	NaN	NaN	NaN	0.182945	NaN	NaN	NaN	0.121482	NaN	NaN	NaN	-1.2009	1.30827	NaN	NaN	0.294066	NaN	NaN	1.56144	NaN	NaN	NaN	-0.546705
	A375SKINCJ2.vcf	0.170865	NaN	NaN	-0.0968717	-1.76605	0.465469	NaN	NaN	NaN	NaN	-0.524174	NaN	NaN	-0.067305	NaN	NaN	NaN	NaN	NaN	NaN	NaN	NaN	NaN	NaN	NaN	NaN	NaN	NaN	0.0880858	NaN	NaN	NaN	0.0861199	NaN	NaN	NaN	-2.25527	0.240094	NaN	NaN	0.258442	NaN	NaN	0.896987	NaN	NaN	NaN	NaN
	A375SKINCJ3.vcf	1.27752	-1.01949	-0.602954	-0.0208428	0.530689	0.449914	NaN	NaN	NaN	0.22017	0.483551	NaN	NaN	-0.0460662	NaN	-1.06306	NaN	-0.603692	NaN	NaN	-0.0266443	0.329776	NaN	NaN	NaN	-1.14439	NaN	NaN	1.14153	-0.169055	NaN	0.241953	0.117906	NaN	-0.109272	1.36823	-1.22553	1.27	NaN	NaN	1.27971	0.395403	NaN	0.927045	0.59416	NaN	NaN	1.00609
	A388.vcf	NaN	NaN	NaN	1.06935	0.00231016	NaN	NaN	NaN	NaN	NaN	NaN	NaN	NaN	1.04867	NaN	NaN	NaN	NaN	NaN	0.125368	NaN	NaN	NaN	NaN	NaN	-0.0408866	NaN	1.44603	NaN	1.50021	NaN	NaN	1.01457	NaN	NaN	NaN	0.782006	NaN	NaN	NaN	0.9045	1.40793	NaN	NaN	2.56205	NaN	NaN	1.50789
	A3KAW.vcf	NaN	NaN	NaN	0.948263	-1.05889	0.469384	-0.328125	0.447623	1.01619	NaN	0.466227	NaN	NaN	0.845055	NaN	NaN	-0.576842	NaN	NaN	NaN	NaN	0.434822	0.0530087	NaN	0.404357	NaN	0.294831	0.312389	NaN	-0.78742	NaN	1.33635	-0.337624	NaN	NaN	-0.109528	NaN	0.0400696	NaN	0.661264	-0.241987	0.19395	NaN	NaN	1.39515	NaN	NaN	NaN
	A427.vcf	NaN	-0.35126	NaN	0.722382	NaN	NaN	NaN	NaN	NaN	NaN	0.0162191	NaN	NaN	0.422949	NaN	-0.172491	NaN	NaN	NaN	NaN	NaN	NaN	NaN	NaN	0.975399	NaN	NaN	1.05452	NaN	0.0195114	NaN	NaN	0.392414	NaN	0.364496	NaN	NaN	NaN	NaN	NaN	0.584776	0.897557	NaN	NaN	1.97406	NaN	NaN	NaN
	A431.vcf	NaN	-1.75371	-0.263261	-0.601636	-2.29047	NaN	NaN	NaN	-0.391185	0.683344	-0.699866	NaN	-0.442879	-0.355716	0.392643	-2.54459	-1.97756	NaN	-0.197357	-1.43699	NaN	NaN	NaN	0.399648	0.0484629	0.129784	-0.0514473	1.37564	NaN	NaN	0.490181	NaN	1.2088	0.49589	0.320472	NaN	-2.71738	-0.337451	-1.07474	1.24155	0.808639	1.08936	-0.512641	-0.505352	1.2676	-0.207799	-0.760459	-1.18918
	A498.vcf	NaN	NaN	NaN	1.08944	-0.675762	NaN	NaN	NaN	NaN	1.16877	NaN	NaN	-0.189351	0.847892	NaN	0.716148	NaN	NaN	NaN	2.63027	NaN	NaN	NaN	NaN	NaN	NaN	NaN	NaN	NaN	-0.0213775	NaN	0.787777	1.68865	NaN	NaN	NaN	0.258773	NaN	NaN	NaN	0.402647	NaN	NaN	0.888091	NaN	NaN	NaN	2.94563
	A4FUK.vcf	0.0747601	NaN	NaN	NaN	-0.900728	0.783492	NaN	NaN	NaN	NaN	-0.391094	NaN	NaN	NaN	NaN	-2.05664	NaN	-0.57086	-0.830912	NaN	NaN	0.325729	NaN	NaN	NaN	NaN	NaN	1.64597	NaN	NaN	NaN	NaN	0.0112462	NaN	-0.30082	0.0874421	NaN	NaN	NaN	NaN	NaN	0.41213	NaN	NaN	1.55752	NaN	NaN	-0.64292
	A549.vcf	7.24084	6.64167	7.20077	7.3195	5.56705	7.14812	7.53461	7.33641	7.37641	7.39017	7.33717	7.28396	6.01961	7.27268	6.95858	6.19347	5.89508	6.14161	7.17653	7.26203	6.91055	6.90901	7.39774	6.94245	7.43033	6.05306	7.33635	7.27046	7.02054	6.95342	6.94779	7.13825	7.23015	6.82306	7.08866	7.06375	6.02118	7.25776	7.26953	7.24998	7.13769	6.95973	7.64999	6.67947	6.95012	7.26407	7.46873	7.43626
	A673.vcf	NaN	NaN	NaN	NaN	NaN	NaN	NaN	NaN	NaN	NaN	NaN	NaN	NaN	NaN	NaN	NaN	NaN	NaN	0.231048	1.92905	NaN	1.49263	NaN	NaN	NaN	NaN	NaN	NaN	NaN	NaN	NaN	NaN	NaN	NaN	NaN	NaN	-0.341005	NaN	NaN	NaN	NaN	NaN	NaN	0.888091	1.78747	NaN	NaN	1.12907
	A704.vcf	NaN	NaN	NaN	-1.6367	-0.292433	1.74977	NaN	0.13065	-1.32396	NaN	-0.289369	NaN	NaN	0.0486743	NaN	-3.3562	-1.94656	-1.62161	-1.17292	-2.2224	-1.3055	NaN	0.114974	-0.515399	0.43057	-2.03491	-0.0559675	-0.136101	NaN	NaN	NaN	2.09139	0.742695	NaN	-1.40462	-0.181879	-2.48213	NaN	NaN	0.430199	1.00719	-0.24529	-1.71634	-1.3967	1.03258	NaN	NaN	NaN
	ABC1.vcf	NaN	NaN	NaN	-0.318841	0.0512198	0.926856	NaN	1.28045	1.51225	NaN	1.09786	NaN	NaN	-0.0245101	NaN	NaN	-0.675378	NaN	NaN	-1.12145	NaN	0.341985	-0.199699	NaN	0.256356	NaN	0.14898	0.579297	NaN	-0.240063	NaN	1.31216	NaN	NaN	NaN	0.383614	-2.45435	NaN	NaN	0.570499	NaN	0.36252	NaN	NaN	1.78747	NaN	NaN	NaN
	ACCMESO1.vcf	NaN	NaN	NaN	0.918017	NaN	1.54173	NaN	NaN	NaN	NaN	NaN	NaN	NaN	1.03568	NaN	NaN	NaN	NaN	NaN	NaN	NaN	NaN	NaN	NaN	NaN	NaN	NaN	NaN	NaN	NaN	NaN	NaN	2.06187	NaN	NaN	NaN	NaN	NaN	NaN	NaN	1.16314	NaN	NaN	0.830144	NaN	NaN	NaN	NaN
	ACHN.vcf	NaN	NaN	NaN	0.969819	-0.108721	NaN	-0.464965	NaN	1.90637	NaN	1.14506	NaN	NaN	1.4357	1.60796	NaN	NaN	NaN	NaN	NaN	NaN	0.833966	NaN	0.853274	1.04846	0.451712	NaN	2.27799	NaN	NaN	NaN	1.5021	0.699302	NaN	NaN	1.24015	-1.87658	NaN	NaN	1.08885	0.966379	1.26434	NaN	0.193119	2.33577	NaN	NaN	NaN
	ACN.vcf	NaN	NaN	NaN	0.434301	0.598134	1.00995	NaN	NaN	NaN	0.508847	-0.194521	NaN	-0.673763	0.360843	NaN	0.645889	NaN	NaN	NaN	2.389	NaN	0.686568	NaN	0.0484047	NaN	NaN	NaN	0.94853	0.593321	1.0374	NaN	NaN	0.514023	1.12859	NaN	0.707477	0.792113	NaN	NaN	NaN	0.486711	0.915332	NaN	1.94436	2.81604	NaN	NaN	3.04978
	AGS.vcf	NaN	-1.70338	-1.19396	-0.73705	-0.608075	1.01853	NaN	0.930167	0.395008	NaN	NaN	NaN	NaN	NaN	NaN	-2.64107	-1.12433	-1.18384	NaN	-0.429847	0.268261	-0.180332	0.908825	-0.495063	-0.130455	NaN	0.520745	-0.0087651	NaN	NaN	NaN	1.7591	-0.539032	NaN	-0.726071	NaN	-0.4848	NaN	NaN	0.00620972	0.664127	-0.0575889	-0.646575	-0.741505	1.01074	NaN	NaN	-1.23384
	ALLPO.vcf	NaN	NaN	NaN	1.26866	-1.08628	NaN	NaN	NaN	NaN	NaN	NaN	NaN	NaN	1.12922	1.76436	0.510736	NaN	NaN	NaN	3.17488	NaN	NaN	NaN	0.46898	1.59643	-0.144391	1.53654	1.58863	NaN	NaN	NaN	NaN	1.03465	NaN	NaN	1.10647	1.91097	NaN	NaN	1.74814	0.871833	NaN	NaN	2.78908	1.59881	NaN	NaN	3.31591
	ALLSIL.vcf	NaN	NaN	NaN	0.87671	NaN	NaN	NaN	NaN	NaN	NaN	NaN	NaN	NaN	2.29742	NaN	NaN	NaN	NaN	NaN	2.42228	NaN	NaN	NaN	NaN	NaN	NaN	NaN	NaN	NaN	NaN	NaN	2.77728	1.42739	NaN	NaN	NaN	-0.28081	NaN	NaN	NaN	1.29407	NaN	0.959228	3.35285	NaN	1.20091	NaN	1.29062
	AM38.vcf	-0.525087	-2.05069	-0.474301	-0.905496	0.887721	NaN	NaN	NaN	-0.630597	-0.581835	-0.935354	NaN	NaN	-0.512151	NaN	-0.439478	NaN	-1.15459	NaN	1.03832	-0.94721	0.777603	-0.691734	NaN	NaN	-1.59978	NaN	0.244396	-0.204696	-0.739211	NaN	1.88299	NaN	NaN	-0.871188	0.89874	0.744725	-0.614055	NaN	NaN	-0.467219	0.994991	NaN	1.79277	1.2676	NaN	NaN	0.565667
	AML193.vcf	NaN	NaN	NaN	-1.34651	NaN	NaN	NaN	NaN	NaN	NaN	0.0120232	NaN	NaN	-0.553592	NaN	-3.04453	NaN	NaN	-0.184949	-1.81341	NaN	NaN	NaN	NaN	NaN	NaN	NaN	NaN	NaN	NaN	NaN	NaN	0.581361	NaN	NaN	NaN	-2.05947	NaN	NaN	NaN	-0.224469	0.154715	NaN	-1.05462	NaN	NaN	NaN	NaN
	AMO1.vcf	NaN	NaN	NaN	NaN	-0.111687	0.900188	NaN	NaN	NaN	NaN	NaN	NaN	NaN	NaN	NaN	NaN	NaN	NaN	NaN	0.00440132	NaN	NaN	NaN	NaN	NaN	NaN	0.194783	NaN	NaN	NaN	NaN	NaN	NaN	NaN	NaN	NaN	-2.23675	0.109332	NaN	NaN	1.10187	NaN	NaN	NaN	NaN	NaN	NaN	2.19885
	AN3CA.vcf	NaN	NaN	NaN	-1.32518	-2.49082	-1.27735	-0.427985	-0.997498	-1.20838	-1.07307	-1.15588	-1.22738	NaN	-0.0193298	-1.06485	-2.45896	-1.8167	NaN	NaN	-2.3237	0.253464	NaN	-1.36203	NaN	-1.11241	-1.85504	-1.05446	-1.04695	NaN	-2.10596	NaN	-0.670697	-1.73662	NaN	-1.71842	-1.56621	-2.18424	NaN	-1.88977	-0.908	-0.552928	-0.397026	NaN	-0.695886	-0.196532	NaN	NaN	-1.91828
	ANGMCSS.vcf	NaN	NaN	NaN	NaN	NaN	NaN	1.24714	NaN	NaN	NaN	NaN	NaN	NaN	2.3052	NaN	NaN	NaN	0.597221	0.65121	NaN	NaN	NaN	NaN	0.807652	NaN	NaN	NaN	3.3851	NaN	0.854532	NaN	NaN	NaN	1.70695	NaN	2.27559	NaN	NaN	NaN	NaN	NaN	1.44188	NaN	NaN	2.68511	NaN	NaN	0.83679
	ARH77.vcf	NaN	NaN	NaN	-0.500011	-1.74615	NaN	-0.900872	0.464206	-0.0495332	NaN	NaN	NaN	-0.975227	0.0650874	NaN	0.0463436	NaN	-0.451689	-1.09548	1.20937	NaN	0.567105	NaN	0.31343	NaN	NaN	0.14898	NaN	NaN	0.195745	NaN	NaN	1.1874	NaN	NaN	1.60472	0.938212	NaN	NaN	NaN	0.294066	0.720453	NaN	1.45542	NaN	NaN	NaN	2.72631
	ASH3.vcf	-0.0801255	-1.53899	-0.899231	-0.424122	0.705328	NaN	NaN	NaN	NaN	-0.184552	-0.715133	NaN	NaN	-0.277165	NaN	-1.43997	NaN	-0.8302	-0.954144	NaN	-0.382125	0.136624	NaN	-0.158267	NaN	-1.29195	NaN	0.259231	0.00835861	0.447443	NaN	0.0497586	-0.24069	NaN	-0.416494	1.13874	-2.57426	-0.247972	NaN	NaN	0.890799	1.76095	NaN	NaN	2.04204	NaN	NaN	-0.0757467
	ASPC1.vcf	NaN	-1.28891	-0.928509	-0.0699606	0.353385	NaN	NaN	0.554538	NaN	NaN	NaN	NaN	NaN	0.129218	NaN	-2.10255	NaN	-0.463661	NaN	2.57973	NaN	NaN	NaN	-0.379016	NaN	NaN	NaN	NaN	NaN	1.30584	NaN	1.74967	-0.0376634	NaN	NaN	NaN	1.31504	NaN	NaN	NaN	0.120939	NaN	NaN	-0.161311	NaN	NaN	-0.0834898	0.189942
	ATN1.vcf	-0.56884	-0.378603	-1.37854	-0.900413	0.710707	NaN	NaN	NaN	-0.669122	-0.738119	-0.00463948	NaN	NaN	NaN	NaN	-0.256107	NaN	-1.15213	-1.47175	0.962471	-0.663208	0.895616	NaN	-0.53987	NaN	-1.68427	NaN	NaN	-0.272662	-0.584092	NaN	1.04032	-0.550312	NaN	-0.87979	0.935124	0.479017	-0.720532	NaN	NaN	-0.361286	-0.218373	NaN	-0.797721	0.140221	NaN	NaN	1.81106
	AU565.vcf	NaN	NaN	NaN	1.15143	-0.62062	2.42309	NaN	1.60882	1.34041	NaN	-0.251477	NaN	NaN	0.0984846	NaN	NaN	-0.281659	-0.347853	NaN	-0.801295	-0.0387171	0.510889	2.24751	-0.175408	0.432606	NaN	0.568649	0.816502	NaN	NaN	NaN	2.27478	0.0245738	NaN	0.0417557	NaN	-1.1836	NaN	NaN	0.835294	1.26197	0.494345	0.225702	NaN	1.71002	NaN	0.190754	NaN
	BALL1.vcf	NaN	NaN	0.440054	0.0760187	1.51003	NaN	NaN	NaN	NaN	NaN	-0.0681094	0.562806	NaN	0.153582	NaN	0.49871	-1.318	NaN	NaN	0.865609	NaN	NaN	0.16443	0.126776	NaN	NaN	NaN	0.901225	NaN	0.916622	NaN	1.51949	0.135873	0.98388	NaN	NaN	0.45455	NaN	-0.395469	NaN	0.462189	0.851201	NaN	0.211498	2.32804	0.360953	NaN	-0.374146
	BB30HNC.vcf	NaN	NaN	NaN	0.786512	2.00506	2.16006	NaN	NaN	1.05963	NaN	0.466227	NaN	NaN	NaN	NaN	-1.13946	NaN	NaN	0.277842	2.87501	NaN	1.49263	NaN	NaN	NaN	NaN	NaN	NaN	1.48574	NaN	NaN	2.98696	NaN	NaN	NaN	NaN	1.21308	NaN	NaN	NaN	NaN	NaN	NaN	NaN	NaN	NaN	NaN	1.19793
	BB30PBL.vcf	NaN	NaN	0.0364955	NaN	1.11739	2.06221	NaN	NaN	0.882026	NaN	0.421021	NaN	-0.167872	NaN	2.2432	1.282	NaN	NaN	NaN	2.20403	NaN	NaN	NaN	NaN	1.35332	NaN	1.09453	2.70567	2.55656	0.849257	NaN	NaN	NaN	NaN	NaN	1.31194	0.143498	NaN	NaN	NaN	NaN	2.45916	0.596658	NaN	1.48261	NaN	NaN	2.04593
	BB49EBV.vcf	NaN	NaN	NaN	1.29175	1.68167	NaN	NaN	NaN	NaN	NaN	NaN	NaN	NaN	1.29742	2.0296	0.970962	NaN	NaN	NaN	2.03964	NaN	NaN	NaN	0.663529	1.8234	-0.0586613	NaN	2.81103	NaN	NaN	1.05428	1.47642	1.28426	NaN	NaN	NaN	0.535007	NaN	NaN	NaN	1.06756	1.41634	1.3218	2.27193	1.70501	NaN	NaN	3.23913
	BB49HNC.vcf	NaN	-0.160481	NaN	1.28401	1.35257	1.54173	NaN	NaN	NaN	NaN	0.289938	NaN	NaN	0.984828	NaN	1.28961	NaN	NaN	NaN	1.6167	NaN	NaN	NaN	NaN	NaN	NaN	NaN	1.5245	NaN	NaN	NaN	1.88018	1.05502	NaN	NaN	NaN	1.59314	NaN	NaN	NaN	1.15002	1.02684	NaN	1.99228	2.56205	NaN	NaN	2.97609
	BB65EBV.vcf	-0.276366	-0.786316	0.0270968	-0.702424	0.967021	1.48515	-1.14414	NaN	-0.33718	-0.306314	0.623768	NaN	-1.23137	-0.149265	1.19787	0.430393	NaN	-0.721387	NaN	-1.29177	-0.460501	0.301684	NaN	NaN	NaN	-1.22531	-0.0423642	1.77861	0.357693	0.117567	NaN	0.857903	-0.0215437	NaN	-0.505903	2.13657	0.562134	-0.349792	-0.00105278	NaN	1.15002	1.53957	NaN	1.59242	2.28497	NaN	NaN	2.3535
	BB65RCC.vcf	-0.359386	-0.838553	-0.177792	NaN	1.62323	1.06221	-1.22084	-0.0200292	-0.44768	-0.502522	0.324208	NaN	-1.40666	NaN	0.884895	-0.247678	NaN	0.0976501	NaN	1.70194	-0.613626	0.140174	NaN	NaN	NaN	-1.4417	NaN	0.538008	0.151769	1.32768	NaN	0.451181	NaN	NaN	-0.649658	1.13548	0.050446	-0.474504	NaN	NaN	-0.109201	1.34234	NaN	2.03093	1.3992	NaN	NaN	1.84179
	BC1.vcf	NaN	NaN	NaN	3.23099	-0.300253	NaN	NaN	NaN	2.15737	NaN	1.23023	NaN	NaN	1.56979	NaN	NaN	NaN	NaN	NaN	0.903577	NaN	2.09126	NaN	NaN	NaN	NaN	NaN	2.27046	NaN	NaN	NaN	1.5021	1.50933	NaN	NaN	NaN	NaN	NaN	NaN	NaN	2.0431	1.88	NaN	NaN	3.33577	NaN	NaN	NaN
	BC3.vcf	NaN	NaN	-0.784712	-0.243235	-2.60176	0.0358435	NaN	NaN	-0.101166	NaN	0.359312	NaN	NaN	1.29897	-0.20784	NaN	NaN	NaN	-0.929468	NaN	NaN	NaN	NaN	0.520188	1.02779	-1.08636	NaN	1.32925	-0.589986	NaN	NaN	-0.608047	-1.00524	NaN	-1.28407	-0.478496	-3.37019	-1.07442	-0.732653	-0.310354	-0.851611	-0.439601	NaN	-1.26731	1.44587	NaN	-1.38946	-1.83925
	BC3C.vcf	NaN	NaN	0.456781	1.16557	-0.563287	1.66203	NaN	NaN	NaN	NaN	0.443447	NaN	NaN	0.953934	NaN	-0.978998	NaN	0.572559	NaN	0.172394	NaN	NaN	NaN	NaN	NaN	NaN	NaN	2.54254	NaN	NaN	NaN	2.19931	1.31669	NaN	NaN	NaN	-0.183597	NaN	NaN	NaN	1.28687	1.46787	NaN	NaN	2.81965	NaN	NaN	NaN
	BCPAP.vcf	NaN	NaN	-0.889338	1.24344	1.01058	NaN	NaN	NaN	NaN	NaN	NaN	NaN	NaN	0.0683925	NaN	-0.323158	NaN	NaN	NaN	1.29193	NaN	NaN	NaN	NaN	0.319011	NaN	NaN	0.675512	NaN	NaN	NaN	NaN	0.952751	NaN	NaN	NaN	1.13062	NaN	NaN	NaN	1.11774	0.40793	-0.414431	1.96583	0.695022	NaN	NaN	0.994908
	BDCM.vcf	NaN	NaN	NaN	1.37147	-0.59542	NaN	NaN	NaN	NaN	NaN	NaN	NaN	NaN	1.64675	NaN	NaN	NaN	0.942132	NaN	0.65869	NaN	2.16165	NaN	NaN	NaN	NaN	NaN	NaN	NaN	NaN	NaN	NaN	1.60619	NaN	NaN	NaN	NaN	NaN	NaN	NaN	1.65252	NaN	NaN	NaN	NaN	NaN	1.24876	1.65857
	BE13.vcf	NaN	NaN	NaN	-0.660947	0.697799	0.64865	NaN	NaN	-0.295923	NaN	0.171338	NaN	NaN	0.691919	NaN	0.750069	NaN	NaN	NaN	1.94307	NaN	NaN	0.442283	-0.617176	0.0206287	-0.550384	NaN	NaN	NaN	-0.701967	-0.403263	NaN	0.667593	NaN	NaN	-0.0391384	0.591251	NaN	NaN	NaN	-0.310005	NaN	NaN	0.998649	NaN	NaN	NaN	1.5302
	BECKER.vcf	NaN	NaN	NaN	0.00435774	-1.64845	NaN	NaN	NaN	0.247782	NaN	NaN	NaN	NaN	0.236664	0.921267	0.038076	NaN	NaN	-0.604533	1.60257	NaN	NaN	NaN	NaN	NaN	NaN	NaN	0.889637	NaN	NaN	NaN	1.56388	0.375238	0.936768	NaN	NaN	0.426728	NaN	NaN	NaN	0.442067	0.800772	NaN	1.03419	1.95607	NaN	NaN	-0.466042
	BEN.vcf	NaN	-1.70849	-0.958782	0.812242	-0.0144239	0.566681	NaN	NaN	-0.568772	-0.568915	0.196511	NaN	NaN	-0.35818	NaN	-2.53077	-2.0245	NaN	NaN	-1.35192	NaN	0.094703	NaN	NaN	NaN	NaN	NaN	0.154981	NaN	NaN	-0.2099	0.101174	-0.303367	NaN	NaN	0.151859	-0.421925	NaN	NaN	NaN	-0.0705061	NaN	NaN	NaN	NaN	NaN	NaN	1.02986
	BFTC905.vcf	-0.108638	NaN	-1.21127	-0.378547	-0.154734	1.54586	NaN	NaN	NaN	NaN	-0.588221	NaN	-1.23826	-0.297849	NaN	-0.358814	NaN	NaN	NaN	0.764435	NaN	NaN	NaN	NaN	NaN	-1.31432	0.0779301	1.34763	0.0492665	NaN	-0.388104	-0.0150579	-0.335018	NaN	NaN	1.02578	0.76101	-0.226717	NaN	NaN	0.874527	0.0365333	NaN	1.03528	1.20959	NaN	0.423548	1.81204
	BFTC909.vcf	NaN	NaN	-0.253011	1.01392	NaN	1.69832	NaN	0.709009	1.44762	0.273469	1.34517	NaN	NaN	1.49228	NaN	-1.56283	0.295961	NaN	NaN	-0.469375	0.275716	0.880697	0.319948	NaN	1.01147	NaN	0.625418	1.24071	NaN	NaN	NaN	2.24918	0.667593	NaN	NaN	0.97245	-0.756909	NaN	-0.23599	1.12715	0.813801	0.951552	NaN	NaN	1.38308	NaN	NaN	NaN
	BHT101.vcf	NaN	-0.0112394	NaN	1.32311	0.906198	NaN	-0.079133	NaN	0.391039	NaN	NaN	NaN	-0.52964	0.532796	NaN	0.596491	NaN	NaN	-0.497452	2.59324	NaN	0.862995	NaN	NaN	NaN	-0.846537	NaN	NaN	NaN	NaN	NaN	0.782521	0.3838	NaN	NaN	NaN	1.31723	0.498696	NaN	NaN	0.414361	NaN	NaN	1.91194	1.14022	NaN	NaN	3.28834
	BHY.vcf	NaN	-0.872356	NaN	-0.622364	-0.107448	NaN	-0.912277	NaN	NaN	NaN	NaN	NaN	-1.4898	-0.496579	NaN	-0.800348	NaN	NaN	-0.378013	1.65626	-1.04621	NaN	NaN	NaN	NaN	NaN	-0.261716	0.0872367	NaN	NaN	-0.851225	NaN	NaN	NaN	NaN	-0.610573	0.523628	NaN	NaN	NaN	NaN	1.06161	NaN	2.23763	-0.349071	NaN	NaN	2.16737
	BICR10.vcf	NaN	NaN	NaN	NaN	1.01058	NaN	NaN	NaN	NaN	NaN	0.664898	NaN	-1.06705	0.129218	NaN	-0.619818	NaN	NaN	NaN	-0.926273	-0.360645	0.510889	-0.12699	0.0188605	0.605591	-1.01077	NaN	NaN	NaN	NaN	NaN	0.65699	NaN	NaN	NaN	2.20783	-0.291617	-0.115471	NaN	NaN	NaN	NaN	NaN	2.03223	NaN	0.13741	-0.461323	0.097331
	BICR16.vcf	2.30358	1.01943	1.94221	NaN	2.5587	NaN	NaN	NaN	NaN	2.08471	1.0531	NaN	NaN	NaN	NaN	1.53638	NaN	1.1698	NaN	2.21652	1.6685	2.25092	NaN	NaN	NaN	0.630049	NaN	NaN	1.92693	1.41591	NaN	2.78778	NaN	NaN	1.94135	3.01976	1.91981	2.20357	NaN	NaN	1.97214	2.31063	NaN	2.01147	2.18843	NaN	NaN	2.7829
	BICR18.vcf	NaN	-2.44869	-3.50782	-2.3434	-1.39184	-2.3239	-0.409134	-1.91655	-2.34909	-1.16537	-1.95835	-1.26346	NaN	-1.07081	NaN	-3.33911	NaN	NaN	NaN	-0.722862	-1.89047	NaN	-2.32313	-3.16829	-2.32801	NaN	-2.09456	NaN	-2.52072	-2.17716	NaN	-1.17083	-1.84685	NaN	NaN	NaN	-2.23769	-2.26697	-3.04755	NaN	-2.66246	-2.48265	-2.04577	-0.810528	-2.38893	-1.55984	NaN	-1.95695
	BICR22.vcf	3.10718	0.397376	0.85094	1.47335	1.47624	1.72616	NaN	1.9681	1.51513	1.68334	2.36168	NaN	0.336433	1.33673	1.69975	0.377282	NaN	0.811346	NaN	1.80597	1.22432	3.45973	NaN	NaN	NaN	0.0387728	NaN	NaN	2.07503	2.04642	1.43972	2.83053	NaN	NaN	1.15669	2.82511	0.809971	1.50757	1.17282	NaN	1.68053	1.58627	NaN	2.20412	1.60814	NaN	NaN	3.07155
	BICR31.vcf	NaN	NaN	NaN	NaN	-0.699608	2.08605	NaN	NaN	NaN	NaN	0.859741	NaN	NaN	NaN	NaN	NaN	NaN	NaN	NaN	1.01605	NaN	NaN	NaN	NaN	1.74034	0.226925	NaN	NaN	NaN	0.975746	NaN	1.49349	NaN	NaN	NaN	NaN	NaN	NaN	NaN	NaN	NaN	NaN	NaN	1.96085	2.08051	NaN	NaN	NaN
	BICR56.vcf	NaN	NaN	NaN	1.43859	0.159666	1.79327	NaN	NaN	NaN	NaN	0.771982	NaN	NaN	1.16415	NaN	NaN	NaN	NaN	NaN	2.57934	NaN	NaN	NaN	NaN	NaN	-0.028914	NaN	NaN	NaN	1.5766	NaN	NaN	1.08962	NaN	NaN	NaN	1.67093	NaN	NaN	NaN	2.11137	NaN	NaN	2.28745	NaN	NaN	NaN	2.48294
	BICR6.vcf	NaN	NaN	NaN	1.70162	-0.161189	NaN	NaN	NaN	NaN	NaN	NaN	NaN	NaN	1.69703	2.22793	NaN	NaN	NaN	NaN	2.84007	NaN	NaN	NaN	NaN	NaN	NaN	NaN	NaN	NaN	NaN	NaN	NaN	2.4452	NaN	NaN	NaN	NaN	NaN	NaN	NaN	1.85046	NaN	NaN	NaN	2.53508	NaN	NaN	2.93847
	BICR78.vcf	NaN	NaN	NaN	0.957462	-1.2324	NaN	-0.438165	NaN	1.26948	NaN	NaN	NaN	NaN	0.225552	NaN	NaN	-1.37085	NaN	NaN	NaN	NaN	0.610753	NaN	NaN	NaN	NaN	NaN	1.20437	NaN	NaN	NaN	0.984942	0.388101	NaN	NaN	NaN	NaN	NaN	NaN	NaN	0.634142	1.07931	NaN	NaN	2.33577	NaN	NaN	NaN
	BIN67.vcf	NaN	NaN	0.786089	2.3797	NaN	NaN	NaN	NaN	NaN	NaN	1.18544	NaN	NaN	1.74911	NaN	NaN	NaN	NaN	NaN	0.492151	NaN	NaN	NaN	NaN	NaN	NaN	NaN	2.37969	NaN	NaN	1.69555	NaN	1.63657	NaN	NaN	1.76677	NaN	NaN	NaN	NaN	1.79837	2.01402	NaN	NaN	3.02944	NaN	NaN	NaN
	BL41.vcf	1.80639	-0.674059	-0.25558	0.499989	1.68167	NaN	NaN	NaN	NaN	0.746538	0.435933	1.32605	NaN	0.707294	NaN	-0.38467	NaN	0.03454	-0.136205	NaN	0.528323	1.1908	NaN	NaN	NaN	-0.276842	NaN	NaN	1.0429	0.533661	NaN	1.24195	0.827751	NaN	0.474228	2.2124	-1.76469	1.68252	NaN	NaN	1.8294	2.27195	NaN	1.65392	1.58031	NaN	NaN	1.51453
	BL70.vcf	NaN	NaN	NaN	NaN	0.739276	NaN	NaN	NaN	NaN	NaN	NaN	NaN	NaN	NaN	NaN	-0.490852	NaN	NaN	NaN	2.35104	NaN	NaN	NaN	NaN	NaN	NaN	NaN	NaN	NaN	NaN	NaN	2.78778	NaN	NaN	NaN	NaN	0.815115	NaN	NaN	NaN	NaN	NaN	NaN	NaN	NaN	NaN	NaN	NaN
	BLUE1.vcf	NaN	NaN	-0.0840501	1.45153	NaN	1.68006	NaN	1.09148	0.764408	NaN	0.470059	NaN	NaN	0.814209	NaN	NaN	NaN	NaN	NaN	NaN	NaN	1.12603	NaN	NaN	NaN	NaN	NaN	1.36357	NaN	NaN	NaN	1.14434	0.821922	NaN	NaN	NaN	NaN	NaN	0.0633639	NaN	1.02503	2.20484	NaN	NaN	2.47405	NaN	NaN	NaN
	BOKU.vcf	0.110464	-1.27059	0.484383	0.701623	0.366943	NaN	NaN	NaN	NaN	0.126127	-0.13017	NaN	NaN	0.122331	NaN	-0.342196	NaN	-0.491217	NaN	NaN	0.0770106	0.49717	NaN	NaN	NaN	-0.935805	NaN	0.7313	0.547517	0.3927	NaN	0.885809	0.233086	NaN	-0.0061788	1.81812	-2.03717	-0.0136623	NaN	NaN	1.5716	1.97621	NaN	NaN	2.6144	NaN	NaN	0.333996
	BONNA12.vcf	NaN	NaN	NaN	NaN	2.04791	2.32052	NaN	NaN	NaN	NaN	0.795829	NaN	0.276312	NaN	NaN	1.80201	NaN	NaN	NaN	1.42849	NaN	NaN	NaN	NaN	NaN	NaN	1.80503	2.04807	NaN	NaN	NaN	1.88581	NaN	NaN	NaN	2.62287	-0.00250875	NaN	NaN	NaN	NaN	1.69464	NaN	1.01147	1.75599	NaN	NaN	0.496016
	BPH1.vcf	NaN	NaN	NaN	-0.169094	-1.38358	NaN	-0.550865	NaN	NaN	NaN	NaN	NaN	-0.776681	0.465889	1.56897	NaN	-1.38805	NaN	NaN	NaN	NaN	NaN	NaN	NaN	NaN	NaN	NaN	1.11395	NaN	NaN	NaN	1.54596	0.542498	NaN	NaN	NaN	NaN	NaN	-0.390668	NaN	0.829398	2.12684	NaN	NaN	2.46554	NaN	NaN	NaN
	BT12.vcf	NaN	NaN	0.907302	1.46458	0.133097	NaN	NaN	NaN	NaN	NaN	NaN	NaN	NaN	1.66665	NaN	NaN	NaN	NaN	NaN	NaN	NaN	NaN	1.42116	NaN	NaN	NaN	NaN	2.16892	NaN	1.47156	NaN	NaN	1.72084	NaN	NaN	NaN	NaN	NaN	NaN	NaN	1.8294	2.13376	NaN	NaN	3.51738	NaN	NaN	NaN
	BT16.vcf	NaN	0.030743	NaN	1.03001	0.0413043	2.48515	NaN	NaN	NaN	1.378	2.09391	NaN	0.228057	1.44426	3.92332	NaN	NaN	0.76404	NaN	NaN	1.20284	NaN	NaN	NaN	NaN	NaN	NaN	2.31626	NaN	NaN	NaN	NaN	2.53771	NaN	NaN	NaN	NaN	NaN	NaN	1.96227	1.80864	2.16177	1.17496	2.24897	3.21672	NaN	NaN	1.52388
	BT20.vcf	0.378766	-2.00848	-1.22968	0.017125	-0.0356577	1.92148	-1.43591	1.82737	0.96416	-0.708973	1.19018	NaN	NaN	1.04867	NaN	-1.71834	-1.2406	0.00949744	NaN	NaN	0.915918	1.82252	1.18387	-0.143826	0.920072	-1.48397	-0.415023	0.308527	-0.0583325	-0.307739	-0.403263	2.47303	-0.371087	NaN	0.277751	2.15516	-1.23675	-0.752488	-0.257246	0.991413	1.50052	1.23428	-0.955276	-0.79404	1.90147	NaN	NaN	-0.548617
	BT474.vcf	NaN	NaN	-1.77758	-0.832652	-1.74615	1.49045	NaN	0.613432	0.280449	NaN	-0.257282	-0.352026	NaN	-0.721844	-0.150583	NaN	-1.32695	-1.30191	-1.56641	-1.75063	-1.16663	-0.287248	0.828761	-0.236572	0.58054	-2.00772	0.50957	0.808297	NaN	NaN	NaN	1.32166	NaN	NaN	-1.05561	-0.816506	-2.17487	NaN	NaN	0.870059	-0.806911	-0.671617	-0.791412	-0.0895644	0.573435	NaN	NaN	-1.55339
	BT483.vcf	NaN	NaN	NaN	1.58773	NaN	2.01567	NaN	1.88761	0.848985	NaN	0.138951	NaN	NaN	0.560452	NaN	NaN	0.12848	0.145347	NaN	-0.240469	0.283211	1.86887	2.33435	0.0484047	0.80218	NaN	0.843795	1.06752	NaN	NaN	NaN	2.63314	0.490716	NaN	1.27393	NaN	-0.706654	NaN	NaN	1.33559	1.69475	0.757379	1.68858	NaN	2.5057	NaN	NaN	NaN
	BT549.vcf	NaN	NaN	NaN	0.808538	0.891279	NaN	NaN	NaN	NaN	NaN	NaN	NaN	NaN	0.598172	NaN	-1.462	NaN	NaN	NaN	2.47215	NaN	NaN	NaN	NaN	1.14532	NaN	NaN	NaN	NaN	NaN	NaN	NaN	0.863229	NaN	NaN	NaN	0.290657	NaN	NaN	NaN	0.73825	NaN	NaN	1.77808	NaN	NaN	NaN	3.02177
	BV173.vcf	0.916998	NaN	-0.41807	0.665999	1.7251	1.45379	NaN	1.15064	0.904481	0.86426	1.19493	NaN	NaN	1.84789	1.69975	0.233996	NaN	NaN	NaN	1.81951	NaN	1.2056	0.887423	0.0718093	1.20673	-0.466319	NaN	1.38782	1.05566	1.80093	NaN	NaN	0.641692	NaN	NaN	0.876797	2.15298	NaN	1.56825	NaN	0.689995	2.35846	0.736836	2.74737	2.4403	NaN	NaN	2.97358
	BXPC3.vcf	0.589333	0.271235	-0.298574	1.38796	1.68423	1.54173	NaN	NaN	NaN	0.773709	1.16356	NaN	NaN	0.717636	NaN	0.957906	-0.924337	0.0233563	NaN	2.1695	1.29832	1.1473	0.455107	NaN	NaN	-0.560815	NaN	1.2188	0.956556	0.358575	NaN	0.931613	0.6213	2.09587	0.344318	1.9551	1.74926	0.548217	NaN	NaN	1.69475	3.01402	NaN	0.552042	2.85998	NaN	NaN	3.20179
	C10.vcf	NaN	NaN	NaN	0.34709	NaN	NaN	NaN	0.968097	NaN	NaN	1.21408	0.92669	-0.501295	0.50566	NaN	NaN	-1.09321	NaN	-0.247787	-0.466587	NaN	NaN	NaN	NaN	NaN	NaN	NaN	1.19721	NaN	2.56791	NaN	NaN	0.571547	1.43734	NaN	1.17176	NaN	NaN	NaN	NaN	0.808639	2.14769	NaN	1.45251	2.40733	NaN	NaN	NaN
	C125PM.vcf	NaN	NaN	NaN	-0.227085	0.0512198	1.56668	NaN	NaN	NaN	NaN	-0.276848	NaN	NaN	0.157097	NaN	NaN	NaN	NaN	-0.78232	-0.792417	NaN	NaN	NaN	NaN	NaN	NaN	NaN	0.924684	NaN	NaN	NaN	NaN	0.409796	NaN	NaN	NaN	NaN	NaN	NaN	NaN	0.589194	0.654286	NaN	NaN	2.10675	0.297874	NaN	-0.781074
	C2BBE1.vcf	NaN	NaN	NaN	0.701623	-0.585855	1.46156	NaN	0.502229	0.974022	NaN	0.874901	NaN	NaN	1.12577	1.27422	NaN	-0.555692	NaN	NaN	-0.918133	NaN	0.712752	-0.129855	0.412397	0.657038	0.266952	1.25696	1.98506	NaN	NaN	NaN	1.97892	0.414174	NaN	NaN	0.860557	-2.18166	NaN	NaN	0.670663	0.5716	0.951552	NaN	1.48493	2.12004	NaN	NaN	NaN
	C33A.vcf	NaN	-0.146735	-1.14352	0.921013	-1.18757	-1.05008	0.76612	-0.750422	0.689381	0.143743	NaN	-0.945089	NaN	-0.438384	-0.957103	NaN	-2.66272	-1.80689	-1.60023	-2.15561	0.0988866	-1.02104	-0.0564573	-0.885428	0.604061	-2.67469	-0.849285	-0.818771	-1.25726	-0.439292	-1.47437	0.606198	-1.43699	-1.03545	-1.45039	NaN	-1.60057	-1.02294	NaN	-0.695831	0.271403	-1.11271	0.205189	-1.3561	0.115043	-1.3151	-0.946427	-0.665122
	C396.vcf	NaN	NaN	NaN	2.38796	0.856089	4.11848	NaN	2.97997	1.54128	NaN	1.2631	NaN	NaN	1.52369	NaN	NaN	0.966729	0.900613	NaN	NaN	1.32128	2.03733	3.06606	1.59411	2.01757	NaN	1.93056	2.41248	NaN	NaN	NaN	4.07845	1.76489	NaN	1.43529	NaN	-0.668471	NaN	NaN	2.28419	2.89353	2.09273	1.5528	NaN	3.44867	1.8224	NaN	NaN
	C3A.vcf	1.17086	NaN	-0.847372	-0.048677	0.689756	NaN	-0.227373	NaN	NaN	NaN	-0.597404	NaN	NaN	NaN	NaN	0.296172	NaN	NaN	NaN	1.02583	NaN	NaN	NaN	NaN	0.469759	NaN	NaN	NaN	NaN	NaN	NaN	0.213384	NaN	NaN	NaN	NaN	0.683478	NaN	-0.61512	0.861961	NaN	NaN	NaN	3.08074	NaN	NaN	0.991903	2.10282
	C4I.vcf	NaN	NaN	NaN	0.069355	1.13159	NaN	NaN	NaN	0.398988	NaN	-0.155261	NaN	NaN	0.439972	NaN	0.218992	NaN	NaN	NaN	1.51677	-0.0860228	NaN	NaN	NaN	NaN	0.150056	0.568649	0.918783	NaN	NaN	NaN	1.83596	0.409796	NaN	NaN	NaN	0.928385	NaN	NaN	1.02116	0.515858	0.976214	NaN	1.90794	1.16757	NaN	NaN	2.65637
	C4II.vcf	NaN	NaN	NaN	0.162021	-0.334925	NaN	NaN	NaN	0.497955	NaN	1.65251	NaN	-0.318431	2.22678	NaN	-1.56961	NaN	-0.0205314	NaN	NaN	0.224317	NaN	NaN	0.560611	1.06732	-0.45294	NaN	2.14806	NaN	NaN	NaN	1.2276	0.616247	NaN	NaN	1.25422	-1.61784	NaN	NaN	1.24155	0.899004	1.24174	NaN	NaN	2.57115	NaN	NaN	NaN
	C75.vcf	NaN	NaN	NaN	1.18705	-0.675762	NaN	NaN	NaN	0.991943	NaN	0.512895	NaN	0.058132	0.923687	1.6685	NaN	NaN	NaN	NaN	NaN	NaN	NaN	NaN	1.09218	NaN	0.156877	NaN	2.5245	NaN	NaN	NaN	NaN	1.13226	NaN	NaN	1.56032	NaN	NaN	NaN	1.83002	1.38333	1.48547	1.18162	0.643903	3.42647	NaN	NaN	NaN
	C80.vcf	1.19505	-0.194891	1.37105	NaN	1.34849	1.94855	0.44082	NaN	1.15064	0.954647	2.70272	NaN	NaN	NaN	NaN	0.190079	-0.48073	0.455202	0.389032	NaN	1.95528	1.54812	NaN	NaN	NaN	1.02623	NaN	1.73648	1.45159	1.10809	NaN	2.55489	NaN	NaN	1.00962	3.06866	-1.12438	1.09254	NaN	1.5882	2.46219	2.45049	NaN	NaN	3.33061	NaN	0.873096	1.2838
	C8166.vcf	NaN	0.679578	NaN	1.5455	-0.448351	NaN	2.2988	NaN	1.76955	1.87011	NaN	1.99945	NaN	2.37715	NaN	-0.417603	NaN	NaN	NaN	NaN	1.38436	NaN	NaN	NaN	NaN	NaN	2.04206	1.84419	1.85822	1.28908	NaN	1.65699	1.40108	NaN	NaN	NaN	NaN	1.85874	NaN	NaN	1.86111	2.26434	NaN	1.44379	3.3992	1.54099	NaN	NaN
	C84.vcf	NaN	NaN	-0.0400173	1.33505	0.300392	1.61791	NaN	NaN	0.599626	0.612955	0.220517	1.12272	NaN	0.797658	1.63791	-1.57635	NaN	NaN	NaN	NaN	NaN	1.03733	NaN	0.618519	NaN	NaN	NaN	1.47172	1.01146	NaN	NaN	1.24195	0.556949	NaN	NaN	NaN	NaN	NaN	NaN	NaN	1.04918	1.0013	NaN	NaN	2.12674	NaN	NaN	-0.339223
	C99.vcf	NaN	NaN	NaN	-0.578485	0.00551972	2.40798	NaN	1.16074	NaN	NaN	NaN	NaN	-1.11647	0.132673	NaN	-1.27282	-0.844369	-0.684349	NaN	NaN	-0.284111	0.396119	1.24751	0.362065	0.380576	-1.02289	0.0420646	NaN	0.498758	NaN	NaN	2.49349	0.0584414	1.12859	-0.333753	NaN	-2.33405	NaN	-0.84835	1.40841	1.23402	NaN	0.403178	NaN	NaN	NaN	NaN	NaN
	CA46.vcf	-0.188274	-1.84011	-1.24139	-0.66894	1.32205	NaN	NaN	NaN	-0.393488	0.506566	-0.668839	1.15352	-1.22446	-0.191329	NaN	-0.227247	-1.9125	0.662231	NaN	1.21502	-0.695976	0.354298	NaN	NaN	NaN	-1.3652	NaN	0.371605	0.276988	-0.36786	NaN	0.175002	-0.300698	NaN	-0.643609	1.29002	-0.429773	-0.424038	NaN	NaN	0.730908	1.39957	NaN	1.07736	2.17912	NaN	-0.866718	2.01059
	CA922.vcf	NaN	NaN	NaN	0.071018	NaN	1.34909	NaN	0.627371	0.300782	NaN	NaN	NaN	NaN	-0.653271	NaN	NaN	-0.711343	-1.24985	-1.44318	-1.5985	0.174687	0.681388	0.828761	-0.568267	-0.187251	NaN	-0.445201	0.117329	NaN	NaN	NaN	1.88299	-0.63751	0.256525	0.116783	NaN	-2.94663	NaN	NaN	0.0271838	0.600301	-0.125807	-0.885266	NaN	1.19194	NaN	-1.04629	NaN
	CADOES1.vcf	NaN	NaN	NaN	0.367382	-1.2324	NaN	NaN	NaN	0.641446	NaN	NaN	NaN	NaN	0.598172	NaN	-1.62054	-1.01125	NaN	-0.414036	1.88637	1.08354	NaN	1.46805	NaN	NaN	NaN	NaN	NaN	NaN	NaN	NaN	NaN	1.49999	NaN	0.181536	NaN	0.730078	NaN	-0.219841	NaN	0.554218	NaN	NaN	NaN	NaN	NaN	NaN	0.846809
	CAKI1.vcf	NaN	NaN	NaN	0.0995872	-0.14825	2.85339	NaN	1.88203	NaN	NaN	NaN	NaN	NaN	0.574482	NaN	NaN	-0.134555	0.0801626	NaN	0.420729	0.471569	NaN	1.82876	1.04509	0.94021	NaN	0.582633	1.33972	NaN	NaN	NaN	3.40199	0.720835	NaN	0.308695	NaN	-0.850018	NaN	NaN	1.14015	2.01906	1.38298	0.138847	1.30313	2.49123	NaN	NaN	NaN
	CAKI2.vcf	0.798429	-1.5842	0.134012	-0.500011	1.078	NaN	-0.926809	NaN	-0.245824	-0.295897	-0.301782	NaN	NaN	-0.0491195	0.909041	-1.26866	NaN	-0.656803	NaN	-0.0891915	1.16312	0.391882	NaN	NaN	0.412372	-1.07039	NaN	NaN	0.37359	0.156126	NaN	0.761688	0.0112462	NaN	-0.361045	1.59126	-0.800436	0.827834	NaN	NaN	1.79496	0.659269	NaN	0.790922	0.808842	NaN	NaN	0.60374
	CAL120.vcf	NaN	NaN	NaN	1.74876	NaN	2.89491	NaN	1.45589	1.88761	NaN	2.13388	NaN	NaN	1.93571	1.56897	NaN	0.350057	NaN	NaN	-0.0524797	0.698248	1.48358	0.916687	NaN	1.2855	NaN	1.26446	1.69555	NaN	NaN	NaN	2.33122	0.83948	1.83068	NaN	1.41095	-1.4252	NaN	NaN	1.45232	1.13057	1.53957	NaN	NaN	2.49123	NaN	0.731968	NaN
	CAL12T.vcf	0.0908798	-1.18514	-0.67766	-0.140637	1.02819	1.60924	NaN	NaN	-0.00203277	0.0444432	1.00413	NaN	NaN	-0.232201	NaN	0.440952	NaN	-0.62872	-0.700193	NaN	-0.221939	0.150873	NaN	NaN	1.41237	-1.27431	NaN	NaN	0.081543	-0.319497	-0.0869794	1.11102	NaN	NaN	-0.197251	1.84272	-0.715598	0.0368529	NaN	NaN	0.140261	0.279606	NaN	0.752739	0.67036	NaN	-0.171817	0.858586
	CAL148.vcf	NaN	NaN	NaN	1.63123	-1.573	NaN	NaN	NaN	1.59505	NaN	NaN	NaN	NaN	0.255376	NaN	NaN	NaN	NaN	NaN	-0.619985	NaN	1.73405	NaN	-0.108565	NaN	NaN	0.684513	NaN	0.381605	NaN	NaN	0.157888	0.198689	NaN	NaN	NaN	-0.850018	NaN	NaN	NaN	0.410446	NaN	0.761582	0.241399	NaN	NaN	0.686164	-0.0078746
	CAL27.vcf	NaN	NaN	0.140754	1.01073	-0.796777	2.27185	NaN	2.39899	1.19147	NaN	1.48549	NaN	NaN	1.74382	NaN	NaN	0.5715	0.524465	NaN	NaN	0.759649	NaN	2.6642	0.370333	2.1655	NaN	2.28718	1.42916	NaN	NaN	NaN	2.41549	0.693969	NaN	0.656262	0.932292	-0.388758	NaN	NaN	2.46862	1.95493	1.12684	1.10362	NaN	2.25288	NaN	NaN	NaN
	CAL29.vcf	1.71862	0.480269	NaN	1.91204	1.34239	NaN	2.92957	NaN	1.9681	2.22766	0.926616	1.80214	NaN	2.64675	NaN	NaN	NaN	NaN	NaN	1.80597	1.23155	NaN	1.8362	NaN	1.93443	NaN	2.04206	NaN	1.72989	0.757465	NaN	1.29335	1.4452	NaN	NaN	NaN	0.159763	2.00193	NaN	NaN	1.37568	NaN	NaN	1.52421	NaN	1.40183	NaN	NaN
	CAL33.vcf	NaN	-0.00847828	NaN	1.24594	-0.268717	1.37824	NaN	1.69916	NaN	NaN	0.388023	NaN	NaN	1.17837	NaN	-1.03558	NaN	NaN	NaN	2.72725	NaN	NaN	NaN	NaN	NaN	NaN	NaN	1.64597	1.28448	NaN	0.684828	1.69105	0.651997	NaN	NaN	NaN	1.79804	1.42116	NaN	1.7783	0.675828	NaN	NaN	2.62243	NaN	NaN	NaN	3.08572
	CAL39.vcf	NaN	-0.504134	-0.121154	0.56412	0.320236	1.12258	0.276433	NaN	NaN	NaN	0.138951	0.962609	NaN	0.431435	NaN	-1.51914	NaN	NaN	NaN	0.613742	NaN	1.01109	NaN	NaN	1.04846	-0.488346	NaN	NaN	NaN	NaN	NaN	1.80899	0.51873	NaN	0.523289	NaN	-0.70396	NaN	0.0832635	NaN	1.79326	0.879998	NaN	NaN	NaN	NaN	NaN	0.895372
	CAL51.vcf	0.0683623	NaN	0.105707	0.96672	0.186735	1.4422	NaN	1.92155	1.09793	NaN	1.01342	NaN	NaN	1.47317	NaN	-2.14704	-0.52493	-0.60008	-0.675843	-0.938396	0.731182	1.74662	2.0892	-0.462848	1.23843	NaN	0.33372	0.400094	0.0620906	NaN	NaN	2.29186	0.83948	0.421036	-0.30338	1.61376	-1.40212	NaN	-0.647678	1.61517	0.940743	0.230568	0.985223	NaN	1.51738	NaN	NaN	-0.700811
	CAL54.vcf	NaN	NaN	NaN	1.10981	-1.3799	2.59207	-0.313454	1.68451	0.387081	NaN	NaN	NaN	NaN	0.528238	NaN	NaN	-0.178702	-0.159508	NaN	NaN	0.283211	0.707477	1.814	0.818923	0.80218	NaN	0.639966	1.37161	NaN	NaN	NaN	3.17845	0.537713	NaN	0.163746	NaN	-1.77499	NaN	NaN	1.17316	1.69952	1.91533	0.145345	NaN	2.34355	NaN	NaN	NaN
	CAL62.vcf	NaN	NaN	NaN	-0.383413	1.47328	NaN	-0.850947	NaN	-0.123534	NaN	NaN	NaN	NaN	-0.0120461	NaN	0.412472	NaN	NaN	NaN	1.53062	NaN	NaN	NaN	NaN	NaN	-0.951746	NaN	1.87243	NaN	NaN	NaN	NaN	0.268323	NaN	NaN	NaN	0.263159	NaN	NaN	NaN	0.368067	0.610193	NaN	2.8104	0.836012	NaN	NaN	2.87656
	CAL72.vcf	NaN	NaN	-0.830238	0.704202	-0.195136	0.868824	NaN	0.302644	0.912992	NaN	0.540832	NaN	NaN	1.50268	0.715635	NaN	-0.632734	-0.514424	NaN	NaN	NaN	0.506301	-0.213271	0.821754	0.61481	0.538127	0.194783	2.11395	NaN	NaN	NaN	1.33506	-0.0756312	NaN	NaN	0.414893	-0.803795	-0.0862661	NaN	0.535733	0.137023	NaN	NaN	-0.114862	NaN	NaN	NaN	NaN
	CAL78.vcf	0.453913	NaN	-0.498365	1.29175	-0.731767	NaN	NaN	0.764408	NaN	0.433249	NaN	NaN	NaN	1.31694	NaN	NaN	NaN	NaN	-0.381782	-0.678979	NaN	NaN	NaN	NaN	NaN	NaN	NaN	NaN	NaN	NaN	0.343791	NaN	0.366727	NaN	NaN	NaN	0.407179	NaN	NaN	NaN	0.286871	NaN	NaN	1.2152	NaN	NaN	NaN	1.6808
	CAL851.vcf	0.277516	NaN	NaN	0.96672	-1.78289	1.91613	NaN	2.1395	1.70244	0.0915283	1.26088	NaN	NaN	1.7562	NaN	NaN	-0.5093	-0.625171	NaN	NaN	0.00398734	1.38766	1.61861	-0.0100909	1.57378	NaN	0.406476	0.794725	0.288245	NaN	0.0892182	2.51077	0.139493	NaN	-0.112196	1.65986	-1.23489	NaN	-0.492766	1.88913	1.30857	0.521312	0.00281745	NaN	1.87493	NaN	NaN	-0.606669
	CALU1.vcf	0.557624	-0.781472	-0.200639	NaN	1.38146	2.59207	NaN	2.05963	0.485206	0.304833	1.65833	NaN	NaN	0.733289	2.60796	-0.650691	0.487561	0.885346	NaN	0.75627	1.29074	0.941323	1.90101	1.5701	1.90586	0.402243	0.832611	2.14806	0.852637	0.521025	NaN	2.94329	NaN	NaN	1.3009	2.53433	0.362256	0.539086	NaN	2.1015	1.54561	2.02041	0.281872	0.363501	2.74565	NaN	NaN	1.30436
	CALU3.vcf	NaN	1.14906	NaN	1.97293	1.17224	NaN	3.0134	NaN	2.4231	2.47278	NaN	2.46511	NaN	2.4357	NaN	-0.172491	NaN	NaN	NaN	2.91081	1.45878	NaN	NaN	NaN	NaN	NaN	2.29483	NaN	1.89217	1.02248	NaN	1.61902	1.85725	NaN	1.54155	NaN	0.320516	2.10596	NaN	NaN	1.75801	1.66427	NaN	2.58042	NaN	2.02459	NaN	2.45713
	CALU6.vcf	NaN	NaN	NaN	1.4472	0.51003	2.79327	NaN	2.11747	1.74402	NaN	1.49327	NaN	NaN	1.83095	1.531	NaN	0.163126	0.339725	NaN	-0.100025	0.582771	1.23565	2.18921	1.85327	2.30775	-0.177306	1.04206	2.47172	1.23282	0.818006	NaN	3.15789	0.787433	NaN	0.706889	1.45091	-0.504751	0.853071	NaN	2.57932	2.31587	1.55807	0.561469	0.742013	2.75599	NaN	NaN	NaN
	CAMA1.vcf	NaN	-1.307	NaN	0.803	NaN	2.53351	NaN	1.59505	1.62893	0.00205586	1.37121	NaN	-1.02386	1.54196	NaN	NaN	-0.531135	-0.46763	NaN	0.142292	-0.173486	0.501729	1.6154	0.853274	1.57828	NaN	0.287177	0.773272	0.477128	NaN	NaN	2.55938	0.143123	NaN	-0.12093	0.650521	-2.25895	NaN	-0.635555	1.60612	1.31587	0.699768	-0.0321587	1.97648	1.80347	NaN	NaN	-0.678282
	CAOV3.vcf	-0.222594	NaN	NaN	-0.6428	NaN	2.21159	-1.05287	1.19147	-0.261037	NaN	NaN	NaN	NaN	-0.232201	NaN	NaN	-0.346429	-0.714723	NaN	NaN	-0.437888	NaN	1.12405	0.0718093	0.404357	NaN	-0.0574711	0.69555	NaN	-0.102559	NaN	2.20398	-0.0150451	NaN	-0.444599	NaN	-0.99665	NaN	NaN	0.404489	1.68999	0.553424	-0.680041	NaN	1.61754	NaN	NaN	NaN
	CAOV4.vcf	NaN	NaN	-0.247859	0.797483	1.87358	NaN	0.589142	NaN	NaN	NaN	NaN	NaN	NaN	0.853583	NaN	1.00011	NaN	NaN	NaN	3.2157	0.39244	NaN	NaN	0.374484	NaN	NaN	1.24951	1.5245	NaN	0.328904	NaN	1.93161	0.715422	NaN	NaN	NaN	2.06788	NaN	NaN	NaN	0.829398	1.10627	0.731937	2.47898	2.92851	0.902254	NaN	3.36466
	CAPAN1.vcf	NaN	NaN	NaN	0.221727	-0.313192	0.992946	NaN	-0.0407452	0.457965	NaN	0.419168	NaN	NaN	0.856437	NaN	NaN	-1.09949	NaN	-1.28851	-1.26153	NaN	0.0981503	-0.607903	NaN	0.148668	NaN	-0.172948	NaN	NaN	NaN	NaN	1.52826	-0.273731	NaN	NaN	0.508793	NaN	NaN	NaN	0.193341	0.0220431	NaN	-0.804959	NaN	NaN	NaN	-0.905462	NaN
	CAPAN2.vcf	NaN	NaN	-0.399604	0.295631	1.19221	1.29251	NaN	NaN	NaN	NaN	-0.104635	NaN	-0.668674	NaN	NaN	-1.80418	NaN	NaN	NaN	2.01865	0.209962	NaN	NaN	NaN	NaN	NaN	NaN	1.10053	NaN	0.189066	NaN	NaN	0.504655	NaN	NaN	NaN	0.0397629	NaN	NaN	NaN	NaN	0.811827	NaN	NaN	1.26022	0.674844	0.201453	0.636677
	CAR1.vcf	-0.533523	-1.92894	NaN	-0.893608	NaN	1.80312	NaN	-0.151015	-0.514794	NaN	-0.725222	NaN	NaN	NaN	NaN	NaN	-1.20222	NaN	NaN	-1.5728	NaN	-0.0462396	-0.726223	NaN	NaN	NaN	1.19359	0.351595	-0.0374451	NaN	NaN	1.16471	NaN	NaN	NaN	NaN	NaN	NaN	NaN	NaN	-0.281246	0.168859	NaN	NaN	1.96005	NaN	-0.926909	NaN
	CAS1.vcf	NaN	NaN	NaN	2.24594	-0.645388	2.95952	NaN	2.67002	2.48944	NaN	1.82989	NaN	NaN	2.17124	1.97761	NaN	0.748088	0.76404	NaN	0.486737	1.09339	1.53872	2.90883	2.25103	2.78127	0.520425	1.73048	2.93656	NaN	NaN	NaN	3.60041	1.19869	NaN	1.14967	1.5868	-0.0668297	NaN	NaN	3.02116	2.58037	1.71525	1.32918	2.75274	2.76641	1.53189	NaN	NaN
	CASKI.vcf	0.7696	-0.531319	0.552416	2.19187	-1.50019	NaN	NaN	NaN	1.67002	NaN	1.06175	0.840619	NaN	1.50566	NaN	-1.60083	-1.04199	1.5166	-0.269646	NaN	1.04799	0.935145	NaN	NaN	NaN	0.259591	NaN	2.00367	0.664874	NaN	NaN	0.323566	1.30444	NaN	NaN	NaN	NaN	2.6775	-0.28079	1.14669	0.379502	0.55807	0.731937	NaN	2.68511	NaN	0.612915	0.00328751
	CBAGPN.vcf	NaN	NaN	NaN	1.76482	-0.717238	NaN	NaN	NaN	1.60421	1.49974	1.01902	NaN	NaN	1.41872	2.0296	0.403593	NaN	NaN	1.02409	NaN	NaN	NaN	NaN	NaN	NaN	NaN	NaN	2.11395	NaN	NaN	NaN	NaN	1.22922	NaN	NaN	NaN	NaN	NaN	NaN	2.38889	1.37568	1.69464	NaN	NaN	2.93242	NaN	NaN	NaN
	CCC5.vcf	NaN	NaN	NaN	NaN	NaN	1.48515	NaN	0.670015	0.0691113	NaN	NaN	NaN	NaN	NaN	NaN	NaN	-0.277974	NaN	NaN	NaN	NaN	NaN	0.0958805	NaN	NaN	NaN	0.365604	0.99744	NaN	NaN	NaN	1.02162	NaN	NaN	NaN	NaN	NaN	NaN	NaN	NaN	NaN	1.23428	NaN	1.04075	2.23107	NaN	NaN	NaN
	CCFSTTG1.vcf	3.33395	NaN	NaN	3.33905	0.572917	NaN	NaN	NaN	NaN	NaN	NaN	NaN	1.47598	2.79218	NaN	NaN	NaN	NaN	NaN	3.33798	NaN	NaN	NaN	NaN	NaN	NaN	NaN	NaN	NaN	NaN	NaN	NaN	2.10369	NaN	NaN	NaN	1.33707	NaN	NaN	NaN	2.98373	NaN	NaN	NaN	NaN	2.52284	NaN	NaN
	CCK81.vcf	NaN	NaN	-2.81377	-1.01693	-2.34693	-0.581648	-2.31468	-0.56979	-0.91013	NaN	-1.00188	NaN	-3.13504	-1.07631	NaN	-3.06186	-2.44831	-2.59101	-2.57356	-1.31778	-1.26047	-1.68032	-0.362841	-2.44057	0.286423	NaN	-1.66727	-1.51744	NaN	-2.51624	NaN	-0.0203301	-0.574821	-1.60507	-2.14468	-1.88473	-2.29922	-1.83995	-2.48378	-0.426199	-0.88942	-1.70884	-1.87567	NaN	0.00971311	-0.976208	NaN	NaN
	CCLFCORE0002T.vcf	1.09413	NaN	NaN	0.859363	0.219902	NaN	NaN	2.46421	2.03465	NaN	2.28318	1.43957	NaN	1.98483	1.73169	NaN	NaN	NaN	NaN	0.142292	NaN	2.27413	NaN	0.747187	1.449	-0.116377	NaN	2.71587	NaN	NaN	NaN	0.960996	NaN	NaN	NaN	2.37206	NaN	1.2108	0.445834	1.81953	NaN	1.63452	1.02362	1.02441	2.65576	NaN	NaN	NaN
	CCLFPEDS0001T.vcf	0.458089	0.449572	1.29639	NaN	1.0612	NaN	NaN	NaN	NaN	0.168771	0.198099	NaN	NaN	1.62712	NaN	-0.719354	NaN	-0.203009	NaN	-0.609914	0.0321231	0.960019	NaN	0.532506	NaN	0.293014	NaN	1.29318	1.05566	1.63895	NaN	2.73606	NaN	NaN	0.101462	2.88956	0.428698	2.27	0.680804	NaN	1.69952	1.0013	0.0116956	0.279669	1.75599	NaN	NaN	0.503921
	CCLFPEDS0003T.vcf	NaN	NaN	0.890161	2.32311	NaN	3.03875	NaN	NaN	NaN	NaN	1.28318	3.33387	0.921396	2.04216	NaN	NaN	NaN	NaN	NaN	NaN	NaN	NaN	NaN	NaN	NaN	NaN	NaN	2.6266	NaN	NaN	1.70636	NaN	1.6993	NaN	NaN	NaN	NaN	2.35557	NaN	NaN	1.97214	3.62474	NaN	NaN	3.38308	NaN	NaN	NaN
	CCLFPEDS0008T.vcf	NaN	NaN	-0.46545	-0.243235	-1.08628	NaN	-0.659269	NaN	0.0882624	NaN	-0.033344	NaN	NaN	1.8593	NaN	NaN	NaN	NaN	NaN	NaN	NaN	NaN	NaN	NaN	0.770929	NaN	NaN	1.13432	NaN	NaN	NaN	NaN	0.354053	NaN	NaN	0.921021	NaN	NaN	NaN	NaN	0.532781	0.988705	NaN	NaN	2.06758	NaN	NaN	NaN
	CCLFPEDS0018T.vcf	NaN	NaN	NaN	1.98542	NaN	2.61791	NaN	NaN	1.24778	NaN	0.86983	NaN	NaN	1.4357	NaN	NaN	NaN	NaN	NaN	NaN	NaN	1.73942	NaN	NaN	NaN	NaN	NaN	2.21156	NaN	1.2538	NaN	1.83053	1.33317	NaN	NaN	NaN	NaN	NaN	NaN	NaN	1.55422	1.57681	NaN	1.10458	2.79812	NaN	0.850465	NaN
	CCLFUPGI0005T.vcf	1.52222	-0.0194913	0.301417	2.26866	1.49777	1.51721	NaN	NaN	NaN	1.4907	0.569321	NaN	NaN	1.16415	NaN	0.700659	NaN	0.432834	NaN	NaN	0.908172	1.54812	NaN	NaN	NaN	1.04509	NaN	NaN	1.24009	0.467509	NaN	1.04032	1.0482	NaN	0.911359	2.26131	-1.28081	1.30827	NaN	NaN	2.7481	1.16886	NaN	NaN	1.83054	NaN	NaN	1.59809
	CCLFUPGI0009T.vcf	0.408761	NaN	NaN	0.0627219	NaN	1.32761	0.69147	1.79031	0.287809	NaN	-0.0360482	NaN	-0.733469	0.301301	1.30593	NaN	-0.314408	NaN	NaN	NaN	NaN	1.73942	0.119504	NaN	NaN	NaN	2.22981	1.22606	NaN	NaN	NaN	1.84689	NaN	NaN	NaN	0.807705	-0.962493	0.319948	0.766689	NaN	NaN	0.856915	NaN	NaN	2.27502	NaN	NaN	NaN
	CCLFUPGI0011T.vcf	NaN	NaN	NaN	2.53629	NaN	3.30644	NaN	3.35968	2.8008	NaN	2.11776	NaN	NaN	2.56979	NaN	NaN	1.17318	0.942132	NaN	2.49577	1.32901	2.10507	3.20357	1.26638	3.17229	NaN	2.055	2.183	NaN	NaN	NaN	3.62842	1.49999	NaN	1.43529	2.06866	-0.559428	NaN	NaN	3.29869	2.80864	2.10627	1.64189	NaN	3.46554	NaN	NaN	NaN
	CCLFUPGI0012T.vcf	NaN	NaN	NaN	0.985416	0.127841	2.74502	NaN	2.58595	2.18459	NaN	2.13794	NaN	NaN	0.96006	NaN	NaN	0.450408	NaN	NaN	NaN	NaN	1.37088	1.13318	NaN	1.4164	NaN	1.46572	1.6266	NaN	0.782382	NaN	2.13762	NaN	NaN	NaN	1.13223	-1.19131	NaN	NaN	1.89463	NaN	1.3264	NaN	NaN	2.71506	NaN	NaN	NaN
	CCLFUPGI0015T.vcf	NaN	NaN	0.293883	1.07602	0.276933	3.15164	NaN	2.66043	1.34425	NaN	0.667096	NaN	-0.0938711	NaN	NaN	NaN	1.1833	0.470309	NaN	1.22551	1.88518	1.32169	2.78134	0.67885	2.31525	-0.00466644	1.52749	1.6656	NaN	1.63895	NaN	3.07203	0.994758	NaN	0.813804	NaN	0.891829	NaN	0.498301	1.65193	1.14351	1.44188	1.12273	NaN	2.60814	NaN	NaN	1.54411
	CCLFUPGI0036T.vcf	NaN	NaN	NaN	-0.341521	0.707567	1.71682	NaN	0.489443	0.846266	NaN	0.862256	NaN	NaN	0.203582	NaN	NaN	-0.0678287	NaN	-0.965908	-0.799081	NaN	0.474593	-0.163803	NaN	0.605591	NaN	0.155933	0.94853	NaN	0.285511	NaN	1.84141	NaN	NaN	NaN	0.84983	NaN	NaN	NaN	0.656588	NaN	0.710073	-0.427627	NaN	2.07403	0.274913	NaN	NaN
	CCLFUPGI0040T.vcf	0.12699	NaN	NaN	-0.205267	-1.16975	3.3395	-0.557106	1.59505	1.154	NaN	0.0331259	NaN	NaN	NaN	NaN	NaN	-0.555692	-0.281764	NaN	NaN	0.0133051	0.702222	1.58376	0.387012	0.888985	NaN	0.394092	1.24809	NaN	NaN	NaN	3.02162	NaN	NaN	-0.0464715	NaN	-2.1163	NaN	NaN	0.861961	0.511658	0.868411	-0.150955	NaN	2.47121	NaN	NaN	NaN
	CCLFUPGI0041T.vcf	NaN	-0.765207	NaN	1.31127	-0.963628	2.58355	NaN	2.11093	0.585951	NaN	NaN	0.974784	NaN	0.68683	NaN	NaN	-0.109893	0.1698	NaN	NaN	0.352474	0.947528	2.04007	2.21833	1.17229	NaN	0.827052	NaN	NaN	NaN	NaN	3.00317	0.657177	NaN	0.328377	NaN	-0.550458	NaN	NaN	1.29869	1.78818	NaN	0.370454	2.16062	NaN	NaN	NaN	NaN
	CCLFUPGI0052T.vcf	NaN	NaN	NaN	0.930039	0.248135	1.47725	NaN	NaN	1.02232	NaN	1.93013	NaN	-0.0475775	1.86503	NaN	NaN	NaN	NaN	NaN	0.290045	NaN	NaN	NaN	0.774357	1.36105	NaN	NaN	1.37969	NaN	NaN	NaN	NaN	1.08962	1.62998	NaN	1.31194	NaN	NaN	NaN	1.56173	1.04918	1.31063	NaN	0.835835	2.58953	NaN	NaN	0.457127
	CCLFUPGI0054T.vcf	NaN	NaN	NaN	1.45153	NaN	2.8432	NaN	1.13728	1.60421	0.617871	1.97662	NaN	NaN	1.86503	NaN	NaN	0.109049	NaN	NaN	NaN	NaN	1.03072	0.628256	NaN	1.11885	NaN	0.991439	1.41248	1.11456	NaN	NaN	2.19931	0.930628	NaN	NaN	1.05013	NaN	0.692606	0.169266	1.42026	2.17637	1.18314	NaN	NaN	2.53508	NaN	NaN	NaN
	CCLFUPGI0068T.vcf	NaN	NaN	NaN	1.39211	-0.268717	NaN	NaN	NaN	0.585951	NaN	NaN	NaN	NaN	0.646752	NaN	NaN	NaN	NaN	NaN	0.604919	NaN	1.05732	NaN	NaN	NaN	-0.548288	NaN	1.45454	NaN	1.58974	NaN	1.1511	0.737199	NaN	NaN	NaN	-0.0999966	0.539086	NaN	NaN	0.910017	1.07264	NaN	0.326975	2.26022	NaN	0.205038	0.705654
	CCLFUPGI0085T.vcf	NaN	NaN	NaN	0.185248	-2.038	2.73242	NaN	0.997967	-0.519018	NaN	NaN	NaN	NaN	0.715043	NaN	NaN	-1.10574	-1.02861	NaN	NaN	-0.686415	0.0981503	0.985304	-0.129238	0.067322	NaN	-0.248613	0.476043	NaN	NaN	NaN	2.31216	-0.237903	NaN	-0.761881	NaN	-2.68905	NaN	NaN	0.203537	0.753047	0.399567	-0.870847	NaN	1.45708	NaN	NaN	NaN
	CCLFUPGI0101T.vcf	NaN	NaN	NaN	2.18705	0.838811	3.14746	0.839369	2.56792	2.24062	NaN	1.79103	NaN	NaN	2.92969	2.16843	-0.855009	1.37112	0.811346	0.581065	NaN	2.04163	2.52939	2.92459	2.55275	3.40836	0.354415	1.46572	3.35292	1.58404	1.13351	NaN	4.00806	1.41857	NaN	3.02239	1.73682	-0.0328824	NaN	NaN	2.85124	2.5716	1.9887	1.10996	2.13935	3.09357	1.42692	NaN	NaN
	CCLP1.vcf	NaN	NaN	NaN	0.404641	NaN	1.42309	-0.99888	NaN	-0.20969	NaN	-0.304027	NaN	NaN	0.938731	NaN	NaN	NaN	-0.567166	-1.03773	NaN	-0.229859	NaN	NaN	NaN	NaN	NaN	NaN	0.849796	NaN	NaN	NaN	NaN	0.194917	NaN	-0.32622	NaN	NaN	NaN	-0.803901	NaN	0.438077	0.811827	NaN	NaN	1.89194	NaN	NaN	NaN
	CCRFCEM.vcf	-1.3282	-2.69825	-1.43517	0.0430037	0.0413043	-0.681247	-1.89349	NaN	-0.33718	-1.3623	-0.467873	-0.997441	NaN	-1.43255	NaN	-0.879115	NaN	-2.01918	-2.22629	0.573736	-0.766638	-0.0540253	NaN	NaN	NaN	-2.80326	-1.09163	-0.851938	-1.22199	-0.929228	NaN	0.722159	-1.4539	NaN	-1.79955	-0.380555	-0.989293	-1.30613	NaN	NaN	-0.399699	0.31194	-1.51573	0.0179283	0.96804	NaN	-1.61762	1.62185
	CCSW1.vcf	0.4834	-0.0706847	NaN	0.0961966	-0.458869	1.30644	0.734016	NaN	1.32519	0.246573	0.985729	NaN	NaN	NaN	1.11128	NaN	NaN	NaN	1.05999	-0.749483	1.02897	0.718047	0.312149	NaN	NaN	0.129784	1.64485	1.03524	0.664874	1.16265	NaN	NaN	0.409796	NaN	1.56627	NaN	-0.475563	NaN	0.562027	NaN	NaN	1.9273	NaN	0.118389	2.02944	NaN	NaN	0.579174
	CESS.vcf	NaN	NaN	NaN	0.0332447	-0.465839	NaN	NaN	NaN	NaN	NaN	-0.0681094	NaN	NaN	0.496727	NaN	0.0781292	NaN	NaN	NaN	2.66479	NaN	NaN	NaN	NaN	NaN	NaN	0.573295	1.13432	NaN	NaN	NaN	NaN	1.34149	NaN	NaN	0.839183	0.768046	NaN	0.525268	NaN	0.52007	0.84551	NaN	1.6657	2.17449	NaN	-0.0356943	1.41553
	CFPAC1.vcf	NaN	-0.738796	NaN	-0.624421	-0.289817	1.46156	NaN	NaN	-0.363261	-0.440038	-0.376232	NaN	NaN	-0.0151722	NaN	-0.432554	-1.97756	NaN	NaN	1.5394	NaN	NaN	NaN	NaN	NaN	-1.12484	-0.0484259	1.5793	0.307203	NaN	NaN	NaN	-0.0376634	NaN	NaN	0.58235	-0.89638	NaN	NaN	NaN	0.0583393	1.4248	-0.732377	1.01362	0.622265	0.0277853	-0.837398	1.30436
	CGTHW1.vcf	0.496224	0.0536434	-0.54532	1.15848	1.47091	0.793273	NaN	0.679666	NaN	0.527225	0.640943	NaN	NaN	0.28583	NaN	0.0781292	NaN	-0.369226	NaN	2.96478	-0.123348	0.671083	NaN	NaN	0.647547	-1.02591	NaN	NaN	0.3696	-0.319497	NaN	0.476418	0.272292	NaN	0.0352716	1.353	0.77072	0.442283	NaN	0.856588	1.39103	0.476643	NaN	1.5427	0.897651	NaN	NaN	2.07901
	CH157MN.vcf	NaN	NaN	NaN	2.66098	NaN	NaN	NaN	NaN	NaN	NaN	NaN	NaN	NaN	2.37715	NaN	NaN	NaN	NaN	NaN	NaN	NaN	NaN	NaN	1.6136	NaN	NaN	NaN	2.78933	NaN	NaN	NaN	NaN	2.1762	NaN	NaN	NaN	NaN	NaN	NaN	2.86196	2.23748	2.97621	NaN	NaN	3.66548	NaN	NaN	NaN
	CHAGOK1.vcf	NaN	NaN	NaN	-0.81295	-1.12862	1.95586	NaN	0.898834	0.385106	NaN	0.674445	NaN	NaN	0.354777	NaN	NaN	-1.15077	-1.0313	NaN	-1.461	-0.744695	NaN	0.792142	-0.623435	0.750465	NaN	-0.320505	0.186536	NaN	NaN	-0.408281	1.4401	-0.490669	NaN	-0.784048	-0.0817827	-2.78267	NaN	NaN	0.939366	0.631861	-0.00815554	-0.762197	NaN	1.31269	NaN	NaN	NaN
	CHL1.vcf	NaN	NaN	NaN	-0.63466	-0.099788	-0.303971	-0.839045	NaN	NaN	NaN	-1.41102	NaN	-1.81173	-0.934913	-0.257498	-2.86147	NaN	NaN	NaN	0.720885	-0.963134	NaN	NaN	NaN	NaN	NaN	0.654663	-0.250487	NaN	NaN	-0.921351	NaN	-0.92085	NaN	-0.866001	NaN	-1.56834	NaN	NaN	NaN	-0.579747	-0.560268	-0.524971	0.0522993	NaN	-0.637031	-0.576452	-0.160711
	CHL1DM.vcf	0.866173	NaN	0.772937	0.442889	-1.17826	NaN	NaN	NaN	NaN	NaN	1.31729	NaN	NaN	0.770488	1.69975	NaN	0.094646	NaN	-0.219988	NaN	NaN	NaN	NaN	NaN	NaN	NaN	NaN	1.54254	1.16901	1.40426	NaN	NaN	0.581361	NaN	NaN	NaN	-1.59767	1.79758	NaN	1.4362	0.813801	1.09949	NaN	NaN	2.20959	NaN	NaN	NaN
	CHLA06ATRT.vcf	NaN	NaN	0.217068	NaN	-0.958696	NaN	NaN	NaN	NaN	NaN	NaN	NaN	NaN	NaN	1.5404	NaN	NaN	NaN	NaN	-0.00331364	NaN	NaN	NaN	NaN	1.38451	NaN	NaN	1.39599	NaN	NaN	0.980284	NaN	NaN	NaN	NaN	NaN	-1.36508	1.09254	NaN	NaN	NaN	1.33435	0.875812	0.71554	2.627	NaN	NaN	NaN
	CHLA10.vcf	NaN	-1.20216	NaN	0.797483	-1.28062	NaN	NaN	NaN	0.127345	NaN	0.0274683	NaN	NaN	1.32482	NaN	NaN	NaN	NaN	-0.640628	-0.807918	NaN	0.707477	NaN	NaN	0.900212	NaN	NaN	1.10053	NaN	NaN	NaN	1.24918	0.401078	NaN	NaN	1.1001	-2.03503	NaN	NaN	NaN	0.661798	2.086	NaN	0.149943	2.44867	NaN	NaN	NaN
	CHLA15.vcf	NaN	NaN	1.27152	2.64108	NaN	2.56668	NaN	NaN	NaN	NaN	1.54891	NaN	NaN	2.19272	NaN	NaN	NaN	NaN	NaN	NaN	1.85695	NaN	NaN	1.55589	NaN	0.779945	NaN	2.49787	NaN	NaN	NaN	NaN	2.20626	NaN	1.91731	2.14529	NaN	NaN	1.76134	NaN	2.79837	2.49434	NaN	2.17497	3.33577	NaN	NaN	NaN
	CHLA218.vcf	1.38075	-0.0412682	0.301417	NaN	1.1226	NaN	NaN	NaN	NaN	1.14729	1.48937	2.34963	NaN	NaN	NaN	-0.04534	NaN	0.462736	NaN	0.116981	0.83475	2.16888	NaN	NaN	NaN	0.00145966	NaN	1.49787	1.16901	0.671165	1.36076	1.13092	NaN	NaN	0.824944	2.14529	0.405239	2.10596	NaN	NaN	1.12414	2.29504	NaN	0.731365	3.28997	NaN	NaN	1.32522
	CHLA258.vcf	NaN	NaN	NaN	-0.0332799	-0.236477	NaN	NaN	NaN	NaN	NaN	NaN	NaN	NaN	0.555806	NaN	NaN	NaN	NaN	NaN	1.42073	NaN	NaN	NaN	NaN	NaN	-0.488346	NaN	NaN	NaN	NaN	NaN	1.52826	0.616247	NaN	NaN	NaN	-1.86215	NaN	NaN	NaN	0.932298	NaN	NaN	0.178583	NaN	0.461065	NaN	-0.443611
	CHLA266.vcf	NaN	NaN	NaN	NaN	NaN	NaN	NaN	NaN	NaN	NaN	NaN	NaN	NaN	NaN	NaN	NaN	NaN	NaN	NaN	NaN	NaN	NaN	NaN	NaN	NaN	NaN	2.23471	2.27046	NaN	1.71847	NaN	1.95507	NaN	NaN	NaN	NaN	NaN	NaN	NaN	NaN	NaN	2.17598	NaN	NaN	3.76641	NaN	NaN	NaN
	CHLA32.vcf	NaN	NaN	NaN	0.743443	0.0763107	NaN	NaN	NaN	NaN	NaN	NaN	NaN	NaN	0.905839	NaN	NaN	NaN	NaN	NaN	0.121168	NaN	NaN	NaN	0.683993	1.49082	NaN	NaN	1.50669	NaN	NaN	0.973741	NaN	0.863229	NaN	NaN	NaN	-0.327066	NaN	NaN	NaN	1.01906	1.22686	NaN	0.731365	2.59881	NaN	NaN	NaN
	CHLA57.vcf	NaN	-1.35778	-0.507017	NaN	-1.20766	1.68916	NaN	NaN	NaN	0.0477559	0.982989	1.54909	-0.899055	0.251614	1.44023	NaN	NaN	NaN	-0.872575	-0.733338	-0.0175229	0.696985	NaN	NaN	0.681043	0.342701	NaN	0.978904	NaN	NaN	NaN	NaN	NaN	NaN	NaN	0.995909	-1.98486	0.00822077	NaN	NaN	0.528532	1.10627	NaN	0.0943144	2.35923	0.364989	-0.45225	-0.754813
	CHLA9.vcf	NaN	-1.07333	NaN	-0.087957	-1.07721	NaN	NaN	NaN	NaN	NaN	NaN	NaN	NaN	0.444259	1.531	NaN	NaN	NaN	-0.538544	-0.749483	NaN	NaN	NaN	NaN	NaN	NaN	NaN	1.23337	NaN	NaN	0.711795	NaN	0.556949	NaN	NaN	NaN	-1.95798	NaN	NaN	NaN	0.803496	2.21214	NaN	NaN	2.49989	NaN	NaN	-0.655395
	CHLA90.vcf	NaN	NaN	NaN	0.719771	0.537642	2.60924	NaN	1.51946	0.938832	NaN	0.87999	NaN	NaN	1.68007	1.27422	NaN	-0.678176	-0.394464	-0.814276	-0.885109	1.00709	0.576691	1.48402	2.25358	2.14978	-0.769482	0.345594	2.55164	0.552033	0.542148	NaN	3.40038	0.34149	NaN	0.87617	1.2124	-2.10817	NaN	NaN	1.7783	1.60701	0.757379	-0.316157	0.905939	2.12674	NaN	NaN	NaN
	CHLA99.vcf	NaN	NaN	NaN	NaN	0.489662	2.48515	NaN	NaN	NaN	NaN	2.73003	NaN	NaN	2.29742	2.86705	NaN	NaN	NaN	NaN	1.64054	NaN	NaN	NaN	NaN	2.71039	NaN	NaN	2.60749	2.49441	NaN	NaN	NaN	NaN	NaN	2.46113	2.35679	NaN	NaN	NaN	NaN	NaN	2.7898	NaN	NaN	3.80884	NaN	NaN	1.97829
	CHP126.vcf	1.4456	2.04674	1.0523	0.900169	2.41521	NaN	NaN	NaN	1.39104	2.32881	1.3844	NaN	NaN	1.23666	NaN	1.6438	NaN	0.485576	NaN	1.09211	0.668501	2.41319	NaN	0.464548	NaN	-0.177306	NaN	NaN	2.8397	0.594143	NaN	1.36225	0.737199	NaN	0.786323	2.27559	1.08642	1.09254	NaN	NaN	2.61599	1.34234	NaN	2.07064	1.73538	NaN	NaN	3.94204
	CHP134.vcf	NaN	NaN	NaN	1.85936	-0.026259	1.42309	NaN	1.4231	1.91584	NaN	1.78306	NaN	NaN	1.74911	NaN	-1.17546	0.288657	NaN	NaN	-0.00715571	NaN	1.12603	0.819519	NaN	1.26359	NaN	1.11471	1.47172	NaN	NaN	NaN	1.78252	0.693969	NaN	NaN	1.06866	NaN	NaN	0.362418	1.49342	1.11137	1.12684	NaN	NaN	2.61754	NaN	NaN	NaN
	CHP212.vcf	NaN	0.491951	1.26782	2.2113	0.788185	2.33473	NaN	1.19147	1.79031	NaN	1.53279	NaN	NaN	1.88821	NaN	-1.27835	0.0994311	NaN	NaN	0.792546	NaN	1.29771	0.775962	NaN	1.38451	NaN	1.20556	1.75739	NaN	NaN	NaN	3.01544	1.10369	NaN	NaN	1.59573	NaN	1.8418	2.29512	1.80911	2.41436	1.39125	0.601118	NaN	2.81965	1.08988	NaN	-0.00509216
	CHSA0011.vcf	NaN	NaN	NaN	NaN	1.00713	3.01567	NaN	2.09148	0.627371	NaN	0.388023	NaN	NaN	NaN	NaN	1.10127	0.718341	NaN	NaN	2.18111	NaN	NaN	0.562022	NaN	1.49082	-0.311848	2.06806	NaN	NaN	NaN	NaN	1.5021	NaN	1.68732	NaN	NaN	-0.102726	NaN	NaN	NaN	NaN	1.53041	NaN	1.75274	1.67526	NaN	0.201453	2.9649
	CHSA0108.vcf	NaN	NaN	NaN	1.19428	-0.763225	NaN	0.739105	1.59505	NaN	NaN	NaN	NaN	NaN	2.35276	NaN	1.07284	NaN	NaN	NaN	2.29477	NaN	NaN	NaN	NaN	NaN	0.0387728	1.87214	NaN	NaN	NaN	NaN	NaN	1.2923	2.10235	NaN	NaN	1.89274	NaN	NaN	NaN	0.910017	NaN	NaN	2.59001	1.85256	NaN	NaN	2.48424
	CHSA8926.vcf	NaN	NaN	-0.057792	0.559443	1.28627	NaN	0.038273	NaN	0.684515	0.741165	NaN	NaN	-0.363219	NaN	NaN	1.37728	NaN	NaN	1.37625	2.89399	NaN	2.43047	NaN	0.579657	1.15874	NaN	NaN	2.37161	NaN	NaN	NaN	2.76341	NaN	NaN	NaN	2.24717	1.35101	0.594759	NaN	NaN	NaN	1.30281	0.477076	2.65392	2.47405	NaN	0.263632	2.26487
	CI.vcf	-0.504849	-2.97916	-2.1973	-1.82998	-0.391969	NaN	NaN	NaN	NaN	-1.61364	0.561123	NaN	NaN	0.261668	NaN	-1.69992	NaN	-2.04331	-0.78738	-2.48392	-0.62868	-0.961019	NaN	-1.11894	-0.973232	-2.47848	NaN	0.44391	-0.868647	-0.287528	NaN	-0.682147	0.276272	NaN	-1.69716	0.871363	-2.16934	-1.65043	-2.16537	NaN	-0.0733047	0.109681	-1.90506	NaN	1.07188	NaN	NaN	-0.800996
	CI1.vcf	NaN	-0.926016	NaN	1.73287	-1.28851	NaN	NaN	NaN	NaN	0.289066	NaN	NaN	NaN	0.496727	NaN	-1.74752	NaN	NaN	NaN	0.438909	0.00398734	NaN	NaN	NaN	NaN	NaN	NaN	NaN	NaN	NaN	NaN	1.63314	0.316686	NaN	0.048269	NaN	0.0648143	NaN	NaN	NaN	1.38333	NaN	NaN	0.111469	NaN	NaN	0.0168856	NaN
	CII.vcf	-1.6133	NaN	NaN	-1.98047	-1.31384	-0.238276	NaN	-1.30818	-1.70386	NaN	-0.319648	NaN	NaN	-0.49546	NaN	-2.81848	-1.72404	NaN	-0.933752	NaN	-1.78378	NaN	-1.85734	-1.32883	NaN	NaN	-1.4646	0.261096	NaN	-1.48838	NaN	0.16642	0.129859	-0.416113	NaN	NaN	-3.91436	NaN	NaN	-0.917439	-1.2556	-1.00501	-1.99571	NaN	0.324184	NaN	NaN	-2.50546
	CJM.vcf	NaN	NaN	-1.13517	-0.508944	-2.21595	0.529421	-0.928414	NaN	NaN	NaN	NaN	NaN	NaN	-0.218706	NaN	NaN	NaN	NaN	NaN	-1.46798	NaN	NaN	NaN	NaN	NaN	NaN	-0.0960243	0.351595	NaN	-0.464222	NaN	NaN	-0.257305	NaN	NaN	NaN	NaN	-0.362029	NaN	NaN	-0.136219	0.1512	NaN	NaN	1.42372	NaN	NaN	-0.107225
	CL11.vcf	0.262832	NaN	NaN	-0.0669392	-0.130815	1.53351	-0.43365	NaN	0.340413	NaN	NaN	NaN	NaN	0.352761	NaN	-0.767315	NaN	NaN	NaN	1.47062	NaN	NaN	NaN	NaN	NaN	NaN	NaN	NaN	NaN	NaN	NaN	NaN	0.699302	NaN	NaN	NaN	-0.27719	NaN	NaN	NaN	0.685257	NaN	NaN	1.16778	1.4155	NaN	NaN	1.50988
	CL14.vcf	NaN	NaN	NaN	-0.47059	NaN	NaN	NaN	NaN	NaN	NaN	NaN	NaN	NaN	-0.0214042	NaN	NaN	NaN	NaN	NaN	0.385881	NaN	NaN	NaN	-0.0632406	NaN	NaN	NaN	0.778605	NaN	NaN	NaN	NaN	-0.0756312	NaN	NaN	NaN	-0.938246	-0.213271	NaN	NaN	0.156563	0.516782	NaN	-0.358591	1.79812	NaN	NaN	NaN
	CL34.vcf	-0.394547	NaN	NaN	1.5455	0.409532	-0.285504	NaN	NaN	-0.313054	NaN	-1.26422	NaN	-1.59816	-0.70452	-0.156412	-0.348866	NaN	NaN	NaN	1.21353	NaN	-0.289888	NaN	NaN	NaN	NaN	NaN	NaN	NaN	-1.19992	0.115985	-0.645573	-0.743518	-0.327232	NaN	NaN	0.192853	NaN	NaN	NaN	-0.705934	NaN	NaN	1.01147	NaN	-0.676832	NaN	1.03158
	CL40.vcf	NaN	NaN	NaN	0.808538	-1.1176	NaN	NaN	NaN	0.898834	1.03784	NaN	NaN	NaN	0.984828	NaN	-1.10877	NaN	NaN	NaN	0.954976	NaN	NaN	NaN	NaN	NaN	NaN	NaN	NaN	1.4265	NaN	NaN	NaN	0.742695	NaN	NaN	NaN	-1.51093	NaN	NaN	NaN	0.977921	NaN	NaN	NaN	NaN	NaN	NaN	1.2804
	CME1.vcf	NaN	NaN	NaN	NaN	NaN	NaN	NaN	NaN	NaN	NaN	NaN	NaN	NaN	NaN	NaN	NaN	NaN	NaN	NaN	NaN	NaN	NaN	NaN	NaN	NaN	NaN	NaN	2.33186	NaN	NaN	NaN	NaN	NaN	NaN	NaN	NaN	NaN	NaN	NaN	NaN	NaN	NaN	NaN	NaN	NaN	NaN	NaN	NaN
	CMK.vcf	0.223205	NaN	NaN	-0.111608	NaN	NaN	NaN	NaN	NaN	NaN	NaN	NaN	NaN	0.0356769	NaN	NaN	-1.56479	NaN	NaN	1.83712	NaN	NaN	NaN	NaN	NaN	NaN	NaN	NaN	NaN	NaN	-0.198358	1.19232	NaN	NaN	NaN	NaN	-0.0934239	NaN	-0.710671	NaN	NaN	NaN	NaN	-0.161311	1.60814	NaN	NaN	0.283796
	CMK115.vcf	0.140348	NaN	NaN	0.86801	-1.7773	1.77863	NaN	1.50652	0.0850528	0.108724	NaN	NaN	NaN	-0.0276093	NaN	NaN	-0.0419887	-0.607294	NaN	-0.987842	-0.266253	0.421805	1.59004	-0.32115	0.525173	NaN	0.231034	0.570019	NaN	NaN	-0.13014	2.35833	NaN	NaN	-0.251291	NaN	-0.840237	NaN	-0.699067	0.642648	-0.0220794	0.562732	-0.0803002	NaN	2.13797	NaN	NaN	NaN
	CMLT1.vcf	NaN	NaN	-1.67478	-0.796628	-0.775618	NaN	NaN	NaN	NaN	NaN	NaN	NaN	-2.02784	NaN	NaN	NaN	NaN	NaN	NaN	-0.233927	-0.109106	NaN	NaN	NaN	-0.59764	-2.21742	NaN	NaN	NaN	NaN	-0.0098459	NaN	NaN	NaN	NaN	NaN	-3.23209	NaN	NaN	NaN	-0.796787	NaN	-0.640921	-1.04536	NaN	NaN	-0.645748	-1.39555
	COGAR359.vcf	NaN	NaN	1.19937	1.84222	NaN	NaN	1.39191	NaN	1.9681	NaN	1.1981	3.21357	NaN	NaN	2.79778	NaN	NaN	NaN	NaN	0.910809	NaN	3.22055	1.91669	NaN	NaN	NaN	2.97905	2.19721	2.21123	NaN	1.71725	1.99099	NaN	NaN	NaN	NaN	-0.565377	3.05301	NaN	NaN	NaN	2.0013	1.87042	1.60937	3.24557	NaN	NaN	1.31823
	COGE352.vcf	NaN	NaN	NaN	0.786512	NaN	2.13496	NaN	NaN	1.09148	NaN	1.80548	NaN	NaN	1.16415	NaN	NaN	NaN	NaN	NaN	NaN	NaN	NaN	NaN	NaN	NaN	NaN	NaN	1.83305	1.4265	NaN	1.0612	NaN	1.13949	NaN	NaN	NaN	NaN	1.08587	NaN	1.73823	1.35296	1.41634	NaN	NaN	2.84151	NaN	0.779274	NaN
	COGN278.vcf	NaN	NaN	NaN	NaN	NaN	2.26503	NaN	NaN	NaN	NaN	1.142	NaN	NaN	NaN	NaN	-0.397426	NaN	NaN	NaN	0.616696	NaN	2.06404	NaN	NaN	NaN	NaN	NaN	2.49787	NaN	NaN	1.73928	NaN	NaN	NaN	NaN	1.69783	NaN	NaN	NaN	NaN	NaN	2.21948	NaN	NaN	3.01695	1.54099	NaN	NaN
	COGN305.vcf	NaN	-1.16297	NaN	-0.102784	-1.53374	1.86366	1.01545	NaN	1.28781	0.119141	-0.000491813	1.8518	NaN	1.42719	NaN	NaN	NaN	NaN	NaN	NaN	0.147074	NaN	NaN	0.560611	NaN	NaN	0.483097	1.14118	0.787296	0.423727	NaN	1.05292	0.445201	1.28206	NaN	NaN	NaN	1.18921	-0.270373	NaN	0.718754	0.927304	NaN	-0.146956	2.2676	0.389442	NaN	-0.724686
	COLO201.vcf	NaN	NaN	NaN	2.07602	0.159666	2.90548	NaN	1.38313	2.17091	NaN	1.451	NaN	NaN	2.60136	1.84359	NaN	0.632611	NaN	0.477297	NaN	1.02268	1.42181	0.946558	1.90639	2.67139	0.0966169	1.30253	3.183	1.54752	0.936062	NaN	3.16699	1.14676	NaN	1.94743	1.51725	-1.10817	NaN	NaN	1.55301	1.40654	1.56741	0.953515	1.76355	2.72518	NaN	NaN	0.332236
	COLO205.vcf	0.420936	NaN	-0.491842	0.451528	0.0413043	0.644217	NaN	NaN	NaN	NaN	NaN	NaN	NaN	0.150076	NaN	-1.91656	NaN	NaN	NaN	0.500309	NaN	NaN	NaN	-0.274187	NaN	NaN	NaN	NaN	NaN	NaN	NaN	NaN	0.292302	NaN	0.104853	NaN	-1.2009	NaN	NaN	NaN	0.474398	NaN	0.619095	1.6556	NaN	NaN	NaN	NaN
	COLO320.vcf	0.248296	-1.16792	NaN	0.948263	0.449769	0.352701	-0.293657	0.395008	0.205347	0.205297	0.853054	0.213571	-1.03972	-0.191329	2.12536	-2.16356	-1.55873	1.00674	NaN	1.03964	0.66605	NaN	NaN	NaN	NaN	NaN	NaN	NaN	NaN	-0.599605	NaN	NaN	-0.124749	NaN	NaN	NaN	-0.915137	NaN	NaN	0.704049	0.918332	NaN	0.138847	1.70769	NaN	NaN	NaN	0.441861
	COLO668.vcf	-0.147632	-1.53516	-0.890992	0.538585	1.02901	0.596341	NaN	NaN	0.643805	-0.288035	1.30526	NaN	NaN	1.32088	0.526321	-1.34834	NaN	-0.734622	NaN	-1.21246	-0.355828	1.69003	NaN	-0.146726	0.179113	0.388798	NaN	1.51113	0.0239555	1.32524	-0.0392563	1.19581	-0.0150451	NaN	-0.421216	2.00778	-0.253802	-0.349792	NaN	0.44827	1.12414	1.17598	NaN	-0.39306	2.19311	NaN	-0.65961	0.916319
	COLO678.vcf	-0.0627434	NaN	-1.18724	-0.154936	0.741281	0.182374	NaN	1.17432	-0.00203277	0.0745352	NaN	NaN	NaN	0.699586	0.466867	-1.3718	NaN	0.0976501	NaN	2.06846	-0.440166	NaN	0.986338	-0.581186	0.115577	NaN	NaN	NaN	-0.0162509	NaN	NaN	1.78515	-0.201162	0.148577	-0.402233	NaN	0.40815	NaN	NaN	0.574904	1.37314	NaN	0.86773	1.43081	NaN	NaN	-0.239308	1.6194
	COLO679.vcf	NaN	NaN	-0.469882	NaN	-1.67275	NaN	NaN	NaN	NaN	NaN	NaN	NaN	NaN	NaN	NaN	-1.85686	NaN	-0.439616	NaN	-0.614958	-0.029672	NaN	0.266224	-0.135091	NaN	-1.02591	NaN	0.547082	0.322551	0.648081	NaN	NaN	0.00133078	1.63938	NaN	NaN	-0.0938356	NaN	NaN	NaN	NaN	0.605376	NaN	NaN	1.87493	0.147801	0.328612	1.2838
	COLO680N.vcf	NaN	NaN	NaN	0.468962	0.620104	NaN	0.149053	NaN	NaN	NaN	NaN	NaN	-0.460653	0.598172	NaN	-0.580834	NaN	NaN	NaN	1.81679	NaN	NaN	NaN	NaN	NaN	NaN	NaN	NaN	NaN	NaN	NaN	NaN	0.561799	NaN	NaN	NaN	-1.81798	NaN	NaN	NaN	0.671136	NaN	NaN	2.37175	NaN	NaN	NaN	1.5414
	COLO684.vcf	NaN	NaN	NaN	NaN	0.218039	0.00142367	-0.719863	NaN	-0.28356	0.673076	-0.935354	NaN	-1.4898	NaN	NaN	-2.50034	NaN	NaN	-1.02654	1.463	-0.676791	NaN	NaN	-0.834182	NaN	NaN	NaN	0.0938698	1.24984	-0.893489	-0.505143	NaN	NaN	NaN	NaN	NaN	-1.1163	-0.362029	NaN	NaN	-0.377227	-0.162985	-0.339616	2.04624	0.167572	NaN	NaN	2.68979
	COLO741.vcf	NaN	NaN	-0.129583	0.33106	NaN	1.12876	NaN	0.811371	NaN	NaN	NaN	NaN	NaN	0.427186	NaN	NaN	-0.0592667	NaN	NaN	0.613742	NaN	NaN	0.498696	NaN	NaN	NaN	0.76727	1.01622	NaN	NaN	NaN	0.880184	1.41857	NaN	NaN	0.89874	NaN	NaN	NaN	NaN	0.954929	0.851201	NaN	NaN	2.20251	NaN	NaN	NaN
	COLO783.vcf	NaN	NaN	NaN	NaN	-1.54366	0.675533	NaN	NaN	NaN	NaN	-0.0994736	NaN	NaN	NaN	0.747936	-0.236363	NaN	NaN	NaN	-0.291771	NaN	NaN	NaN	NaN	NaN	NaN	NaN	0.901225	NaN	NaN	NaN	1.87831	NaN	NaN	NaN	NaN	-0.269922	NaN	NaN	NaN	NaN	NaN	NaN	NaN	NaN	NaN	NaN	0.40809
	COLO792.vcf	0.0274544	-1.91426	-0.800634	-1.00987	-0.099788	NaN	NaN	-0.866038	NaN	0.0644346	-0.418296	-0.129837	NaN	-1.52098	-1.10911	-0.952965	-1.65563	-1.92994	-1.45515	1.81227	-1.28538	0.00137843	-1.14268	NaN	NaN	-1.46743	-0.833575	NaN	-1.36537	-0.846314	NaN	-1.32486	-1.29132	NaN	-1.1862	1.12704	0.246437	-1.04739	-1.38223	NaN	0.9045	0.424804	NaN	0.452506	-0.859779	NaN	0.101202	0.320845
	COLO794.vcf	NaN	NaN	NaN	2.08944	-0.928742	NaN	NaN	1.57691	0.962196	2.02472	NaN	NaN	NaN	NaN	NaN	NaN	NaN	NaN	NaN	NaN	NaN	1.32978	NaN	NaN	NaN	NaN	NaN	1.45454	NaN	NaN	NaN	1.25645	NaN	1.37321	NaN	NaN	-1.36508	NaN	NaN	NaN	NaN	1.14769	NaN	NaN	2.553	NaN	NaN	NaN
	COLO800.vcf	NaN	-1.153	NaN	0.0894392	0.990815	0.352701	NaN	NaN	NaN	1.16158	-0.743537	NaN	NaN	-0.0368673	NaN	-1.18873	NaN	NaN	NaN	2.49709	NaN	NaN	NaN	NaN	NaN	NaN	NaN	NaN	NaN	NaN	-0.349492	NaN	NaN	0.483142	-0.229918	NaN	0.310364	NaN	NaN	NaN	NaN	NaN	NaN	0.790922	NaN	NaN	-0.0265536	0.533958
	COLO824.vcf	0.621755	-0.546626	-0.268359	0.421515	1.00616	NaN	NaN	NaN	NaN	0.714595	-0.0864879	NaN	NaN	0.479025	NaN	-0.587528	NaN	1.0178	NaN	1.93862	0.39244	0.916766	NaN	0.395424	NaN	-0.684266	NaN	0.966678	0.659992	0.179105	NaN	0.497792	0.571547	NaN	0.332346	1.83918	0.967118	0.468046	NaN	NaN	2.09243	1.7898	NaN	0.547365	2.38308	NaN	NaN	2.02872
	COLO829.vcf	NaN	0.291507	NaN	2.29175	-0.669738	2.73556	2.03201	2.55011	2.50652	1.50885	NaN	1.49988	NaN	2.12233	NaN	-0.798425	0.703694	1.63929	NaN	1.31861	2.48735	1.52939	3.00612	0.876638	1.73029	NaN	2.65959	1.6855	1.25474	0.947289	NaN	3.63788	1.16879	NaN	1.14268	NaN	0.617968	1.64775	NaN	1.93937	2.25142	1.45916	1.51024	1.01793	2.79812	1.25981	NaN	NaN
	COLO829BL.vcf	NaN	0.644388	NaN	1.92402	1.99847	2.74502	2.63584	2.50652	2.15737	2.24277	1.6068	2.5355	NaN	3.08169	NaN	0.798125	NaN	1.32592	NaN	3.088	2.16773	NaN	2.00193	NaN	NaN	NaN	2.31026	2.85542	2.22559	2.52102	NaN	2.13092	1.73172	NaN	NaN	NaN	2.04353	2.47239	NaN	NaN	1.65252	1.9273	NaN	4.2253	3.57115	1.81135	NaN	5.40291
	CORL105.vcf	NaN	0.839519	NaN	1.16557	1.41095	2.25148	1.67431	NaN	1.32898	1.3532	1.78624	1.81303	NaN	2.98691	NaN	0.0484179	NaN	NaN	NaN	2.74008	0.879489	NaN	NaN	NaN	NaN	NaN	1.79414	2.21156	2.51189	0.787418	NaN	1.63788	1.25256	NaN	NaN	NaN	-1.28442	1.34758	NaN	1.69923	1.14351	1.65429	2.17496	3.2115	2.84151	1.45245	1.06819	0.50789
	CORL23.vcf	-0.410667	-1.84476	-1.04151	-0.874726	1.06343	NaN	NaN	NaN	0.350012	-0.598883	0.863096	NaN	NaN	-0.348299	0.648037	-1.03013	-2.18855	-1.00423	NaN	-0.470767	-0.627682	0.956887	NaN	-0.152508	-0.0655723	-0.321696	-0.328	1.81467	0.107894	-0.187137	NaN	1.93161	NaN	NaN	0.412005	1.89322	-0.742541	0.33765	NaN	0.133635	-0.0278618	1.11652	NaN	-0.622041	2.78747	0.710343	NaN	0.195799
	CORL24.vcf	NaN	NaN	0.123958	0.582979	0.94111	3.07011	0.236305	2.00402	1.70901	NaN	2.27981	NaN	NaN	0.579189	1.34657	-1.31646	0.168144	1.11535	NaN	0.833188	0.749232	0.972619	2.25248	1.80205	2.22073	-0.384118	1.03564	2.39599	NaN	NaN	NaN	3.07845	0.911932	NaN	0.564709	1.03183	0.331529	NaN	NaN	2.32072	0.989555	0.988705	0.683843	2.45688	2.44867	NaN	NaN	1.00609
	CORL279.vcf	NaN	NaN	NaN	0.822478	0.534161	NaN	NaN	NaN	1.06911	NaN	0.918739	NaN	NaN	1.25915	NaN	-1.9773	NaN	NaN	NaN	0.759531	NaN	0.82823	NaN	NaN	0.78647	NaN	NaN	1.02887	NaN	NaN	NaN	1.05926	1.40108	NaN	NaN	0.828614	-2.16609	NaN	NaN	0.845902	0.524295	0.903457	NaN	1.03093	2.08051	NaN	-0.296195	-0.678282
	CORL303.vcf	NaN	-0.233238	NaN	1.08271	1.66296	NaN	0.713838	1.55011	NaN	NaN	0.207664	NaN	NaN	0.941759	NaN	1.57383	NaN	0.389113	NaN	3.40584	NaN	1.17615	NaN	0.254856	NaN	NaN	2.50957	1.51557	NaN	0.101799	NaN	NaN	0.667593	1.00803	NaN	1.79736	2.3339	NaN	NaN	NaN	0.675828	0.957678	NaN	3.47898	2.20251	NaN	NaN	4.55228
	CORL311.vcf	NaN	NaN	NaN	NaN	-0.313192	2.20504	NaN	1.06278	-0.508434	NaN	0.542848	NaN	NaN	-0.154945	NaN	NaN	-0.520779	-0.96265	NaN	NaN	-0.462743	NaN	0.826908	0.362065	1.07366	NaN	-0.285007	0.506693	NaN	NaN	NaN	2.37274	NaN	NaN	-0.564708	1.70748	-1.60057	NaN	NaN	1.33559	0.133791	1.53041	-0.874064	NaN	1.91493	NaN	NaN	NaN
	CORL32.vcf	NaN	NaN	NaN	1.82528	-1.2242	2.61791	0.39191	2.22641	2.01009	NaN	1.83482	NaN	NaN	1.78129	1.61788	NaN	0.438233	0.226383	NaN	-0.187276	0.541744	1.05732	2.21322	1.22082	2.29288	-0.552476	1.09453	2.14806	NaN	NaN	NaN	2.71088	0.509331	NaN	0.456793	0.756721	-1.55345	0.870145	NaN	2.18658	1.78818	0.903457	0.849045	0.487911	2.06115	NaN	NaN	NaN
	CORL321.vcf	0.270156	0.115546	-0.64079	0.162021	1.1226	NaN	0.847589	NaN	1.32141	1.91377	-0.453111	0.326046	NaN	1.10526	NaN	1.0244	NaN	-0.502867	NaN	1.28534	0.893759	0.461214	NaN	NaN	NaN	-0.0349127	1.4571	0.726138	1.84708	2.0549	NaN	1.43048	0.198689	0.767487	-0.177849	1.94937	1.49731	1.87397	NaN	NaN	1.27614	1.43759	0.225702	2.22488	2.72011	0.297874	0.12138	3.07454
	CORL47.vcf	NaN	NaN	NaN	-0.311201	NaN	0.828039	NaN	NaN	NaN	NaN	-0.290502	0.365574	NaN	-0.0552069	NaN	NaN	NaN	NaN	NaN	NaN	NaN	NaN	NaN	NaN	NaN	NaN	NaN	0.489099	NaN	NaN	NaN	0.609685	0.0112462	NaN	NaN	NaN	-2.25711	NaN	NaN	NaN	0.279711	1.52586	NaN	1.40661	1.7769	NaN	NaN	NaN
	CORL88.vcf	NaN	NaN	NaN	0.954389	-1.05889	2.72616	NaN	2.54128	1.08505	NaN	NaN	0.968684	-0.224455	NaN	NaN	NaN	0.512872	0.245749	NaN	NaN	0.592049	1.25092	2.61221	0.387012	1.15202	NaN	1.24209	1.183	NaN	NaN	NaN	2.79305	NaN	1.16885	0.71723	NaN	-1.4447	1.05952	NaN	1.53573	0.861107	1.13376	1.07853	NaN	2.40733	NaN	NaN	NaN
	CORL95.vcf	NaN	NaN	NaN	-0.83975	0.296455	NaN	NaN	NaN	NaN	NaN	-0.819273	NaN	NaN	-0.308081	NaN	0.650083	NaN	NaN	NaN	1.49351	NaN	NaN	-0.724328	NaN	NaN	NaN	-0.256489	0.367581	NaN	-0.394785	NaN	0.195811	-0.332407	0.66315	NaN	0.0905955	0.50519	NaN	NaN	NaN	-0.111926	0.140708	NaN	-0.82863	1.28622	NaN	NaN	0.565667
	COV318.vcf	0.703666	-0.64235	-0.229679	0.425765	1.46863	NaN	NaN	NaN	NaN	0.688506	0.289938	NaN	-0.400532	0.792183	NaN	0.00412866	NaN	-0.174155	NaN	1.18988	0.257149	1.08441	NaN	NaN	1.30775	-0.527165	NaN	NaN	0.950582	0.435537	NaN	1.23476	0.833603	NaN	0.38496	1.90984	-0.651792	0.723303	NaN	NaN	1.69475	1.02684	NaN	1.46128	1.18843	0.500473	NaN	0.826841
	COV362.vcf	1.31869	-0.204574	NaN	2.10981	NaN	3.00426	NaN	2.89883	1.28412	NaN	NaN	NaN	NaN	1.1571	NaN	NaN	0.718341	0.524465	NaN	0.33798	0.663602	1.68657	2.84742	0.847492	1.77093	NaN	1.49187	1.94853	NaN	NaN	NaN	3.29335	0.869227	1.90808	0.69662	NaN	0.448542	NaN	NaN	1.92805	1.98373	1.84551	1.14209	NaN	3.08051	NaN	NaN	NaN
	COV413A.vcf	NaN	NaN	NaN	1.75409	1.1331	NaN	NaN	NaN	NaN	NaN	NaN	NaN	NaN	1.89406	NaN	NaN	NaN	NaN	NaN	0.875008	NaN	NaN	NaN	NaN	NaN	NaN	NaN	2.34763	NaN	NaN	NaN	NaN	1.95594	NaN	NaN	NaN	NaN	NaN	NaN	NaN	2.06756	2.06601	NaN	NaN	3.51738	NaN	NaN	NaN
	COV434.vcf	NaN	NaN	NaN	2.14441	-0.510338	NaN	NaN	NaN	1.55898	NaN	NaN	NaN	NaN	1.39363	NaN	NaN	NaN	NaN	NaN	NaN	NaN	1.75023	NaN	1.40389	NaN	NaN	NaN	2.1275	NaN	NaN	NaN	1.81972	1.4815	NaN	NaN	NaN	NaN	NaN	NaN	NaN	1.59807	1.85691	NaN	NaN	3.01695	NaN	NaN	0.568773
	COV504.vcf	NaN	NaN	NaN	0.319154	-1.59859	NaN	-1.0978	NaN	-0.400374	NaN	NaN	NaN	NaN	-0.140703	NaN	NaN	NaN	NaN	-1.18159	0.302673	NaN	NaN	NaN	NaN	NaN	NaN	NaN	NaN	NaN	NaN	NaN	2.09791	1.13587	NaN	NaN	NaN	-1.4301	NaN	NaN	NaN	0.247925	0.757379	NaN	NaN	NaN	NaN	NaN	NaN
	COV644.vcf	NaN	NaN	NaN	1.22728	-0.383581	NaN	-0.211634	NaN	NaN	NaN	0.0880098	NaN	NaN	1.49228	NaN	NaN	NaN	NaN	NaN	0.433691	0.235178	NaN	NaN	NaN	NaN	0.252268	NaN	NaN	0.735019	1.48786	NaN	NaN	0.611211	NaN	NaN	NaN	-0.279604	NaN	NaN	NaN	0.829398	NaN	NaN	NaN	1.58953	NaN	0.0423082	0.689788
	CP50EBV.vcf	NaN	NaN	-0.387941	0.531698	0.664314	1.68006	0.225552	NaN	NaN	NaN	0.117757	NaN	NaN	0.870793	NaN	0.15489	NaN	NaN	NaN	2.29635	NaN	NaN	NaN	NaN	NaN	NaN	NaN	NaN	1.02396	NaN	NaN	NaN	0.547299	NaN	0.344318	NaN	1.93557	0.733682	-0.107293	1.24857	0.728469	0.762732	NaN	2.39676	NaN	NaN	NaN	3.45457
	CP50MELB.vcf	NaN	NaN	0.290131	0.219881	1.26534	0.93225	1.08935	NaN	NaN	NaN	0.820077	NaN	NaN	0.461537	NaN	1.27862	NaN	NaN	NaN	2.1625	NaN	NaN	0.400341	NaN	NaN	-0.961227	NaN	NaN	0.61678	NaN	NaN	NaN	0.217697	NaN	NaN	NaN	1.55406	NaN	NaN	1.02718	0.360494	NaN	NaN	3.23763	NaN	NaN	NaN	3.08335
	CP66EBV.vcf	NaN	NaN	NaN	1.92402	2.22363	2.19853	NaN	NaN	NaN	NaN	1.95319	NaN	NaN	3.60136	NaN	0.542868	NaN	NaN	NaN	3.39769	NaN	NaN	NaN	1.23585	NaN	NaN	NaN	2.42916	2.18294	NaN	NaN	NaN	2.89347	NaN	NaN	NaN	0.978613	NaN	NaN	NaN	1.49498	NaN	NaN	4.28485	NaN	NaN	1.69622	4.15374
	CP66MEL.vcf	NaN	-1.05739	NaN	1.53017	0.0472454	-0.056903	-0.176933	0.215839	NaN	NaN	-0.909043	NaN	NaN	-0.338349	-0.0848589	-0.204781	NaN	-0.763966	0.412771	1.26759	NaN	NaN	NaN	NaN	NaN	NaN	NaN	NaN	NaN	NaN	NaN	-0.335778	0.662376	NaN	NaN	NaN	0.0285181	NaN	NaN	NaN	-0.170602	NaN	NaN	1.61181	0.116708	NaN	0.205038	1.58881
	CP67MEL.vcf	-0.263744	-0.558001	-1.09126	0.436444	0.0353876	1.06517	NaN	0.0627837	NaN	-0.430546	-0.933905	NaN	NaN	-0.310628	NaN	-0.474091	-1.0001	0.542978	NaN	0.304259	0.452432	-0.0524715	0.481102	-0.519879	0.922932	-1.73489	-0.164601	NaN	-0.252088	-0.58604	NaN	1.34665	0.544897	NaN	0.409907	1.46995	-0.684959	-0.354699	-0.948119	0.143416	1.35798	1.58311	-0.440702	1.10917	1.38709	NaN	NaN	1.02303
	CPCN.vcf	6.91035	6.5543	6.50901	7.22052	4.94943	4.62371	7.46032	6.80154	6.97424	7.14209	6.47337	6.44714	5.3696	6.20653	5.11452	5.60187	5.5257	5.78466	7.27894	7.12073	6.72042	5.83722	6.84742	5.24938	6.19977	5.27226	6.99462	5.92581	5.88822	5.13582	6.01971	5.43295	6.15721	5.64485	6.46595	5.55369	5.46781	7.02271	7.13217	6.31334	6.1799	5.97793	7.4289	5.63977	5.71266	6.75079	7.42244	7.22108
	CROAP2.vcf	NaN	NaN	-0.660313	0.219881	0.955004	NaN	NaN	NaN	NaN	NaN	-0.230381	NaN	NaN	0.3091	NaN	-0.199934	NaN	NaN	NaN	-0.58185	NaN	NaN	NaN	NaN	NaN	-0.89681	NaN	0.849796	1.5075	-0.324174	NaN	NaN	1.15041	NaN	NaN	NaN	1.08849	NaN	-0.440298	NaN	0.179699	0.710073	NaN	0.160617	2.6144	NaN	NaN	2.03902
	CS1.vcf	NaN	NaN	NaN	1.51802	1.16935	1.30644	NaN	NaN	NaN	NaN	0.528793	1.64797	0.256816	1.18553	NaN	0.171121	NaN	NaN	NaN	3.99284	NaN	NaN	NaN	NaN	NaN	NaN	NaN	1.64597	NaN	NaN	NaN	1.01544	0.981702	NaN	NaN	NaN	0.859589	NaN	NaN	NaN	0.675828	1.52131	NaN	4.15858	1.58031	NaN	NaN	3.36786
	CTB1.vcf	NaN	NaN	-1.30727	-0.644827	0.644289	NaN	NaN	NaN	NaN	NaN	NaN	NaN	NaN	0.830952	NaN	-1.65282	NaN	NaN	NaN	0.875008	NaN	NaN	NaN	NaN	NaN	-1.54198	NaN	NaN	NaN	NaN	NaN	1.13426	-0.308691	NaN	NaN	NaN	-0.425854	NaN	NaN	NaN	-0.178421	NaN	NaN	1.36556	NaN	NaN	NaN	1.01963
	CTV1.vcf	-0.956949	-3.4204	-1.20809	-1.00987	-0.815654	-1.99503	NaN	NaN	NaN	-1.88608	-1.54805	NaN	NaN	-2.38501	-0.24661	-0.923929	NaN	-2.95772	-3.01648	-0.181999	-2.80867	0.00946984	-1.07218	-1.6584	NaN	-2.79577	-1.75884	-0.824938	-1.29169	-2.30004	-1.16909	-1.04049	-0.630619	-2.21437	-0.68837	-1.02512	-1.10467	-1.91828	-1.95911	NaN	-2.60511	-1.38316	-0.293112	-1.5076	-1.17424	NaN	-2.02808	1.21768
	CTV1DM.vcf	NaN	NaN	-0.950084	NaN	-1.12202	-0.294767	-0.723567	-0.207074	-0.546181	NaN	0.460498	NaN	NaN	-0.908257	-0.196569	NaN	-2.19247	NaN	-1.49165	-1.76658	-1.15419	NaN	-0.644429	NaN	-0.321375	-0.623197	NaN	-0.311997	NaN	NaN	-1.17352	NaN	-1.13227	NaN	NaN	0.101687	-3.26719	-0.437978	-1.45532	-0.0998553	-1.00606	-0.655653	1.04776	NaN	0.598806	NaN	NaN	NaN
	CW2.vcf	-2.06274	-2.49988	-2.39592	-2.13091	-1.27614	-1.98398	-3.32447	-2.77226	-3.08914	NaN	-2.87263	-2.98885	-3.3402	-1.85662	-2.97865	-2.86881	NaN	-2.32141	-2.57054	-0.752233	-3.34098	-1.45815	NaN	-3.69377	NaN	-2.10159	-2.91959	-2.89738	-3.31109	-2.78679	-2.42447	-2.37158	-2.39161	-1.89683	NaN	-3.13776	-1.91339	-3.11077	-1.99869	-2.70948	-2.1965	-2.06403	-2.90388	-1.10747	-2.73886	-3.25326	NaN	-0.590055
	CW9019.vcf	NaN	NaN	1.08443	2.49106	0.909201	NaN	NaN	2.65091	NaN	NaN	1.31729	NaN	NaN	2.79218	NaN	0.944967	NaN	NaN	NaN	1.33798	NaN	NaN	NaN	NaN	2.05472	0.630049	2.49187	2.24071	NaN	NaN	NaN	NaN	1.94323	NaN	NaN	2.01976	NaN	NaN	NaN	NaN	1.97214	2.31063	NaN	NaN	3.4155	NaN	NaN	NaN
	D245MG.vcf	NaN	NaN	NaN	NaN	1.79928	NaN	NaN	NaN	NaN	NaN	NaN	NaN	NaN	0.0356769	NaN	-1.3562	NaN	NaN	-1.14658	1.97	NaN	NaN	NaN	NaN	NaN	-1.27684	NaN	0.621801	0.33417	NaN	NaN	1.75138	NaN	NaN	NaN	NaN	0.980923	NaN	-0.860554	NaN	NaN	0.494345	-0.703737	2.03223	1.76641	NaN	-0.741963	2.09816
	D247MG.vcf	NaN	0.0536434	NaN	NaN	1.2255	2.26503	NaN	NaN	NaN	NaN	0.800646	NaN	NaN	NaN	NaN	-0.782954	NaN	NaN	NaN	0.342862	NaN	NaN	NaN	NaN	NaN	NaN	NaN	1.92468	NaN	NaN	NaN	NaN	NaN	NaN	NaN	NaN	0.0465521	NaN	NaN	NaN	NaN	1.69464	NaN	3.42651	2.71506	NaN	NaN	1.75905
	D263MG.vcf	1.08119	1.40472	0.339687	NaN	1.66634	2.25148	NaN	NaN	NaN	1.12613	1.63663	NaN	NaN	NaN	NaN	0.59245	NaN	0.665125	NaN	2.08391	0.775416	1.45678	NaN	NaN	NaN	0.109792	NaN	NaN	1.65028	1.16593	NaN	1.68614	NaN	NaN	1.84749	2.61376	1.54565	1.12633	NaN	1.76818	1.51166	1.73616	0.897589	NaN	2.01695	NaN	NaN	1.879
	D283MED.vcf	7.48482	6.86189	7.01303	7.80195	5.71848	5.52046	8.00929	7.56323	7.65783	7.67512	7.16437	7.55	6.09747	6.87134	6.12318	6.32127	6.30063	6.21704	7.394	7.54743	7.01218	6.72578	7.58439	5.93596	7.05222	6.08948	7.50993	6.77569	6.66134	5.94729	6.59726	6.16334	6.72549	6.25934	7.15028	6.69532	6.25863	7.69664	7.32175	7.03728	6.82245	6.94111	8.00777	6.33054	6.553	7.23284	7.83747	7.75874
	D336MG.vcf	NaN	NaN	NaN	0.998016	1.27693	NaN	NaN	NaN	NaN	NaN	NaN	NaN	NaN	1.28199	NaN	-0.782954	NaN	NaN	NaN	2.38253	NaN	NaN	NaN	NaN	NaN	0.0770767	NaN	NaN	NaN	2.20582	NaN	NaN	1.49999	NaN	NaN	NaN	1.99749	NaN	NaN	NaN	1.43013	NaN	NaN	1.04404	NaN	NaN	NaN	2.57292
	D341Med.vcf	NaN	NaN	NaN	2.03649	NaN	2.51721	NaN	NaN	NaN	NaN	2.90225	NaN	NaN	2.00369	NaN	NaN	NaN	NaN	NaN	NaN	NaN	NaN	1.80303	NaN	NaN	NaN	NaN	2.44603	1.9868	2.52102	NaN	NaN	1.99476	NaN	NaN	2.22621	NaN	NaN	NaN	NaN	2.06756	2.39125	NaN	NaN	3.33577	NaN	NaN	NaN
	D392MG.vcf	1.42911	0.0421478	0.448393	1.12355	2.20876	NaN	NaN	NaN	NaN	1.31278	1.11776	NaN	NaN	1.50566	NaN	0.178674	NaN	0.974075	NaN	1.36256	1.02268	1.66596	NaN	NaN	NaN	0.378131	NaN	2.10053	1.65028	2.17911	NaN	1.72594	1.24474	NaN	1.13573	2.73682	0.135433	1.27757	NaN	NaN	2.36807	3.6118	NaN	1.2115	3.627	NaN	NaN	1.75433
	D423MG.vcf	1.65972	NaN	NaN	NaN	1.59969	NaN	NaN	NaN	NaN	NaN	NaN	2.14318	0.60562	NaN	NaN	1.94129	NaN	NaN	NaN	4.13804	NaN	NaN	NaN	NaN	NaN	NaN	NaN	2.80014	NaN	NaN	NaN	NaN	NaN	NaN	NaN	NaN	2.90692	NaN	0.123905	NaN	NaN	1.27961	NaN	4.91194	2.27502	NaN	NaN	4.48815
	D425.vcf	NaN	NaN	NaN	1.08944	NaN	NaN	NaN	NaN	NaN	NaN	1.21087	NaN	NaN	1.32088	NaN	NaN	NaN	NaN	NaN	NaN	NaN	NaN	NaN	NaN	NaN	NaN	NaN	2.08724	NaN	1.38505	NaN	NaN	1.32491	NaN	NaN	1.92665	NaN	NaN	1.61898	NaN	2.36049	1.69464	1.42081	NaN	3.00457	NaN	NaN	NaN
	D458.vcf	NaN	NaN	NaN	0.942163	NaN	NaN	NaN	NaN	NaN	NaN	0.829891	NaN	NaN	1.11548	NaN	NaN	NaN	NaN	NaN	NaN	NaN	NaN	NaN	NaN	NaN	0.191476	NaN	2.6266	NaN	NaN	NaN	NaN	1.13226	NaN	NaN	NaN	NaN	NaN	NaN	1.7186	1.13057	1.35846	1.17496	NaN	2.68511	1.52284	NaN	NaN
	D502MG.vcf	NaN	NaN	NaN	0.367382	-0.80779	2.34909	NaN	NaN	NaN	NaN	1.65396	NaN	NaN	0.792183	NaN	-1.42759	NaN	NaN	NaN	0.775944	NaN	NaN	NaN	NaN	NaN	NaN	NaN	NaN	NaN	NaN	NaN	NaN	0.827751	NaN	NaN	NaN	NaN	NaN	NaN	NaN	1.21	NaN	NaN	NaN	NaN	NaN	NaN	NaN
	D542MG.vcf	0.318686	NaN	-0.694801	1.52105	0.65219	1.05043	NaN	NaN	0.19493	NaN	NaN	NaN	NaN	0.360843	NaN	0.289615	NaN	NaN	NaN	0.716654	-0.26111	1.73942	NaN	NaN	NaN	NaN	0.550212	0.855421	NaN	NaN	NaN	1.57293	0.225371	NaN	NaN	NaN	0.414967	0.251235	NaN	NaN	0.297678	0.498804	NaN	1.74558	2.38308	NaN	0.856089	0.434287
	D566MG.vcf	NaN	NaN	0.017759	0.582979	0.0265577	NaN	0.207806	1.15737	NaN	NaN	NaN	NaN	NaN	1.04216	NaN	-0.311074	NaN	1.91777	NaN	2.1934	NaN	NaN	NaN	NaN	NaN	NaN	NaN	1.6656	NaN	0.747617	NaN	NaN	0.911932	NaN	NaN	NaN	0.146736	NaN	NaN	NaN	1.04918	NaN	NaN	1.73137	NaN	NaN	NaN	2.49865
	DANG.vcf	NaN	NaN	-0.104148	1.56412	-0.0120451	2.56668	NaN	2.05963	1.70408	NaN	1.27645	NaN	NaN	1.69192	1.531	NaN	0.178233	-0.036651	NaN	-0.170243	0.429382	0.98533	2.21322	1.47789	2.21371	-0.209486	0.942529	2.6855	NaN	NaN	NaN	2.961	0.787433	NaN	0.651296	1.0749	-0.583079	NaN	NaN	2.29143	1.94924	1.39957	0.565821	0.604509	2.57115	NaN	NaN	NaN
	DAOY.vcf	NaN	NaN	NaN	0.32708	-0.0356577	1.68916	NaN	0.974022	1.56792	NaN	0.395291	NaN	NaN	NaN	NaN	NaN	-0.122276	NaN	NaN	0.701943	NaN	1.01761	0.433797	NaN	NaN	NaN	0.794137	1.42916	NaN	NaN	NaN	2.14434	NaN	NaN	NaN	NaN	-0.0835085	0.476737	NaN	1.08256	NaN	1.07264	NaN	0.311034	2.48261	NaN	NaN	-0.35679
	DAUDI.vcf	-2.13729	NaN	-1.3565	-1.70987	-1.95555	-3.09253	-2.4633	NaN	-3.26607	-2.11367	-2.22526	-2.10691	-2.93093	-1.90742	NaN	-2.53819	-4.83154	NaN	-3.06845	-0.714466	-3.86187	NaN	-3.25586	-1.77356	-2.18559	-3.14046	-3.01399	-2.87929	-2.36208	-2.06621	-3.84268	-2.01204	-2.12902	NaN	-3.71072	-2.62578	-1.76096	NaN	-2.43214	NaN	-2.02882	-1.78419	-2.01587	-1.62437	-3.2254	-3.4138	-3.25309	-1.60134
	DB.vcf	NaN	NaN	NaN	0.754091	NaN	1.23806	NaN	1.22641	NaN	NaN	NaN	NaN	NaN	0.775881	NaN	NaN	0.305145	NaN	NaN	-0.0450239	NaN	1.03733	0.922612	NaN	NaN	NaN	1.06152	1.13432	0.992929	NaN	NaN	2.11102	0.556949	NaN	NaN	NaN	-1.44792	NaN	NaN	NaN	0.748098	1.21948	NaN	3.21594	2.35137	NaN	NaN	1.81532
	DBTRG05MG.vcf	0.688869	NaN	-0.404242	1.24594	0.72969	NaN	NaN	NaN	NaN	NaN	NaN	NaN	NaN	0.523694	NaN	-0.761406	NaN	NaN	NaN	1.39009	NaN	NaN	NaN	NaN	NaN	NaN	NaN	0.838613	NaN	NaN	NaN	NaN	1.42297	NaN	NaN	NaN	0.149982	NaN	NaN	NaN	0.454107	0.839841	NaN	0.230114	1.03573	NaN	NaN	0.768542
	DEL.vcf	1.30734	-0.268285	-0.73954	-0.00829756	1.91436	NaN	NaN	NaN	NaN	0.0610834	0.720867	NaN	-0.971099	0.247862	NaN	0.262072	-1.54347	-0.463661	NaN	1.16373	-0.137451	0.483581	NaN	NaN	NaN	-1.0993	NaN	0.720995	0.485741	0.857177	NaN	0.686137	0.11434	NaN	-0.191734	1.46721	1.54615	0.143521	NaN	0.968049	1.38333	1.45482	NaN	2.71329	1.69006	1.28253	-0.249819	3.15908
	DERL2.vcf	NaN	NaN	NaN	2.81968	0.558704	3.07408	NaN	2.07866	1.79031	NaN	1.01342	NaN	NaN	1.47902	NaN	NaN	1.35577	NaN	NaN	NaN	NaN	1.68657	1.68755	NaN	NaN	NaN	1.91868	2.22606	NaN	NaN	NaN	2.76687	1.36673	NaN	NaN	NaN	NaN	NaN	NaN	NaN	1.25844	1.7898	NaN	NaN	3.28997	NaN	NaN	NaN
	DETROIT562.vcf	0.899857	-0.523604	0.100769	1.62145	1.42894	NaN	NaN	NaN	1.82737	0.79026	2.16667	NaN	NaN	2.11548	1.65823	-0.300247	NaN	0.207275	NaN	NaN	0.523878	2.26635	NaN	0.835996	1.39242	0.850071	NaN	2.57002	1.24009	0.838765	NaN	2.41008	0.887375	NaN	0.636499	2.87498	-0.492314	0.8418	NaN	1.5882	2.25844	2.40793	NaN	0.705086	3.35137	NaN	NaN	1.00049
	DG75.vcf	NaN	NaN	NaN	-0.377328	-0.30803	0.241401	-1.68704	NaN	-1.211	NaN	-0.903871	NaN	-2.41428	-1.33585	-0.871101	-0.873387	NaN	-1.91112	NaN	0.0539779	-1.51877	-0.922411	NaN	-1.62239	-0.900688	-2.6318	-1.00389	0.233369	NaN	NaN	NaN	NaN	-1.31796	NaN	-1.49475	NaN	0.118984	NaN	-1.7664	-0.756698	-1.19007	-0.00815554	NaN	0.141696	-0.846168	-0.292222	NaN	1.3809
	DIFI.vcf	NaN	NaN	-0.642755	-0.205267	1.18362	NaN	NaN	NaN	NaN	NaN	NaN	NaN	NaN	0.042161	2.023	-0.46846	NaN	NaN	NaN	2.50702	NaN	NaN	NaN	0.0955999	0.807455	NaN	NaN	NaN	NaN	NaN	0.139592	NaN	0.280263	NaN	NaN	NaN	1.1422	NaN	NaN	NaN	0.35296	NaN	-0.129581	1.58042	0.956068	0.259806	NaN	2.16444
	DJM1.vcf	NaN	-1.2567	-0.968211	NaN	0.40035	NaN	NaN	NaN	-0.0553623	NaN	0.404428	0.326046	NaN	-0.226818	NaN	-0.659895	NaN	-0.711379	NaN	0.486737	NaN	NaN	NaN	-0.548667	0.24916	NaN	NaN	NaN	NaN	NaN	NaN	NaN	NaN	NaN	-0.432955	0.0501289	-1.0556	NaN	NaN	0.606123	NaN	NaN	-0.0521766	1.25404	NaN	NaN	NaN	2.07088
	DKMG.vcf	NaN	NaN	NaN	NaN	-0.17543	NaN	NaN	NaN	0.0754668	NaN	NaN	NaN	NaN	NaN	NaN	NaN	NaN	NaN	-0.849175	NaN	NaN	NaN	NaN	NaN	NaN	NaN	NaN	0.861068	0.626272	NaN	NaN	NaN	NaN	NaN	NaN	NaN	-0.724487	NaN	NaN	NaN	0.371868	0.915332	NaN	0.744687	2.10014	NaN	NaN	1.04449
	DL.vcf	NaN	NaN	NaN	NaN	-0.68176	NaN	NaN	NaN	1.09148	NaN	1.61951	NaN	NaN	0.966212	1.96489	NaN	NaN	NaN	-0.0313472	NaN	NaN	NaN	NaN	0.694335	2.40037	0.0324866	NaN	3.4631	NaN	NaN	NaN	1.39396	NaN	NaN	NaN	2.13874	NaN	NaN	NaN	1.66126	NaN	1.48547	NaN	0.609375	2.66548	NaN	NaN	NaN
	DL40.vcf	NaN	-1.65653	NaN	0.458041	NaN	1.05631	NaN	0.143947	-0.230449	NaN	NaN	NaN	NaN	-0.0971138	NaN	NaN	-0.791071	0.185296	NaN	NaN	NaN	0.247089	-0.402874	NaN	NaN	NaN	0.00706918	0.437569	0.243737	NaN	NaN	1.84506	-0.145723	NaN	NaN	NaN	NaN	NaN	NaN	NaN	-0.076098	0.378868	NaN	-0.24995	1.67526	NaN	NaN	NaN
	DLD1.vcf	-1.28846	-1.90576	-2.35057	-2.85165	-1.59091	-2.88319	-2.00688	NaN	NaN	-1.68273	-2.73856	NaN	-3.10427	-0.9415	-1.79794	-2.78781	-3.44585	-2.7218	-2.41587	-2.95266	-1.74039	NaN	-1.83645	-2.73963	NaN	-2.77397	-1.67267	-1.67693	-3.10712	-2.78445	-1.70086	-0.939468	-1.71306	NaN	-1.61194	NaN	-2.47839	-1.21552	-2.46306	NaN	-3.08929	-1.42476	NaN	-2.23068	-1.12601	-1.49025	-1.15141	-1.87016
	DMS114.vcf	NaN	NaN	NaN	1.01073	0.816091	2.8432	NaN	2.76955	2.18459	NaN	1.50109	NaN	NaN	0.997373	1.92742	NaN	0.481302	0.718236	NaN	0.252812	0.890894	1.65576	2.61221	1.87664	2.47395	0.0387728	1.3656	2.53349	NaN	NaN	NaN	3.37011	1.34985	NaN	0.965807	1.46721	-0.156265	NaN	NaN	2.73823	1.47032	1.68445	1.18162	2.01793	2.96804	NaN	NaN	NaN
	DMS153.vcf	NaN	NaN	NaN	-0.0394585	NaN	1.1103	NaN	2.20767	1.25138	NaN	0.934535	0.633425	NaN	0.24412	NaN	NaN	-0.335834	NaN	NaN	NaN	NaN	0.794282	1.1195	NaN	0.538268	NaN	0.582633	0.833053	NaN	NaN	NaN	1.52826	1.11078	NaN	NaN	0.746737	-1.25343	0.122911	NaN	0.872768	NaN	1.71007	NaN	1.11839	2.09357	NaN	NaN	NaN
	DMS273.vcf	0.470689	-0.711891	-0.203303	1.43003	1.32424	NaN	NaN	NaN	1.54128	0.499745	1.6068	NaN	NaN	1.46154	NaN	0.478526	NaN	-0.144711	-0.127253	-0.220751	0.408742	2.1859	NaN	NaN	0.839516	-0.589629	NaN	0.966678	0.631041	0.271332	0.622092	1.79835	0.422971	NaN	0.352356	2.32178	-0.785223	0.455107	-0.107293	1.05153	1.8138	1.68445	NaN	0.226371	2.69834	0.568644	NaN	1.40685
	DMS454.vcf	NaN	NaN	NaN	-0.535416	-0.161189	1.05631	NaN	1.47817	1.13065	NaN	0.120766	NaN	NaN	0.393633	0.197871	NaN	-0.966157	-1.08912	-0.104628	NaN	0.294526	-0.142858	0.960712	0.936759	1.91153	-1.64559	-0.297785	1.68884	-0.332678	-0.626358	NaN	2.05799	NaN	0.0419012	0.909381	-0.0129333	-1.1836	NaN	NaN	0.99436	0.634142	-0.0545484	-0.512641	0.445963	1.87493	NaN	NaN	-1.13803
	DMS53.vcf	0.270156	-1.07597	-0.513472	-0.0394585	0.850307	1.01567	NaN	0.581421	0.13065	0.269596	1.15223	0.567408	NaN	1.67335	0.826241	-0.895137	-0.445026	-0.312982	NaN	NaN	-0.0114098	0.581508	0.160924	0.0550531	0.642824	0.0419262	0.487476	1.67055	0.418234	-0.0833778	NaN	1.5021	1.17993	NaN	-0.0061788	2.06866	-1.14041	1.17147	NaN	1.81953	1.3343	1.63944	NaN	-0.00772026	2.6144	NaN	NaN	0.556389
	DMS79.vcf	NaN	-1.18024	NaN	0.836553	-1.61122	1.12258	NaN	0.443507	1.68938	NaN	0.723152	NaN	NaN	0.941759	NaN	NaN	-0.367389	-0.479472	0.952746	-0.818889	-0.0536674	0.586341	1.6609	0.116309	1.40037	NaN	0.209175	0.65085	NaN	0.0862024	NaN	2.44702	0.202471	NaN	0.000121191	0.517255	NaN	NaN	-0.36642	0.845902	NaN	0.605376	NaN	0.855932	2.3938	NaN	-0.129753	0.36246
	DND41.vcf	NaN	NaN	NaN	-1.36385	-2.14246	-1.19688	-1.56229	NaN	NaN	NaN	NaN	NaN	NaN	-1.64522	-1.24934	NaN	-2.88248	-2.17537	-1.07467	-0.231958	-0.235114	NaN	NaN	-1.25819	-0.199136	-1.86349	NaN	0.0241138	-1.51965	-1.26764	0.168252	-0.195453	-1.69251	-0.251707	-1.80678	-0.00999205	-1.16301	NaN	-1.06347	-0.898498	-0.0779571	NaN	0.398643	-0.702772	NaN	NaN	NaN	-2.04424
	DOHH2.vcf	NaN	-0.989001	-0.476505	NaN	2.1831	NaN	NaN	NaN	NaN	NaN	NaN	NaN	-0.507009	NaN	NaN	0.2035	NaN	NaN	NaN	1.82224	NaN	0.799885	NaN	0.112837	NaN	NaN	NaN	NaN	1.18294	NaN	0.335379	NaN	NaN	NaN	NaN	0.613763	1.29814	NaN	NaN	NaN	NaN	NaN	NaN	1.28745	NaN	0.620767	NaN	3.01377
	DOK.vcf	NaN	-0.038564	-0.404242	NaN	2.10597	NaN	-0.424576	NaN	1.31012	NaN	NaN	NaN	NaN	1.54656	2.42274	-0.74553	-1.25566	NaN	NaN	0.370014	NaN	NaN	NaN	1.40389	NaN	0.226925	NaN	2.10053	0.516299	NaN	2.0612	NaN	NaN	NaN	NaN	1.79222	0.102047	2.25871	-0.461057	NaN	NaN	0.970009	-0.000129837	2.59644	NaN	NaN	-0.0567999	2.21174
	DOTC24510.vcf	NaN	NaN	NaN	NaN	NaN	0.803121	NaN	NaN	NaN	NaN	0.375392	NaN	NaN	-0.157777	0.710321	NaN	NaN	NaN	NaN	-1.27434	NaN	NaN	NaN	NaN	0.0610082	NaN	NaN	1.51113	NaN	-0.312454	NaN	NaN	-0.223882	NaN	NaN	0.360592	NaN	NaN	NaN	NaN	NaN	0.219485	NaN	-0.397918	1.50861	NaN	-0.655663	NaN
	DOV13.vcf	0.313002	NaN	-1.55474	-0.859092	0.00781664	NaN	NaN	NaN	NaN	NaN	NaN	NaN	NaN	-0.816268	NaN	NaN	NaN	NaN	NaN	-0.815606	NaN	NaN	NaN	NaN	NaN	NaN	NaN	NaN	NaN	NaN	NaN	NaN	-0.849591	NaN	NaN	NaN	-3.0804	NaN	-1.26907	NaN	-0.631933	NaN	NaN	NaN	NaN	-0.78094	NaN	0.974993
	DSH1.vcf	NaN	NaN	NaN	-0.0819831	0.0864706	NaN	NaN	NaN	NaN	NaN	NaN	NaN	-0.818636	0.0816893	NaN	-0.0931685	NaN	NaN	NaN	1.83777	NaN	1.49263	NaN	-0.425128	NaN	NaN	NaN	NaN	NaN	NaN	NaN	NaN	-0.0408658	NaN	NaN	0.372057	0.291553	0.0336434	NaN	NaN	0.01311	NaN	NaN	1.03747	NaN	NaN	NaN	2.30263
	DU145.vcf	NaN	NaN	-0.574939	-0.569973	-1.27336	NaN	NaN	NaN	0.0522989	-1.36728	-0.521282	NaN	-2.8278	0.108656	0.826241	-2.70146	NaN	-2.36817	-1.11221	-0.940407	-0.972604	0.131906	-1.5352	-0.731688	0.524087	-3.01305	NaN	0.510016	-1.83446	-2.42503	NaN	-0.325268	-0.926921	NaN	-1.90782	-0.792743	-2.49491	-1.50793	-2.08666	-1.20766	-1.76078	-1.66266	0.176065	0.311826	-0.37181	NaN	NaN	-2.20078
	DU4475.vcf	NaN	NaN	NaN	1.74876	1.13837	3.01567	NaN	2.24778	1.94464	NaN	1.55704	NaN	NaN	1.94176	1.58833	NaN	0.272355	1.36068	NaN	-0.107203	0.510621	1.38766	2.35557	1.78537	2.40836	-0.0408866	1.06152	2.92468	NaN	NaN	NaN	3.53708	0.975218	NaN	0.523289	2.31932	0.206305	NaN	NaN	2.59713	2.13702	1.69464	0.683843	0.894016	2.81965	NaN	NaN	NaN
	DV90.vcf	-0.766095	NaN	-1.78827	-0.987676	-1.02979	NaN	NaN	NaN	NaN	0.91781	NaN	NaN	-2.03774	-0.0399401	NaN	NaN	-2.41178	NaN	-1.56088	0.118026	-1.24557	NaN	NaN	NaN	NaN	NaN	-0.672181	NaN	-0.965026	NaN	NaN	NaN	-1.01342	NaN	NaN	NaN	-2.33927	-0.878794	NaN	NaN	-0.882256	NaN	NaN	NaN	NaN	NaN	NaN	-0.527443
	EB1.vcf	NaN	NaN	-2.0015	NaN	NaN	NaN	NaN	NaN	NaN	-1.45416	-1.60106	NaN	NaN	-1.0912	NaN	-3.53366	NaN	NaN	-0.647601	NaN	NaN	NaN	-1.52653	-0.931558	NaN	NaN	NaN	-0.434598	NaN	NaN	NaN	NaN	-1.08497	NaN	NaN	NaN	-3.57867	NaN	NaN	NaN	NaN	-0.612888	NaN	NaN	NaN	NaN	NaN	NaN
	EB2.vcf	NaN	NaN	NaN	NaN	-0.64129	0.783492	NaN	NaN	NaN	-1.65803	-0.850334	-1.08948	NaN	NaN	NaN	-1.44833	NaN	NaN	-0.870788	0.274637	NaN	-1.05558	-1.74316	NaN	NaN	NaN	NaN	NaN	NaN	NaN	NaN	0.232964	-0.34671	NaN	NaN	NaN	-0.497302	NaN	NaN	NaN	NaN	-0.888613	NaN	1.05823	NaN	NaN	NaN	0.830812
	EB3.vcf	-0.431131	-0.940574	-1.39611	NaN	1.33301	NaN	-0.164724	-0.058268	NaN	-0.527223	-0.691314	NaN	NaN	NaN	NaN	0.152409	NaN	-0.0683599	NaN	1.70613	-0.869919	0.0143466	NaN	NaN	NaN	-1.58555	-0.200429	0.331859	-0.0583325	1.08724	NaN	0.181905	NaN	NaN	-0.874635	0.926646	-0.212949	0.410713	NaN	NaN	-0.328864	0.973108	NaN	1.43729	2.32418	NaN	NaN	2.26017
	EBC1.vcf	-0.201571	-0.480418	-1.00685	NaN	0.558704	NaN	NaN	NaN	NaN	-0.11811	-0.713445	NaN	NaN	NaN	0.384156	0.759855	NaN	-0.763966	NaN	1.82633	-0.617656	0.176153	NaN	NaN	NaN	-1.49489	NaN	0.331859	0.0397228	-0.508038	-0.263496	0.934524	NaN	NaN	-0.547533	1.01376	0.755472	-0.274109	NaN	NaN	-0.0844453	1.07597	NaN	2.794	1.35137	NaN	-0.536228	2.79329
	ECC10.vcf	-0.188274	-0.513902	-1.06806	NaN	0.933448	NaN	NaN	NaN	NaN	-0.1986	-0.801901	NaN	NaN	NaN	NaN	-1.4375	NaN	-0.96265	-1.02333	0.315412	-0.591258	0.0176069	NaN	NaN	NaN	-1.56497	NaN	0.320146	0.00835861	0.877616	-0.357298	0.981927	NaN	NaN	-0.348704	1.18518	-0.98338	-0.289567	-0.857077	0.276999	-0.312376	1.7118	NaN	0.59001	2.01695	NaN	NaN	1.42826
	ECC12.vcf	-0.587192	-0.902413	-0.261984	NaN	0.248135	NaN	NaN	NaN	NaN	-0.659048	-0.966874	NaN	NaN	NaN	NaN	-0.71732	-1.233	-1.12474	NaN	0.0744039	0.321279	-0.0862742	NaN	NaN	0.023695	-1.52077	NaN	0.218796	-0.20737	-0.495654	NaN	1.6602	-0.450294	NaN	-0.754416	1.58087	-0.215474	-0.761754	-0.211698	NaN	-0.157475	-0.131589	NaN	NaN	1.38709	NaN	NaN	0.878317
	ECC2.vcf	NaN	0.238068	NaN	NaN	0.231129	NaN	2.28385	NaN	2.61343	1.68334	NaN	1.78061	NaN	1.41872	1.79778	NaN	-0.0332715	NaN	NaN	NaN	0.851365	NaN	NaN	NaN	NaN	NaN	1.75139	2.14118	1.41001	0.752532	0.92244	1.33891	NaN	NaN	NaN	NaN	NaN	2.44655	NaN	NaN	NaN	1.56741	NaN	1.32698	2.87493	1.43538	NaN	NaN
	ECC4.vcf	NaN	NaN	NaN	NaN	NaN	NaN	NaN	NaN	NaN	-0.730404	NaN	NaN	NaN	NaN	NaN	NaN	NaN	NaN	NaN	NaN	NaN	NaN	-0.745032	NaN	NaN	NaN	-0.431351	0.161934	NaN	NaN	NaN	NaN	NaN	NaN	NaN	NaN	NaN	NaN	NaN	NaN	NaN	-0.0756983	-0.971885	NaN	1.26022	NaN	NaN	NaN
	ECGI10.vcf	0.212584	-1.09692	-0.619006	0.0235513	0.804864	NaN	NaN	0.613432	0.219354	0.231427	-0.420367	NaN	NaN	NaN	NaN	-0.359684	NaN	1.49327	NaN	0.223253	-0.0831112	1.52474	NaN	NaN	NaN	-1.11638	NaN	NaN	0.232821	0.71367	NaN	1.33506	NaN	NaN	-0.0767178	1.16177	-0.621657	0.0992317	NaN	NaN	0.341733	1.44188	NaN	-0.114862	0.557518	NaN	NaN	1.76949
	EFE184.vcf	NaN	NaN	NaN	1.10299	-0.785679	NaN	0.801614	NaN	NaN	NaN	NaN	1.62861	NaN	1.37715	NaN	NaN	NaN	NaN	NaN	1.38253	NaN	NaN	NaN	NaN	NaN	NaN	NaN	NaN	NaN	NaN	NaN	NaN	1.39241	NaN	NaN	NaN	NaN	NaN	NaN	NaN	1.39876	NaN	NaN	2.05728	NaN	NaN	NaN	1.61084
	EFM19.vcf	NaN	NaN	NaN	-0.171909	0.0949922	2.50913	NaN	1.48521	0.0882624	-0.00435613	NaN	NaN	NaN	0.171241	NaN	NaN	0.0171465	-0.326158	NaN	-0.812316	0.00708658	NaN	1.5195	0.603823	0.760661	NaN	0.337667	1.01622	0.552033	NaN	NaN	2.51077	0.467779	NaN	-0.146822	NaN	-2.11021	NaN	NaN	0.911242	1.60253	0.868411	-0.174628	-0.161311	2.12674	0.179433	-0.35823	0.188349
	EFM192A.vcf	NaN	NaN	NaN	1.26105	0.526073	2.874	NaN	2.14395	2.1395	0.411748	1.3736	NaN	NaN	1.68176	1.57862	NaN	-0.0419887	0.157522	NaN	-0.421234	0.523878	0.862995	2.00193	2.05839	2.17911	-0.296949	0.746132	2.47172	0.962555	NaN	NaN	3.38596	0.845381	NaN	0.409907	1.20555	-0.717381	NaN	NaN	2.33559	2.13057	1.18314	0.303513	0.396763	2.48261	0.773307	NaN	-0.219505
	EFO21.vcf	NaN	NaN	NaN	1.58298	NaN	2.4931	NaN	2.22641	0.728909	NaN	NaN	NaN	NaN	0.770488	NaN	NaN	0.12848	0.182184	NaN	0.899975	1.649	1.12603	2.39347	0.802049	1.29288	NaN	0.966776	1.27799	NaN	NaN	0.801642	3.31595	0.981702	NaN	0.514243	NaN	-1.45435	NaN	NaN	1.44423	1.85046	1.17598	0.651106	NaN	1.59881	NaN	NaN	0.236929
	EFO27.vcf	-0.803202	NaN	NaN	-0.0563144	-3.05427	0.598483	NaN	0.402979	-0.937216	NaN	NaN	NaN	NaN	0.664983	0.600567	NaN	-1.45648	-1.56161	NaN	-1.84703	-1.09183	-0.470615	0.642853	-1.20353	-0.607583	NaN	0.472209	-0.455192	NaN	NaN	-0.923105	1.51949	-0.960284	NaN	-1.10047	NaN	-2.19515	NaN	-0.44146	-0.322248	0.774692	0.318495	-0.935397	NaN	0.608144	NaN	NaN	NaN
	EGI1.vcf	1.03056	NaN	NaN	0.775624	0.0763107	NaN	NaN	1.50652	2.05963	NaN	1.48937	NaN	NaN	1.85358	NaN	NaN	NaN	0.145347	NaN	-0.0598972	NaN	1.37924	0.853071	NaN	NaN	-0.198839	NaN	1.33972	NaN	1.62536	NaN	NaN	1.66759	NaN	NaN	0.978279	0.279062	NaN	0.374627	1.67066	1.92111	1.16886	NaN	NaN	2.35137	NaN	NaN	1.34994
	EHEB.vcf	NaN	-0.175329	-0.443082	0.988556	1.39824	2.06221	-0.478181	NaN	0.229949	NaN	1.09096	NaN	-0.63254	0.439972	NaN	0.139453	-1.289	0.740957	NaN	1.64777	NaN	NaN	NaN	NaN	NaN	NaN	NaN	2.54254	NaN	NaN	NaN	NaN	0.641692	NaN	NaN	NaN	0.319419	NaN	NaN	0.973854	0.699518	2.02684	NaN	1.18583	1.25288	0.596841	NaN	2.56877
	EJM.vcf	0.584761	-0.472425	-0.281025	0.455867	1.0446	NaN	NaN	NaN	NaN	0.647721	-0.162704	0.743685	-0.688922	0.352761	0.668501	-0.565091	NaN	-0.22193	NaN	0.385042	0.283211	0.777603	NaN	NaN	NaN	-0.699452	NaN	NaN	0.640627	0.0707724	NaN	0.493491	0.354053	NaN	0.236259	1.90984	-0.837782	0.438034	NaN	NaN	1.4826	0.82857	0.570186	0.335012	2.06758	NaN	NaN	1.61369
	EKVX.vcf	0.466477	NaN	NaN	0.268664	0.0881709	NaN	NaN	NaN	NaN	0.394775	-0.199354	NaN	NaN	1.24039	0.890894	NaN	NaN	NaN	NaN	NaN	NaN	NaN	NaN	0.123278	0.725286	-0.964374	NaN	2.35292	NaN	NaN	NaN	NaN	0.233086	NaN	NaN	1.60923	NaN	NaN	NaN	NaN	0.511658	0.634522	NaN	0.114925	2.01074	NaN	NaN	NaN
	EM2.vcf	NaN	NaN	NaN	NaN	1.89485	NaN	NaN	NaN	NaN	0.960878	NaN	NaN	NaN	NaN	1.84359	0.257799	NaN	NaN	NaN	2.47776	0.188693	NaN	NaN	NaN	1.3003	-0.488346	NaN	1.37969	NaN	0.061593	1.49486	NaN	NaN	NaN	NaN	NaN	0.774473	NaN	NaN	NaN	NaN	0.982446	NaN	4.02182	1.16069	NaN	NaN	3.87927
	EMCBAC1.vcf	-1.61727	-2.1105	-2.16007	NaN	-0.387781	NaN	-1.50533	NaN	-1.75311	-1.77702	-1.81849	NaN	NaN	NaN	NaN	-1.81848	-3.2715	-2.10067	-2.54023	-0.0173515	-1.70453	-0.0817112	NaN	-1.01327	-1.05253	-1.55561	-1.48262	NaN	-1.04195	-0.1188	NaN	-0.424804	-1.36854	NaN	-0.235291	0.842723	-0.386927	-1.7636	-1.30651	NaN	0.547037	-0.796982	-2.05147	0.954642	-0.510932	NaN	NaN	-0.277381
	EMCBAC2.vcf	NaN	-0.437953	NaN	NaN	0.752157	1.59207	0.211338	NaN	-0.0898506	NaN	-0.288235	NaN	NaN	NaN	1.25089	-0.175456	-1.70861	NaN	NaN	2.34972	-0.168	NaN	-0.115471	NaN	0.685893	NaN	NaN	NaN	0.570237	0.108086	0.356502	0.960996	NaN	NaN	NaN	NaN	1.01425	NaN	NaN	NaN	NaN	NaN	NaN	2.31368	NaN	0.230059	NaN	2.04161
	EMTOKA.vcf	NaN	NaN	-0.500532	NaN	NaN	NaN	NaN	NaN	NaN	NaN	-0.0252008	NaN	NaN	NaN	NaN	NaN	-0.87152	NaN	NaN	NaN	NaN	NaN	NaN	NaN	NaN	NaN	NaN	1.04164	NaN	NaN	NaN	NaN	NaN	NaN	NaN	NaN	NaN	0.836197	-0.116045	NaN	NaN	0.757379	NaN	NaN	1.93242	NaN	NaN	NaN
	EN.vcf	-2.40378	NaN	-1.73433	-2.47914	-1.60266	-2.55684	-2.53145	NaN	-1.45321	-2.24469	-3.23392	NaN	NaN	-1.32161	-2.53425	-2.93971	-3.08586	-1.72139	-1.79321	-1.07901	NaN	-2.46303	-1.50407	-3.08684	-1.47537	-2.9205	NaN	-0.795631	NaN	NaN	-1.79964	-2.82715	NaN	-1.37119	NaN	-2.56471	-2.49138	NaN	-1.87481	NaN	-2.5464	-2.45698	-2.16678	-1.19147	-0.157804	NaN	-1.16974	-1.33959
	EOL1.vcf	NaN	NaN	NaN	3.01073	NaN	3.70754	NaN	3.65091	2.14395	NaN	NaN	NaN	NaN	2.09511	NaN	NaN	1.45041	1.48558	NaN	NaN	1.78071	2.23565	3.65103	1.89441	2.81275	NaN	2.50957	2.30083	NaN	NaN	NaN	4.15789	1.9817	NaN	1.8138	NaN	-0.187459	NaN	NaN	2.51866	3.07994	2.70491	2.05387	1.97334	3.553	NaN	NaN	NaN
	EPLC272H.vcf	NaN	NaN	NaN	0.0235513	-1.65457	1.02716	NaN	NaN	0.198394	NaN	0.743877	NaN	-0.912033	1.19995	NaN	NaN	NaN	NaN	NaN	1.25741	NaN	NaN	0.150457	NaN	0.499333	NaN	0.527491	0.71587	1.48574	NaN	NaN	0.418203	0.213875	NaN	NaN	NaN	-2.0047	NaN	NaN	0.738226	0.499131	1.63452	NaN	0.951549	1.84151	NaN	NaN	2.58173
	ES1.vcf	NaN	NaN	NaN	0.249706	NaN	1.874	NaN	NaN	NaN	NaN	1.3736	NaN	NaN	1.8593	NaN	-0.55374	NaN	NaN	NaN	-0.275934	NaN	NaN	NaN	NaN	1.1655	NaN	NaN	NaN	NaN	NaN	1.49018	NaN	0.742695	NaN	NaN	0.904278	-0.550458	NaN	NaN	NaN	0.767998	NaN	NaN	1.6489	NaN	NaN	NaN	NaN
	ES2.vcf	NaN	NaN	-1.21919	0.677776	-2.21802	2.63539	NaN	0.819349	0.244198	NaN	0.737705	NaN	NaN	1.01853	NaN	NaN	-1.24249	-1.16929	NaN	NaN	-0.755708	-0.131128	1.17854	0.67885	0.928668	NaN	-0.433669	0.151517	NaN	NaN	-0.459944	1.96397	-0.388789	NaN	-0.782214	0.103279	-1.92597	NaN	-1.24133	1.05769	0.861107	-0.00185555	-0.933857	NaN	1.40733	NaN	NaN	NaN
	ES3.vcf	NaN	-1.28207	NaN	-0.140637	-1.45537	NaN	NaN	NaN	NaN	0.143743	NaN	NaN	NaN	0.324824	NaN	-0.934179	NaN	NaN	NaN	0.345309	NaN	0.728694	NaN	NaN	NaN	NaN	NaN	2.14806	0.825051	NaN	0.261798	NaN	0.308512	NaN	-0.132495	0.949366	-2.07728	0.0759351	NaN	NaN	0.394891	0.970009	NaN	NaN	2.35923	NaN	NaN	-0.597463
	ES4.vcf	0.833259	-0.504134	0.856478	1.5925	1.70757	1.81304	NaN	NaN	0.910149	0.637702	2.0209	NaN	NaN	1.9786	NaN	1.25513	NaN	0.163648	NaN	1.90358	0.433545	2.16888	NaN	NaN	2.1058	-0.209486	NaN	1.41248	1.11456	1.51684	NaN	2.1511	0.787433	NaN	0.500781	2.61074	0.704083	0.728483	NaN	NaN	1.87723	2.09273	NaN	1.629	2.80884	NaN	NaN	1.99213
	ES5.vcf	NaN	NaN	NaN	NaN	0.821738	1.24475	NaN	0.383134	NaN	NaN	-0.189671	NaN	NaN	NaN	NaN	-0.593453	NaN	NaN	-0.788011	0.644556	NaN	NaN	NaN	NaN	NaN	NaN	NaN	NaN	NaN	NaN	NaN	NaN	NaN	NaN	NaN	0.487854	-1.26078	NaN	NaN	NaN	NaN	NaN	NaN	0.76626	NaN	NaN	NaN	1.07067
	ES6.vcf	NaN	-0.37289	NaN	0.900169	1.68534	1.67102	NaN	NaN	1.08505	2.02472	0.417317	NaN	NaN	0.929686	1.76436	1.05466	NaN	NaN	NaN	1.45644	NaN	1.67623	NaN	0.523257	NaN	NaN	NaN	1.5793	1.20411	NaN	0.77865	2.19232	0.924369	NaN	NaN	1.24015	2.19956	NaN	NaN	NaN	1.01311	2.25677	NaN	0.967079	2.46554	NaN	NaN	3.06085
	ES7.vcf	NaN	0.218528	0.286389	1.26105	0.827407	NaN	NaN	NaN	1.38313	NaN	NaN	NaN	NaN	NaN	NaN	-0.747524	NaN	NaN	NaN	1.38253	NaN	1.68657	NaN	NaN	NaN	NaN	NaN	NaN	NaN	NaN	NaN	1.33122	NaN	NaN	NaN	NaN	0.843735	NaN	NaN	NaN	NaN	NaN	NaN	NaN	1.47405	NaN	NaN	1.64103
	ES8.vcf	0.674222	-0.649457	-0.195296	0.355173	1.11427	1.69832	NaN	NaN	1.64617	0.545841	1.78624	NaN	NaN	NaN	NaN	-0.569607	NaN	0.157522	NaN	-0.444089	0.181673	2.11901	NaN	NaN	NaN	-0.501402	NaN	1.53349	1.04927	0.521025	NaN	2.09791	NaN	NaN	0.29314	2.13874	0.797193	0.594759	NaN	1.26984	0.699518	2.21948	NaN	1.4924	2.96005	NaN	NaN	1.84681
	ESO26.vcf	NaN	NaN	0.0146597	0.482178	NaN	1.86366	NaN	1.27678	NaN	NaN	NaN	NaN	NaN	0.617408	NaN	NaN	0.0476485	NaN	NaN	-0.291771	NaN	0.98533	0.557406	NaN	NaN	NaN	0.901052	1.5245	NaN	NaN	NaN	1.33891	0.845381	2.54804	NaN	NaN	NaN	NaN	NaN	NaN	0.861107	2.36659	NaN	1.7103	3.03363	NaN	NaN	NaN
	ESO51.vcf	6.45114	5.88192	6.20493	6.63522	4.8379	4.74502	6.87359	6.53626	6.44427	6.62381	6.14012	6.31517	5.1365	5.94146	5.2221	5.18464	5.12006	5.27572	6.62686	6.68913	6.15197	5.71805	6.30163	5.09843	6.11362	5.03363	6.52137	5.80155	5.81454	4.95482	5.54281	5.07304	5.75058	5.58288	5.92928	5.49126	5.33124	6.55956	6.46597	5.95077	5.90644	5.71674	6.92368	5.1622	5.65992	6.41078	6.77517	6.69461
	ESS1.vcf	NaN	NaN	NaN	1.41869	0.695076	1.02716	NaN	1.24062	0.840842	NaN	1.0097	NaN	-1.34419	1.55117	-0.0787328	-1.01421	-0.727645	-0.839419	NaN	NaN	-0.294218	0.0176069	1.48402	0.482359	1.06416	-1.18811	0.0102157	1.17946	NaN	NaN	NaN	1.70341	1.45645	NaN	-0.251291	1.20213	-0.282617	NaN	NaN	1.28419	1.06141	0.271952	0.103618	0.648903	1.47833	NaN	1.06493	NaN
	ETCC016.vcf	0.0844103	NaN	-0.534782	1.37421	-1.69665	1.08006	NaN	1.38708	2.36278	0.0644346	1.33349	NaN	NaN	1.77408	NaN	NaN	-0.0763402	NaN	-0.739884	NaN	NaN	1.58634	-0.183243	NaN	0.490821	NaN	0.306388	0.783959	NaN	NaN	0.348016	1.67636	0.252556	NaN	NaN	1.71233	-2.19323	NaN	-0.44262	1.81953	0.499131	0.715254	NaN	NaN	1.95607	NaN	-0.379925	NaN
	ETK1.vcf	-0.0183493	-1.45833	-1.17508	NaN	1.39103	NaN	-0.649567	NaN	NaN	-0.223546	-0.814556	NaN	NaN	NaN	NaN	-0.0793024	-1.75441	0.207275	NaN	2.01449	-0.629678	0.087833	NaN	NaN	0.196308	-0.514341	NaN	NaN	0.0302417	-0.689335	-0.269024	0.860669	-0.298024	1.33072	-0.571096	1.52577	0.310948	-0.172166	-0.853593	NaN	0.74563	-0.0575889	NaN	NaN	2.28622	NaN	NaN	2.06481
	EVSAT.vcf	NaN	NaN	NaN	-0.574235	-2.11981	0.381921	NaN	NaN	-0.33718	NaN	-0.862573	NaN	NaN	NaN	NaN	-1.43874	NaN	NaN	-1.08934	-0.308992	NaN	0.898619	-0.41467	NaN	NaN	NaN	NaN	1.31626	NaN	NaN	NaN	-0.182969	NaN	NaN	-0.571096	NaN	NaN	NaN	NaN	NaN	NaN	-0.111249	NaN	2.04185	1.2975	NaN	NaN	1.46354
	EW1.vcf	NaN	NaN	NaN	-0.205267	0.572917	NaN	NaN	NaN	NaN	NaN	NaN	NaN	-0.814034	0.281988	1.23554	-0.0853064	NaN	NaN	NaN	0.720885	NaN	NaN	NaN	0.180281	NaN	-0.829383	NaN	1.00993	NaN	NaN	NaN	2.29585	1.26042	NaN	-0.210952	NaN	-0.198986	0.0562617	-0.657704	NaN	1.46219	NaN	0.759089	0.0018446	NaN	NaN	NaN	0.812044
	EW11.vcf	0.143707	-1.40474	1.12229	0.842222	1.06694	NaN	NaN	NaN	0.00705034	0.00527257	-0.237447	NaN	-0.929157	0.0984846	NaN	-0.584557	NaN	-0.479472	NaN	0.62857	-0.319179	1.6256	NaN	NaN	NaN	0.474254	NaN	0.924684	0.674689	0.894721	NaN	1.54596	0.0380256	NaN	-0.253941	1.45091	-0.783523	0.0465247	NaN	NaN	1.1082	1.47225	NaN	-0.141174	1.69502	0.259806	NaN	0.759051
	EW12.vcf	NaN	-1.11243	NaN	0.106392	0.333283	1.34189	-0.166086	NaN	NaN	NaN	-0.137744	NaN	NaN	0.356797	NaN	NaN	NaN	NaN	NaN	0.330687	NaN	NaN	NaN	NaN	NaN	NaN	NaN	1.9606	NaN	NaN	NaN	NaN	0.349853	NaN	NaN	NaN	1.10519	NaN	NaN	NaN	0.356722	NaN	0.239541	0.260408	NaN	NaN	1.05519	1.27025
	EW13.vcf	0.693784	-0.705086	-0.0724388	0.396278	1.75771	NaN	NaN	NaN	NaN	0.612955	1.2731	NaN	-0.400532	1.75443	1.67884	0.239252	NaN	-0.00968398	NaN	1.82292	0.463032	1.16165	0.6576	0.736461	1.22073	0.708052	NaN	1.44603	1.23282	0.65727	NaN	1.40199	0.857255	NaN	0.422544	2.8969	1.56502	0.613805	NaN	NaN	1.96638	1.26434	NaN	0.633953	1.64611	NaN	NaN	2.29747
	EW16.vcf	NaN	0.0536434	NaN	1.16557	1.60664	2.05043	2.03201	NaN	1.58595	1.52723	1.64527	2.10254	NaN	2.92169	NaN	0.0623235	NaN	NaN	NaN	0.318614	0.823779	NaN	NaN	NaN	1.73029	NaN	1.69967	2.08724	1.69952	0.685194	NaN	1.52826	1.27627	NaN	NaN	1.24015	1.35568	1.51651	NaN	NaN	2.38333	1.43332	NaN	2.11839	2.61754	0.974404	NaN	2.4118
	EW18.vcf	0.963729	-0.419364	-0.0636686	1.61659	2.00713	1.66203	NaN	1.40698	0.938832	0.905737	1.51685	NaN	NaN	1.00369	NaN	-0.230672	NaN	1.25226	0.00100158	0.910809	0.467294	2.32169	NaN	NaN	NaN	-0.355643	1.23471	NaN	1.09466	1.6119	NaN	2.24918	0.924369	NaN	0.443854	2.24717	1.61647	0.97706	NaN	NaN	1.79326	1.38298	NaN	1.8076	1.59881	NaN	NaN	1.79255
	EW22.vcf	1.86617	0.653105	1.09094	NaN	2.30377	NaN	NaN	NaN	1.82202	2.90574	1.1729	NaN	NaN	NaN	NaN	1.90432	NaN	1.14535	NaN	3.09457	1.49313	2.03733	NaN	1.43824	NaN	0.639572	NaN	2.31626	3.19702	1.45544	NaN	1.89712	NaN	NaN	1.57878	2.75672	2.00776	1.92856	NaN	NaN	1.91555	3.01402	NaN	NaN	3.73197	NaN	NaN	3.71404
	EW24.vcf	NaN	-0.256697	NaN	0.948263	1.0413	1.75454	NaN	NaN	1.16412	NaN	0.573437	NaN	NaN	NaN	NaN	NaN	NaN	NaN	NaN	2.9841	NaN	1.58634	NaN	NaN	NaN	NaN	NaN	1.78933	NaN	NaN	NaN	2.68941	NaN	NaN	NaN	NaN	1.91834	NaN	NaN	NaN	NaN	1.48547	NaN	2.96708	2.67526	NaN	NaN	2.49602
	EW3.vcf	1.49622	0.99706	0.482241	1.2162	1.92127	NaN	1.92376	NaN	2.38313	2.36142	1.72544	1.8462	NaN	2.51465	NaN	1.47806	NaN	0.860255	NaN	0.257414	2.06082	1.93514	NaN	NaN	NaN	0.205551	1.50957	2.11395	2.70957	2.02843	NaN	2.51077	1.49072	NaN	1.19955	2.41885	-1.06263	3.08366	NaN	1.92805	2.63414	2.66427	NaN	2.72431	3.26022	1.44389	NaN	2.43429
	EW7.vcf	NaN	NaN	NaN	0.717164	0.36488	1.50913	NaN	NaN	0.968097	NaN	0.359312	NaN	NaN	0.797658	NaN	NaN	-0.567816	NaN	NaN	1.4994	NaN	1.18346	NaN	NaN	NaN	NaN	NaN	NaN	NaN	NaN	NaN	NaN	0.737199	NaN	NaN	NaN	0.972854	NaN	NaN	NaN	0.855773	NaN	NaN	1.61916	1.31269	NaN	0.839281	1.29062
	EW8.vcf	1.34938	-0.125231	0.301417	NaN	1.56437	1.78349	NaN	NaN	NaN	1.31278	1.64527	2.5355	NaN	NaN	NaN	0.733658	NaN	0.49327	NaN	1.74438	0.759649	2.49263	NaN	NaN	NaN	-0.122023	NaN	NaN	1.33029	0.747617	NaN	1.39396	NaN	NaN	0.830547	2.43479	0.839799	2.18209	NaN	NaN	1.24444	2.34234	NaN	1.8132	2.76641	NaN	NaN	1.93847
	EWS502.vcf	NaN	NaN	NaN	0.711965	0.122604	NaN	NaN	1.38313	NaN	NaN	NaN	NaN	NaN	0.984828	NaN	NaN	NaN	0.27198	NaN	-0.190659	NaN	NaN	NaN	NaN	NaN	NaN	NaN	NaN	NaN	NaN	NaN	2.4182	1.00133	NaN	NaN	2.22621	-0.476615	0.934535	NaN	NaN	1.06756	1.24174	NaN	0.790922	NaN	0.925906	NaN	0.169366
	EWS834.vcf	NaN	NaN	NaN	0.208854	-0.840334	NaN	NaN	NaN	NaN	NaN	0.680352	NaN	NaN	0.636904	NaN	-1.57411	NaN	0.03454	NaN	1.29951	NaN	NaN	NaN	NaN	NaN	NaN	NaN	1.37161	0.956556	NaN	NaN	NaN	0.611211	NaN	NaN	NaN	-1.58308	NaN	-0.198023	NaN	0.954929	1.20484	NaN	NaN	2.49989	NaN	NaN	-0.323674
	F36P.vcf	NaN	NaN	NaN	-0.552798	-1.13956	NaN	NaN	NaN	NaN	NaN	NaN	NaN	NaN	-0.143563	NaN	NaN	NaN	NaN	NaN	-1.41691	NaN	NaN	NaN	NaN	NaN	NaN	NaN	NaN	NaN	NaN	NaN	NaN	-0.192549	NaN	NaN	NaN	-2.708	NaN	NaN	NaN	0.15002	NaN	NaN	NaN	NaN	NaN	NaN	NaN
	F5.vcf	NaN	NaN	NaN	-1.30224	-2.14174	NaN	-1.56951	NaN	-1.10539	NaN	NaN	NaN	NaN	NaN	-0.450143	-3.261	NaN	-1.78638	NaN	-1.07828	NaN	NaN	NaN	NaN	NaN	-2.48944	NaN	-0.464251	NaN	NaN	NaN	-0.275323	NaN	NaN	NaN	NaN	-2.01994	NaN	-1.91674	NaN	NaN	-0.968322	-0.1694	-1.45613	0.111718	NaN	NaN	-0.954789
	FADU.vcf	NaN	NaN	NaN	-0.646852	-2.39458	NaN	NaN	NaN	0.51513	NaN	0.0588635	NaN	NaN	-0.411351	NaN	-2.58419	NaN	NaN	-1.20305	0.133805	NaN	-0.0555775	NaN	NaN	0.042231	-1.65924	NaN	-0.0241622	NaN	NaN	NaN	-0.279098	NaN	NaN	NaN	-0.197475	-0.190029	NaN	NaN	0.217244	NaN	-0.0453884	NaN	NaN	1.19897	NaN	NaN	-0.151934
	FARAGE.vcf	-0.830848	NaN	-1.86431	-0.164861	-1.45537	-0.418565	NaN	NaN	NaN	NaN	-1.54141	NaN	NaN	-1.06881	NaN	-3.14552	NaN	NaN	NaN	-1.01767	-1.23249	NaN	NaN	NaN	NaN	-2.14022	NaN	-0.413706	NaN	NaN	NaN	NaN	-1.01667	NaN	-1.20822	-0.87587	-1.78352	NaN	-0.60168	NaN	-0.0293037	-0.66166	-1.09278	-0.302705	0.582609	NaN	-0.163501	-1.72638
	FEPD.vcf	NaN	NaN	0.609719	1.31127	NaN	1.1042	NaN	0.910149	2.46004	NaN	1.04737	NaN	-0.693941	0.38125	NaN	NaN	-0.255664	NaN	0.677112	-0.518656	NaN	0.734047	1.42957	0.26253	1.80745	-0.67277	1.75666	0.972778	NaN	NaN	NaN	1.78252	1.32491	NaN	1.15669	NaN	-1.03288	0.438034	NaN	NaN	1.68053	0.817387	NaN	NaN	2.06758	0.550148	1.23404	0.606575
	FLO1.vcf	NaN	-1.9039	NaN	-0.905496	NaN	NaN	-1.31345	NaN	-0.578924	NaN	NaN	1.17093	NaN	-0.406597	NaN	-2.59641	NaN	NaN	NaN	NaN	NaN	NaN	NaN	NaN	NaN	NaN	NaN	0.515571	NaN	NaN	NaN	NaN	-0.15166	NaN	-0.647644	NaN	-2.70531	-0.559843	NaN	0.20013	0.0924325	0.40793	NaN	NaN	1.53954	-0.284514	NaN	NaN
	FTC133.vcf	-0.0830023	-1.31373	-1.1532	NaN	0.899217	NaN	NaN	NaN	-0.112393	1.01173	-0.819273	NaN	-0.245115	NaN	NaN	0.574902	-0.632734	-0.808458	NaN	0.779249	-0.511205	0.133084	NaN	0.27218	0.0610082	-1.5835	NaN	0.262964	0.956556	-0.807598	NaN	-0.251182	NaN	NaN	0.567045	0.935124	0.786821	-0.112577	0.169266	NaN	-0.305251	1.57995	0.870419	0.824475	1.84151	NaN	NaN	2.69307
	FTC238.vcf	0.00284491	-1.27059	0.430385	NaN	0.19404	-0.0182817	NaN	0.321405	0.0131377	1.16158	0.051668	NaN	NaN	-0.404215	NaN	-1.40629	NaN	-0.734622	NaN	NaN	-0.458256	0.0373251	NaN	-0.881952	NaN	-1.57323	NaN	NaN	0.702027	-0.915348	NaN	-0.445108	-0.620487	0.128585	0.581143	0.884987	-1.15758	-0.0413187	NaN	NaN	0.813801	1.38849	NaN	NaN	0.286216	NaN	NaN	1.58881
	FU97.vcf	NaN	NaN	NaN	0.208854	-0.0726519	1.90548	NaN	1.76441	0.576906	NaN	NaN	NaN	NaN	0.199952	NaN	NaN	-0.251912	-0.35644	-0.245031	-0.690972	0.178176	0.761115	1.86253	0.0684425	0.78647	NaN	0.568649	0.767958	NaN	NaN	NaN	2.73606	NaN	NaN	1.23255	NaN	-1.03073	NaN	NaN	0.962266	0.490839	0.879998	0.208588	NaN	2.02944	NaN	NaN	NaN
	FUOV1.vcf	NaN	NaN	NaN	0.538585	-2.01205	0.813036	NaN	0.160742	-0.263557	NaN	NaN	NaN	NaN	-0.103002	NaN	-2.34176	-0.730344	NaN	NaN	NaN	NaN	0.179801	-0.30486	NaN	NaN	NaN	0.0812352	0.420793	NaN	NaN	NaN	1.29335	-0.0818632	NaN	NaN	NaN	NaN	NaN	NaN	NaN	-0.00165671	0.459155	NaN	NaN	2.36714	0.844769	NaN	NaN
	G361.vcf	NaN	NaN	NaN	2.92402	-0.0542734	1.68006	NaN	2.4394	1.74909	NaN	NaN	NaN	NaN	NaN	1.95229	NaN	1.37885	NaN	NaN	0.94752	NaN	2.23565	1.84742	NaN	NaN	NaN	2.10795	2.02253	1.65028	NaN	NaN	2.39396	NaN	NaN	NaN	NaN	NaN	NaN	NaN	NaN	NaN	1.80077	NaN	1.56144	3.18843	NaN	NaN	2.51986
	G401.vcf	NaN	NaN	NaN	0.972925	1.03637	3.32052	NaN	1.86541	1.89508	NaN	1.32768	NaN	NaN	1.50566	NaN	NaN	-0.292658	-0.0525926	NaN	NaN	0.313585	0.886646	1.66752	1.26638	1.9577	NaN	0.573295	1.44603	NaN	NaN	NaN	3.59119	0.720835	NaN	0.21412	1.45091	-0.274771	NaN	NaN	2.14015	1.96064	1.48547	-0.0606714	0.252774	2.627	NaN	NaN	-0.52938
	G402.vcf	NaN	0.449572	0.659677	1.67103	1.53069	3.2787	2.39191	1.95632	3.35451	1.84684	2.78306	1.93856	NaN	3.21209	2.44023	NaN	1.26696	NaN	NaN	0.867953	1.08681	2.17615	1.6775	2.01886	2.09286	0.354415	3.1215	3.91682	1.88076	1.1991	NaN	2.97892	NaN	NaN	NaN	1.75672	-0.790312	1.6775	NaN	2.25563	NaN	2.0013	NaN	2.95258	3.21672	1.93788	NaN	NaN
	G415.vcf	-0.382922	-1.90538	-1.28229	-0.789314	0.0949922	NaN	NaN	NaN	NaN	-0.531668	-0.91199	NaN	NaN	-0.38501	NaN	-1.66025	NaN	-1.06836	NaN	NaN	-0.733597	-0.0555775	-0.626281	NaN	NaN	-1.50789	NaN	0.27422	-0.0283999	-0.49358	NaN	0.120937	-0.447884	NaN	-0.745029	1.01976	-2.91086	-0.48125	NaN	NaN	0.685257	1.09949	NaN	NaN	2.03363	NaN	NaN	-0.306827
	GA10.vcf	0.795784	0.161447	-0.504858	0.455867	2.01304	NaN	NaN	NaN	NaN	1.73048	0.413623	NaN	NaN	0.847892	NaN	0.994765	NaN	-0.0151179	NaN	1.4424	0.119981	1.16165	NaN	NaN	NaN	-0.560815	NaN	NaN	1.13474	1.34366	NaN	1.08491	0.63146	1.28206	0.285425	1.97245	1.21842	0.6576	NaN	NaN	2.13918	1.07264	NaN	0.594827	2.48261	NaN	NaN	2.53059
	GAK.vcf	0.8144	-0.482409	-1.14768	NaN	1.16325	0.19853	NaN	NaN	NaN	-0.167512	-1.0252	0.0760674	NaN	NaN	NaN	-0.16296	NaN	-0.96265	-0.992441	1.93436	-0.57477	1.08441	NaN	-0.68657	NaN	-1.55873	-0.075393	0.161934	-0.0934505	0.255546	NaN	1.40199	NaN	NaN	-0.527963	0.874078	0.0819816	-0.3225	NaN	NaN	-0.259294	0.88291	NaN	1.45251	1.18493	NaN	NaN	1.8504
	GAMG.vcf	1.47069	NaN	-0.406556	1.08271	-0.182499	3.14746	NaN	0.876466	1.37136	NaN	1.84806	NaN	NaN	1.59817	NaN	NaN	-0.299944	NaN	NaN	-0.458191	0.231549	1.01109	0.218068	NaN	0.957697	NaN	1.6158	1.23337	NaN	NaN	NaN	2.29335	0.523452	NaN	NaN	1.17845	NaN	NaN	NaN	1.23456	0.803496	0.951552	NaN	0.295266	2.51738	NaN	0.0137391	NaN
	GB1.vcf	NaN	NaN	NaN	-0.759681	-1.16119	NaN	NaN	NaN	-0.429841	NaN	NaN	0.112593	NaN	NaN	NaN	-2.6303	NaN	NaN	NaN	NaN	NaN	-0.0114742	NaN	NaN	NaN	NaN	NaN	NaN	NaN	NaN	NaN	0.140975	NaN	NaN	NaN	NaN	-2.67536	NaN	NaN	NaN	NaN	NaN	NaN	NaN	NaN	NaN	NaN	NaN
	GB2.vcf	NaN	NaN	NaN	-0.452182	NaN	0.981718	NaN	NaN	NaN	NaN	-0.493022	NaN	NaN	-0.105938	NaN	NaN	NaN	NaN	NaN	NaN	NaN	NaN	NaN	NaN	NaN	NaN	0.135174	0.690514	NaN	NaN	NaN	NaN	-0.0408658	NaN	NaN	NaN	NaN	-0.263711	NaN	NaN	0.0522261	0.715254	NaN	NaN	1.82508	NaN	NaN	NaN
	GBM001.vcf	0.177735	-1.26366	-0.586721	0.906094	1.71543	NaN	NaN	NaN	1.05334	0.05774	1.53279	NaN	NaN	1.39778	NaN	-0.880674	NaN	-0.463661	-0.75546	NaN	-0.0506897	1.60584	NaN	NaN	0.573782	-0.886895	NaN	0.972778	0.659992	1.31793	NaN	1.99707	0.248641	NaN	-0.227224	2.46721	-1.99812	0.0858733	NaN	0.704049	1.39103	1.75738	-0.182433	NaN	2.68511	NaN	NaN	0.371471
	GCIY.vcf	0.345509	NaN	NaN	1.00754	0.436713	1.12876	NaN	1.67483	0.367453	NaN	-0.125099	NaN	NaN	1.3013	NaN	NaN	-0.213844	NaN	NaN	-0.676569	NaN	1.63558	0.2108	NaN	NaN	NaN	0.601492	0.930609	NaN	0.0707724	NaN	1.69105	0.349853	NaN	NaN	0.766775	-0.991504	NaN	-0.334277	NaN	0.406541	0.862651	NaN	NaN	2.28247	NaN	NaN	0.634506
	GCT.vcf	NaN	-0.349079	NaN	NaN	1.33833	NaN	0.401964	NaN	0.800802	-0.0761158	0.0777415	0.0182233	NaN	0.565114	NaN	-0.751504	NaN	NaN	NaN	2.14578	-0.534839	0.0176069	NaN	NaN	0.10255	-1.5229	0.1181	0.158454	-0.116396	0.809444	NaN	-0.169474	NaN	NaN	NaN	-0.0448977	1.1682	-0.19697	NaN	0.32072	NaN	-0.157327	NaN	1.20167	0.191936	-0.292222	NaN	2.79478
	GDM1.vcf	NaN	NaN	NaN	1.06935	0.699747	NaN	NaN	NaN	NaN	NaN	NaN	NaN	NaN	1.49673	2.42274	NaN	NaN	NaN	NaN	1.35761	NaN	NaN	NaN	NaN	NaN	NaN	NaN	NaN	NaN	NaN	NaN	NaN	1.79884	NaN	NaN	NaN	NaN	NaN	NaN	NaN	1.9045	NaN	NaN	NaN	NaN	1.70522	NaN	2.04978
	GI1.vcf	NaN	NaN	NaN	0.714562	-0.805045	0.64865	NaN	1.44762	0.938832	0.0345504	0.583779	NaN	NaN	1.40473	NaN	NaN	-0.692089	NaN	NaN	-1.02621	NaN	0.317669	-0.0198542	NaN	0.420432	-1.0993	0.227368	0.626602	NaN	-0.235105	NaN	1.74967	-0.0787505	NaN	NaN	0.30826	-1.35309	NaN	NaN	0.444235	0.0737364	0.525856	NaN	NaN	1.73538	NaN	NaN	NaN
	GIMEN.vcf	NaN	NaN	NaN	1.17985	-0.83496	NaN	NaN	NaN	NaN	NaN	0.466227	1.5087	NaN	1.10187	NaN	NaN	NaN	NaN	NaN	NaN	NaN	NaN	NaN	NaN	NaN	NaN	NaN	1.40421	NaN	NaN	NaN	NaN	1.00793	NaN	NaN	NaN	NaN	NaN	NaN	NaN	1.29407	1.66427	NaN	NaN	2.99229	NaN	NaN	NaN
	GMEL.vcf	-0.212121	-1.68274	-1.45654	-0.336512	0.757017	1.1195	-0.571564	NaN	-0.255984	0.829634	0.0416542	NaN	-1.54361	-0.323295	NaN	0.243395	-1.81161	-1.09683	NaN	2.18403	0.0479945	-0.0462396	NaN	NaN	NaN	-0.655353	NaN	0.222426	0.903661	0.907	-0.626374	1.19698	0.456446	NaN	-0.748791	1.1001	1.23623	-0.1582	NaN	NaN	0.422223	-0.375259	NaN	0.448141	-0.0792655	NaN	NaN	2.22454
	GMS10.vcf	NaN	0.507675	0.195851	0.559443	1.19771	NaN	1.11227	NaN	1.69426	2.4847	0.63233	1.27246	1.38147	2.04867	1.75339	-0.289338	NaN	NaN	1.02409	-0.194034	1.649	NaN	0.759962	NaN	1.21371	NaN	0.883635	NaN	1.14835	1.74762	NaN	1.35443	0.936914	NaN	NaN	NaN	0.105194	1.72848	NaN	1.5705	1.13702	NaN	NaN	0.585209	NaN	0.856084	0.45521	1.00049
	GOS3.vcf	NaN	NaN	NaN	NaN	1.36076	2.50109	NaN	NaN	NaN	NaN	1.53279	NaN	NaN	NaN	NaN	NaN	NaN	NaN	1.90299	1.79255	NaN	NaN	NaN	NaN	NaN	NaN	NaN	NaN	NaN	1.57225	NaN	NaN	NaN	NaN	NaN	NaN	1.21988	NaN	NaN	NaN	NaN	NaN	NaN	NaN	NaN	NaN	NaN	3.03444
	GOTO.vcf	NaN	NaN	-0.664186	-0.154936	1.23395	NaN	-0.475987	NaN	NaN	NaN	NaN	NaN	NaN	0.192721	NaN	-0.490852	NaN	NaN	NaN	1.72725	NaN	NaN	NaN	NaN	NaN	NaN	NaN	NaN	NaN	NaN	NaN	NaN	0.0618723	NaN	NaN	NaN	-0.195154	NaN	NaN	NaN	0.402647	NaN	NaN	2.38921	NaN	NaN	NaN	2.12384
	GP2D.vcf	-1.40723	-1.96547	NaN	-1.4944	-1.45887	-2.2913	-1.67035	-0.498484	-0.374379	-1.30177	-0.58607	-2.35811	-3.5901	-1.12101	-2.24661	-4.55914	-2.41626	NaN	-2.08665	-2.42015	-1.84693	-0.743954	-2.45236	-1.12226	-1.30375	-3.86728	-0.649097	-1.11325	-1.64428	NaN	NaN	-1.11043	-0.783259	NaN	-1.25041	-1.00999	-1.87269	-2.36932	-2.06498	-0.384076	-0.31285	-2.38194	NaN	-1.09456	-1.1925	-1.61312	-2.427	-0.965206
	GP5D.vcf	-2.47121	-1.62127	NaN	-1.56623	-2.41741	NaN	-1.75603	-2.17865	-1.48217	-2.35039	-1.67954	-2.44692	-3.67249	-1.80863	-2.37589	-4.67289	-4.08796	-2.3278	-3.14473	-1.92356	-2.9659	NaN	NaN	-0.914984	-2.40642	-3.97455	-2.32051	-2.26352	-2.75444	-3.24839	NaN	-2.7985	-1.28548	-2.30902	-1.29868	-2.69541	-2.64197	NaN	-3.15053	-1.07336	-0.417869	-1.53377	-2.41333	-2.81371	-0.74956	-1.14107	-2.46471	-0.753487
	GRANTA519.vcf	NaN	NaN	NaN	0.894268	-0.353834	NaN	NaN	NaN	1.17773	NaN	NaN	NaN	NaN	1.33673	NaN	NaN	NaN	NaN	NaN	1.27131	NaN	NaN	NaN	NaN	NaN	NaN	NaN	NaN	NaN	NaN	1.54248	NaN	1.24474	NaN	NaN	NaN	-1.03717	NaN	NaN	NaN	1.48671	NaN	NaN	1.07736	2.05475	NaN	NaN	NaN
	GRST.vcf	NaN	NaN	-1.39728	-0.269756	-0.356336	-1.74852	NaN	NaN	-0.808525	NaN	-2.7185	NaN	-2.09577	-1.14499	NaN	-1.31415	-3.38805	NaN	-2.53234	0.669893	NaN	-1.72392	-1.85907	-0.710776	NaN	-3.33756	-1.57265	-1.49773	-1.99242	-1.63673	-2.30512	-0.585189	-2.14795	-1.75876	NaN	NaN	-0.389547	NaN	NaN	-0.372302	-1.08167	-0.941415	NaN	1.01937	-0.61592	-2.08227	NaN	2.173
	GSS.vcf	NaN	-1.11756	-0.671901	0.859363	-0.295044	NaN	NaN	NaN	NaN	NaN	NaN	0.385752	NaN	-0.0399401	NaN	-2.04534	NaN	NaN	-0.610968	1.18111	NaN	NaN	NaN	NaN	NaN	NaN	NaN	NaN	NaN	NaN	NaN	0.397969	-0.0408658	0.913776	NaN	NaN	-0.661082	NaN	NaN	NaN	0.35296	0.600575	NaN	-0.120751	0.819648	NaN	NaN	-0.604833
	GSU.vcf	NaN	NaN	NaN	0.0495465	-0.220082	NaN	NaN	NaN	NaN	NaN	NaN	NaN	NaN	0.178365	NaN	NaN	NaN	NaN	NaN	0.995405	NaN	0.492626	NaN	NaN	NaN	NaN	NaN	NaN	0.381605	NaN	NaN	NaN	0.213875	NaN	NaN	NaN	-0.106131	NaN	-0.359066	NaN	0.114555	NaN	NaN	0.0773612	NaN	NaN	NaN	2.27475
	GT3TKB.vcf	NaN	NaN	-0.00379716	0.599685	-0.398228	NaN	NaN	NaN	-0.0955194	NaN	-0.631777	NaN	NaN	1.01321	NaN	-2.24486	NaN	-0.76719	NaN	NaN	NaN	0.40463	NaN	NaN	0.307755	NaN	NaN	NaN	NaN	NaN	NaN	0.315953	-0.0693722	NaN	NaN	0.360592	-1.43336	NaN	NaN	NaN	-0.033621	NaN	NaN	-0.23102	NaN	NaN	NaN	NaN
	H103.vcf	0.337795	-1.16545	-0.313447	0.963627	1.2615	1.93766	NaN	NaN	0.348087	0.0915283	1.06755	NaN	NaN	0.632006	NaN	-0.769279	NaN	-0.226622	NaN	-0.681386	1.09999	1.84551	NaN	NaN	NaN	-0.593699	NaN	1.27799	0.926931	0.475614	NaN	2.17845	0.47691	NaN	0.0255999	2.24717	0.0218131	0.232715	-0.414514	NaN	1.68053	2.06601	NaN	NaN	2.9053	NaN	NaN	0.531936
	H157.vcf	1.89986	2.12461	0.977979	2.26105	1.46294	NaN	NaN	NaN	NaN	2.16877	2.1359	3.07607	NaN	1.56045	NaN	0.780778	NaN	1.1213	NaN	0.962471	1.58277	2.85131	NaN	NaN	NaN	0.639572	NaN	2.22606	1.81416	1.0344	NaN	1.63788	1.82192	3.22434	1.57878	2.82861	0.411068	3.16092	1.46311	NaN	2.93792	3.13376	NaN	2.05064	4.04204	NaN	NaN	2.41926
	H2369.vcf	NaN	-1.80235	0.0602637	0.31127	0.0864706	1.38562	NaN	NaN	NaN	NaN	-0.485127	NaN	-1.14972	0.0584997	NaN	-2.45103	-1.89336	-0.694545	-1.22559	0.824626	-0.410276	NaN	NaN	NaN	NaN	NaN	NaN	0.665596	NaN	NaN	NaN	NaN	0.0722143	NaN	-0.463036	NaN	0.601212	NaN	NaN	0.432196	0.203213	0.66427	-0.703737	1.163	1.74565	NaN	-0.833909	1.09166
	H2373.vcf	NaN	NaN	NaN	NaN	1.0612	NaN	NaN	NaN	NaN	NaN	NaN	NaN	NaN	NaN	NaN	-0.0388414	NaN	NaN	NaN	1.12117	NaN	NaN	NaN	NaN	NaN	NaN	NaN	1.81103	NaN	NaN	NaN	NaN	NaN	NaN	NaN	NaN	1.11151	NaN	NaN	NaN	NaN	1.52131	NaN	0.960847	1.85256	NaN	NaN	2.90668
	H2461.vcf	NaN	NaN	NaN	NaN	NaN	NaN	NaN	1.01009	NaN	NaN	NaN	NaN	NaN	NaN	NaN	NaN	NaN	-0.0525926	NaN	0.63754	NaN	NaN	NaN	NaN	1.01757	NaN	NaN	NaN	NaN	NaN	0.281863	NaN	NaN	NaN	NaN	NaN	-0.780116	NaN	-0.344243	NaN	0.685257	NaN	NaN	1.31103	NaN	NaN	NaN	0.556389
	H2591.vcf	1.54869	-0.0680351	0.192345	NaN	2.67654	2.39303	NaN	NaN	NaN	1.29693	1.82498	NaN	NaN	NaN	NaN	1.09411	NaN	0.820996	NaN	1.30426	0.780711	1.87477	NaN	NaN	NaN	0.00761188	NaN	2.1275	2.1552	0.797542	NaN	1.89712	NaN	NaN	0.965807	2.4837	0.904108	1.36361	NaN	NaN	1.0431	3.16177	NaN	2.09773	3.31015	NaN	NaN	3.66594
	H2595.vcf	NaN	-0.346895	NaN	NaN	1.87945	NaN	NaN	NaN	NaN	NaN	NaN	1.5355	NaN	NaN	NaN	0.513917	NaN	NaN	NaN	2.42642	NaN	NaN	NaN	NaN	NaN	NaN	NaN	2.60749	NaN	0.559272	NaN	NaN	NaN	NaN	NaN	NaN	0.652076	NaN	NaN	NaN	NaN	1.40793	NaN	3.66232	1.88625	NaN	NaN	3.423
	H2722.vcf	NaN	NaN	NaN	0.853626	0.544628	1.82302	NaN	NaN	NaN	NaN	0.501086	NaN	NaN	1.09511	NaN	-1.13337	NaN	NaN	NaN	1.51034	NaN	NaN	NaN	NaN	NaN	NaN	NaN	1.72614	NaN	NaN	NaN	1.45954	1.93691	NaN	NaN	NaN	1.72523	NaN	0.219766	NaN	1.08617	1.51227	NaN	1.87046	2.75599	NaN	NaN	1.12297
	H2731.vcf	NaN	NaN	NaN	0.87671	-0.938796	NaN	NaN	NaN	NaN	NaN	NaN	NaN	NaN	0.923687	NaN	1.47487	NaN	NaN	NaN	1.55875	NaN	NaN	NaN	NaN	NaN	-0.306899	NaN	1.61702	NaN	NaN	NaN	NaN	0.8813	NaN	NaN	NaN	1.43208	NaN	NaN	NaN	1.03103	1.10627	NaN	1.82447	1.40733	NaN	NaN	2.24684
	H2795.vcf	NaN	0.859556	0.713939	3.38796	1.24624	NaN	NaN	NaN	2.55898	NaN	NaN	NaN	NaN	2.15008	NaN	0.944967	NaN	NaN	NaN	3.75736	NaN	2.61568	NaN	NaN	NaN	NaN	NaN	NaN	2.04927	NaN	NaN	1.81972	1.85725	NaN	NaN	1.88225	1.2579	3.48987	NaN	NaN	1.54561	NaN	NaN	1.79646	NaN	NaN	NaN	4.06686
	H2803.vcf	2.16744	NaN	NaN	1.71716	NaN	2.18559	0.37201	NaN	0.91584	NaN	0.662704	NaN	NaN	1.22187	NaN	-1.2533	NaN	NaN	NaN	NaN	NaN	1.65576	NaN	NaN	NaN	NaN	NaN	NaN	NaN	NaN	NaN	1.71588	1.12507	NaN	NaN	NaN	-0.266274	NaN	NaN	NaN	1.17637	NaN	NaN	0.942311	1.84151	NaN	1.50294	NaN
	H2804.vcf	6.66405	5.9236	6.07149	6.91896	4.74361	5.07541	7.01923	6.65453	6.6358	6.78238	6.26384	6.476	5.22651	6.29816	5.60341	5.45778	5.2637	5.40075	6.53622	6.85621	6.07774	5.97954	6.61586	4.91899	6.38925	5.08443	6.83415	6.05746	6.02575	4.98382	5.71876	5.36225	6.12404	5.13596	6.06511	5.16691	5.31867	6.81666	6.46245	6.27461	5.93247	5.63032	7.04476	5.59772	5.48261	6.46839	6.77415	6.91071
	H2810.vcf	NaN	NaN	NaN	NaN	0.375637	1.40049	-1.06022	1.19839	-0.276092	NaN	-0.526099	NaN	NaN	NaN	NaN	-0.880674	NaN	NaN	NaN	1.03331	NaN	NaN	NaN	NaN	NaN	-1.30938	NaN	NaN	NaN	-0.0998346	NaN	NaN	-0.100399	0.809307	NaN	NaN	-0.959484	NaN	-1.02138	0.460445	NaN	NaN	NaN	-0.300113	NaN	NaN	NaN	0.823127
	H2818.vcf	1.63115	-0.0573879	NaN	2.85363	1.34849	NaN	NaN	NaN	1.67002	NaN	NaN	NaN	NaN	3.19272	NaN	0.256466	NaN	NaN	NaN	2.90358	NaN	1.96002	NaN	1.03849	NaN	NaN	NaN	2.53349	NaN	NaN	NaN	1.81972	2.59621	NaN	NaN	NaN	1.92898	NaN	NaN	NaN	1.48671	NaN	NaN	3.40098	NaN	NaN	NaN	2.92002
	H2869.vcf	NaN	NaN	NaN	2.56412	NaN	NaN	NaN	NaN	NaN	NaN	NaN	NaN	NaN	2.66665	NaN	NaN	NaN	NaN	NaN	1.86093	NaN	NaN	NaN	NaN	NaN	NaN	NaN	2.94853	NaN	NaN	NaN	NaN	2.28426	NaN	NaN	NaN	0.0556543	NaN	NaN	NaN	2.13057	2.58627	NaN	NaN	2.60814	NaN	NaN	2.4118
	H290.vcf	NaN	NaN	NaN	0.797483	NaN	1.83307	NaN	NaN	NaN	NaN	0.645269	NaN	NaN	NaN	2.21282	-0.0931685	NaN	NaN	NaN	0.867953	NaN	NaN	NaN	NaN	1.449	NaN	NaN	NaN	NaN	NaN	NaN	NaN	NaN	NaN	NaN	NaN	-1.25895	NaN	NaN	NaN	1.15002	NaN	NaN	NaN	1.59881	NaN	NaN	0.311276
	H3118.vcf	NaN	-1.39842	NaN	NaN	0.493037	NaN	-0.745594	NaN	NaN	NaN	-0.107209	NaN	NaN	0.26293	NaN	0.279834	NaN	NaN	NaN	0.740078	NaN	NaN	NaN	NaN	0.642824	NaN	NaN	NaN	NaN	NaN	NaN	NaN	NaN	NaN	NaN	1.00183	0.215797	NaN	NaN	NaN	NaN	NaN	NaN	1.11492	NaN	NaN	NaN	0.826841
	H357.vcf	NaN	-0.297985	0.267821	0.96672	0.236775	NaN	1.65014	NaN	1.17091	1.43759	NaN	2.48239	NaN	2.17837	NaN	-0.866064	NaN	NaN	NaN	NaN	1.86255	NaN	NaN	NaN	NaN	-0.0468359	1.54564	1.69555	2.29959	0.680503	NaN	1.25645	1.97522	1.70695	NaN	1.0379	NaN	1.09923	NaN	NaN	2.05528	2.57681	NaN	2.39256	2.58953	1.27491	NaN	NaN
	H376.vcf	NaN	NaN	NaN	0.236582	-2.39823	NaN	-1.12186	NaN	-0.616866	NaN	NaN	NaN	NaN	-0.444194	NaN	NaN	NaN	NaN	NaN	-1.47632	NaN	NaN	NaN	NaN	NaN	NaN	NaN	1.20796	NaN	NaN	-0.400748	NaN	-0.443051	NaN	NaN	NaN	NaN	NaN	NaN	NaN	-0.183611	1.02362	NaN	-0.743414	1.28997	NaN	NaN	NaN
	H4.vcf	0.650137	NaN	NaN	0.351126	0.385639	2.56668	NaN	2.59505	1.55454	NaN	1.69075	NaN	NaN	1.69192	1.52166	NaN	0.623393	0.1698	0.635889	0.66479	0.340696	2.03072	2.07044	1.52326	2.1655	0.556049	0.948553	2.28557	NaN	1.52944	NaN	2.92581	NaN	NaN	0.146174	2.17176	0.762003	NaN	-0.147691	2.46045	0.877227	1.30281	0.531367	0.528809	2.53508	NaN	NaN	0.854369
	H413.vcf	NaN	NaN	-0.436304	NaN	0.727303	NaN	NaN	NaN	NaN	NaN	NaN	NaN	-0.958644	NaN	NaN	NaN	NaN	NaN	-0.743794	-0.807918	0.0321231	NaN	NaN	NaN	NaN	-0.718213	NaN	NaN	NaN	0.512661	NaN	NaN	NaN	NaN	NaN	0.932292	NaN	NaN	NaN	NaN	0.694749	NaN	-0.348894	NaN	NaN	NaN	NaN	NaN
	H9.vcf	0.743883	0.866298	0.437977	2.13047	1.96122	0.93225	NaN	NaN	1.75418	0.673076	0.842253	NaN	NaN	0.461537	NaN	1.21538	-0.919615	-0.14966	NaN	1.87784	0.0101925	2.34608	NaN	-0.225643	NaN	-0.856733	NaN	NaN	0.803356	-0.161235	0.245944	2.01134	0.110782	0.836074	0.203176	2.16288	1.25324	0.7389	-0.246657	NaN	1.89718	1.64437	0.544191	2.05949	1.95607	NaN	NaN	3.32522
	HA1E.vcf	7.2351	6.456	6.85531	7.57275	5.49606	5.83914	7.58932	7.47097	7.16449	7.35542	7.08213	7.16284	5.91079	6.83658	6.21282	6.15029	5.82286	6.01268	7.10846	7.47483	6.83903	6.69509	7.19416	5.98811	6.79588	5.84556	7.21418	6.88859	6.92007	5.93234	6.325	6.59303	6.7343	6.36625	6.74502	6.37485	6.12355	7.30453	7.08124	7.08675	6.75801	6.72269	7.5973	6.05329	6.60904	7.34554	7.40863	7.35255
	HA7EBV.vcf	0.277516	-0.275193	-0.636854	1.515	1.6275	1.93766	NaN	NaN	0.181158	1.08471	1.04451	NaN	NaN	1.35276	NaN	-1.00923	NaN	-0.249854	NaN	1.27831	-0.117668	2.01761	NaN	NaN	NaN	-0.668918	NaN	NaN	0.858218	0.233044	NaN	1.90853	0.388101	NaN	-0.132495	1.94365	1.26774	0.136618	-0.56699	NaN	1.44607	0.879998	NaN	2.17137	1.12674	NaN	NaN	2.31823
	HA7RCC.vcf	NaN	NaN	-0.726634	-0.152087	0.62232	1.50109	NaN	NaN	NaN	NaN	-0.112343	NaN	-0.823224	0.150076	NaN	0.193136	NaN	NaN	NaN	0.0777913	NaN	NaN	NaN	NaN	NaN	NaN	0.345594	NaN	NaN	NaN	NaN	0.563881	0.179928	NaN	NaN	0.600216	-0.610191	NaN	NaN	NaN	0.251422	NaN	NaN	0.858826	NaN	NaN	NaN	0.170938
	HAL01.vcf	NaN	-0.866269	NaN	1.32708	0.939574	NaN	NaN	NaN	0.550106	NaN	NaN	NaN	NaN	0.510147	NaN	1.46692	NaN	NaN	NaN	2.04493	NaN	0.799885	NaN	NaN	NaN	NaN	NaN	1.2188	1.05566	NaN	1.33119	2.43185	1.4815	NaN	NaN	NaN	1.84571	NaN	NaN	NaN	1.63871	1.14769	NaN	2.63693	2.25288	0.478447	0.187204	0.797397
	HARA.vcf	NaN	-0.746549	NaN	-1.33149	-1.76605	-0.0998116	NaN	-0.653835	-0.129072	-1.10624	NaN	NaN	NaN	NaN	NaN	NaN	-1.60653	NaN	-1.86631	-0.993663	NaN	-0.653922	-1.10094	-1.1041	NaN	NaN	0.161169	-0.413706	NaN	NaN	NaN	0.432538	NaN	NaN	-1.24731	NaN	-2.33753	-1.12556	NaN	NaN	NaN	-0.596258	NaN	NaN	0.641311	NaN	NaN	-0.263632
	HB1119.vcf	NaN	NaN	0.227794	2.2162	NaN	1.62662	0.935396	1.59505	2.47257	NaN	2.68035	NaN	0.0836671	2.04867	NaN	NaN	-0.360436	0.736384	0.610711	0.599066	NaN	1.54812	NaN	0.75258	1.59643	NaN	NaN	1.6855	NaN	2.11862	NaN	2.35443	2.79884	NaN	0.887804	2.41885	NaN	NaN	NaN	1.66126	1.11137	1.7898	NaN	NaN	3.5057	NaN	NaN	NaN
	HC1.vcf	NaN	NaN	NaN	1.15143	2.05549	2.39303	NaN	1.79031	NaN	NaN	0.693731	NaN	NaN	1.47902	NaN	2.27254	NaN	0.647847	NaN	3.02911	0.592049	NaN	NaN	NaN	NaN	-0.0820253	NaN	2.10053	1.78198	2.17031	NaN	NaN	2.09664	NaN	NaN	NaN	1.55638	NaN	0.268295	NaN	1.06756	1.77891	NaN	1.13233	2.53508	NaN	NaN	3.91158
	HCA1.vcf	NaN	-1.1704	NaN	-0.0301807	-1.2446	NaN	NaN	NaN	NaN	NaN	NaN	NaN	-1.2035	-0.292706	NaN	-2.17101	-1.54653	NaN	NaN	NaN	NaN	NaN	NaN	NaN	NaN	NaN	NaN	1.31239	NaN	NaN	NaN	NaN	-0.376167	NaN	-0.353653	NaN	NaN	NaN	-0.604792	NaN	-0.004592	-0.0876461	0.0386626	-0.447958	1.12674	NaN	NaN	0.233639
	HCC1143.vcf	NaN	NaN	-0.14906	NaN	-1.3119	NaN	-0.214269	NaN	NaN	NaN	0.207664	NaN	NaN	NaN	NaN	-1.69476	NaN	NaN	NaN	NaN	NaN	NaN	NaN	NaN	NaN	-0.492711	NaN	NaN	NaN	NaN	NaN	NaN	NaN	NaN	NaN	NaN	-0.164127	NaN	NaN	NaN	NaN	NaN	NaN	1.19678	NaN	NaN	0.0912178	0.591756
	HCC1187.vcf	0.928539	-0.440004	0.0618623	1.62145	1.42377	1.78349	NaN	1.32141	1.11093	0.911761	0.569321	NaN	NaN	0.978596	NaN	-0.204781	0.338697	0.396308	NaN	NaN	0.610786	2.36257	0.733682	NaN	NaN	-0.0228902	1.13517	1.50669	1.32255	0.970009	NaN	2.98696	1.04141	NaN	0.764709	2.4268	-1.36166	0.864431	NaN	NaN	2.06756	2.70491	NaN	NaN	3.63971	NaN	NaN	1.17567
	HCC1187BL.vcf	1.89986	0.238068	0.739295	1.62145	2.7717	NaN	NaN	NaN	1.77989	2.60317	1.36644	NaN	NaN	1.65667	NaN	1.17741	NaN	1.1698	NaN	0.903577	2.19575	2.26635	NaN	NaN	NaN	0.708052	NaN	2.24071	3.33029	1.48786	NaN	2.14434	1.5473	NaN	1.36857	3.06866	2.64672	1.72848	NaN	NaN	2.6618	3.4248	NaN	NaN	4.21197	NaN	NaN	3.30574
	HCC1195.vcf	0.257364	-1.09431	-1.50162	-0.986077	-0.457121	NaN	-1.31714	-0.341957	NaN	-0.718754	-1.13522	NaN	NaN	-0.706455	NaN	-1.86515	NaN	-1.42131	NaN	NaN	-0.975748	-0.318612	NaN	-0.700451	NaN	-1.9326	-0.566322	-0.0484608	-0.397341	-0.763517	NaN	-0.318762	0.176205	NaN	-0.984007	1.38233	-2.99702	0.191	NaN	NaN	0.598073	0.765417	NaN	-0.902271	1.66873	NaN	-1.02502	-0.474113
	HCC1359.vcf	NaN	NaN	NaN	-0.603722	-0.911829	0.0860549	1.0926	NaN	NaN	NaN	-0.0812608	NaN	NaN	0.431435	NaN	NaN	NaN	NaN	NaN	NaN	NaN	NaN	NaN	NaN	-0.218729	NaN	NaN	-0.027222	NaN	NaN	NaN	-0.366857	-0.529944	0.16206	-0.743144	-0.176642	-2.72803	NaN	NaN	NaN	-0.473588	-0.131589	NaN	NaN	1.22388	NaN	0.342362	NaN
	HCC1395.vcf	0.593921	-0.813462	-0.369082	0.223576	1.09158	NaN	NaN	NaN	NaN	0.522609	-0.0786401	NaN	NaN	0.457198	NaN	-0.629221	NaN	-0.245238	NaN	0.486737	0.206395	0.972619	0.433797	NaN	NaN	0.216199	NaN	NaN	0.529596	1.67427	NaN	0.537081	0.316686	NaN	0.199547	1.67398	0.626985	0.512034	NaN	NaN	1.49498	0.699768	NaN	NaN	1.23107	NaN	NaN	2.58545
	HCC1395BL.vcf	1.23749	-0.275193	0.419414	0.936088	2.46442	2.36359	NaN	NaN	NaN	1.14729	1.82989	NaN	NaN	1.36897	NaN	1.27012	NaN	0.639285	NaN	2.21652	0.840267	1.77209	NaN	NaN	NaN	1.07708	NaN	NaN	1.70957	2.84575	NaN	1.60041	1.22922	NaN	0.691513	2.56032	2.32969	1.24751	NaN	NaN	2.18304	1.68445	NaN	NaN	1.81965	NaN	NaN	3.34638
	HCC1419.vcf	0.23749	NaN	-0.325725	-0.126196	-1.32346	1.6531	NaN	NaN	0.110931	NaN	0.942499	NaN	NaN	0.555806	1.44023	NaN	NaN	NaN	NaN	NaN	0.0289697	NaN	NaN	NaN	0.855818	NaN	0.527491	1.16892	NaN	NaN	NaN	NaN	NaN	NaN	NaN	0.937961	-2.02427	NaN	NaN	0.916823	NaN	1.00765	NaN	NaN	2.28997	NaN	0.739745	NaN
	HCC1428.vcf	NaN	NaN	NaN	0.948263	0.0119603	NaN	NaN	NaN	1.94464	NaN	0.815194	NaN	-0.167872	1.66665	0.952294	NaN	-0.289001	NaN	0.246478	0.0757579	0.480156	1.03072	NaN	1.54649	2.64597	-0.958074	NaN	2.64597	0.669773	-0.00399538	0.480873	2.16699	NaN	NaN	0.452467	0.712327	-1.81549	NaN	0.187099	1.36581	NaN	0.82857	NaN	1.76355	2.16069	NaN	NaN	NaN
	HCC1438.vcf	-0.501628	0.29662	-1.18455	-0.664949	0.0314565	0.192046	0.527678	NaN	-0.512677	-0.394387	-0.994943	NaN	NaN	1.1571	NaN	-1.60523	-1.04199	-0.93425	-1.15247	NaN	-0.674858	1.51089	-0.57464	0.988848	NaN	-0.615879	-0.205863	0.0707862	-0.244297	-0.60538	NaN	0.987963	-0.411234	NaN	-0.631434	0.904278	-2.82544	-0.618142	NaN	NaN	0.726034	-0.196472	NaN	-0.654878	1.20959	NaN	NaN	-0.314713
	HCC15.vcf	NaN	NaN	-0.854169	-0.264491	-1.17188	0.282139	NaN	0.251376	-0.140085	NaN	0.0865384	NaN	NaN	0.64182	NaN	NaN	-0.749098	NaN	NaN	-0.133805	NaN	NaN	-0.194235	NaN	0.0993121	NaN	0.1181	0.190085	-0.141782	NaN	-0.215636	0.0529189	1.31669	NaN	NaN	-0.0275504	-2.4366	NaN	-0.623328	1.46453	0.0431047	-0.120002	NaN	NaN	1.98416	NaN	NaN	0.152181
	HCC1500.vcf	NaN	NaN	NaN	NaN	-1.81327	NaN	NaN	NaN	NaN	NaN	NaN	NaN	NaN	NaN	NaN	NaN	NaN	NaN	NaN	NaN	NaN	NaN	-0.347332	NaN	NaN	NaN	NaN	0.602756	NaN	NaN	NaN	NaN	NaN	NaN	NaN	NaN	NaN	NaN	NaN	NaN	NaN	0.933328	-0.414431	NaN	1.8637	NaN	NaN	NaN
	HCC1569.vcf	NaN	NaN	-1.88104	-0.781962	-0.890405	0.163223	NaN	-0.398082	-0.799871	NaN	0.106778	NaN	NaN	0.901412	-0.655486	-1.89873	-1.3517	-1.67922	NaN	-0.241557	NaN	-0.729766	-0.776457	0.091038	0.270855	-2.12624	0.532007	0.456677	NaN	NaN	NaN	-1.18297	-1.17517	NaN	NaN	-0.064876	-2.20757	NaN	NaN	-0.380288	-0.0031251	NaN	NaN	-1.10152	NaN	NaN	NaN	-1.36224
	HCC1599.vcf	NaN	NaN	-0.0548448	2.06714	-1.17826	2.6531	NaN	2.13728	0.769551	NaN	NaN	NaN	NaN	0.612575	NaN	-1.3562	0.104232	0.127275	NaN	NaN	2.11775	0.95376	2.33963	0.618519	1.17911	NaN	1.19121	1.44603	NaN	NaN	NaN	2.99707	0.875251	NaN	0.405719	NaN	-0.559428	NaN	NaN	1.26271	2.48946	1.41634	0.683843	NaN	2.49123	NaN	0.511794	1.10182
	HCC1599BL.vcf	NaN	NaN	0.664527	2.33106	0.391925	2.78349	NaN	NaN	NaN	NaN	1.04737	NaN	NaN	1.68683	NaN	0.881957	NaN	NaN	NaN	2.89782	1.09999	NaN	NaN	NaN	NaN	NaN	NaN	NaN	NaN	NaN	NaN	NaN	1.66759	NaN	NaN	NaN	0.705993	NaN	NaN	NaN	2.59807	NaN	NaN	2.27967	NaN	NaN	1.25618	3.05287
	HCC1806.vcf	NaN	-2.94419	-1.98843	-0.915608	-1.35883	NaN	NaN	NaN	NaN	NaN	NaN	NaN	-2.44288	-1.28754	NaN	-3.63138	NaN	NaN	-1.36728	-2.47007	-0.513369	NaN	NaN	NaN	NaN	-2.40511	-1.34041	NaN	-0.855068	NaN	NaN	NaN	-0.163461	0.0294909	NaN	-0.428705	-2.69991	NaN	-2.13984	NaN	0.680535	NaN	NaN	-1.68201	NaN	NaN	-2.06426	-2.42083
	HCC1833.vcf	NaN	-0.456306	NaN	0.717164	-1.02154	0.74028	1.41209	1.04708	2.27434	1.75735	0.630185	0.857427	-0.551922	1.34472	0.809099	NaN	0.02927	NaN	NaN	NaN	0.253464	0.744814	0.7389	-0.161138	0.888985	-0.886895	2.16292	1.8165	0.640627	-0.281529	0.253849	1.94329	NaN	NaN	NaN	0.304594	-2.08558	0.692606	NaN	1.12715	NaN	0.314559	NaN	1.09773	1.72011	0.443889	0.656417	NaN
	HCC1937.vcf	NaN	NaN	NaN	0.495516	-1.14391	2.85339	NaN	2.32898	0.585951	NaN	0.413623	NaN	NaN	NaN	NaN	NaN	0.0201678	0.0458111	NaN	-0.310548	0.368328	1.25092	2.18446	0.683993	1.19977	NaN	0.855066	1.30083	NaN	NaN	NaN	3.22047	NaN	NaN	0.348332	NaN	-0.600567	NaN	NaN	1.32072	0.861107	1.25677	0.370454	NaN	2.2676	NaN	NaN	NaN
	HCC1937BL.vcf	NaN	-0.997381	-0.221816	NaN	1.27693	NaN	0.664594	NaN	0.276782	0.277352	0.402596	1.05007	-0.642957	0.722835	1.75339	0.669108	NaN	NaN	NaN	1.07711	0.231549	1.22808	NaN	0.790909	NaN	NaN	0.720137	1.32404	1.11456	0.718471	1.53282	2.44287	NaN	NaN	NaN	1.13223	0.20715	0.292836	NaN	NaN	NaN	1.16886	NaN	2.26041	2.82327	0.700111	NaN	1.60233
	HCC1954.vcf	NaN	-1.79114	NaN	0.323112	-2.27667	1.78349	NaN	1.04397	0.604213	NaN	-0.748491	NaN	NaN	1.59817	NaN	-2.54459	-1.09531	-1.07618	-1.25602	NaN	-0.562279	0.077589	1.0617	0.658458	-0.0186513	NaN	0.846605	0.331859	NaN	NaN	NaN	2.07203	0.718126	NaN	0.33036	NaN	-1.72803	NaN	-1.05363	1.26984	0.923902	0.268141	-0.670822	NaN	1.31269	NaN	NaN	NaN
	HCC1954BL.vcf	NaN	-1.52747	NaN	-0.36631	0.0339122	NaN	NaN	NaN	NaN	NaN	NaN	NaN	NaN	1.07171	NaN	0.271195	NaN	NaN	NaN	0.589364	NaN	NaN	NaN	NaN	NaN	NaN	1.13861	0.73648	NaN	NaN	NaN	NaN	1.02123	NaN	NaN	0.560324	-0.291617	NaN	-0.802094	NaN	0.261965	0.659269	NaN	NaN	0.675259	NaN	NaN	1.38382
	HCC202.vcf	NaN	NaN	NaN	1.52257	-0.32346	2.00995	NaN	2.00402	1.77989	NaN	1.70874	NaN	NaN	1.49228	1.99688	-1.41007	0.0662642	-0.0312978	-0.0847283	NaN	1.0576	0.718047	2.26246	-0.0570884	2.01757	NaN	0.810501	0.99744	NaN	NaN	NaN	2.42638	0.509331	NaN	0.273929	0.569094	-0.61498	NaN	NaN	2.1015	1.52429	0.839841	0.722189	0.275796	2.09357	NaN	NaN	0.0173627
	HCC2157.vcf	NaN	NaN	-1.21259	0.3572	-1.91353	0.884421	NaN	0.053344	-0.295923	NaN	NaN	NaN	NaN	-0.253536	NaN	NaN	0.170659	NaN	NaN	NaN	NaN	0.187124	-0.507927	NaN	NaN	NaN	0.883635	0.538008	NaN	NaN	-0.271779	1.18884	-0.386273	NaN	NaN	NaN	-1.06403	-0.402874	-1.17587	NaN	-0.17582	0.374763	NaN	0.592416	1.69006	NaN	NaN	NaN
	HCC2157BL.vcf	NaN	NaN	-0.679575	1.35517	1.8893	NaN	-0.67657	NaN	0.0439657	NaN	NaN	NaN	-0.863866	0.356797	NaN	0.265285	NaN	NaN	NaN	1.16589	NaN	1.71275	-0.0413187	NaN	NaN	NaN	0.298673	NaN	NaN	1.55068	0.322852	2.13092	0.264365	NaN	NaN	NaN	-0.492314	-0.0105564	NaN	NaN	0.410446	NaN	NaN	0.0506439	1.16069	0.452451	-0.394209	1.53923
	HCC2218.vcf	-0.227803	-0.248919	-0.237498	0.355173	0.19991	0.768944	NaN	0.104418	-0.276092	-0.293281	0.33465	NaN	-0.340999	0.749114	1.67884	-0.904699	-1.87152	0.773378	-1.29784	0.219506	-0.768451	1.95168	NaN	NaN	1.11558	-1.38412	NaN	NaN	0.186451	1.12924	NaN	1.75309	0.787433	NaN	-0.69521	1.1751	0.351006	-0.369321	NaN	NaN	0.74563	0.252994	0.456728	-0.40034	0.53954	NaN	0.276773	-0.0928826
	HCC2218BL.vcf	NaN	-0.377177	-0.404242	0.740794	0.544628	1.91613	NaN	NaN	0.167515	0.041138	-0.0387473	NaN	-0.771943	0.26293	1.50316	-2.03231	NaN	NaN	-0.78232	1.27831	NaN	0.916766	NaN	NaN	NaN	NaN	NaN	0.991235	NaN	0.63895	NaN	1.17845	0.606193	NaN	NaN	NaN	-2.06473	NaN	NaN	NaN	0.666459	1.086	NaN	0.979624	1.30508	NaN	NaN	0.210816
	HCC2429.vcf	NaN	NaN	NaN	0.413054	NaN	2.26503	NaN	NaN	NaN	NaN	1.43969	NaN	NaN	1.00369	NaN	NaN	NaN	NaN	NaN	NaN	NaN	NaN	0.503129	1.02537	NaN	NaN	NaN	1.50669	NaN	NaN	NaN	NaN	0.793124	NaN	NaN	1.45904	NaN	NaN	NaN	NaN	1.29407	1.60538	NaN	NaN	3.42647	NaN	NaN	NaN
	HCC2450.vcf	NaN	-2.31485	-2.26262	-1.16768	NaN	NaN	NaN	NaN	NaN	-1.00115	-2.00464	-1.05247	NaN	-1.45344	NaN	-3.33448	-2.71544	NaN	NaN	NaN	NaN	NaN	NaN	NaN	NaN	NaN	NaN	-0.917718	NaN	-2.01561	NaN	-1.54778	-1.59566	NaN	NaN	NaN	-3.83655	-1.12699	NaN	NaN	-1.48204	-1.19509	NaN	-0.399129	0.0853972	-1.34752	NaN	-1.70253
	HCC2935.vcf	NaN	NaN	NaN	NaN	0.0712575	NaN	NaN	NaN	NaN	NaN	NaN	NaN	NaN	NaN	NaN	NaN	-1.10574	NaN	NaN	NaN	NaN	NaN	NaN	NaN	NaN	NaN	NaN	NaN	NaN	NaN	NaN	NaN	NaN	NaN	NaN	1.0379	-1.85245	NaN	NaN	NaN	NaN	1.14769	NaN	NaN	NaN	NaN	NaN	0.612972
	HCC2998.vcf	-2.73945	-3.60947	-1.35866	-0.761551	-0.879485	-1.72944	NaN	-1.43544	-1.88047	-1.50761	-1.2939	-1.80301	-3.07956	-2.19857	NaN	-2.6088	NaN	-3.61671	NaN	-0.787638	NaN	-1.75148	-1.76821	-2.0412	-2.8345	-3.9561	-2.68196	-2.61778	-3.05351	NaN	-1.38259	-1.35974	-3.0768	NaN	-0.812635	-1.70271	-0.817545	-1.81168	-2.9688	NaN	-1.08676	-1.66016	-2.54982	-0.448739	-1.36288	-2.89332	-2.47539	0.214703
	HCC33.vcf	1.63115	NaN	0.419414	2.64108	-0.746151	2.31347	NaN	2.9681	1.86541	NaN	2.28318	NaN	NaN	2.17837	NaN	NaN	0.993201	NaN	NaN	NaN	1.09339	2.51089	1.50757	NaN	NaN	NaN	1.816	1.51557	NaN	NaN	NaN	2.00317	1.05502	NaN	NaN	1.32673	-1.01994	NaN	1.03725	NaN	1.25142	1.63452	NaN	NaN	2.72518	NaN	NaN	2.05171
	HCC366.vcf	NaN	NaN	NaN	NaN	0.231129	NaN	1.31012	NaN	NaN	NaN	NaN	NaN	NaN	NaN	NaN	NaN	NaN	NaN	0.057716	-0.34131	NaN	NaN	NaN	NaN	NaN	NaN	NaN	1.06101	NaN	NaN	NaN	NaN	NaN	NaN	NaN	NaN	-0.684959	0.512034	-0.0414322	NaN	NaN	NaN	NaN	0.3842	NaN	NaN	NaN	0.0430493
	HCC38.vcf	NaN	NaN	NaN	1.18345	-1.38358	NaN	NaN	NaN	1.38313	NaN	1.04451	NaN	NaN	1.48785	NaN	NaN	NaN	NaN	-0.293848	NaN	NaN	0.761115	NaN	NaN	1.02985	NaN	NaN	1.16193	0.962555	NaN	NaN	1.02162	0.463235	NaN	NaN	2.09376	-0.785223	0.33963	NaN	0.968049	0.818981	1.90938	NaN	NaN	2.25288	NaN	NaN	NaN
	HCC38BL.vcf	NaN	NaN	NaN	0.375579	1.36901	1.95952	NaN	NaN	NaN	NaN	1.28656	NaN	NaN	0.853583	NaN	-0.562828	NaN	NaN	NaN	NaN	NaN	NaN	NaN	NaN	NaN	NaN	NaN	1.44603	1.40184	NaN	NaN	NaN	0.683361	NaN	NaN	1.4268	-1.55943	0.534542	NaN	NaN	0.921114	1.38298	NaN	0.633953	2.70501	NaN	NaN	0.809592
	HCC4006.vcf	NaN	NaN	NaN	1.98542	1.49416	NaN	NaN	NaN	NaN	NaN	NaN	NaN	NaN	2.06839	NaN	NaN	NaN	NaN	NaN	1.90358	NaN	NaN	NaN	NaN	NaN	NaN	NaN	NaN	NaN	NaN	NaN	NaN	1.8813	NaN	NaN	NaN	NaN	NaN	NaN	NaN	1.71875	NaN	NaN	1.63892	2.58953	NaN	NaN	2.0869
	HCC44.vcf	NaN	NaN	NaN	0.968786	NaN	1.874	NaN	1.06278	NaN	-0.418594	NaN	NaN	NaN	1.35814	NaN	NaN	-1.04849	-0.93425	NaN	NaN	-0.547568	0.115511	1.47892	-0.00370729	0.13534	NaN	-0.186754	0.32404	NaN	NaN	NaN	1.91235	-0.100399	NaN	-0.551846	NaN	-2.52626	NaN	NaN	0.331861	1.00423	0.562732	-0.610386	0.602082	1.58491	NaN	NaN	-1.15696
	HCC461.vcf	0.458089	NaN	NaN	1.68795	-0.296348	NaN	NaN	0.848985	NaN	0.390563	0.0821332	0.802145	NaN	0.422949	NaN	-0.600825	-1.17474	0.0917973	-0.299172	NaN	1.45032	NaN	1.37169	NaN	NaN	-0.470752	NaN	1.14806	1.65513	0.680503	NaN	1.00317	0.490716	NaN	NaN	1.01976	NaN	NaN	-0.0984869	NaN	1.86646	NaN	NaN	NaN	NaN	NaN	-0.00809672	NaN
	HCC515.vcf	NaN	-1.307	-0.902514	0.699049	-0.353834	NaN	0.497901	NaN	0.679666	-0.0515586	NaN	-0.139752	NaN	0.607758	-0.07566	-2.2392	NaN	NaN	NaN	-0.0598972	0.65872	NaN	NaN	NaN	NaN	NaN	0.963723	0.985056	1.27948	-0.641425	-0.288205	-0.201654	0.675455	NaN	NaN	-0.120478	NaN	-0.218665	NaN	NaN	-0.0927446	0.988705	NaN	-0.567034	1.35923	-0.330157	-0.236668	-0.844709
	HCC56.vcf	NaN	-1.65653	NaN	NaN	-0.71529	NaN	NaN	NaN	NaN	NaN	NaN	NaN	NaN	NaN	NaN	-1.55829	NaN	NaN	NaN	-0.426981	NaN	-0.0114742	NaN	NaN	NaN	NaN	NaN	0.0740613	-0.138983	NaN	NaN	NaN	NaN	NaN	-0.63347	NaN	-0.47472	NaN	-1.02449	NaN	NaN	0.116518	-0.579192	0.28161	1.54401	NaN	-0.690805	-0.176873
	HCC70.vcf	NaN	NaN	NaN	NaN	-1.45187	2.28559	NaN	1.39899	0.040853	0.00849648	NaN	0.530998	NaN	NaN	NaN	NaN	-0.615316	-0.3819	NaN	-0.874632	-0.123348	NaN	1.47239	0.429572	0.53389	NaN	0.283365	0.827515	0.607351	NaN	0.390956	2.37801	NaN	NaN	-0.146822	NaN	-2.18746	-0.0564573	-0.512788	0.733294	0.629583	1.97001	-0.327934	NaN	2.14701	NaN	NaN	0.246845
	HCC78.vcf	NaN	NaN	NaN	NaN	0.225504	NaN	1.1024	NaN	1.46421	1.59346	NaN	NaN	0.453617	NaN	NaN	NaN	NaN	NaN	NaN	1.39262	NaN	NaN	NaN	0.709989	NaN	NaN	NaN	NaN	1.52072	0.718471	NaN	1.13762	NaN	NaN	NaN	NaN	0.00188302	NaN	NaN	NaN	NaN	NaN	NaN	1.2414	NaN	NaN	NaN	1.85184
	HCC827.vcf	NaN	NaN	-0.894293	0.321131	-0.94878	2.2787	NaN	1.03465	0.489443	NaN	0.516853	NaN	NaN	1.79766	0.832	-2.43379	-0.881268	-0.851619	-1.18878	NaN	-0.446976	0.350182	1.03578	1.66353	1.99332	-1.16915	-0.113476	1.66066	NaN	NaN	NaN	2.54596	0.854277	NaN	0.518759	0.547268	-1.60346	NaN	-1.01827	1.42422	1.2066	NaN	-0.72527	-0.521022	NaN	NaN	NaN	NaN
	HCC827GR5.vcf	NaN	NaN	-1.20729	-0.0255193	-2.27468	0.833074	NaN	NaN	-0.830787	NaN	NaN	NaN	NaN	1.0596	NaN	-2.74353	NaN	NaN	NaN	NaN	NaN	-0.0336943	NaN	-0.178246	NaN	-1.56704	NaN	0.204369	NaN	NaN	NaN	0.267423	0.51873	NaN	NaN	NaN	-2.86336	NaN	-0.287262	NaN	-0.136219	NaN	NaN	NaN	NaN	NaN	NaN	NaN
	HCC95.vcf	NaN	NaN	NaN	0.597287	-0.898154	1.37089	NaN	1.12405	0.816685	NaN	1.55297	1.25751	NaN	1.83095	NaN	NaN	0.0569264	NaN	NaN	0.802599	NaN	NaN	0.723303	NaN	1.04223	NaN	0.954602	1.22606	NaN	NaN	NaN	2.07845	0.821922	NaN	NaN	1.28279	NaN	NaN	NaN	1.32814	1.03103	1.36659	NaN	1.80202	2.70501	0.76262	NaN	NaN
	HCE4.vcf	NaN	NaN	NaN	-0.298377	-1.06579	NaN	NaN	NaN	NaN	NaN	NaN	NaN	NaN	NaN	NaN	-0.268658	NaN	NaN	NaN	0.475971	-0.449239	NaN	NaN	-0.290011	NaN	NaN	NaN	NaN	NaN	-0.408062	NaN	NaN	NaN	NaN	NaN	NaN	-0.22703	NaN	-0.837806	NaN	NaN	NaN	NaN	1.02875	NaN	NaN	NaN	2.5212
	HCET.vcf	NaN	NaN	NaN	-0.656934	0.520814	NaN	NaN	0.047085	NaN	NaN	NaN	NaN	NaN	-0.277165	NaN	NaN	NaN	NaN	NaN	1.87815	NaN	NaN	NaN	NaN	NaN	-0.468537	-0.17572	NaN	-0.0283999	NaN	NaN	NaN	-0.386273	NaN	NaN	NaN	1.26932	NaN	NaN	NaN	-0.193934	NaN	NaN	2.16062	NaN	NaN	NaN	2.68208
	HCS2.vcf	-0.54817	NaN	-0.479805	-0.881621	-2.38174	0.367237	NaN	NaN	NaN	NaN	NaN	NaN	NaN	NaN	NaN	-2.78781	-2.2368	NaN	NaN	NaN	-0.895039	NaN	NaN	NaN	NaN	NaN	-0.317999	0.193643	NaN	-0.510092	NaN	NaN	NaN	0.227885	NaN	NaN	NaN	-0.705245	NaN	NaN	-0.34748	-0.10832	NaN	NaN	1.01384	NaN	0.00746648	NaN
	HCSC1.vcf	NaN	NaN	NaN	-0.0363725	NaN	NaN	NaN	NaN	NaN	NaN	NaN	0.544544	NaN	0.088384	NaN	NaN	NaN	NaN	-0.591574	NaN	NaN	NaN	NaN	NaN	NaN	NaN	NaN	0.631419	NaN	NaN	NaN	NaN	1.0482	NaN	NaN	NaN	-1.18553	NaN	-0.414514	NaN	0.230563	1.38711	NaN	-0.060755	1.85256	NaN	NaN	NaN
	HCT116.vcf	-1.38525	-2.40474	NaN	-0.285438	-0.963628	-1.39399	NaN	-0.973071	-0.222699	NaN	-1.30403	NaN	NaN	-0.14261	-1.25885	-2.58697	-1.86417	-2.11339	-1.87436	-0.822528	-1.75388	-1.26192	0.314744	-0.203532	0.346903	-2.86938	0.544118	0.806934	-1.53782	-2.28273	-0.755041	0.255542	-1.70063	-1.30902	-0.675581	-1.55111	-1.86034	NaN	-1.86921	0.0454076	-1.63951	-0.516744	-0.0220446	1.85979	-0.204554	NaN	NaN	NaN
	HCT15.vcf	-0.794453	-2.83544	-1.56513	-1.79708	-1.97941	-1.87857	NaN	-1.56162	-1.19524	-1.63755	-1.39067	-2.80168	-2.48547	-1.21293	-1.76064	-2.08767	-2.80991	-2.11971	-2.33395	-2.31778	-1.6593	-1.81425	-1.22582	-3.67783	-1.75039	-2.38235	-0.676591	-1.67596	-1.50306	-2.74685	-1.67541	-0.41895	-1.66993	NaN	-1.13393	-3.03154	-2.6258	-1.15539	-2.38071	-0.873388	-2.03542	-1.97959	-2.5895	-2.21149	-1.03896	-3.05911	-1.67383	-1.82801
	HDLM2.vcf	NaN	0.727873	-0.23229	1.77201	2.01735	NaN	0.696411	NaN	0.497955	0.477237	NaN	1.80758	NaN	1.56511	NaN	-1.69476	NaN	NaN	NaN	1.76084	0.260843	NaN	NaN	NaN	NaN	NaN	0.709868	NaN	0.926931	0.419812	NaN	0.997066	0.626371	1.27472	NaN	NaN	0.137848	0.367644	NaN	NaN	0.675828	0.96383	NaN	1.91595	1.15383	0.66486	NaN	2.03673
	HDMYZ.vcf	NaN	NaN	NaN	-0.152087	1.55588	NaN	NaN	NaN	NaN	NaN	NaN	NaN	-0.845944	0.247862	NaN	-0.00922972	-1.47108	NaN	NaN	0.814983	-0.227224	NaN	NaN	NaN	0.61481	NaN	NaN	0.895419	NaN	NaN	NaN	NaN	0.221529	NaN	NaN	NaN	0.85164	NaN	NaN	NaN	0.143507	0.64437	-0.215777	1.0147	0.75599	NaN	NaN	2.42675
	HDQP1.vcf	NaN	NaN	NaN	1.803	0.373148	2.43836	NaN	2.24778	0.749087	NaN	NaN	NaN	NaN	0.651701	NaN	NaN	0.294132	0.219986	NaN	NaN	0.615508	1.10507	2.41558	0.341601	1.08003	NaN	1.35757	1.30083	NaN	NaN	NaN	2.95507	0.651997	NaN	0.636499	NaN	-1.40875	NaN	NaN	2.68965	2.4676	0.970009	0.843751	NaN	2.47405	0.914032	NaN	NaN
	HEC1.vcf	NaN	-2.13539	-3.06769	-1.19285	-1.72763	-1.11231	-2.36654	NaN	NaN	-2.00115	NaN	-2.03739	-3.31355	-2.45747	-1.9571	-3.3718	NaN	NaN	NaN	NaN	-2.48773	-2.02738	-2.18462	-1.18719	NaN	NaN	-0.868257	-0.35322	-2.31357	-2.91069	NaN	NaN	-1.44002	-1.97514	-1.40462	-2.20714	-2.66259	-2.10386	-2.63961	NaN	NaN	-1.19371	-2.01551	-2.40215	-0.272274	NaN	-2.02426	-2.71194
	HEC108.vcf	-2.19194	-4.24589	-2.67973	NaN	-2.15344	-1.73214	-1.78542	-0.916149	NaN	-2.02736	-3.13286	NaN	NaN	-2.04658	-2.24353	-4.42385	-4.83248	-2.54605	-2.14559	-1.70819	-2.66856	-3.23444	-1.6229	-2.48421	-0.911323	-3.74362	NaN	-2.12293	NaN	-2.16058	-2.14048	-1.70875	NaN	-2.13734	-3.58904	NaN	-2.60587	-3.21023	-2.83494	-2.85618	-1.89523	-3.31206	-3.00491	NaN	-2.99158	-3.51058	-3.07649	-2.73017
	HEC116.vcf	-1.98413	-2.18698	-1.4517	-1.14923	-1.90244	-1.90943	NaN	NaN	-1.99371	-0.974459	-2.86979	NaN	-2.22705	-0.306806	-1.80213	-2.79361	NaN	NaN	-2.73547	-1.1638	NaN	-1.85716	NaN	NaN	-0.884423	-3.4641	NaN	-1.74542	-1.21071	-1.7768	NaN	NaN	-1.31598	NaN	NaN	NaN	-3.59621	NaN	-2.6942	NaN	-1.20865	-2.08094	NaN	-0.790966	0.291848	NaN	NaN	NaN
	HEC151.vcf	NaN	NaN	-2.59942	-1.63975	-2.78916	NaN	NaN	NaN	-1.45542	-1.45533	-1.40633	NaN	-1.81519	-0.871645	NaN	NaN	-3.1161	NaN	-2.17001	-0.587635	-1.95121	NaN	-0.610982	-2.27948	NaN	-1.98389	NaN	NaN	NaN	-1.38082	NaN	-0.907794	-0.998669	NaN	NaN	-1.63655	-1.46923	NaN	NaN	NaN	-1.78915	-1.5441	NaN	-1.9302	NaN	NaN	NaN	-2.13867
	HEC1A.vcf	NaN	-2.92309	-2.81899	-0.367948	-1.12697	-0.189449	-2.06022	-0.544109	-0.880064	-1.72459	-1.74602	-0.714326	-3.09577	-2.14142	NaN	NaN	-2.41682	NaN	-2.41219	NaN	NaN	-0.0933438	-0.930653	-2.52435	-1.69505	NaN	-0.0724214	-0.633423	-1.97996	NaN	-2.1816	-1.03529	NaN	-1.62973	-2.14325	-0.864517	-3.34533	NaN	-0.849516	-1.5211	NaN	-0.91232	NaN	-1.08053	-0.46046	NaN	NaN	-2.44207
	HEC1B.vcf	NaN	-1.88295	-1.76004	-1.96676	-1.61175	-1.74092	-2.11553	NaN	NaN	-1.71778	NaN	-0.723773	-3.09387	-2.13065	NaN	NaN	-3.44174	NaN	NaN	-2.94191	NaN	-1.64467	-1.96315	-1.44882	NaN	NaN	-1.62327	-0.694364	-0.959484	-2.61829	-2.09478	-1.04419	-2.13303	NaN	-1.11	NaN	-4.34749	NaN	-2.40025	0.0372797	-1.87345	-0.299376	-1.81587	-2.11043	-0.529146	NaN	NaN	NaN
	HEC251.vcf	NaN	-3.96499	NaN	-1.57919	-1.59899	-3.15235	NaN	-2.75401	-3.19227	-2.97528	-2.70476	NaN	-2.41883	-1.95676	-3.2001	NaN	-4.70244	-3.94283	-2.3124	-1.62324	NaN	NaN	-3.12556	NaN	-2.14998	-4.3996	NaN	NaN	-3.40143	-1.99962	-3.32482	NaN	-3.44396	-2.81447	-3.1596	NaN	-3.33165	NaN	-2.38856	-1.80412	-3.044	-3.02534	-2.87447	-3.33314	-2.70014	-2.29734	-1.24895	-2.46478
	HEC265.vcf	NaN	NaN	-2.22116	-1.39911	-2.46149	NaN	-1.47599	-0.986862	-1.211	NaN	NaN	NaN	NaN	NaN	-1.10459	NaN	-2.88127	NaN	NaN	-1.28941	NaN	NaN	NaN	NaN	NaN	-2.68427	-1.08132	NaN	-1.33513	-1.91612	-0.556899	-1.41683	-0.606506	NaN	NaN	NaN	-2.19259	NaN	NaN	NaN	-1.31238	NaN	NaN	-0.612669	NaN	NaN	NaN	-1.94103
	HEC50B.vcf	NaN	NaN	NaN	NaN	-2.3119	NaN	NaN	NaN	NaN	NaN	NaN	NaN	NaN	NaN	NaN	NaN	NaN	NaN	NaN	-1.53605	-0.695976	NaN	NaN	NaN	NaN	NaN	NaN	NaN	NaN	NaN	-0.483909	NaN	-0.495345	NaN	NaN	NaN	-2.80296	NaN	NaN	NaN	NaN	NaN	NaN	NaN	0.245574	NaN	NaN	NaN
	HEC59.vcf	-1.20817	-1.92492	-1.16046	-2.85472	-1.7483	NaN	NaN	NaN	NaN	-1.66715	-2.83061	NaN	-3.1146	-3.17919	-1.76446	-3.17842	-2.82092	-2.11634	-3.46703	-1.75292	-2.37589	-2.79673	NaN	-2.75063	-2.74545	-3.38647	NaN	NaN	-1.54101	-0.956593	NaN	-1.73349	-1.69251	-2.77963	-3.20822	-1.49437	-2.32959	-1.79101	NaN	NaN	-2.13889	-2.93564	-1.64234	NaN	-1.01635	NaN	-1.17182	-0.856077
	HEC6.vcf	-0.62387	-3.29912	NaN	-2.3112	-1.67275	NaN	NaN	NaN	NaN	-0.58255	-1.22565	-1.20933	-3.56567	-0.617208	-1.14766	-3.55971	NaN	-3.13101	-0.525431	-1.75292	-1.58561	NaN	NaN	-0.993273	-2.15981	NaN	-2.14847	NaN	NaN	-3.12015	-2.70545	NaN	NaN	NaN	NaN	-2.46191	-2.23582	-2.1956	-1.24267	NaN	-1.37269	NaN	NaN	-1.11142	-1.10092	NaN	NaN	-0.39023
	HEL.vcf	1.08764	NaN	NaN	0.870904	-1.16548	1.48515	NaN	NaN	NaN	NaN	NaN	NaN	NaN	1.85358	1.6685	NaN	NaN	NaN	NaN	NaN	NaN	NaN	1.80851	NaN	NaN	-0.402794	1.14898	NaN	1.0429	NaN	NaN	NaN	0.83948	NaN	NaN	NaN	0.0926485	NaN	NaN	NaN	1.8138	NaN	NaN	NaN	1.2975	0.919956	0.646636	NaN
	HEL9217.vcf	1.07476	NaN	NaN	1.96054	0.65622	2.69832	NaN	1.46421	1.9622	NaN	1.57344	NaN	NaN	2.56979	2.92742	NaN	0.450408	NaN	NaN	-0.0186209	NaN	1.39612	1.98324	0.618519	1.48236	1.45171	2.27199	1.67551	1.19702	NaN	NaN	2.33122	1.03465	NaN	NaN	1.47543	-0.30945	NaN	NaN	1.79877	2.16314	NaN	NaN	0.56144	1.60814	1.23744	0.795393	NaN
	HELA.vcf	NaN	-1.96641	NaN	-0.92565	0.329055	0.943097	-1.34385	NaN	NaN	NaN	-0.687879	NaN	NaN	-0.413722	NaN	-0.715284	NaN	NaN	NaN	0.0744039	NaN	NaN	NaN	-0.236572	NaN	NaN	-0.320505	NaN	NaN	NaN	NaN	NaN	0.549706	NaN	NaN	NaN	-0.196432	-0.683957	NaN	NaN	-0.059257	NaN	NaN	1.41369	NaN	NaN	NaN	1.19473
	HEMCSS.vcf	-0.238163	0.277961	-0.0782562	-0.696571	1.9092	NaN	-0.0949474	0.0882624	-0.33718	-0.475085	-0.604709	NaN	NaN	0.82535	NaN	-0.168924	-0.940745	0.16672	-1.1945	2.10283	-0.613626	1.74301	-0.474504	NaN	NaN	-1.34361	-0.159009	NaN	0.165542	0.828348	NaN	2.02783	-0.218236	NaN	-0.564708	1.84983	1.04958	-0.458637	NaN	NaN	1.01311	0.330369	NaN	1.85535	0.491227	NaN	NaN	2.26291
	HEP3B217.vcf	-0.950663	-2.42972	-1.50162	NaN	0.103564	NaN	NaN	-0.525332	NaN	-1.03756	-1.06282	NaN	NaN	NaN	NaN	-1.50192	-2.60064	-1.36923	NaN	-1.83303	-1.03721	-0.454234	NaN	NaN	NaN	-0.76588	-0.757911	NaN	-0.262411	-0.394785	NaN	0.117625	-0.590204	NaN	-0.088641	0.984131	-1.50062	-1.04284	-1.56486	NaN	0.598073	0.00130479	-1.36155	-1.10301	0.375085	NaN	NaN	0.148304
	HEPG2.vcf	NaN	NaN	NaN	0.722382	-0.892992	2.82302	NaN	1.2915	1.95047	NaN	2.07823	NaN	NaN	0.984828	NaN	-1.20768	0.500161	NaN	NaN	NaN	NaN	1.28981	0.847425	NaN	1.2855	NaN	1.29483	1.50669	NaN	NaN	NaN	2.49349	NaN	NaN	NaN	1.31194	-1.38203	NaN	NaN	1.73823	NaN	1.13376	NaN	3.46715	2.49123	NaN	NaN	0.104826
	HEY.vcf	NaN	NaN	NaN	2.043	1.19991	NaN	NaN	NaN	1.17773	NaN	NaN	NaN	NaN	1.94783	1.75339	0.866625	NaN	NaN	NaN	2.71877	NaN	2.2056	1.14007	NaN	NaN	-0.193486	1.53654	NaN	NaN	0.57225	NaN	2.64422	2.59953	NaN	NaN	NaN	1.98788	NaN	NaN	NaN	0.921114	1.09949	NaN	2.79646	NaN	NaN	NaN	3.4118
	HEYA8.vcf	NaN	NaN	-1.78115	NaN	-2.03683	NaN	NaN	NaN	0.0979341	NaN	NaN	NaN	NaN	NaN	NaN	-2.64535	NaN	NaN	NaN	-0.483234	NaN	0.150873	NaN	NaN	NaN	NaN	NaN	NaN	NaN	NaN	NaN	NaN	0.398907	NaN	NaN	NaN	-2.08143	0.0145345	NaN	NaN	NaN	NaN	NaN	-0.447958	NaN	NaN	NaN	1.01878
	HG3.vcf	NaN	NaN	-0.263261	1.00754	-1.05889	NaN	NaN	NaN	NaN	NaN	NaN	NaN	NaN	1.59817	NaN	NaN	-1.48073	NaN	NaN	-0.639919	0.348537	NaN	0.133179	NaN	NaN	0.625311	NaN	1.14118	NaN	NaN	NaN	NaN	0.83948	NaN	NaN	1.14529	NaN	NaN	NaN	NaN	1.83989	1.30281	NaN	1.18583	2.36714	NaN	NaN	NaN
	HGC27.vcf	NaN	NaN	-0.509171	0.297576	-0.894715	0.244753	NaN	-0.164561	0.50009	NaN	0.544867	NaN	-1.61677	0.422949	NaN	-2.66448	-1.19443	NaN	NaN	NaN	NaN	-0.10738	-0.6161	-0.964801	-0.160484	NaN	-0.240693	1.08724	NaN	0.0373962	NaN	0.532662	-0.65851	NaN	NaN	-0.321282	-1.87658	NaN	NaN	0.0920003	0.55638	-0.0816846	-0.575245	0.299192	1.08377	-0.514981	NaN	-1.2219
	HH.vcf	NaN	NaN	NaN	0.912043	-0.203499	2.19853	NaN	1.66521	0.201867	NaN	NaN	NaN	-0.4898	0.574482	1.67884	NaN	-0.296306	NaN	NaN	NaN	NaN	0.916766	0.0627897	1.09218	NaN	-0.209486	0.47438	2.26296	NaN	NaN	NaN	2.63788	0.662376	NaN	NaN	NaN	-2.02858	NaN	NaN	NaN	0.954929	1.21214	NaN	0.211498	2.54401	NaN	NaN	NaN
	HHUA.vcf	-1.57906	NaN	-2.62548	-1.74369	-2.85434	NaN	-1.93482	NaN	NaN	NaN	-2.38792	-1.37978	NaN	-0.830535	NaN	-2.82699	-3.14471	NaN	NaN	-1.66202	NaN	NaN	NaN	NaN	NaN	NaN	-1.35637	-1.24655	NaN	-0.747359	NaN	-1.76435	-0.882094	NaN	NaN	NaN	-3.10664	NaN	-2.33428	NaN	-0.130856	-0.624212	NaN	NaN	-0.322286	-0.783677	NaN	NaN
	HKA1.vcf	-0.638936	-1.91721	-1.43063	NaN	-2.72452	-0.292457	-1.23518	NaN	NaN	NaN	NaN	NaN	NaN	0.120615	-0.364607	NaN	-2.29994	-1.44163	NaN	-0.746039	NaN	NaN	NaN	NaN	-0.364231	-1.8618	-0.516903	0.733888	NaN	NaN	NaN	-0.540456	-0.788032	NaN	-0.953362	-0.383967	-2.03503	-0.632356	-1.35907	NaN	NaN	-0.483218	NaN	NaN	0.891937	-0.795476	-0.907123	-1.43743
	HKBMM.vcf	NaN	NaN	NaN	0.367382	-2.07948	0.823021	NaN	0.167515	-0.360909	NaN	NaN	NaN	NaN	-0.229512	NaN	NaN	-0.893361	NaN	NaN	NaN	NaN	0.297715	-0.369321	NaN	NaN	-1.25388	-0.0178592	0.480382	NaN	NaN	NaN	1.13762	-0.232311	NaN	NaN	NaN	NaN	NaN	NaN	NaN	0.0522261	0.330369	NaN	NaN	1.5485	NaN	NaN	-1.18427
	HKGZCC.vcf	NaN	NaN	NaN	-0.520033	NaN	NaN	NaN	NaN	NaN	NaN	NaN	NaN	NaN	-0.261455	NaN	-2.34176	NaN	NaN	NaN	NaN	NaN	NaN	NaN	NaN	NaN	NaN	NaN	0.583958	NaN	NaN	NaN	NaN	-0.00851701	NaN	NaN	NaN	NaN	NaN	NaN	NaN	0.14676	0.161769	NaN	NaN	1.59881	NaN	NaN	NaN
	HL60.vcf	0.593921	-1.04397	-0.415775	0.238449	1.81835	NaN	NaN	1.09148	0.415018	0.531857	1.75474	1.16394	-0.484017	0.717636	NaN	1.4526	NaN	-0.0578675	NaN	2.06631	0.257149	1.22055	0.404481	NaN	NaN	-0.6495	NaN	1.23337	0.974628	1.61637	NaN	1.06563	0.667593	NaN	0.266316	2.05628	1.13302	0.46372	NaN	1.35062	1.62051	2.69806	NaN	2.67315	3.14701	NaN	NaN	3.62801
	HLE.vcf	-0.451309	-1.97634	-1.33061	-0.922311	1.39047	NaN	NaN	NaN	NaN	-0.598883	-0.942579	-0.122712	NaN	-0.458044	NaN	-0.440464	NaN	-1.19106	-1.49049	1.21652	0.780711	-0.142858	0.281371	NaN	NaN	-1.58759	NaN	NaN	-0.262411	0.367973	NaN	0.0154442	-0.554799	NaN	0.17796	1.12575	0.0844746	-0.670245	NaN	NaN	0.770504	0.16531	NaN	0.165983	0.469789	NaN	NaN	1.53194
	HLF.vcf	NaN	NaN	NaN	-0.862581	-2.3022	NaN	NaN	NaN	NaN	NaN	NaN	NaN	NaN	-0.49434	NaN	-2.67918	-2.19443	NaN	-1.45992	NaN	0.17643	NaN	0.306328	NaN	NaN	NaN	NaN	0.0872367	NaN	-0.73043	NaN	NaN	0.479202	NaN	-0.820253	NaN	-2.91785	NaN	NaN	NaN	-0.251902	0.140708	NaN	-0.773629	1.43199	NaN	NaN	NaN
	HLFA.vcf	-1.20554	-2.6931	-1.63291	-1.62545	-0.50019	NaN	NaN	NaN	NaN	-0.406541	-1.16518	NaN	NaN	-0.848172	NaN	-1.33116	-2.8543	-1.64983	-2.08473	-2.14431	-1.16937	-0.534341	NaN	NaN	NaN	-0.961227	-1.02556	NaN	-0.470404	0.759937	NaN	0.304608	0.316686	NaN	-1.31358	1.08744	-1.75951	-1.38019	-1.87695	NaN	1.1522	0.985572	NaN	-1.33219	0.206046	NaN	NaN	-0.5676
	HMC18.vcf	0.281211	-1.00571	-0.78649	0.20155	0.4212	NaN	NaN	NaN	NaN	0.250385	-0.459168	NaN	NaN	0.112063	NaN	-0.923636	NaN	-0.581887	-0.488159	0.135922	-0.316702	0.396119	NaN	NaN	NaN	-1.18002	NaN	0.631419	0.280731	-0.53451	NaN	2.01236	-0.103465	NaN	-0.166643	1.25422	0.151933	1.15743	NaN	NaN	1.05223	0.420567	NaN	0.0211667	0.700005	NaN	NaN	1.11085
	HMVII.vcf	NaN	NaN	NaN	NaN	-0.0726519	1.53762	NaN	NaN	-0.0230069	NaN	0.426595	0.22807	NaN	NaN	NaN	-0.603764	NaN	NaN	NaN	0.846993	NaN	NaN	NaN	NaN	NaN	NaN	NaN	NaN	0.00216677	-0.540551	NaN	0.949171	NaN	NaN	NaN	NaN	0.263159	NaN	NaN	0.485107	NaN	NaN	NaN	-0.241868	0.530635	NaN	NaN	0.290617
	HMY1.vcf	NaN	NaN	NaN	NaN	NaN	0.749772	NaN	0.276782	NaN	NaN	NaN	NaN	NaN	NaN	NaN	-1.22353	NaN	-0.684349	NaN	NaN	-0.367841	NaN	0.867285	-0.386396	0.37665	NaN	NaN	1.64597	NaN	NaN	NaN	1.18884	NaN	NaN	-0.418857	NaN	-0.77841	0.0336434	-0.76362	0.489259	0.0522261	0.36252	-0.233417	NaN	1.5485	NaN	NaN	-0.961264
	HO1N1.vcf	NaN	NaN	NaN	1.33106	0.29155	0.773777	NaN	NaN	0.545687	0.693686	-0.216144	NaN	NaN	0.28583	NaN	0.845431	NaN	-0.22193	NaN	2.02649	NaN	1.63058	NaN	-0.186724	NaN	NaN	NaN	NaN	NaN	-0.295885	NaN	0.245564	1.15041	0.639382	NaN	0.233159	1.08849	NaN	NaN	NaN	0.244436	NaN	0.544191	0.954642	NaN	NaN	NaN	1.94348
	HO1U1.vcf	NaN	NaN	0.181878	-0.264491	-0.956223	NaN	NaN	NaN	0.0223171	NaN	NaN	NaN	NaN	0.891133	NaN	NaN	NaN	NaN	NaN	NaN	NaN	0.161653	NaN	0.613604	NaN	NaN	NaN	0.524504	NaN	NaN	NaN	NaN	-0.0787505	NaN	NaN	0.208969	NaN	NaN	NaN	NaN	0.0892996	0.36252	NaN	NaN	1.5262	NaN	NaN	-0.726376
	HOKUG.vcf	1.65492	-0.832321	-0.586721	0.32708	0.456342	NaN	NaN	NaN	NaN	0.407486	-0.0575013	NaN	NaN	0.439972	0.964894	-0.751504	NaN	-0.19824	NaN	NaN	0.0133051	0.696985	NaN	NaN	NaN	0.538127	NaN	0.741679	0.602659	-0.0442325	NaN	0.510769	0.296338	NaN	0.0746203	1.75672	-1.98708	0.494278	-0.361521	NaN	2.10082	1.62474	NaN	0.226371	2.60191	NaN	0.223094	0.74493
	HOP62.vcf	NaN	NaN	NaN	0.257259	0.248135	0.735558	NaN	NaN	0.336592	NaN	-0.354731	NaN	NaN	NaN	NaN	0.393011	-1.24438	NaN	NaN	1.8586	NaN	0.456781	NaN	NaN	1.57378	NaN	NaN	NaN	NaN	NaN	NaN	1.89712	NaN	NaN	NaN	NaN	0.161727	NaN	NaN	NaN	NaN	NaN	0.27473	1.83299	NaN	NaN	NaN	1.07312
	HOP92.vcf	NaN	NaN	NaN	NaN	-1.98804	0.987321	NaN	0.519456	1.13728	NaN	-0.428623	NaN	NaN	NaN	NaN	NaN	NaN	NaN	NaN	NaN	-0.056639	0.333834	NaN	NaN	NaN	NaN	NaN	0.621801	0.247394	NaN	NaN	NaN	NaN	NaN	NaN	NaN	-1.36508	-0.0198542	NaN	NaN	NaN	0.382984	NaN	NaN	1.67526	NaN	NaN	NaN
	HOS.vcf	NaN	-1.57116	1.28452	1.4624	-2.00966	1.34189	NaN	NaN	NaN	NaN	-0.430679	NaN	NaN	1.62064	NaN	-1.32449	NaN	-0.618047	-1.0104	-0.135561	-0.365446	NaN	NaN	2.52787	NaN	0.538127	NaN	0.57465	0.422362	2.16593	NaN	0.710883	0.994758	2.59299	-0.293111	3.64124	-2.38708	-0.23206	-0.744932	0.416298	0.315871	2.81183	NaN	0.56144	3.20251	1.01505	0.979572	-0.0230828
	HOTHC.vcf	NaN	NaN	-1.14213	-0.272382	-0.624778	0.42309	NaN	NaN	NaN	NaN	NaN	NaN	-1.22446	0.803154	0.342457	NaN	NaN	NaN	0.0408026	0.437167	NaN	NaN	NaN	-0.633807	0.179113	NaN	NaN	0.454542	0.081543	-0.705556	NaN	NaN	-0.365989	NaN	NaN	NaN	NaN	-0.129855	NaN	NaN	-0.188782	0.116518	NaN	NaN	1.37111	NaN	NaN	NaN
	HOUAI.vcf	-0.180237	-1.38996	-1.1832	NaN	0.236775	NaN	NaN	NaN	-0.310619	-0.0265763	-0.00739798	0.82676	NaN	NaN	NaN	-1.4449	NaN	-1.05259	NaN	NaN	-0.669045	-0.0648553	NaN	NaN	NaN	-1.68808	NaN	-0.0302753	-0.359373	-0.899768	NaN	-0.487056	NaN	NaN	0.49855	0.756721	-2.67536	0.80303	NaN	NaN	-0.363574	1.04956	NaN	NaN	1.85998	NaN	NaN	0.227081
	HPAC.vcf	1.59392	NaN	NaN	2.43859	0.449769	2.80312	NaN	3.49511	2.73896	NaN	2.39529	NaN	NaN	2.79949	1.89089	-0.514465	0.966729	0.830711	NaN	0.683247	1.23882	2.40463	2.90883	1.93676	2.83412	0.226925	1.56402	2.91291	NaN	NaN	NaN	3.17845	1.13949	NaN	1.20681	2.37206	0.125815	NaN	0.777455	2.89463	2.41436	1.81183	1.4853	2.45251	2.98011	NaN	NaN	NaN
	HPAFII.vcf	NaN	NaN	NaN	0.383823	2.17881	NaN	NaN	NaN	NaN	NaN	NaN	NaN	NaN	0.781294	NaN	0.52832	NaN	NaN	NaN	2.70334	NaN	NaN	NaN	0.353845	NaN	NaN	0.889418	1.37161	NaN	NaN	NaN	1.07845	1.57645	NaN	NaN	NaN	1.20715	NaN	NaN	NaN	0.528532	1.13376	NaN	0.785405	1.10675	NaN	NaN	2.85943
	HPBALL.vcf	NaN	-1.83232	NaN	-0.597454	-1.71529	NaN	NaN	NaN	NaN	NaN	-0.699866	-0.599954	NaN	-1.00734	NaN	-2.03476	NaN	NaN	-1.40789	0.0777913	-1.18982	NaN	-0.652421	NaN	-0.633118	NaN	NaN	NaN	NaN	NaN	NaN	-1.05083	-1.13077	NaN	NaN	NaN	-1.34706	NaN	-1.39187	NaN	0.0507019	-0.0545484	NaN	-1.22966	NaN	-0.944765	NaN	-1.43949
	HS229T.vcf	NaN	NaN	NaN	2.30734	1.54463	NaN	NaN	NaN	NaN	NaN	NaN	NaN	NaN	2.46154	NaN	NaN	NaN	NaN	NaN	NaN	NaN	NaN	NaN	NaN	NaN	NaN	NaN	NaN	NaN	NaN	NaN	NaN	2.30038	NaN	NaN	NaN	0.159763	NaN	NaN	NaN	2.68999	2.81183	NaN	2.98594	NaN	NaN	NaN	3.60233
	HS255T.vcf	NaN	-0.580485	NaN	0.451528	-0.48997	NaN	1.57694	NaN	1.80608	0.693686	NaN	1.5813	NaN	1.93571	NaN	NaN	NaN	NaN	NaN	0.882097	0.749232	NaN	NaN	NaN	NaN	NaN	1.11471	NaN	1.45159	1.40813	NaN	2.2711	1.23696	NaN	NaN	NaN	-0.368485	0.797576	NaN	NaN	1.47849	1.90346	NaN	1.8076	NaN	1.07658	NaN	-0.0244575
	HS274T.vcf	NaN	NaN	NaN	1.62145	NaN	NaN	NaN	NaN	NaN	NaN	NaN	NaN	NaN	1.92969	NaN	NaN	NaN	NaN	NaN	1.97758	NaN	NaN	NaN	NaN	NaN	NaN	NaN	NaN	NaN	NaN	NaN	2.63788	2.11791	NaN	NaN	NaN	0.665948	NaN	NaN	NaN	2.46219	NaN	NaN	2.25659	NaN	NaN	NaN	NaN
	HS281T.vcf	NaN	NaN	NaN	NaN	0.927348	NaN	NaN	NaN	NaN	NaN	NaN	NaN	NaN	NaN	NaN	0.439439	NaN	NaN	NaN	2.78588	NaN	NaN	NaN	NaN	NaN	NaN	NaN	NaN	NaN	NaN	NaN	NaN	NaN	NaN	NaN	NaN	NaN	NaN	NaN	NaN	NaN	NaN	NaN	NaN	NaN	1.89057	NaN	0.816959
	HS343T.vcf	NaN	NaN	0.435902	0.711965	-0.300253	NaN	NaN	NaN	1.15064	NaN	NaN	NaN	NaN	1.25161	NaN	NaN	NaN	NaN	NaN	1.66072	NaN	NaN	NaN	NaN	NaN	NaN	NaN	NaN	NaN	NaN	NaN	NaN	1.46323	NaN	NaN	NaN	0.835873	NaN	NaN	NaN	1.31587	NaN	NaN	2.47305	NaN	NaN	NaN	NaN
	HS445.vcf	NaN	NaN	NaN	0.930039	1.17368	1.78349	NaN	1.53251	NaN	NaN	NaN	1.81303	NaN	1.18553	NaN	1.97096	NaN	NaN	NaN	2.68945	NaN	NaN	NaN	0.504937	NaN	-0.321696	1.35757	1.63625	NaN	0.423727	NaN	NaN	1.0482	1.55692	NaN	NaN	1.34981	NaN	NaN	1.66126	1.94357	1.24923	NaN	3.81883	2.65576	NaN	NaN	4.09377
	HS578T.vcf	0.774799	0.438227	0.331951	0.455867	1.35461	1.86366	NaN	NaN	NaN	0.725165	0.667096	NaN	NaN	0.836577	NaN	-0.297527	NaN	0.367739	NaN	-0.0855621	0.88518	1.44796	NaN	NaN	NaN	-0.138832	NaN	NaN	1.18997	1.18574	NaN	1.6474	1.22153	NaN	0.819363	2.79736	0.219884	0.718142	NaN	1.57932	2.33801	1.69464	NaN	1.91194	2.14701	NaN	NaN	1.10783
	HS600T.vcf	NaN	NaN	NaN	-0.502249	NaN	2.26503	NaN	NaN	-0.175307	NaN	0.0502332	0.657755	NaN	0.167692	NaN	NaN	NaN	NaN	NaN	-0.989785	NaN	NaN	NaN	NaN	NaN	NaN	NaN	NaN	NaN	NaN	NaN	NaN	0.436268	NaN	-0.295685	NaN	-1.21799	NaN	NaN	NaN	0.602532	NaN	NaN	NaN	NaN	NaN	NaN	-0.995311
	HS604T.vcf	NaN	NaN	NaN	0.419395	NaN	NaN	NaN	NaN	NaN	NaN	NaN	NaN	NaN	1.12577	NaN	NaN	NaN	NaN	NaN	-0.0243195	NaN	NaN	-0.518898	NaN	NaN	NaN	NaN	NaN	NaN	NaN	NaN	2.33891	0.256482	NaN	NaN	NaN	-0.661082	NaN	NaN	NaN	0.458142	NaN	NaN	1.29266	NaN	NaN	NaN	-1.13549
	HS606T.vcf	1.14707	-0.270591	0.41124	NaN	1.80486	NaN	NaN	NaN	NaN	2.01173	1.65833	NaN	0.0497197	NaN	3.54986	0.0142293	NaN	1.65646	NaN	0.0396385	1.84581	1.73942	NaN	NaN	NaN	0.10319	NaN	NaN	1.29202	1.1018	1.00009	1.73606	NaN	NaN	0.923282	2.4837	0.322346	1.18209	NaN	NaN	1.38333	1.51227	0.903085	NaN	1.89765	NaN	NaN	2.71159
	HS611T.vcf	NaN	-0.847851	NaN	0.16557	1.14367	2.25148	-0.258344	NaN	0.550106	NaN	0.477753	NaN	NaN	0.632006	NaN	NaN	NaN	NaN	NaN	0.584537	NaN	NaN	NaN	NaN	NaN	NaN	NaN	NaN	NaN	NaN	NaN	2.76687	0.936914	NaN	NaN	NaN	-0.0835085	NaN	NaN	NaN	1.15002	1.53041	NaN	NaN	NaN	NaN	NaN	1.23693
	HS616T.vcf	NaN	NaN	NaN	2.10299	0.373148	3.46938	NaN	NaN	NaN	NaN	1.91612	NaN	NaN	2.34472	NaN	NaN	NaN	NaN	NaN	3.29005	NaN	NaN	NaN	NaN	NaN	NaN	NaN	NaN	NaN	NaN	NaN	2.63788	2.68865	NaN	NaN	NaN	-0.0999966	NaN	NaN	NaN	2.61599	NaN	NaN	NaN	NaN	NaN	NaN	2.89278
	HS633T.vcf	NaN	0.136785	NaN	2.29952	-0.757556	NaN	NaN	NaN	1.55011	NaN	NaN	NaN	NaN	3.12692	NaN	-0.877035	-0.0419887	NaN	NaN	1.48134	NaN	2.07759	NaN	0.704752	NaN	NaN	NaN	3.34763	1.67962	NaN	NaN	1.37801	1.13226	NaN	NaN	NaN	1.59125	NaN	0.467464	NaN	1.06141	1.53957	NaN	1.3594	1.90915	NaN	NaN	NaN
	HS675T.vcf	NaN	2.04215	2.08443	NaN	0.891279	NaN	3.90648	NaN	3.61343	3.16877	NaN	3.15699	NaN	2.9786	NaN	NaN	NaN	NaN	NaN	4.35104	2.47586	NaN	NaN	NaN	NaN	NaN	3.38999	NaN	3.08809	2.06465	NaN	2.77728	NaN	NaN	NaN	3.09376	0.440572	3.26246	NaN	NaN	NaN	NaN	NaN	3.06394	NaN	3.14433	NaN	2.55228
	HS683.vcf	NaN	NaN	NaN	1.52713	0.661273	NaN	NaN	NaN	NaN	NaN	NaN	NaN	NaN	1.54196	NaN	NaN	NaN	NaN	NaN	1.65869	NaN	NaN	NaN	NaN	NaN	NaN	NaN	NaN	NaN	1.09554	NaN	2.83053	1.45419	NaN	NaN	NaN	1.08642	NaN	1.0308	NaN	1.768	NaN	NaN	NaN	NaN	NaN	NaN	2.99491
	HS695T.vcf	NaN	NaN	NaN	0.133939	0.382506	NaN	NaN	NaN	NaN	NaN	NaN	0.549088	NaN	0.14309	NaN	-1.91124	NaN	NaN	-0.162731	1.05558	NaN	NaN	NaN	NaN	NaN	NaN	NaN	0.631419	NaN	NaN	NaN	NaN	0.206262	NaN	NaN	NaN	-1.90735	NaN	NaN	NaN	0.549905	0.59579	NaN	NaN	2.01074	NaN	NaN	1.2546
	HS729.vcf	5.81529	5.72665	5.51173	6.73575	4.88468	3.99295	6.76446	5.96023	5.80368	6.3455	5.70272	5.90747	4.61349	5.69362	4.91026	5.29915	5.04027	4.61695	6.30021	6.66642	5.47128	5.72578	6.29103	4.66127	5.51774	4.88929	6.26446	4.66955	4.80644	4.13993	3.879	3.95981	5.11661	5.32909	5.47862	4.77014	5.26751	5.97801	5.90617	5.06015	4.768	5.4248	6.90794	5.7832	4.49989	6.08396	6.77974	6.82409
	HS746T.vcf	NaN	NaN	NaN	1.59729	-0.256711	2.44862	NaN	2.15064	0.865411	NaN	0.0675457	NaN	NaN	1.56045	NaN	NaN	0.299628	0.0628846	NaN	-0.24373	0.493134	0.822516	2.31864	0.329461	1.07366	-0.67277	0.985233	NaN	NaN	1.92492	NaN	2.78252	0.63146	NaN	0.461132	NaN	0.373593	NaN	NaN	1.18658	1.77805	NaN	0.827984	1.92806	NaN	NaN	NaN	1.97554
	HS751T.vcf	NaN	NaN	NaN	3.37147	2.83881	3.50109	NaN	NaN	NaN	NaN	2.45479	NaN	NaN	3.16415	NaN	NaN	NaN	NaN	NaN	3.98265	NaN	NaN	NaN	NaN	NaN	NaN	NaN	NaN	NaN	NaN	NaN	NaN	2.82192	NaN	NaN	NaN	0.984396	NaN	NaN	NaN	3.47849	NaN	NaN	NaN	NaN	NaN	NaN	3.03444
	HS766T.vcf	NaN	NaN	NaN	2.66098	NaN	NaN	NaN	NaN	NaN	NaN	NaN	NaN	NaN	2.12233	NaN	NaN	NaN	1.83071	NaN	NaN	NaN	NaN	NaN	NaN	NaN	NaN	NaN	NaN	NaN	NaN	NaN	NaN	2.5473	NaN	NaN	NaN	NaN	NaN	NaN	NaN	2.61599	NaN	NaN	2.07736	2.87493	NaN	NaN	1.82189
	HS819T.vcf	NaN	NaN	NaN	-0.0669392	-0.829567	NaN	NaN	NaN	NaN	NaN	NaN	0.987062	NaN	0.627123	NaN	NaN	NaN	NaN	NaN	0.547433	NaN	NaN	NaN	NaN	1.00539	NaN	NaN	NaN	NaN	NaN	NaN	NaN	0.662376	NaN	NaN	NaN	-1.74385	NaN	NaN	NaN	0.926695	NaN	NaN	2.32698	NaN	NaN	NaN	0.478386
	HS834T.vcf	1.67422	-0.863215	0.977979	0.194282	1.70235	NaN	NaN	NaN	1.46838	1.5647	0.581704	1.27246	NaN	0.894062	NaN	-0.516805	-1.04199	0.226383	NaN	-0.33215	0.550761	1.28195	NaN	NaN	NaN	0.850071	NaN	NaN	2.3072	2.73784	NaN	1.66664	0.962337	NaN	0.487443	2.59573	0.339844	0.438034	NaN	NaN	2.15656	1.47664	NaN	NaN	2.76641	1.91996	NaN	2.06452
	HS839T.vcf	NaN	NaN	NaN	NaN	2.3083	3.16006	NaN	NaN	NaN	NaN	1.76726	NaN	NaN	NaN	NaN	NaN	NaN	NaN	NaN	2.87501	NaN	NaN	NaN	NaN	NaN	NaN	NaN	NaN	NaN	NaN	NaN	NaN	1.99476	NaN	NaN	NaN	1.93317	NaN	NaN	NaN	NaN	NaN	NaN	NaN	3.28997	NaN	NaN	3.32055
	HS840T.vcf	3.27383	1.8495	1.3166	3.07602	2.54463	2.76413	NaN	NaN	NaN	2.97974	3.11776	NaN	NaN	2.74911	NaN	1.6438	NaN	2.06288	NaN	1.87501	2.28321	2.82823	NaN	NaN	NaN	0.995334	NaN	NaN	2.80336	1.9586	NaN	2.61902	2.36673	NaN	2.17796	3.34168	1.29335	3.175	NaN	NaN	3.30857	2.37476	NaN	NaN	3.78747	NaN	NaN	3.53059
	HS852T.vcf	NaN	NaN	NaN	0.836553	NaN	NaN	NaN	NaN	NaN	NaN	0.447219	NaN	NaN	1.13614	NaN	-1.08057	NaN	NaN	NaN	0.936408	NaN	NaN	NaN	NaN	NaN	NaN	NaN	NaN	NaN	NaN	NaN	NaN	1.20626	NaN	NaN	NaN	-1.25159	NaN	NaN	NaN	1.09872	NaN	NaN	0.936185	NaN	NaN	NaN	0.364258
	HS863T.vcf	NaN	NaN	NaN	0.803	NaN	2.45379	NaN	NaN	NaN	NaN	0.771982	NaN	NaN	1.32878	NaN	NaN	NaN	NaN	NaN	NaN	0.693248	NaN	NaN	NaN	NaN	NaN	NaN	NaN	NaN	NaN	NaN	NaN	1.20626	NaN	NaN	1.65986	NaN	0.964782	NaN	NaN	1.21682	NaN	NaN	0.864632	NaN	NaN	NaN	NaN
	HS870T.vcf	NaN	NaN	NaN	1.41305	-0.361328	NaN	NaN	NaN	NaN	NaN	NaN	2.12951	NaN	1.79218	NaN	NaN	NaN	NaN	NaN	2.33798	NaN	NaN	NaN	NaN	NaN	NaN	NaN	NaN	NaN	NaN	NaN	NaN	1.77612	NaN	NaN	NaN	-0.492314	NaN	NaN	NaN	2.13057	NaN	NaN	1.43512	2.26022	NaN	NaN	NaN
	HS888T.vcf	NaN	NaN	NaN	2.4472	0.101846	NaN	NaN	NaN	NaN	NaN	NaN	NaN	NaN	1.96621	NaN	NaN	NaN	NaN	NaN	1.72725	NaN	NaN	1.5255	NaN	NaN	NaN	NaN	NaN	NaN	NaN	NaN	NaN	1.84538	NaN	NaN	NaN	0.245693	NaN	NaN	NaN	1.98373	2.11995	NaN	2.42651	NaN	NaN	NaN	NaN
	HS895T.vcf	NaN	NaN	NaN	1.67103	1.73928	3.50109	NaN	NaN	2.24062	2.12613	1.67592	NaN	NaN	2.34472	NaN	-0.0994275	NaN	NaN	NaN	1.80597	NaN	NaN	NaN	NaN	NaN	NaN	NaN	NaN	2.56566	NaN	NaN	NaN	2.13226	NaN	NaN	NaN	-0.441465	NaN	NaN	NaN	3.38333	NaN	NaN	2.75274	NaN	NaN	NaN	4.36786
	HS936T.vcf	NaN	NaN	NaN	NaN	0.129591	0.680063	NaN	NaN	NaN	NaN	-0.369815	NaN	-0.80014	0.196332	NaN	NaN	NaN	NaN	NaN	0.441525	NaN	NaN	NaN	NaN	NaN	NaN	NaN	NaN	NaN	NaN	NaN	NaN	NaN	NaN	0.0779483	NaN	-2.05631	0.243798	NaN	NaN	NaN	NaN	NaN	0.264239	NaN	NaN	NaN	NaN
	HS939T.vcf	NaN	NaN	NaN	0.764817	-1.08628	1.0214	NaN	NaN	NaN	NaN	0.276455	NaN	NaN	0.749114	NaN	NaN	NaN	NaN	NaN	NaN	NaN	NaN	0.88164	NaN	NaN	NaN	NaN	1.19009	NaN	NaN	NaN	NaN	0.731724	NaN	0.802749	NaN	NaN	NaN	NaN	NaN	1.07994	NaN	NaN	1.72607	NaN	NaN	NaN	0.472557
	HS940T.vcf	NaN	NaN	1.06506	NaN	0.253849	NaN	NaN	NaN	NaN	1.6427	NaN	NaN	0.906129	NaN	NaN	0.724416	NaN	NaN	2.00428	NaN	NaN	NaN	NaN	NaN	NaN	NaN	NaN	NaN	NaN	NaN	NaN	NaN	NaN	NaN	NaN	NaN	NaN	1.50757	NaN	NaN	NaN	NaN	NaN	NaN	NaN	NaN	NaN	NaN
	HS944T.vcf	NaN	NaN	NaN	0.154949	-0.368784	2.09208	-0.352251	1.71892	1.26948	NaN	0.864776	NaN	NaN	0.139609	NaN	NaN	-0.425172	-0.272718	NaN	-0.705232	0.0802709	0.916766	1.8362	0.374484	1.86679	NaN	0.500691	0.833053	NaN	NaN	NaN	2.75653	NaN	NaN	0.0913377	0.876797	-1.02643	NaN	NaN	2.03323	0.554218	0.939377	0.253514	1.81883	2.09357	NaN	NaN	NaN
	HSC1.vcf	0.113754	-0.0600571	-0.711741	0.94521	0.228876	NaN	NaN	0.391039	1.1142	0.126127	0.996742	NaN	NaN	0.794918	NaN	-0.489264	NaN	-0.552292	NaN	NaN	-0.100493	1.33383	NaN	NaN	0.482359	-1.31432	NaN	0.621801	0.25106	-0.324174	NaN	1.14434	-0.0725051	NaN	1.00328	1.83565	-2.26627	0.129748	NaN	0.651926	1.33059	1.51227	NaN	NaN	2.08485	0.0865457	NaN	0.384182
	HSC2.vcf	NaN	-1.82763	NaN	0.3572	0.769877	NaN	NaN	NaN	-0.425347	NaN	NaN	NaN	NaN	-0.43021	0.258625	-0.290979	NaN	-1.0124	NaN	1.52091	NaN	-0.0114742	NaN	NaN	NaN	NaN	NaN	0.168921	NaN	-0.733949	-0.537564	-0.0654758	-0.596747	NaN	NaN	NaN	-0.478508	NaN	NaN	0.156561	-0.319465	1.06271	NaN	1.96292	1.28997	NaN	NaN	1.94443
	HSC3.vcf	NaN	NaN	-0.805903	0.754091	-1.8904	0.693737	NaN	0.336592	1.04085	NaN	NaN	NaN	NaN	-0.0733163	NaN	NaN	-0.603587	NaN	NaN	-0.909948	NaN	0.325729	1.62826	NaN	NaN	NaN	1.3859	1.61702	NaN	NaN	NaN	1.18884	0.0861199	NaN	NaN	NaN	-2.43498	NaN	NaN	NaN	0.186378	0.358461	NaN	NaN	1.627	NaN	NaN	NaN
	HSC39.vcf	NaN	NaN	-0.867668	1.02678	0.405852	NaN	NaN	NaN	0.258589	NaN	NaN	NaN	NaN	0.157097	NaN	-0.40923	NaN	NaN	NaN	1.16589	NaN	0.413192	0.153938	NaN	NaN	NaN	NaN	0.783959	NaN	NaN	NaN	0.0688253	0.0896173	NaN	NaN	NaN	-0.649927	NaN	NaN	NaN	0.133791	0.354415	NaN	0.153492	1.7769	NaN	NaN	3.13111
	HSC4.vcf	NaN	NaN	NaN	-0.0669392	NaN	0.666516	NaN	NaN	NaN	0.216438	-0.384743	NaN	NaN	0.0783536	NaN	-2.07581	NaN	NaN	NaN	NaN	NaN	0.524739	NaN	NaN	NaN	-1.18002	NaN	NaN	NaN	NaN	NaN	NaN	0.0212303	NaN	NaN	NaN	-2.24974	NaN	NaN	NaN	0.227116	NaN	NaN	-0.00135073	NaN	NaN	NaN	-0.476124
	HSC5.vcf	NaN	NaN	NaN	0.16557	-0.864268	NaN	NaN	NaN	0.328978	NaN	-0.629988	NaN	-0.894703	NaN	NaN	NaN	NaN	NaN	NaN	-0.702865	NaN	0.421805	NaN	NaN	NaN	NaN	NaN	NaN	NaN	-0.516235	NaN	0.101174	NaN	NaN	NaN	NaN	NaN	NaN	NaN	NaN	NaN	NaN	NaN	1.59644	0.504243	NaN	NaN	-0.28978
	HSJDDIPG007.vcf	NaN	NaN	NaN	NaN	-0.114646	1.37089	NaN	0.0979341	NaN	1.21768	NaN	NaN	NaN	-0.0703138	NaN	NaN	NaN	-0.811584	-1.19736	NaN	-0.407951	NaN	0.496485	0.285799	0.281826	-1.09644	NaN	0.617016	NaN	0.199096	NaN	1.86344	NaN	NaN	-0.421216	NaN	-1.4447	NaN	-0.978833	0.34685	0.183035	0.605376	0.815838	NaN	2.35661	NaN	NaN	NaN
	HSKTC.vcf	NaN	NaN	-1.11409	-0.794803	-2.05427	NaN	NaN	NaN	0.491566	NaN	0.310402	-0.0252159	NaN	-0.389835	NaN	NaN	NaN	NaN	NaN	-1.45538	NaN	0.0143466	NaN	NaN	0.0298473	NaN	NaN	0.391897	NaN	NaN	-0.331114	0.0688253	NaN	NaN	NaN	0.243651	NaN	NaN	-1.05515	0.176507	NaN	0.310633	NaN	NaN	1.69502	NaN	-0.823391	NaN
	HSOS1.vcf	NaN	NaN	NaN	0.249706	-1.04732	1.01567	NaN	-0.0436805	-0.476205	NaN	NaN	NaN	NaN	0.786728	NaN	NaN	-1.04849	-0.957015	NaN	-1.32139	NaN	0.094703	-0.587204	NaN	NaN	NaN	-0.230065	0.533493	NaN	NaN	NaN	1.36617	-0.215404	NaN	NaN	NaN	NaN	NaN	NaN	NaN	0.00128457	0.503278	NaN	NaN	1.58491	NaN	NaN	NaN
	HSPSS.vcf	NaN	NaN	NaN	NaN	NaN	NaN	NaN	NaN	0.554538	NaN	NaN	NaN	NaN	NaN	NaN	NaN	NaN	NaN	-0.288505	NaN	NaN	NaN	NaN	NaN	NaN	NaN	NaN	1.26296	NaN	NaN	NaN	NaN	NaN	NaN	NaN	NaN	NaN	NaN	NaN	NaN	NaN	2.07931	NaN	NaN	2.16069	NaN	NaN	NaN
	HSQ89.vcf	NaN	NaN	-1.08838	NaN	-2.31769	NaN	-0.877788	NaN	NaN	NaN	NaN	NaN	NaN	NaN	NaN	NaN	-1.84686	NaN	NaN	NaN	NaN	NaN	NaN	NaN	NaN	NaN	NaN	0.433356	-0.0314213	NaN	NaN	NaN	NaN	NaN	NaN	NaN	-2.76339	-0.284432	NaN	NaN	NaN	0.342342	NaN	NaN	1.56659	-0.135371	NaN	NaN
	HSSCH2.vcf	NaN	-1.1741	NaN	-0.107203	NaN	0.541734	NaN	-0.37729	-0.830787	NaN	-0.948332	NaN	NaN	-0.53193	NaN	NaN	-1.38634	NaN	-1.61631	-1.66689	NaN	-0.139934	-0.915788	-0.282121	NaN	NaN	-0.545043	0.207963	NaN	NaN	NaN	1.23117	-0.54581	NaN	NaN	NaN	-2.9726	NaN	-1.38706	NaN	-0.28849	0.00447207	NaN	NaN	1.37111	NaN	NaN	NaN
	HT.vcf	-0.686998	-1.92894	-0.236631	-0.794803	-0.378666	0.385615	NaN	NaN	NaN	-0.699125	-0.596488	NaN	NaN	-1.11907	NaN	-1.98915	NaN	-1.56346	-0.451574	1.12117	-1.2701	-0.618657	NaN	NaN	NaN	-2.2603	-0.618186	1.12297	0.668138	-1.55056	NaN	-1.06984	-1.19111	NaN	-1.07072	0.775206	-0.121692	-0.819687	NaN	NaN	0.00275746	-0.720394	-0.707348	0.531885	0.573435	NaN	-0.741963	-0.345836
	HT1080.vcf	NaN	NaN	NaN	1.36738	1.45634	2.00426	NaN	NaN	1.57691	0.5647	0.230232	NaN	NaN	0.754428	NaN	0.705743	NaN	NaN	NaN	2.68118	NaN	1.11901	NaN	NaN	NaN	-0.412042	NaN	1.4631	1.25474	NaN	NaN	1.18537	0.693969	NaN	NaN	NaN	2.0298	NaN	NaN	NaN	0.798371	1.16177	NaN	3.46912	1.57115	NaN	NaN	3.98352
	HT115.vcf	NaN	-1.59651	NaN	-2.44464	-1.54914	-0.963189	-0.998371	-0.12284	-0.480544	-2.25279	-2.10914	-1.48131	-3.66101	-1.86733	-0.885795	-3.376	-2.36681	-1.72857	NaN	-1.30158	-0.485525	-2.37564	-0.429281	-1.23657	-1.45954	-2.10739	-1.35698	-0.756219	-1.71128	-0.664104	-2.59646	0.0895375	-2.7381	-2.14283	-1.4925	-0.871556	-1.82968	-2.46603	-0.58654	-1.06418	-2.3469	-1.31872	-2.21133	-0.717905	-1.01685	-1.03736	NaN	-1.17481
	HT1197.vcf	NaN	NaN	NaN	-0.447543	0.373148	NaN	NaN	NaN	-0.103981	NaN	NaN	NaN	NaN	NaN	NaN	-2.25049	NaN	-0.59646	NaN	-0.0394066	NaN	0.57189	NaN	NaN	0.529525	NaN	NaN	NaN	NaN	NaN	NaN	1.78252	NaN	NaN	NaN	NaN	-0.397121	NaN	NaN	NaN	0.35296	NaN	NaN	1.83583	NaN	NaN	-0.53408	0.0444899
	HT1376.vcf	NaN	NaN	NaN	1.17985	-1.62996	1.33473	NaN	0.832745	0.439402	NaN	NaN	0.818508	-0.663567	1.34874	NaN	-1.67604	-0.158802	NaN	NaN	NaN	NaN	0.845508	1.23271	NaN	NaN	-0.773075	0.50957	0.895419	NaN	NaN	NaN	1.58203	0.292302	NaN	NaN	NaN	NaN	NaN	NaN	NaN	0.643302	0.639438	NaN	NaN	1.91493	NaN	0.205038	NaN
	HT144.vcf	NaN	NaN	NaN	2.83091	0.530689	3.09813	NaN	3.25498	1.9681	NaN	NaN	NaN	NaN	NaN	NaN	NaN	1.5257	1.18218	NaN	0.954976	1.40057	2.07759	3.48987	1.18392	2.02985	NaN	2.19121	2.99744	NaN	NaN	NaN	3.46796	NaN	NaN	1.46985	NaN	0.604548	NaN	NaN	2.25563	1.58919	1.83419	2.11633	1.68955	3.30508	NaN	NaN	NaN
	HT144SKINFV1.vcf	NaN	NaN	NaN	1.80854	-0.517064	NaN	NaN	NaN	NaN	NaN	NaN	NaN	NaN	NaN	NaN	NaN	NaN	NaN	NaN	NaN	NaN	NaN	NaN	NaN	NaN	NaN	NaN	1.99744	NaN	NaN	NaN	NaN	NaN	NaN	NaN	NaN	NaN	NaN	NaN	NaN	NaN	1.72567	NaN	NaN	2.83054	NaN	NaN	NaN
	HT144SKINFV2.vcf	NaN	NaN	NaN	NaN	-0.81872	NaN	NaN	NaN	NaN	NaN	NaN	NaN	NaN	NaN	NaN	NaN	NaN	NaN	NaN	NaN	NaN	NaN	NaN	NaN	1.58733	NaN	NaN	1.69555	NaN	NaN	NaN	NaN	NaN	NaN	NaN	NaN	NaN	1.16794	NaN	NaN	NaN	1.47664	NaN	NaN	2.627	NaN	NaN	NaN
	HT144SKINFV3.vcf	NaN	NaN	NaN	1.78651	-0.626852	NaN	NaN	NaN	NaN	NaN	0.684798	NaN	NaN	NaN	NaN	-0.500344	NaN	NaN	NaN	NaN	NaN	NaN	NaN	NaN	NaN	NaN	NaN	2.90122	NaN	NaN	NaN	NaN	NaN	NaN	NaN	NaN	NaN	NaN	NaN	NaN	NaN	1.56741	NaN	NaN	2.83054	NaN	NaN	NaN
	HT29.vcf	NaN	NaN	NaN	0.440737	-1.91098	NaN	NaN	NaN	1.33914	NaN	0.487429	NaN	NaN	0.730668	NaN	-2.41259	NaN	NaN	NaN	NaN	NaN	0.115511	NaN	NaN	0.252754	NaN	NaN	0.588635	NaN	NaN	NaN	0.515122	-0.0849691	NaN	NaN	0.290021	-2.60346	NaN	NaN	0.452317	0.240955	0.516782	NaN	NaN	1.70501	NaN	NaN	NaN
	HT3.vcf	NaN	NaN	NaN	0.442889	NaN	1.36359	0.0603958	NaN	NaN	NaN	0.0588635	NaN	NaN	0.532796	NaN	-1.47168	NaN	NaN	NaN	NaN	NaN	NaN	NaN	0.289714	NaN	NaN	NaN	1.10053	NaN	NaN	NaN	NaN	0.490716	NaN	NaN	NaN	NaN	NaN	NaN	NaN	0.728469	1.99499	NaN	NaN	2.28247	NaN	NaN	NaN
	HT55.vcf	NaN	-1.00294	-1.01749	0.0267752	-0.0817541	0.0242787	NaN	NaN	NaN	NaN	-0.879234	-0.0404183	NaN	-0.382592	NaN	NaN	NaN	NaN	NaN	-0.968267	NaN	NaN	NaN	NaN	NaN	NaN	NaN	NaN	NaN	NaN	NaN	-0.411107	0.554531	NaN	NaN	NaN	NaN	NaN	NaN	NaN	-0.114646	NaN	NaN	-0.523246	NaN	-0.112333	NaN	NaN
	HTCC3.vcf	NaN	NaN	NaN	1.15143	-1.42708	2.1664	NaN	1.67967	0.237056	NaN	NaN	NaN	NaN	0.229247	NaN	-1.7732	-0.356947	-0.411047	-0.384289	-0.54003	0.0900964	0.538723	1.75996	0.0351992	0.705455	NaN	0.532007	0.991235	NaN	NaN	NaN	2.99828	0.0722143	NaN	0.0913377	NaN	-1.91203	NaN	-0.32424	0.991413	1.58478	0.839841	0.148606	NaN	1.86931	NaN	NaN	-0.404026
	HTMMT.vcf	NaN	NaN	NaN	-0.185902	NaN	NaN	NaN	NaN	NaN	-0.0515586	NaN	NaN	NaN	NaN	NaN	NaN	NaN	NaN	NaN	0.0416216	NaN	NaN	NaN	NaN	NaN	NaN	NaN	0.655749	NaN	NaN	NaN	NaN	NaN	NaN	NaN	0.434793	-2.37188	NaN	NaN	NaN	NaN	0.494345	NaN	NaN	1.82508	NaN	NaN	NaN
	HUCCT1.vcf	-0.611305	-1.08779	-1.36908	-0.986077	0.887721	0.324061	NaN	NaN	NaN	-0.792852	-1.0374	NaN	-1.60083	-0.560028	NaN	0.239581	NaN	-1.16196	-0.5464	1.24365	-0.788251	-0.247059	NaN	-0.548667	NaN	-1.7459	NaN	0.100534	-0.325311	-0.455723	-0.532977	0.0688253	0.445201	NaN	-0.896844	1.04095	-0.545049	0.214429	NaN	NaN	0.62051	0.960751	-1.01623	0.262322	1.90147	NaN	NaN	1.51287
	HUG1N.vcf	NaN	NaN	NaN	-0.361387	-0.856334	NaN	NaN	NaN	NaN	NaN	NaN	NaN	NaN	-0.105938	NaN	NaN	NaN	NaN	NaN	-1.03753	NaN	NaN	NaN	NaN	NaN	NaN	NaN	NaN	NaN	NaN	NaN	1.5684	-0.0973263	NaN	NaN	NaN	-0.320045	NaN	NaN	NaN	0.247925	NaN	NaN	NaN	NaN	NaN	NaN	-0.795639
	HUH1.vcf	0.0212625	-1.36643	NaN	-0.36631	NaN	NaN	NaN	0.240623	NaN	NaN	NaN	NaN	NaN	-0.067305	NaN	NaN	NaN	NaN	NaN	-1.01862	NaN	NaN	-0.229391	NaN	NaN	NaN	NaN	NaN	NaN	NaN	-0.192553	NaN	-0.145723	NaN	-0.392647	NaN	-1.40212	NaN	-0.767329	NaN	-0.0705061	NaN	NaN	NaN	NaN	NaN	NaN	NaN
	HUH28.vcf	NaN	NaN	NaN	0.0995872	0.233949	NaN	-0.160631	NaN	0.14729	NaN	NaN	NaN	-1.05929	1.20722	NaN	NaN	-1.37776	NaN	-0.522703	1.76389	NaN	NaN	NaN	NaN	NaN	NaN	NaN	NaN	NaN	-0.390333	NaN	0.0881474	-0.00195929	NaN	NaN	NaN	-1.16609	NaN	-0.521599	NaN	0.0250332	0.378868	NaN	NaN	0.589529	NaN	NaN	0.5279
	HUH6.vcf	NaN	-0.931857	NaN	0.0300063	-0.117599	NaN	NaN	NaN	NaN	NaN	NaN	NaN	NaN	0.199952	NaN	-1.88249	NaN	NaN	NaN	0.925381	NaN	NaN	NaN	0.105917	NaN	NaN	0.491868	NaN	NaN	NaN	NaN	NaN	0.194917	NaN	NaN	0.595729	-1.03073	NaN	NaN	NaN	1.22712	NaN	0.181621	NaN	NaN	NaN	0.0681869	-0.422912
	HUH7.vcf	-0.847861	-1.25437	-0.169187	-1.19838	1.03286	NaN	NaN	NaN	NaN	-0.958862	0.317289	NaN	-1.85941	-0.818059	NaN	-1.4964	NaN	-1.47554	-1.73498	2.29319	-1.11767	-0.351837	NaN	-0.984385	NaN	-1.86854	NaN	NaN	-0.539945	0.560708	NaN	-0.460705	-0.912132	NaN	-1.18897	0.688241	-0.614023	-0.967959	NaN	NaN	0.312214	-0.416104	NaN	-1.09406	0.0200625	NaN	NaN	0.875579
	HUNS1.vcf	NaN	NaN	-1.15044	-0.591159	-0.59965	0.404231	NaN	NaN	NaN	NaN	NaN	NaN	NaN	-0.323295	0.313968	NaN	NaN	NaN	-1.08934	-1.23557	NaN	-0.0679347	NaN	NaN	NaN	NaN	-0.197704	1.07079	NaN	NaN	NaN	NaN	-0.398808	NaN	-0.643609	-0.0448977	-2.66154	-0.400503	NaN	NaN	-0.302869	1.10288	NaN	0.36968	1.85256	-0.340106	NaN	NaN
	HUO3N1.vcf	NaN	NaN	-1.37736	NaN	NaN	NaN	NaN	NaN	NaN	NaN	-0.904611	-0.0938576	-1.63515	NaN	NaN	NaN	-1.309	-0.299685	NaN	-0.0660494	NaN	NaN	-0.910799	NaN	NaN	-1.64166	NaN	1.17243	NaN	0.550685	NaN	0.101174	NaN	0.453826	NaN	NaN	-2.96024	NaN	-1.42746	NaN	NaN	0.0365333	-1.02349	-0.762372	1.39515	NaN	NaN	NaN
	HUO9.vcf	-0.0362712	NaN	-0.889338	0.653487	-1.90586	1.15374	NaN	NaN	-0.112393	NaN	-0.416221	NaN	NaN	-0.0307019	0.95858	-2.25891	NaN	NaN	NaN	NaN	NaN	0.358426	NaN	NaN	NaN	-1.1908	0.107953	0.565402	0.377592	-0.105279	NaN	0.430482	0.0722143	NaN	NaN	0.345445	NaN	NaN	0.274002	NaN	1.13702	0.489899	NaN	-0.273929	2.34095	0.037414	-0.472586	NaN
	HUPT3.vcf	0.871733	1.15318	-0.397279	0.808538	1.86084	NaN	NaN	NaN	NaN	1.97342	-0.0733843	NaN	NaN	0.651701	NaN	0.202858	NaN	0.00674157	NaN	2.62262	0.242465	1.03072	NaN	-0.164004	NaN	-0.776659	NaN	NaN	0.84154	-0.291115	NaN	0.633143	0.514023	NaN	0.285425	1.72207	0.17456	1.02725	0.0372511	NaN	1.41436	0.851201	NaN	NaN	1.96804	NaN	NaN	2.5071
	HUPT4.vcf	-0.23558	-0.617197	-0.909057	0.430027	0.763523	NaN	NaN	NaN	-0.358554	-0.303716	0.449109	0.0925555	NaN	-0.279767	NaN	0.172377	NaN	-0.839419	NaN	0.409588	-0.453755	1.21305	NaN	NaN	NaN	-1.26413	NaN	NaN	0.104574	-0.194818	NaN	1.52387	-0.100399	NaN	-0.380574	1.45497	-0.199751	-0.378988	NaN	NaN	1.04918	0.306718	-0.557347	-0.390625	1.65093	NaN	NaN	1.71316
	HUT102.vcf	-0.254842	NaN	NaN	-0.674905	-2.46931	2.50645	NaN	-0.813693	-0.299611	NaN	0.28881	NaN	NaN	0.0900625	NaN	-3.33514	-1.88612	NaN	-2.16492	-1.09281	NaN	-0.541004	-1.47338	NaN	-0.496393	NaN	-0.0544623	-0.0753163	-0.47485	-0.481071	-0.701881	1.175	-0.788032	NaN	-1.39385	-0.13405	-3.34187	NaN	-1.89232	-0.433893	0.462189	-0.105384	-1.71005	-1.3967	1.67199	NaN	-1.81191	NaN
	HUT78.vcf	NaN	NaN	NaN	1.97916	-0.943797	2.55832	NaN	2.55898	2.7356	NaN	1.31729	NaN	NaN	2.35008	1.61788	NaN	0.420161	0.312244	0.285791	-0.0109876	0.625	1.18346	2.54364	2.01453	2.96947	-0.182719	1.25696	3.07406	NaN	NaN	0.728221	2.92002	0.646835	NaN	1.68642	1.31194	-0.405437	NaN	NaN	2.57932	2.56869	1.27195	1.82798	0.847285	2.67526	NaN	NaN	NaN
	HUTU80.vcf	NaN	NaN	NaN	0.594892	0.52377	2.53351	NaN	1.44762	1.04708	NaN	0.798236	NaN	NaN	1.17124	NaN	NaN	-0.120906	-0.556025	-0.877922	NaN	0.997809	0.461214	1.37982	0.67885	1.65228	NaN	0.33372	0.811027	NaN	NaN	NaN	3.21338	0.532944	NaN	-0.15535	0.960862	-2.19899	NaN	NaN	1.69923	1.54561	0.909382	-0.41222	NaN	2.23831	NaN	NaN	NaN
	IALM.vcf	NaN	NaN	NaN	1.32311	NaN	NaN	NaN	NaN	0.229949	NaN	NaN	NaN	NaN	-0.00577351	NaN	NaN	NaN	NaN	NaN	NaN	NaN	0.474593	NaN	NaN	NaN	NaN	NaN	0.861068	NaN	NaN	NaN	0.157888	0.11434	NaN	NaN	NaN	-2.03931	NaN	NaN	0.861961	0.360494	0.268141	NaN	NaN	1.50861	NaN	NaN	NaN
	ICC10.vcf	-0.63698	-1.09692	-1.20862	-0.989273	-0.425296	NaN	-1.52138	-0.21751	-0.734161	-0.805758	0.6309	1.52353	NaN	0.496727	NaN	-1.24392	NaN	-1.13725	NaN	-1.59595	0.273849	1.49565	NaN	-0.183903	NaN	-1.52716	NaN	1.10388	-0.0404476	1.27486	NaN	0.430482	-0.401302	NaN	-0.78771	1.22621	-1.32473	0.238246	NaN	1.12392	0.82418	1.13723	NaN	-0.749128	1.96404	NaN	NaN	-0.582608
	ICC106.vcf	-0.603312	-1.04801	-1.15733	-0.969994	-0.348187	1.05631	-1.46718	-0.196563	NaN	-0.783562	0.0719065	NaN	NaN	0.572134	NaN	-1.78003	NaN	-1.10704	NaN	NaN	0.338743	0.947528	NaN	-0.0353466	NaN	-1.49923	NaN	1.16892	0.0460783	0.805182	NaN	0.459544	-0.335018	NaN	-0.737476	1.33419	-1.2479	-0.748765	NaN	0.213805	0.899004	1.16531	NaN	NaN	2.0211	NaN	NaN	-0.530348
	ICC108.vcf	-0.451309	-0.841659	-1.03554	-0.733243	-0.242577	NaN	-1.23388	-0.0200292	NaN	-0.566751	-0.779483	NaN	NaN	0.74382	NaN	-1.57073	-2.0848	-0.922731	NaN	NaN	0.495308	1.12251	NaN	-0.0164464	NaN	-1.34844	NaN	1.28937	0.232821	0.820585	NaN	0.528257	-0.169326	NaN	-0.581681	1.33046	-1.68632	-0.514519	NaN	0.309665	1.02503	1.33435	NaN	NaN	2.10234	NaN	NaN	-0.310212
	ICC12.vcf	1.98165	NaN	NaN	2.99802	0.516883	2.17277	NaN	2.48944	3.62582	NaN	2.67297	NaN	NaN	2.70729	2.37152	NaN	NaN	NaN	NaN	NaN	NaN	3.05062	NaN	1.11979	NaN	0.61119	NaN	3.04807	NaN	NaN	NaN	1.75653	1.73172	NaN	NaN	1.55161	NaN	NaN	1.33036	2.32814	1.50329	1.56741	NaN	1.53343	3.01695	NaN	NaN	NaN
	ICC137.vcf	1.79051	0.161447	0.499468	1.29175	1.68269	NaN	NaN	NaN	NaN	1.60317	0.76726	NaN	NaN	1.35276	NaN	0.936405	NaN	0.572559	NaN	NaN	1.28321	1.80551	NaN	NaN	NaN	0.219765	NaN	1.98506	2.80336	0.797542	NaN	1.33122	0.887375	NaN	1.28158	2.53433	-0.993712	1.4128	NaN	NaN	2.49498	3.25929	NaN	NaN	3.52916	NaN	NaN	1.71251
	ICC15.vcf	NaN	NaN	NaN	0.906094	-1.06808	NaN	NaN	NaN	NaN	NaN	NaN	NaN	-0.0938711	0.905839	NaN	-1.25611	NaN	NaN	NaN	0.962471	NaN	NaN	NaN	NaN	NaN	NaN	NaN	2.34763	NaN	NaN	NaN	NaN	0.804574	NaN	NaN	NaN	NaN	0.952607	NaN	NaN	0.877227	1.9887	NaN	NaN	2.19545	NaN	NaN	1.31475
	ICC2.vcf	7.09846	6.53287	6.55692	7.411	5.23113	4.84999	7.62404	7.19312	7.38557	7.31864	6.56112	6.9112	5.5829	6.69751	5.49822	5.94679	5.85388	5.99465	7.10846	7.26678	6.54625	6.11519	7.23647	5.4061	6.60743	5.51086	7.06806	6.317	6.30957	5.27373	5.87143	5.70138	6.33555	5.75381	6.38819	5.65137	5.87468	7.19207	6.94226	6.60612	6.3824	6.02684	7.77239	5.86841	5.99719	6.95064	7.67993	7.24618
	ICC3.vcf	1.27383	NaN	NaN	0.865122	-0.728873	NaN	NaN	NaN	NaN	NaN	NaN	NaN	0.058132	1.35276	NaN	NaN	NaN	0.418113	0.0817329	NaN	NaN	NaN	NaN	NaN	NaN	NaN	NaN	NaN	NaN	0.849257	NaN	NaN	1.06187	NaN	NaN	NaN	NaN	0.940534	NaN	NaN	1.10503	NaN	NaN	NaN	NaN	NaN	NaN	0.243532
	ICC4.vcf	6.97237	6.45114	6.2989	7.28838	4.87817	5.02332	7.56183	7.05638	6.98267	7.1149	6.40798	6.80298	5.28836	6.39179	5.05632	5.72749	5.66823	5.81366	7.09684	7.08933	6.38436	6.23326	7.09849	5.49135	6.19326	5.54759	7.38229	5.76796	5.84955	5.0831	5.45786	5.14165	5.68865	5.66647	6.31261	5.87456	5.69173	7.00789	6.9393	6.42026	5.99603	5.92091	7.61965	5.97753	5.93151	6.80524	7.32322	7.28589
	ICC5.vcf	NaN	NaN	NaN	1.27632	0.684234	2.09813	NaN	NaN	NaN	NaN	0.890221	NaN	NaN	1.36897	NaN	NaN	NaN	NaN	NaN	0.481344	NaN	NaN	NaN	NaN	NaN	0.0966169	NaN	2.19721	NaN	1.87583	NaN	NaN	1.37524	NaN	NaN	NaN	0.658995	NaN	NaN	NaN	1.27259	1.82297	NaN	NaN	2.84151	NaN	NaN	1.7781
	ICC6.vcf	NaN	NaN	NaN	-0.569973	-1.4413	1.94855	-1.05287	NaN	-0.240717	NaN	-0.122557	0.50428	NaN	-0.0368673	NaN	-2.32048	NaN	NaN	NaN	NaN	NaN	NaN	NaN	NaN	NaN	NaN	NaN	0.889637	NaN	NaN	NaN	NaN	0.154066	NaN	NaN	NaN	NaN	NaN	NaN	NaN	0.387176	1.0013	NaN	NaN	2.02318	NaN	NaN	NaN
	ICC8.vcf	NaN	NaN	NaN	NaN	-1.62062	NaN	NaN	NaN	NaN	NaN	NaN	NaN	NaN	0.352761	NaN	-2.02411	NaN	NaN	NaN	-0.909948	NaN	NaN	NaN	NaN	NaN	NaN	NaN	NaN	NaN	NaN	NaN	NaN	NaN	NaN	-0.0586462	NaN	NaN	NaN	NaN	NaN	NaN	NaN	NaN	NaN	NaN	NaN	NaN	NaN
	ICC9.vcf	NaN	NaN	NaN	NaN	0.860441	NaN	NaN	NaN	NaN	NaN	NaN	NaN	NaN	NaN	NaN	NaN	NaN	NaN	NaN	NaN	NaN	NaN	NaN	NaN	NaN	NaN	NaN	1.73648	NaN	NaN	NaN	1.35443	NaN	NaN	NaN	NaN	NaN	NaN	NaN	NaN	NaN	1.56741	NaN	0.847285	2.49123	NaN	NaN	NaN
	IGR1.vcf	NaN	-1.54663	NaN	-0.495523	0.402992	-0.414322	NaN	NaN	-0.420838	-0.311494	0.331161	NaN	NaN	0.214525	NaN	-1.64321	NaN	NaN	-0.930326	1.29409	-0.795385	NaN	NaN	NaN	-0.246993	NaN	NaN	-0.28413	-0.569346	NaN	NaN	-0.56334	-0.772704	NaN	NaN	0.700234	-1.80044	-0.433346	0.100059	-0.0463639	-0.545893	-0.302796	NaN	NaN	0.995348	NaN	NaN	0.646852
	IGR37.vcf	NaN	0.980509	NaN	0.918017	-1.0953	NaN	NaN	NaN	NaN	NaN	0.320744	NaN	-0.224455	1.80315	NaN	-0.172491	NaN	0.312244	NaN	2.05558	NaN	NaN	0.875881	NaN	NaN	0.649158	NaN	1.11395	NaN	1.17911	NaN	NaN	0.611211	NaN	NaN	NaN	0.601212	NaN	NaN	NaN	0.861107	NaN	NaN	2.78541	NaN	NaN	NaN	2.97829
	IGR39.vcf	NaN	-0.732116	NaN	1.37558	1.03736	2.07408	NaN	1.93305	0.641446	NaN	NaN	NaN	NaN	1.56045	NaN	-1.56283	0.0430319	0.0233563	NaN	0.63754	0.220715	0.886646	2.43803	0.235848	0.969475	0.556049	0.674494	1.02887	NaN	1.08001	NaN	2.67636	0.431822	NaN	0.142685	NaN	0.235314	NaN	NaN	1.05153	1.62958	0.927304	0.52288	NaN	2.18843	NaN	NaN	1.36306
	IGROV1.vcf	-1.14763	NaN	NaN	0.392114	-1.10783	-0.0582634	NaN	0.0930902	-0.0798764	NaN	-0.40859	NaN	NaN	-0.43255	NaN	NaN	-1.73304	-0.968264	NaN	NaN	-1.52414	-1.08171	0.475285	-0.350793	0.0099477	NaN	-0.985052	-0.889413	NaN	-1.96185	NaN	0.510769	-0.462287	NaN	-1.46189	-0.341311	-2.04429	NaN	-1.67063	0.236307	0.251422	-1.11271	-1.0104	-1.39306	0.0436236	-1.35735	NaN	-0.711091
	IHH4.vcf	NaN	NaN	NaN	1.70162	-1.3119	1.09208	NaN	0.93305	1.81137	NaN	1.05023	NaN	NaN	1.41872	NaN	NaN	0.153142	NaN	NaN	NaN	NaN	0.868872	0.7389	NaN	1.00539	-0.457414	1.00393	1.16193	NaN	NaN	NaN	1.74115	0.532944	1.05128	NaN	0.833889	0.80178	NaN	NaN	1.24857	0.910017	1.07931	NaN	0.426511	1.98619	NaN	NaN	NaN
	IM9.vcf	NaN	NaN	NaN	1.10299	1.27693	NaN	NaN	NaN	NaN	1.378	NaN	NaN	NaN	1.60776	2.06986	-0.763378	NaN	NaN	NaN	1.54181	NaN	NaN	NaN	NaN	NaN	1.33882	NaN	1.97278	NaN	2.13993	1.35225	NaN	1.33317	NaN	NaN	NaN	1.9844	NaN	NaN	NaN	1.27259	2.01402	NaN	2.79646	1.88625	NaN	NaN	1.58126
	IM95.vcf	NaN	NaN	NaN	-0.285438	-1.23342	0.329387	-1.61907	0.167515	-1.08416	NaN	NaN	NaN	NaN	-1.3631	NaN	NaN	-1.58879	-1.80533	NaN	-2.14344	-1.52522	-0.805515	0.280102	-0.64718	-0.942138	NaN	-0.927014	-0.737036	NaN	-1.71003	-0.294994	0.857903	-1.38627	NaN	-1.43762	NaN	-1.94587	NaN	-1.78847	0.365808	-0.156155	-1.02844	-0.144309	-0.423155	0.762926	NaN	NaN	NaN
	IMR32.vcf	2.4456	1.36122	1.32426	2.56412	2.07126	NaN	NaN	NaN	NaN	3.5647	2.54083	NaN	1.4099	2.16415	4.0429	1.30938	NaN	2.75476	NaN	NaN	2.91398	2.44796	NaN	NaN	NaN	1.74869	NaN	2.49787	2.07503	1.47968	NaN	1.97892	2.3838	NaN	2.04176	3.15846	-0.0414444	2.5995	NaN	NaN	3.19646	2.23428	2.68858	NaN	2.87493	2.43538	NaN	3.53059
	IMR5.vcf	0.76442	-0.758649	0.21885	0.499989	1.82416	0.900188	NaN	NaN	NaN	0.657809	1.30583	0.92669	NaN	2.11776	NaN	0.58641	NaN	-0.12976	NaN	3.12117	-0.173486	0.862995	NaN	NaN	1.0237	-0.0107666	NaN	NaN	0.825051	-0.414654	NaN	0.319755	0.345665	0.548041	0.115072	1.77014	2.0184	0.543644	NaN	NaN	1.28687	0.334349	NaN	2.69367	0.782174	0.431141	NaN	4.49823
	INA6.vcf	NaN	NaN	NaN	0.781058	0.0915775	NaN	NaN	NaN	NaN	NaN	NaN	NaN	NaN	0.661651	NaN	NaN	NaN	0.103527	NaN	NaN	NaN	NaN	NaN	NaN	NaN	NaN	NaN	1.37161	NaN	0.267809	NaN	NaN	0.688655	NaN	NaN	NaN	NaN	NaN	NaN	NaN	0.718754	1.93938	NaN	NaN	2.2676	NaN	NaN	0.0633489
	IPC298.vcf	-0.455755	-1.40893	-1.09557	0.531698	1.13878	NaN	0.211338	-0.0870079	NaN	0.727819	-1.26422	NaN	NaN	-0.712245	NaN	-0.0158628	-1.97756	-1.16685	-0.861822	-0.344351	-0.617656	-0.318612	0.618606	NaN	-0.264695	-1.69756	NaN	-0.186238	0.361651	-1.04848	-0.488655	0.491346	-0.577029	NaN	-0.474441	0.726974	-0.763393	0.60902	NaN	NaN	0.513756	0.615026	NaN	1.27967	1.69502	0.405977	NaN	0.971426
	IPMBO053.vcf	0.688869	NaN	NaN	1.42576	NaN	2.54449	NaN	1.89883	1.62737	NaN	1.43468	NaN	NaN	1.36084	NaN	NaN	0.665348	-0.104494	-0.307121	NaN	-0.0596045	0.783142	1.93254	-0.114502	1.77093	NaN	0.659595	0.889637	NaN	NaN	0.0892182	2.29709	0.103692	NaN	0.081284	0.542942	-1.1602	NaN	NaN	2.1015	1.26904	0.715254	0.55713	0.237628	1.67036	NaN	NaN	NaN
	IPMBO055.vcf	0.871733	-0.444097	NaN	1.71716	NaN	2.0214	NaN	2.13065	1.79555	NaN	0.937185	NaN	NaN	1.4572	NaN	NaN	0.851924	-0.0151179	NaN	NaN	0.213537	0.98533	2.19398	0.0550531	1.93443	NaN	0.99767	1.16193	NaN	NaN	1.33119	2.41008	0.354053	NaN	0.289277	0.513018	-0.951178	NaN	NaN	2.17316	1.56288	0.789801	0.903085	0.367617	1.93242	NaN	NaN	NaN
	IPMBO056.vcf	NaN	NaN	NaN	NaN	-0.892992	3.69526	NaN	2.47257	0.893209	NaN	2.24329	NaN	NaN	0.88821	NaN	NaN	0.158125	0.353664	NaN	NaN	0.629769	NaN	2.28773	0.924533	2.55148	NaN	1.04852	1.71587	NaN	NaN	NaN	3.05292	NaN	NaN	0.686424	1.64124	-1.51093	NaN	NaN	2.7186	1.30857	1.61503	0.574564	NaN	2.71506	NaN	NaN	NaN
	ISHIKAWAHERAKLIO02ER.vcf	-0.368847	-2.60354	-1.56772	0.10753	-2.67501	-0.434367	NaN	-0.200514	-0.396935	NaN	-1.25206	NaN	-2.64296	-0.806377	NaN	-2.67865	-2.02889	-2.25101	-2.10158	-2.5473	-0.861447	-1.33404	0.0792402	-2.30566	0.290418	-3.00237	-0.23273	-1.22139	-1.53037	NaN	-1.83268	0.2125	-1.93038	NaN	-1.78954	-0.0439394	-1.34043	-1.43451	NaN	-0.00416409	-0.605109	-1.48209	-1.33379	-0.753872	-0.240113	-0.733604	NaN	-1.99321
	ISTMEL1.vcf	0.453913	0.142911	0.492983	1.20885	1.72969	NaN	NaN	NaN	NaN	0.495215	-0.12001	NaN	0.281228	0.385366	1.1043	-0.152564	NaN	-0.169289	NaN	2.11003	0.16427	0.811156	NaN	NaN	NaN	-0.780235	NaN	NaN	0.507502	1.01065	NaN	0.605038	0.284265	NaN	0.128812	1.68824	0.375301	0.455107	NaN	NaN	2.07994	0.55807	NaN	0.413687	2.07403	NaN	NaN	0.730945
	ISTMES1.vcf	0.202041	-1.37718	-0.619006	-0.216218	0.570063	NaN	NaN	NaN	NaN	0.967137	-0.152772	NaN	NaN	0.373052	NaN	-0.434205	NaN	-0.54855	-0.829073	0.123267	-0.25336	0.660851	NaN	NaN	NaN	-0.967513	NaN	1.08063	0.507502	0.281953	NaN	0.777284	0.0687587	NaN	-0.112196	2.27799	0.293346	0.955641	NaN	NaN	1.41829	1.74144	NaN	-0.105984	2.05475	NaN	NaN	0.795779
	ISTMES2.vcf	NaN	NaN	NaN	-0.497769	0.745702	NaN	NaN	NaN	NaN	NaN	NaN	NaN	NaN	0.0324458	NaN	NaN	NaN	NaN	-1.10767	-0.952413	NaN	NaN	NaN	NaN	NaN	NaN	NaN	NaN	NaN	NaN	NaN	NaN	0.0722143	NaN	NaN	NaN	NaN	NaN	-0.865753	NaN	0.315871	NaN	-0.555345	NaN	NaN	NaN	NaN	-0.952625
	ISTSL1.vcf	1.41281	NaN	0.407171	NaN	NaN	NaN	1.55285	NaN	NaN	NaN	NaN	NaN	NaN	NaN	NaN	-0.657069	NaN	NaN	NaN	0.45997	NaN	NaN	NaN	NaN	NaN	NaN	NaN	NaN	NaN	NaN	NaN	NaN	NaN	NaN	NaN	NaN	-1.00689	NaN	NaN	NaN	NaN	NaN	NaN	NaN	NaN	NaN	NaN	2.98381
	ISTSL2.vcf	NaN	NaN	NaN	0.268664	-1.49679	NaN	NaN	NaN	NaN	NaN	NaN	NaN	0.383227	0.28583	NaN	-0.71732	NaN	NaN	-0.404188	1.70697	NaN	NaN	NaN	NaN	NaN	NaN	NaN	NaN	NaN	0.169212	NaN	0.661807	0.370976	NaN	NaN	0.573499	0.863009	NaN	NaN	NaN	0.434097	NaN	NaN	2.46833	NaN	NaN	NaN	-0.343635
	J82.vcf	NaN	NaN	NaN	1.37421	-1.76887	1.34909	NaN	NaN	1.01009	NaN	0.720867	NaN	NaN	0.181941	NaN	NaN	NaN	NaN	NaN	-0.857708	-0.229859	0.325729	NaN	NaN	NaN	NaN	NaN	0.655749	NaN	NaN	NaN	1.5866	0.143123	NaN	-0.152513	NaN	-0.214212	NaN	-0.663686	0.894628	0.356722	0.481048	NaN	NaN	0.932416	NaN	NaN	-0.678282
	J82EBV.vcf	NaN	NaN	NaN	1.12355	0.699747	2.33473	NaN	NaN	NaN	NaN	0.151204	NaN	NaN	0.627123	NaN	-0.166542	NaN	NaN	NaN	1.02126	0.199289	NaN	NaN	NaN	NaN	NaN	NaN	1.29318	NaN	NaN	NaN	NaN	0.793124	NaN	NaN	NaN	-0.345621	NaN	0.756002	NaN	0.88264	0.868411	NaN	2.74415	2.30508	NaN	NaN	0.54615
	JAR.vcf	NaN	NaN	NaN	1.13047	-1.8669	1.66652	NaN	0.455891	0.280449	0.304833	1.20022	1.94254	NaN	0.0783536	0.837782	-1.93593	-1.22537	0.501006	NaN	-0.842736	-0.123348	1.51089	1.09588	0.830283	0.547065	-0.98311	NaN	1.74168	NaN	0.71367	NaN	2.27848	0.0653114	NaN	0.965807	0.247166	-1.02643	0.25871	-0.314134	0.665956	1.12735	0.33834	0.178285	0.920983	1.61284	NaN	NaN	NaN
	JEG3.vcf	NaN	-0.270591	NaN	1.86512	-1.54036	NaN	NaN	NaN	0.859915	NaN	NaN	0.813033	NaN	1.19633	NaN	NaN	NaN	NaN	NaN	-0.224056	NaN	0.702222	NaN	NaN	NaN	NaN	NaN	1.81103	0.650277	NaN	NaN	NaN	1.34985	NaN	NaN	NaN	NaN	NaN	NaN	NaN	0.482595	0.752046	NaN	NaN	2.23831	NaN	NaN	0.220553
	JEKO1.vcf	NaN	NaN	0.0491232	0.417278	0.467363	NaN	-0.944373	NaN	0.746549	NaN	NaN	NaN	-1.14972	-0.0941605	NaN	-1.42011	NaN	-0.8302	NaN	1.00363	NaN	0.329776	-0.41467	NaN	0.270855	NaN	NaN	0.433356	NaN	NaN	NaN	0.510769	-0.0440611	NaN	NaN	NaN	0.190942	NaN	-0.970813	NaN	0.0340407	0.403742	-0.590969	0.731365	0.776899	NaN	-0.70806	0.498647
	JHH1.vcf	NaN	NaN	NaN	0.96672	-0.651514	1.69374	NaN	0.709009	1.11747	NaN	1.17082	NaN	-0.954468	1.59817	NaN	NaN	0.120352	NaN	-0.726116	-0.855579	NaN	0.452363	0.0432935	NaN	0.596431	-1.07913	0.23471	1.70567	NaN	NaN	NaN	1.31216	0.959134	0.788245	NaN	0.508793	NaN	NaN	-0.579702	0.59266	0.258442	1.60058	NaN	NaN	1.79812	NaN	NaN	NaN
	JHH2.vcf	NaN	NaN	NaN	NaN	NaN	0.613567	NaN	0.670015	NaN	NaN	NaN	NaN	NaN	NaN	0.915141	NaN	-0.209981	-0.277248	NaN	NaN	NaN	NaN	0.392097	NaN	NaN	NaN	0.505124	0.670546	0.393712	NaN	0.199401	0.366173	NaN	NaN	NaN	NaN	-1.99592	NaN	-0.346724	NaN	NaN	0.699768	NaN	0.160617	1.88625	NaN	NaN	NaN
	JHH4.vcf	-0.419798	-1.76847	-0.275972	-0.630573	0.236775	0.430703	NaN	NaN	NaN	-0.367282	-0.917867	NaN	NaN	-0.292706	NaN	-0.289885	-2.05281	-0.987741	NaN	NaN	-0.709255	0.941323	NaN	NaN	NaN	-1.56497	NaN	0.19721	-0.0759983	-0.584092	-0.35989	0.078454	-0.306031	NaN	-0.679528	0.975361	-0.928277	-0.518898	NaN	NaN	0.788175	1.05941	NaN	NaN	1.28622	NaN	NaN	1.57947
	JHH5.vcf	NaN	NaN	NaN	0.272486	-1.56003	NaN	NaN	NaN	NaN	NaN	-0.285965	NaN	NaN	0.16062	NaN	-1.68647	NaN	NaN	NaN	0.903577	NaN	NaN	NaN	NaN	NaN	-1.03491	NaN	NaN	NaN	NaN	NaN	NaN	1.27229	NaN	NaN	NaN	-0.384277	NaN	NaN	NaN	0.272587	NaN	NaN	0.957741	NaN	NaN	NaN	2.33458
	JHH6.vcf	NaN	NaN	NaN	0.853626	-1.03097	NaN	NaN	0.415018	-0.0698328	NaN	NaN	NaN	NaN	-0.0582409	NaN	NaN	NaN	NaN	NaN	NaN	NaN	0.281947	NaN	NaN	NaN	NaN	0.23471	0.7313	NaN	NaN	-0.145247	0.213384	-0.0756312	NaN	NaN	NaN	NaN	NaN	NaN	NaN	1.12414	0.424804	NaN	NaN	1.86931	NaN	NaN	NaN
	JHH7.vcf	-0.681314	NaN	NaN	0.139163	-1.59701	-0.0514486	NaN	-0.351464	-0.726875	NaN	NaN	NaN	NaN	-0.796418	NaN	NaN	-0.716798	-1.35	NaN	-0.194034	NaN	0.658305	-0.785571	NaN	NaN	NaN	-0.422043	-0.130421	NaN	NaN	NaN	0.393956	-0.793738	NaN	NaN	NaN	NaN	NaN	NaN	NaN	-0.691434	-0.297662	-0.794811	-0.917574	1.06436	NaN	NaN	NaN
	JHOC5.vcf	NaN	NaN	0.674275	0.223576	-0.569771	NaN	NaN	NaN	NaN	NaN	NaN	0.824004	NaN	0.393633	NaN	NaN	NaN	NaN	NaN	-0.657138	NaN	NaN	NaN	NaN	NaN	NaN	NaN	NaN	NaN	NaN	NaN	NaN	0.576445	NaN	NaN	0.978279	-1.95798	NaN	-0.0984869	NaN	0.657152	NaN	NaN	NaN	NaN	NaN	NaN	-0.337012
	JHOM1.vcf	NaN	NaN	NaN	-0.472875	-1.17614	NaN	NaN	NaN	NaN	NaN	NaN	0.302838	NaN	-0.19409	NaN	NaN	NaN	-0.884648	NaN	NaN	NaN	0.108542	NaN	NaN	NaN	NaN	NaN	0.542538	0.186451	-0.503922	NaN	NaN	-0.342823	NaN	NaN	0.202132	-1.72537	NaN	NaN	NaN	-0.111926	0.40793	-0.602651	NaN	1.63176	NaN	NaN	NaN
	JHOS2.vcf	NaN	NaN	NaN	1.33505	0.0813817	2.09813	NaN	1.83274	0.427159	NaN	NaN	NaN	NaN	0.474633	NaN	NaN	-0.0376366	-0.0259246	NaN	-0.607385	0.0770106	0.750227	2.07044	0.109373	0.999345	NaN	0.694601	0.960603	NaN	NaN	NaN	2.55489	0.354053	NaN	0.206815	NaN	-0.408749	NaN	NaN	1.0763	1.52853	0.615026	0.428713	NaN	1.87493	0.405977	NaN	NaN
	JHOS3.vcf	NaN	NaN	NaN	-0.0177167	1.41863	NaN	NaN	NaN	NaN	NaN	-0.359057	NaN	NaN	0.0717052	NaN	-0.338673	NaN	NaN	NaN	1.8703	NaN	NaN	NaN	-0.152508	NaN	NaN	NaN	NaN	NaN	-0.23262	NaN	NaN	1.08962	NaN	NaN	NaN	-1.19131	NaN	NaN	NaN	0.216823	NaN	0.0356413	0.96396	NaN	NaN	NaN	1.75622
	JHOS4.vcf	NaN	NaN	NaN	0.307344	-1.62062	NaN	NaN	NaN	NaN	NaN	NaN	NaN	NaN	0.3091	NaN	NaN	NaN	NaN	NaN	-0.607385	NaN	NaN	0.379819	NaN	NaN	NaN	NaN	NaN	NaN	NaN	NaN	NaN	1.14676	1.12859	NaN	NaN	NaN	NaN	NaN	NaN	0.213409	NaN	NaN	NaN	NaN	NaN	NaN	-0.229075
	JHU011.vcf	NaN	NaN	NaN	NaN	2.14839	NaN	NaN	NaN	NaN	NaN	NaN	NaN	0.442561	NaN	NaN	2.60483	NaN	NaN	NaN	2.87501	NaN	NaN	NaN	NaN	NaN	NaN	NaN	NaN	NaN	0.567911	NaN	NaN	NaN	NaN	NaN	NaN	1.84111	1.87014	NaN	NaN	NaN	2.18314	NaN	0.979624	1.46554	NaN	NaN	2.40685
	JHU022.vcf	NaN	1.19925	3.36472	2.24594	1.66634	1.61791	NaN	1.21935	0.985945	0.911761	2.04356	NaN	NaN	0.953934	NaN	0.476197	NaN	1.1393	2.60374	1.55497	2.20521	1.5671	NaN	3.15221	1.44078	2.14462	NaN	1.6266	1.29202	1.73297	1.84278	2.77033	2.47234	NaN	3.27648	2.7769	1.21308	2.02088	0.476207	NaN	3.06141	1.25677	NaN	1.84155	2.3992	1.90813	0.768627	2.18517
	JHU028.vcf	6.54775	5.85625	6.45404	6.65632	5.11727	6.41187	6.92351	6.62658	6.77	6.6427	6.70862	6.68531	5.23118	6.64123	6.27054	5.51696	5.3042	5.5525	6.57013	7.05307	6.44415	6.2941	6.56633	6.32177	6.83933	5.39872	6.83689	6.54314	6.53298	6.33735	6.30558	6.61961	6.39896	6.43734	6.47608	6.58376	5.64808	6.58439	6.58785	6.48894	6.38915	6.50252	6.97899	6.41874	6.60783	6.54761	6.8699	6.8243
	JHU029.vcf	0.0556513	-1.40264	0.249489	0.77021	1.16265	0.937663	0.958951	NaN	-0.0898506	-0.0202625	1.03218	NaN	NaN	0.0717052	1.73709	1.05327	NaN	-0.670642	NaN	1.71998	-0.184395	1.33383	-0.0684548	-0.0478106	0.353318	-0.133251	NaN	0.641102	1.33417	-0.210058	NaN	0.385963	1.01789	NaN	0.764709	1.45904	0.235314	-0.0413187	NaN	NaN	1.09557	1.41213	-0.210697	2.03223	0.650929	NaN	0.64177	2.66218
	JHUEM1.vcf	NaN	NaN	-1.07826	-0.277618	-1.02437	NaN	-1.37127	NaN	0.513691	-1.01868	-0.313717	NaN	NaN	-0.427866	NaN	NaN	NaN	NaN	NaN	-1.13907	NaN	0.0323702	NaN	NaN	-0.911965	-2.47296	NaN	0.175941	NaN	NaN	NaN	-1.27406	-1.37363	0.133557	NaN	-0.993707	-1.98412	NaN	-1.72027	-0.690335	-1.20546	-1.01286	NaN	NaN	0.258382	NaN	NaN	-1.73144
	JHUEM2.vcf	NaN	-1.62262	-1.29857	-0.552798	-0.935453	NaN	NaN	NaN	-0.610941	NaN	NaN	NaN	NaN	-0.725666	NaN	NaN	NaN	NaN	NaN	0.51401	NaN	NaN	NaN	NaN	NaN	NaN	-0.379399	NaN	NaN	-0.99229	NaN	0.451181	0.306476	NaN	NaN	NaN	-0.862152	NaN	NaN	NaN	-0.392994	NaN	NaN	0.139348	NaN	NaN	NaN	NaN
	JHUEM3.vcf	NaN	NaN	NaN	0.183448	NaN	NaN	NaN	NaN	0.451751	NaN	NaN	NaN	NaN	1.59817	NaN	NaN	NaN	0.782777	-0.399239	-0.659581	NaN	NaN	NaN	NaN	NaN	NaN	NaN	NaN	NaN	NaN	NaN	0.793052	0.514023	NaN	NaN	NaN	-0.978187	NaN	-0.314134	NaN	0.549905	NaN	NaN	NaN	NaN	NaN	NaN	1.27025
	JHUEM7.vcf	-2.73122	-2.06405	-3.40858	-2.90084	-1.13136	-2.73285	-3.03137	-2.42253	-1.87513	-1.05928	-2.24331	-2.81941	-3.03032	-3.17185	-2.86266	-2.99978	NaN	-3.62961	-2.05475	-1.97482	NaN	NaN	NaN	-1.94203	-1.77044	-3.93861	-2.73272	-2.55238	-3.01358	-2.11138	-1.38216	NaN	-2.01749	NaN	-2.85383	-2.72978	-2.36905	-2.87709	-3.11313	-1.46855	-2.61427	NaN	NaN	-1.10227	-0.733632	-2.86086	-0.631248	-0.650656
	JIMT1.vcf	NaN	NaN	NaN	1.80854	NaN	NaN	NaN	NaN	NaN	NaN	NaN	NaN	NaN	1.8593	NaN	NaN	NaN	NaN	NaN	2.3842	NaN	NaN	NaN	NaN	NaN	NaN	NaN	NaN	NaN	NaN	NaN	NaN	1.65718	NaN	NaN	NaN	1.16961	NaN	NaN	NaN	2.03103	NaN	NaN	NaN	NaN	NaN	NaN	NaN
	JIYOYEP2003.vcf	-0.030322	-1.68448	-0.105573	1.08495	1.36076	NaN	NaN	NaN	-0.164561	-0.288035	-0.520317	NaN	NaN	-0.0245101	1.03623	-0.78425	NaN	0.200961	-0.212954	0.73205	0.439813	0.520107	NaN	NaN	NaN	-1.20151	NaN	NaN	1.39371	-0.425576	NaN	0.289619	0.84834	NaN	-0.543207	1.33419	-1.66016	-0.183243	NaN	NaN	0.832014	1.48547	NaN	-0.378388	0.808842	NaN	NaN	1.19409
	JJN3.vcf	5.88854	5.66367	5.70559	6.25644	4.35109	3.73744	6.67661	6.273	6.17773	6.46348	5.90917	6.06542	4.65344	5.72877	4.52166	4.87512	4.8514	5.13327	6.33209	6.46324	5.68857	5.75882	6.10446	4.85175	5.57828	4.80557	6.29922	4.96612	5.24086	4.71282	4.94146	4.72206	5.29612	5.0223	5.42436	5.26843	5.13494	6.39136	5.9393	5.5317	5.28498	4.70174	6.74703	5.13556	4.66548	5.96485	6.37726	6.58791
	JK1.vcf	0.987674	NaN	NaN	NaN	-1.05889	NaN	NaN	NaN	NaN	NaN	NaN	NaN	NaN	NaN	NaN	NaN	NaN	NaN	NaN	1.42504	NaN	NaN	NaN	NaN	1.11885	NaN	NaN	NaN	NaN	NaN	NaN	2.12426	NaN	NaN	0.607353	1.26843	1.20293	NaN	NaN	NaN	NaN	NaN	0.565821	NaN	NaN	NaN	NaN	0.150629
	JL1.vcf	NaN	NaN	NaN	NaN	-0.338727	NaN	NaN	NaN	NaN	NaN	NaN	1.70768	NaN	NaN	NaN	NaN	NaN	NaN	NaN	0.23455	NaN	NaN	NaN	NaN	NaN	NaN	NaN	NaN	NaN	NaN	NaN	NaN	NaN	NaN	NaN	NaN	-1.08351	NaN	NaN	NaN	NaN	NaN	NaN	2.60289	2.05475	NaN	NaN	NaN
	JM1.vcf	0.833259	-0.576762	0.154332	NaN	1.65219	NaN	0.0667794	NaN	NaN	0.807003	0.443447	NaN	NaN	0.68683	NaN	-0.40755	NaN	0.265378	NaN	0.78921	0.644172	1.25861	NaN	NaN	NaN	-0.240964	NaN	NaN	1.05566	0.807738	NaN	2.94721	NaN	NaN	0.469849	2.5868	0.458568	1.66752	NaN	NaN	1.07994	1.29504	NaN	NaN	1.66548	NaN	NaN	1.89797
	JMSU1.vcf	NaN	-0.850937	NaN	-0.803905	NaN	0.773777	NaN	NaN	NaN	NaN	NaN	NaN	NaN	-0.427866	0.363156	NaN	NaN	NaN	-1.3005	0.115587	NaN	NaN	NaN	-0.371599	NaN	-1.51004	NaN	NaN	NaN	NaN	NaN	NaN	-0.388789	NaN	-0.699104	NaN	-1.80044	NaN	-1.12619	NaN	-0.206736	NaN	NaN	-0.65893	NaN	NaN	NaN	-0.279455
	JMURTK2.vcf	NaN	NaN	NaN	0.287874	NaN	NaN	NaN	NaN	0.443507	NaN	1.55433	NaN	-0.606165	1.99947	NaN	NaN	NaN	NaN	NaN	0.352676	NaN	NaN	NaN	NaN	0.922932	NaN	NaN	1.03524	NaN	NaN	NaN	NaN	0.542498	NaN	NaN	0.844497	-0.361664	NaN	NaN	1.04541	0.593627	1.18314	0.366652	NaN	2.27502	NaN	NaN	NaN
	JOPACA1.vcf	1.08764	-0.170397	0.561433	0.888392	1.61054	NaN	NaN	NaN	NaN	1.12613	0.615257	NaN	0.145068	2.13614	NaN	-0.0125501	NaN	0.540319	NaN	0.172394	0.961283	1.54812	NaN	0.999495	NaN	0.678304	NaN	2.822	1.26212	2.67427	NaN	1.45954	1.23696	NaN	0.953528	2.44283	1.14609	1.09254	NaN	NaN	2.41436	2.45916	NaN	NaN	3.20251	NaN	1.02954	2.37872
	JR.vcf	NaN	NaN	NaN	1.4472	NaN	1.68006	NaN	NaN	0.201867	NaN	-0.0387473	NaN	NaN	1.51916	1.47586	NaN	NaN	NaN	NaN	NaN	NaN	0.755661	NaN	NaN	NaN	-0.518628	NaN	1.183	NaN	NaN	0.571819	1.24195	0.409796	NaN	1.09134	NaN	NaN	NaN	NaN	NaN	1.68526	0.970009	NaN	NaN	2.34355	NaN	NaN	0.366058
	JSC1.vcf	NaN	-1.23087	NaN	-0.0968717	0.0572019	NaN	-0.301112	0.276782	NaN	NaN	NaN	NaN	NaN	-0.325814	NaN	0.0813113	NaN	NaN	0.165417	0.454676	NaN	NaN	NaN	NaN	1.00539	NaN	0.194783	0.248091	-0.183123	NaN	0.596737	NaN	1.10605	NaN	NaN	0.836533	-0.269922	NaN	-0.836041	NaN	-0.386258	0.942411	NaN	1.36487	1.16069	-0.135371	-0.14109	2.33048
	JURKAT.vcf	NaN	NaN	-1.87298	-1.29838	-0.779769	NaN	NaN	-0.388109	-0.186638	-1.01313	NaN	-2.16979	-3.51766	-1.60481	NaN	-3.71452	-3.76564	NaN	-2.95077	-3.53671	-2.76027	NaN	NaN	-3.23691	-2.14008	-3.90707	-1.945	NaN	-1.50451	-2.2746	-2.71054	-1.70056	-2.692	-1.20979	-1.08517	-2.59741	-2.47055	-2.21664	-2.97363	-0.843439	-1.60704	-1.45928	0.225013	-1.70179	-1.15228	NaN	-2.1635	-3.00196
	JURLMK1.vcf	NaN	NaN	NaN	0.791987	-0.441296	NaN	NaN	NaN	NaN	NaN	NaN	NaN	NaN	1.36084	NaN	NaN	NaN	NaN	NaN	1.52877	NaN	NaN	NaN	NaN	NaN	NaN	NaN	NaN	NaN	NaN	NaN	NaN	0.968763	NaN	NaN	NaN	-0.288023	NaN	NaN	NaN	1.27971	NaN	NaN	NaN	NaN	NaN	NaN	NaN
	JVE015.vcf	NaN	NaN	NaN	-0.256557	-0.537055	1.09813	NaN	0.464206	1.59505	NaN	0.746198	NaN	NaN	1.16062	NaN	NaN	-0.515572	NaN	NaN	NaN	NaN	0.470119	1.01137	NaN	0.619441	NaN	1.17346	0.800139	NaN	NaN	NaN	1.78778	NaN	NaN	NaN	0.776899	-2.16804	NaN	-0.525984	0.748142	NaN	0.800772	NaN	0.813204	1.76641	NaN	-0.308818	-0.7908
	JVE127.vcf	NaN	NaN	NaN	-0.0394585	-1.53374	3.1942	NaN	1.79031	1.20187	NaN	1.63807	NaN	NaN	0.340722	NaN	NaN	0.146524	-0.317387	-0.556438	-0.678979	0.0384508	0.799885	1.6775	0.509496	1.85036	NaN	1.39409	1.10723	NaN	NaN	NaN	2.90282	NaN	NaN	0.0450087	1.06246	-2.07519	NaN	NaN	2.08885	0.62051	1.086	0.0296175	NaN	2.35923	NaN	NaN	NaN
	JVE253.vcf	NaN	1.14291	0.664527	1.25348	-0.469311	2.93766	1.95303	3.24062	2.58595	1.51801	NaN	2.7489	NaN	1.34472	NaN	NaN	0.793892	0.811346	NaN	NaN	2.03528	1.81682	2.97296	1.16222	1.83412	NaN	2.47438	1.72614	1.66977	0.998922	NaN	3.80686	NaN	NaN	1.17796	NaN	-0.82544	1.35557	0.788302	2.04541	1.47032	2.9887	1.28546	1.39256	3.21672	1.58738	NaN	NaN
	JVM2.vcf	NaN	NaN	NaN	0.32708	1.1352	1.85339	NaN	NaN	NaN	NaN	0.345168	1.17093	NaN	0.749114	NaN	0.816862	NaN	NaN	NaN	2.3352	NaN	NaN	NaN	NaN	NaN	NaN	NaN	1.42916	NaN	1.61637	NaN	NaN	0.851305	NaN	NaN	NaN	0.717985	NaN	NaN	NaN	0.943569	1.23428	0.340318	0.542704	1.28247	NaN	NaN	1.75197
	JVM3.vcf	NaN	NaN	NaN	0.245944	0.849153	1.4931	NaN	NaN	NaN	NaN	0.114755	NaN	NaN	0.607758	NaN	1.30317	NaN	NaN	-0.426252	2.31313	NaN	NaN	NaN	0.235848	NaN	NaN	NaN	NaN	NaN	0.159387	NaN	NaN	0.388101	NaN	0.111658	NaN	-1.98486	NaN	NaN	NaN	0.458142	NaN	NaN	1.83014	NaN	NaN	NaN	1.79983
	K029AX.vcf	1.16062	NaN	NaN	NaN	-0.928742	1.74502	0.6123	NaN	NaN	NaN	0.417317	NaN	NaN	NaN	NaN	NaN	NaN	NaN	NaN	1.76607	NaN	NaN	NaN	NaN	NaN	NaN	NaN	NaN	NaN	NaN	NaN	NaN	0.911932	NaN	NaN	NaN	1.39861	NaN	NaN	NaN	NaN	NaN	NaN	3.19239	NaN	NaN	NaN	0.49208
	K2.vcf	0.0212625	-1.29119	0.0396421	-0.245909	0.881137	0.228074	NaN	NaN	NaN	0.0117276	-0.828662	NaN	NaN	0.622258	NaN	0.0477262	NaN	-0.8302	-0.712215	1.20403	-0.360645	0.0912639	NaN	-0.422738	NaN	-1.25131	0.0260523	0.165423	-0.141782	0.39462	NaN	-0.0971847	-0.204022	NaN	0.614584	1.07802	0.105194	-0.115471	NaN	NaN	0.899004	1.02041	NaN	1.65392	2.74153	NaN	-0.283462	1.81368
	K5.vcf	NaN	NaN	NaN	-0.680846	0.329055	1.18559	-1.13026	NaN	-0.374962	NaN	-0.629988	NaN	NaN	-0.207817	NaN	-0.956188	NaN	NaN	NaN	1.49681	NaN	NaN	NaN	NaN	NaN	-1.40974	NaN	0.565402	NaN	NaN	NaN	NaN	0.884334	NaN	NaN	NaN	0.952658	NaN	NaN	NaN	-0.0816682	0.334349	NaN	1.89046	0.557518	NaN	NaN	2.35827
	K562.vcf	NaN	-1.16048	NaN	-0.0177167	1.12959	1.08605	NaN	NaN	NaN	0.041138	0.812759	0.581303	NaN	0.185525	NaN	0.0798962	NaN	NaN	-0.613107	2.4965	NaN	NaN	NaN	0.26253	NaN	-0.916439	1.34559	NaN	0.538529	1.21597	NaN	0.67149	NaN	NaN	0.956588	NaN	1.4116	NaN	NaN	0.704049	NaN	0.757379	NaN	1.48195	NaN	NaN	-0.268032	0.35172
	KALS1.vcf	0.662129	-1.89196	-0.0174865	0.80669	0.300392	1.99859	NaN	0.0253899	-0.535794	-0.484289	-0.663603	NaN	NaN	-0.232201	NaN	-1.5617	-1.08058	-0.845532	NaN	-0.395081	0.406694	1.04064	-0.628309	NaN	NaN	-1.33634	0.875005	0.511125	0.127979	-0.0778502	NaN	2.2711	-0.226697	NaN	-0.604698	1.90058	-2.63633	-0.521082	NaN	NaN	1.00128	1.25677	NaN	NaN	2.14248	NaN	0.0665558	-0.383818
	KARPAS1106P.vcf	NaN	-1.19489	-1.49075	-0.087957	-0.845687	NaN	-0.525628	NaN	NaN	NaN	-0.876219	0.738486	NaN	-0.29528	NaN	-1.30477	NaN	NaN	NaN	0.587431	-1.04771	-0.154492	-0.895727	NaN	-0.236779	NaN	NaN	NaN	NaN	NaN	NaN	0.981927	-0.645947	0.349875	NaN	NaN	-0.243661	0.155681	-0.44262	NaN	0.565057	NaN	-0.0507559	1.67928	0.320342	NaN	NaN	1.19428
	KARPAS1718.vcf	NaN	NaN	NaN	NaN	0.804864	3.08605	NaN	NaN	NaN	NaN	1.92662	NaN	NaN	NaN	NaN	NaN	NaN	NaN	NaN	NaN	NaN	NaN	NaN	NaN	NaN	NaN	NaN	2.99744	NaN	NaN	NaN	NaN	NaN	NaN	NaN	NaN	NaN	NaN	NaN	NaN	NaN	2.72567	NaN	NaN	3.85256	NaN	NaN	NaN
	KARPAS231.vcf	NaN	-0.423516	NaN	0.830906	0.471795	1.85339	1.4617	NaN	1.08505	1.14729	1.45479	1.5087	NaN	2.65999	NaN	-0.118043	NaN	NaN	NaN	2.723	0.416962	NaN	NaN	NaN	1.48236	-0.281895	1.31804	1.71587	1.3072	2.27959	NaN	1.13762	0.899601	NaN	NaN	1.17845	2.4186	0.983238	NaN	NaN	0.954929	1.38298	NaN	1.73668	2.43199	2.55937	NaN	3.45713
	KARPAS299.vcf	NaN	NaN	NaN	1.84791	-0.390923	3.55	NaN	2.56792	2.28412	1.18327	NaN	1.7489	NaN	1.32878	NaN	NaN	0.60513	0.700315	NaN	0.299506	1.23882	1.78314	2.60584	1.76888	1.76066	0.494272	1.40648	1.88964	1.68954	2.52944	NaN	3.92002	1.27627	NaN	1.05481	NaN	1.0511	NaN	NaN	1.88366	2.68999	2.01402	1.00577	NaN	3.13346	NaN	NaN	1.99305
	KARPAS384.vcf	NaN	-0.595282	NaN	0.540887	1.20876	2.93766	0.99502	2.25498	1.62271	0.44194	NaN	1.22807	NaN	0.830952	NaN	NaN	0.0247117	0.239265	NaN	-0.230644	1.48447	1.11901	2.18446	0.638351	1.08643	NaN	1.96068	1.34763	1.1552	0.680503	NaN	3.36853	NaN	NaN	1.43529	NaN	-1.51401	0.613805	NaN	2.306	1.16314	1.30281	1.43666	0.478978	2.72518	0.839144	NaN	NaN
	KARPAS422.vcf	NaN	NaN	NaN	0.611738	1.76352	1.43836	NaN	NaN	0.795546	NaN	1.85472	NaN	-0.305375	0.786728	NaN	0.968341	-0.683758	NaN	NaN	3.05558	NaN	NaN	NaN	NaN	0.987323	NaN	NaN	1.24809	NaN	NaN	NaN	NaN	0.440727	1.28206	NaN	NaN	0.958556	NaN	0.00210065	1.46045	0.773016	0.874193	NaN	1.97753	2.78747	NaN	NaN	2.39407
	KARPAS45.vcf	-2.33667	NaN	-1.36004	-1.40391	-0.70831	-2.49891	-0.90414	-2.18929	-0.764131	NaN	-2.46445	-1.31563	-3.70268	-2.76705	-0.704053	-2.84503	-3.04416	-3.31794	-3.09701	0.252812	NaN	-0.348676	NaN	-0.659269	-1.34118	-2.09393	-0.540749	-1.21201	-2.6813	-3.52133	NaN	-2.92275	-1.87449	NaN	-2.85208	NaN	-1.53001	NaN	-0.840977	-2.03268	-1.20078	-1.6731	NaN	0.60054	-2.38775	NaN	-2.32568	0.54945
	KARPAS620.vcf	NaN	NaN	NaN	1.28401	-0.108721	2.18559	NaN	NaN	1.43123	NaN	1.05886	NaN	NaN	1.54196	NaN	NaN	NaN	NaN	NaN	0.634544	NaN	NaN	NaN	NaN	NaN	NaN	NaN	NaN	NaN	NaN	NaN	NaN	1.74269	NaN	NaN	NaN	NaN	NaN	NaN	NaN	1.73825	NaN	NaN	NaN	NaN	NaN	NaN	1.89278
	KASUMI1.vcf	NaN	NaN	NaN	0.413054	1.46105	NaN	0.183323	NaN	NaN	NaN	0.160462	NaN	NaN	1.58391	NaN	0.0312223	-0.975288	NaN	NaN	1.83319	NaN	NaN	NaN	NaN	1.04223	NaN	NaN	NaN	NaN	NaN	NaN	1.60504	0.284265	NaN	NaN	0.641244	1.84799	NaN	-0.173076	NaN	0.528532	NaN	NaN	3.17497	1.21672	NaN	NaN	2.68208
	KASUMI2.vcf	NaN	-0.810295	NaN	0.106392	-1.70551	NaN	NaN	NaN	NaN	NaN	NaN	NaN	NaN	1.10187	NaN	-0.821326	-0.448309	-0.406919	NaN	-0.622492	NaN	NaN	NaN	NaN	NaN	NaN	NaN	NaN	NaN	NaN	0.253849	1.26376	0.210064	NaN	NaN	NaN	-0.68678	NaN	NaN	NaN	0.470317	NaN	NaN	NaN	NaN	NaN	NaN	-0.395552
	KASUMI6.vcf	NaN	NaN	NaN	-0.331485	-1.52709	1.37824	NaN	NaN	NaN	NaN	-0.137744	NaN	-1.10522	0.16062	NaN	NaN	NaN	NaN	NaN	0.612759	NaN	NaN	NaN	NaN	NaN	NaN	NaN	NaN	NaN	0.419812	NaN	NaN	0.206262	NaN	NaN	NaN	-1.25527	NaN	NaN	NaN	0.50747	NaN	NaN	-0.167014	NaN	NaN	NaN	-0.847819
	KATOIII.vcf	NaN	NaN	-1.10272	0.704202	-1.33683	0.122581	NaN	0.13065	0.884814	NaN	0.198099	0.153524	NaN	0.636904	NaN	-2.21346	-0.689317	-0.72802	NaN	NaN	NaN	0.0707998	1.39073	NaN	1.08643	-1.54619	0.0550037	1.183	NaN	NaN	NaN	0.931613	-0.303367	NaN	NaN	0.0874421	-1.52626	NaN	-0.782069	0.408414	-0.136219	0.212143	NaN	-0.252634	1.4403	NaN	NaN	0.773311
	KCIMOH1.vcf	NaN	NaN	NaN	1.28401	NaN	NaN	NaN	NaN	NaN	NaN	NaN	NaN	NaN	1.07503	NaN	-0.763378	NaN	NaN	NaN	NaN	NaN	NaN	NaN	NaN	NaN	NaN	NaN	1.73648	NaN	NaN	NaN	NaN	0.962337	NaN	NaN	NaN	NaN	NaN	NaN	NaN	1.14351	1.47664	NaN	1.30313	2.7769	NaN	NaN	NaN
	KCL22.vcf	0.016636	-2.36859	-0.918816	-0.0939063	-1.48929	NaN	NaN	NaN	-0.0912699	-0.981788	-2.21256	-0.938613	NaN	-1.39704	-0.962104	-2.56848	-2.6255	-1.9822	-1.94653	-0.425547	-1.82966	-0.0273806	NaN	-2.30242	NaN	-2.85673	-0.778114	-0.872499	-0.302982	-1.26155	-0.797734	-1.70478	-0.793738	-1.27065	-1.69716	-0.587082	-2.36962	-0.996496	NaN	-0.731945	0.035045	-0.429074	NaN	-0.606388	0.434754	NaN	NaN	0.114627
	KD.vcf	NaN	NaN	NaN	1.76482	NaN	2.42309	NaN	NaN	NaN	NaN	1.4026	NaN	NaN	2.88238	NaN	NaN	NaN	NaN	NaN	NaN	NaN	NaN	NaN	1.43824	NaN	NaN	NaN	3.55164	NaN	NaN	NaN	NaN	2.00793	NaN	NaN	NaN	NaN	NaN	NaN	NaN	1.9045	2.53041	NaN	NaN	3.68511	NaN	NaN	NaN
	KE37.vcf	NaN	NaN	NaN	-0.108673	0.983201	1.60924	NaN	NaN	NaN	NaN	0.999508	0.775278	NaN	0.397785	NaN	0.0125409	NaN	NaN	NaN	-0.700494	NaN	NaN	NaN	NaN	NaN	NaN	NaN	1.28557	NaN	NaN	NaN	1.06563	0.3838	NaN	NaN	NaN	-0.410954	NaN	NaN	NaN	0.62051	0.736163	NaN	1.52727	2.03573	NaN	NaN	2.51028
	KE39.vcf	NaN	NaN	-0.213911	-0.714058	-1.27071	0.562493	NaN	0.890405	-0.469672	NaN	NaN	NaN	NaN	NaN	NaN	NaN	-1.04633	-1.06312	-1.30712	NaN	NaN	-0.0114742	-0.609956	NaN	NaN	NaN	-0.305399	0.293179	NaN	NaN	NaN	1.02783	NaN	NaN	NaN	NaN	-2.70396	NaN	NaN	NaN	NaN	0.137227	NaN	NaN	1.46979	NaN	-0.859873	NaN
	KE97.vcf	NaN	-2.0786	NaN	-1.00198	NaN	NaN	NaN	NaN	NaN	NaN	NaN	-0.178747	NaN	-0.536288	NaN	NaN	NaN	NaN	-1.57521	-1.53738	NaN	NaN	NaN	-0.38394	NaN	-1.61388	NaN	0.226064	NaN	-0.408062	NaN	NaN	-0.483625	NaN	NaN	NaN	NaN	NaN	NaN	NaN	-0.283665	1.10627	NaN	NaN	1.47833	NaN	NaN	NaN
	KELLY.vcf	1.21612	0.879876	-0.0310472	0.930039	1.57292	NaN	NaN	NaN	NaN	1.22766	0.421021	NaN	NaN	1.12922	NaN	-0.145524	NaN	0.540319	NaN	2.33409	0.703267	2.57669	NaN	NaN	NaN	-0.204172	NaN	NaN	1.24009	0.500206	NaN	1.04032	0.688655	NaN	1.69662	2.81117	-1.38203	1.33963	NaN	NaN	2.00719	1.37476	NaN	1.99865	1.4403	NaN	1.0232	2.05752
	KG1.vcf	0.223205	-1.35561	-0.62498	NaN	1.90021	1.60063	-0.514981	0.650907	0.160742	0.212715	0.996742	NaN	NaN	NaN	1.35484	0.344629	NaN	-0.308564	NaN	0.321021	-0.0801937	1.76659	NaN	0.329461	NaN	-0.755019	NaN	NaN	1.93281	0.396543	NaN	0.814347	NaN	NaN	-0.12093	2.59872	1.61486	0.160924	NaN	NaN	0.42617	1.85691	NaN	1.06061	1.22388	NaN	0.811695	3.10483
	KG1C.vcf	NaN	NaN	NaN	NaN	-0.0356577	NaN	NaN	NaN	NaN	NaN	NaN	NaN	NaN	NaN	NaN	-1.23636	NaN	NaN	NaN	1.46706	NaN	NaN	NaN	NaN	1.34562	NaN	1.23471	NaN	NaN	NaN	NaN	0.652189	NaN	NaN	NaN	NaN	0.507686	NaN	NaN	NaN	NaN	NaN	NaN	2.80202	NaN	NaN	NaN	0.178826
	KGN.vcf	-0.172155	0.324199	-1.13935	-0.559263	0.0216755	NaN	0.631098	NaN	-0.225287	-0.274835	-0.556553	NaN	NaN	0.88821	NaN	0.440735	-0.80394	-0.741195	-1.16856	1.53621	0.433545	1.78685	-0.378988	NaN	NaN	-1.32659	-0.0783584	0.598033	0.314857	-0.314806	NaN	2.40603	-0.178078	NaN	-0.541039	1.3759	0.475265	-0.344868	NaN	NaN	0.877227	1.41213	NaN	-0.370996	1.64611	NaN	-0.7401	0.879859
	KHM1B.vcf	NaN	NaN	NaN	NaN	NaN	NaN	NaN	NaN	NaN	NaN	NaN	NaN	-0.653299	NaN	NaN	NaN	NaN	NaN	NaN	-0.576688	NaN	NaN	NaN	NaN	NaN	NaN	NaN	NaN	NaN	NaN	0.0405444	NaN	NaN	0.825307	NaN	NaN	-1.92828	NaN	-0.222545	1.1207	NaN	NaN	NaN	0.291351	NaN	NaN	NaN	NaN
	KHYG1.vcf	NaN	NaN	NaN	0.606905	-0.0634919	1.21816	NaN	1.20535	0.882026	NaN	NaN	NaN	NaN	NaN	NaN	NaN	0.203768	NaN	NaN	NaN	NaN	0.960019	0.759962	NaN	NaN	NaN	1.02924	1.23337	NaN	NaN	NaN	1.98494	NaN	NaN	NaN	NaN	-1.54746	NaN	NaN	NaN	NaN	0.921305	NaN	NaN	2.20251	0.752012	NaN	0.197935
	KIJK.vcf	NaN	NaN	-0.936537	0.511234	-1.06119	0.550002	NaN	0.150641	0.766977	NaN	0.332904	NaN	NaN	0.715043	0.358992	NaN	-0.917248	NaN	NaN	NaN	NaN	0.0640425	-0.409963	NaN	0.067322	NaN	-0.0332235	0.379688	NaN	NaN	NaN	1.09791	-0.27645	NaN	NaN	0.995909	-2.61211	NaN	NaN	0.302342	0.0400771	-0.0112953	NaN	NaN	1.3319	NaN	-0.572271	0.933565
	KINGS1.vcf	NaN	NaN	NaN	0.688799	-1.76322	NaN	NaN	NaN	0.944638	NaN	-0.242139	NaN	NaN	0.1189	NaN	-0.150054	NaN	NaN	NaN	NaN	NaN	0.576691	NaN	NaN	NaN	NaN	NaN	0.936558	NaN	NaN	NaN	1.07203	0.198689	NaN	NaN	NaN	NaN	NaN	NaN	0.80911	1.52853	0.762732	NaN	NaN	1.19545	NaN	NaN	NaN
	KKU100.vcf	NaN	-0.970676	NaN	-0.876453	-0.789388	0.218158	NaN	NaN	-0.632547	NaN	-0.0747001	0.82676	NaN	-0.600135	NaN	NaN	-2.19638	NaN	NaN	NaN	-0.828794	NaN	NaN	NaN	NaN	NaN	NaN	-0.0241622	0.626272	NaN	NaN	NaN	-0.59457	NaN	-0.862533	NaN	NaN	-0.710996	NaN	-0.0943172	-0.445782	-0.131589	NaN	NaN	1.12674	NaN	NaN	NaN
	KKU213.vcf	-0.558542	NaN	-1.23229	0.139163	-2.49509	0.438357	NaN	NaN	-0.601012	NaN	-0.0183795	NaN	NaN	1.07281	NaN	NaN	NaN	NaN	-1.36411	NaN	-0.722414	NaN	NaN	NaN	-0.0913099	NaN	-0.405609	0.130907	NaN	NaN	NaN	0.0466051	-0.433336	NaN	-0.782214	-0.050634	-2.84024	NaN	NaN	0.036267	-0.314743	-0.122907	NaN	NaN	1.13684	NaN	0.0796564	NaN
	KLE.vcf	1.47069	0.118561	1.53455	2.22358	1.81609	NaN	0.923761	NaN	2.32141	1.52723	2.36168	NaN	NaN	2.22187	2.2432	0.141297	-0.0848018	0.782777	NaN	NaN	2.14707	2.6256	NaN	0.955295	1.8234	1.12978	NaN	3.10053	1.7505	1.12074	NaN	2.56388	1.35827	NaN	1.08798	2.98805	-0.13642	1.36361	0.772062	2.7885	2.58919	2.57681	NaN	0.830144	3.38308	NaN	NaN	1.59386
	KM12.vcf	NaN	-2.79034	NaN	-0.0558065	-1.69902	-0.716138	NaN	-0.373796	-0.0160493	-1.47624	-2.60835	-0.581365	NaN	-1.03533	0.450163	-2.89334	-2.22058	-2.50962	-1.343	-0.752919	NaN	-0.021039	-1.68298	-2.60721	-0.550999	-3.22989	-0.460057	-1.43114	-1.90945	-1.67979	NaN	-1.15517	NaN	-1.72528	-1.09235	-1.98699	-2.6335	-1.63437	-1.3135	-1.31512	NaN	-1.89032	NaN	-1.95925	0.00353894	NaN	-1.54586	NaN
	KMBC2.vcf	NaN	NaN	-0.73954	1.2162	-1.66974	NaN	NaN	NaN	NaN	NaN	-0.376232	NaN	NaN	1.07835	NaN	-1.85316	-1.09321	NaN	NaN	1.20758	NaN	0.515491	NaN	NaN	NaN	NaN	NaN	NaN	NaN	NaN	NaN	1.81972	-0.0344538	NaN	NaN	NaN	-0.0328824	NaN	NaN	NaN	0.33801	NaN	NaN	NaN	0.73538	NaN	NaN	NaN
	KMCH1.vcf	NaN	NaN	NaN	NaN	-1.36257	-0.557801	NaN	-0.618835	-0.897206	NaN	-1.52514	NaN	NaN	-1.19133	NaN	NaN	NaN	NaN	-1.7162	NaN	-1.36185	-0.79068	NaN	NaN	NaN	NaN	NaN	-0.620312	-0.958691	NaN	NaN	0.0513379	NaN	NaN	-1.28017	NaN	-2.27991	NaN	NaN	-0.48346	NaN	-0.765718	NaN	-1.26066	0.523992	NaN	NaN	NaN
	KMH2.vcf	NaN	NaN	-1.65934	NaN	-0.0418896	NaN	NaN	-0.298383	-0.799871	-0.800241	0.270874	NaN	NaN	-0.886231	NaN	-1.31646	-2.36392	NaN	-1.45873	0.596731	NaN	-0.391707	-0.803627	NaN	NaN	NaN	NaN	NaN	NaN	NaN	NaN	0.378014	NaN	-0.172009	NaN	-0.439676	0.0365054	NaN	NaN	0.783392	NaN	-0.448894	-0.857908	1.32698	-0.0908534	-0.788226	NaN	2.451
	KMHDASH2.vcf	NaN	NaN	-0.155953	-0.240556	-0.331114	NaN	-0.397008	0.127345	NaN	NaN	NaN	NaN	NaN	-0.480836	NaN	0.807203	-0.206108	NaN	NaN	0.481344	NaN	NaN	-0.229391	NaN	NaN	NaN	NaN	NaN	NaN	NaN	NaN	NaN	0.521089	0.0894147	NaN	-0.20778	0.296425	NaN	NaN	NaN	-0.24943	NaN	NaN	0.552042	NaN	NaN	NaN	1.34283
	KML1.vcf	-0.298811	-0.869316	-0.147678	-0.776424	0.860441	NaN	NaN	NaN	NaN	-0.573235	0.288246	NaN	NaN	-0.343332	NaN	-1.05611	NaN	0.540319	NaN	NaN	-0.641602	1.08783	NaN	NaN	-0.111015	-0.432636	NaN	1.24809	-0.136179	0.664201	NaN	1.08815	-0.462287	NaN	-0.665666	0.952231	-1.20915	-0.534118	NaN	NaN	0.869144	1.01402	NaN	-0.702772	2.0211	NaN	NaN	-0.362237
	KMLS1.vcf	NaN	NaN	NaN	1.49328	-2.13519	NaN	NaN	NaN	0.672422	NaN	0.445332	NaN	NaN	1.42436	NaN	NaN	NaN	NaN	NaN	NaN	NaN	0.297715	NaN	NaN	1.09286	NaN	NaN	0.416629	NaN	NaN	NaN	0.263757	-0.229507	NaN	NaN	0.30826	-2.61211	-0.317482	-0.906683	0.276999	0.0431047	0.3264	NaN	-0.487233	1.66548	-0.16366	NaN	NaN
	KMM1.vcf	-0.150378	NaN	NaN	NaN	0.0452623	-0.0154831	NaN	NaN	NaN	NaN	-0.917867	NaN	NaN	NaN	NaN	-2.27558	-1.56782	NaN	NaN	0.666829	NaN	0.0912639	NaN	NaN	NaN	NaN	NaN	NaN	NaN	NaN	NaN	NaN	-0.398808	NaN	NaN	NaN	-2.49855	NaN	NaN	NaN	NaN	NaN	NaN	-0.257987	NaN	-0.242694	NaN	NaN
	KMOE2.vcf	-0.997155	-2.41936	-0.87771	-0.376108	0.511896	NaN	NaN	NaN	-1.19392	-0.109213	-0.466203	NaN	NaN	-0.0368673	NaN	-0.102201	-2.67818	-1.71305	NaN	0.758598	-0.414915	0.233757	NaN	NaN	NaN	-1.16778	0.0845479	-0.401967	0.114558	-1.2646	NaN	0.27294	-1.10347	NaN	-1.37693	1.02981	0.382155	-1.10823	NaN	NaN	0.145132	0.372715	-1.30667	-0.283147	1.27998	NaN	-1.46245	1.2891
	KMRC1.vcf	NaN	NaN	-0.317141	-0.862581	-0.294392	NaN	NaN	NaN	-0.618835	NaN	-0.820842	NaN	NaN	NaN	NaN	-0.736523	NaN	NaN	NaN	1.63787	NaN	-0.125228	NaN	NaN	NaN	NaN	NaN	0.237036	NaN	NaN	NaN	1.69928	NaN	NaN	-0.78771	0.0842955	0.495249	NaN	NaN	NaN	NaN	0.133755	NaN	0.301159	1.36318	NaN	-0.975218	0.583356
	KMRC2.vcf	NaN	NaN	NaN	0.836553	-0.14825	NaN	NaN	1.30638	NaN	NaN	NaN	NaN	NaN	0.770488	NaN	NaN	NaN	NaN	NaN	1.59324	NaN	NaN	NaN	NaN	NaN	NaN	NaN	NaN	NaN	NaN	NaN	NaN	0.911932	NaN	0.681353	NaN	NaN	NaN	NaN	NaN	1.02503	NaN	0.976506	NaN	NaN	NaN	NaN	NaN
	KMRC20.vcf	2.01818	-0.109855	-0.224442	0.948263	1.53864	NaN	NaN	NaN	1.00402	1.2053	1.74852	NaN	NaN	0.738545	NaN	0.233996	NaN	0.1698	0.309903	2.65666	0.475856	1.19818	NaN	NaN	1.17229	-0.729354	NaN	1.17594	1.79263	1.0862	NaN	0.756526	0.586293	NaN	0.474228	1.74674	1.28721	0.940534	NaN	NaN	1.7831	1.95768	NaN	1.91796	2.79456	NaN	NaN	3.09683
	KMRC3.vcf	NaN	NaN	NaN	0.223576	NaN	NaN	NaN	NaN	NaN	NaN	NaN	NaN	-0.562935	0.406124	NaN	NaN	NaN	NaN	NaN	-0.614958	NaN	NaN	NaN	NaN	NaN	NaN	NaN	NaN	NaN	0.521025	NaN	NaN	0.542498	0.98388	NaN	NaN	NaN	NaN	NaN	NaN	0.767998	NaN	NaN	1.00184	NaN	NaN	NaN	NaN
	KMS11.vcf	NaN	NaN	NaN	0.319154	NaN	0.583555	NaN	0.723908	0.302644	NaN	0.623768	NaN	NaN	1.02922	NaN	NaN	-0.202225	NaN	NaN	1.84931	NaN	NaN	1.34758	-0.271532	0.53389	NaN	1.64975	0.783959	NaN	NaN	NaN	0.220473	0.157732	NaN	NaN	0.0197553	-1.15823	NaN	NaN	0.945057	0.279711	0.16531	NaN	NaN	1.94814	NaN	NaN	0.600205
	KMS12BM.vcf	1.05565	-0.427656	0.85094	0.781058	0.569351	NaN	NaN	NaN	NaN	0.91781	0.300134	NaN	NaN	0.636904	NaN	-0.353587	NaN	0.103527	NaN	-0.338263	0.317427	1.01109	NaN	NaN	NaN	-0.301932	NaN	NaN	0.740162	1.31066	NaN	2.41549	0.641692	NaN	0.527833	2.01376	0.626081	0.893228	NaN	NaN	1.53704	1.12684	NaN	NaN	1.28997	NaN	NaN	2.32172
	KMS20.vcf	-0.311131	NaN	-1.15595	NaN	-1.0168	0.749772	NaN	NaN	NaN	NaN	NaN	NaN	NaN	-0.226818	NaN	NaN	-1.99338	NaN	NaN	-0.37292	-0.639621	NaN	NaN	NaN	0.0547219	NaN	-0.142102	0.327944	NaN	NaN	-0.280016	NaN	-0.243473	NaN	-0.56897	0.2124	NaN	NaN	-0.989985	NaN	NaN	NaN	NaN	NaN	NaN	NaN	-0.760459	NaN
	KMS21BM.vcf	0.946027	NaN	NaN	NaN	-1.61122	0.726159	NaN	NaN	NaN	0.823943	-0.182367	NaN	NaN	NaN	NaN	NaN	NaN	NaN	NaN	-0.474935	NaN	NaN	1.78134	NaN	NaN	NaN	NaN	NaN	NaN	NaN	NaN	NaN	NaN	NaN	NaN	NaN	-0.741227	NaN	NaN	1.08256	NaN	NaN	NaN	2.10001	NaN	NaN	NaN	NaN
	KMS26.vcf	NaN	NaN	-0.737703	-0.194233	-0.740415	NaN	NaN	NaN	NaN	NaN	NaN	NaN	-1.08626	-0.185791	NaN	NaN	NaN	NaN	NaN	0.624601	NaN	NaN	NaN	NaN	NaN	-1.16368	NaN	NaN	0.172478	-0.264599	NaN	0.101174	-0.251788	NaN	NaN	NaN	-1.25343	NaN	NaN	NaN	1.10187	NaN	NaN	NaN	NaN	NaN	NaN	0.246845
	KMS27.vcf	NaN	-1.10211	NaN	0.906094	-1.57623	0.948551	NaN	0.563444	NaN	NaN	-0.109779	0.452286	NaN	0.0163979	NaN	-1.88067	NaN	-0.563462	NaN	1.17675	NaN	NaN	NaN	NaN	NaN	NaN	NaN	NaN	NaN	NaN	NaN	NaN	0.0896173	NaN	NaN	NaN	-2.08351	NaN	-0.476999	NaN	0.37568	0.654286	NaN	NaN	NaN	NaN	NaN	NaN
	KMS28BM.vcf	NaN	NaN	NaN	NaN	NaN	NaN	NaN	NaN	NaN	NaN	NaN	NaN	NaN	NaN	NaN	NaN	NaN	NaN	NaN	NaN	NaN	NaN	NaN	NaN	NaN	-0.970646	NaN	0.542538	0.262115	NaN	NaN	NaN	NaN	NaN	NaN	NaN	NaN	NaN	NaN	0.619712	NaN	0.322442	NaN	NaN	1.68511	NaN	NaN	NaN
	KMS28PE.vcf	NaN	NaN	NaN	NaN	NaN	NaN	NaN	NaN	-0.332387	NaN	-0.560315	NaN	NaN	NaN	NaN	NaN	NaN	NaN	NaN	NaN	NaN	0.187124	NaN	NaN	NaN	-1.24614	NaN	0.416629	NaN	NaN	NaN	NaN	NaN	NaN	NaN	NaN	NaN	NaN	NaN	1.5102	NaN	0.0365333	NaN	NaN	1.49989	NaN	NaN	NaN
	KMS34.vcf	0.241083	-1.10469	-0.608994	-0.0998311	1.48219	NaN	-0.354642	NaN	NaN	0.183271	-0.343859	NaN	NaN	0.153582	NaN	-0.977299	NaN	-0.491217	-0.543039	-0.814511	0.0868138	0.515491	NaN	NaN	NaN	-0.028914	NaN	NaN	0.645444	0.120741	NaN	0.554892	0.0826309	NaN	-0.0186968	1.43079	-0.555448	0.221716	NaN	NaN	1.3013	0.433315	NaN	3.33663	0.886246	NaN	NaN	2.58918
	KNS42.vcf	NaN	-0.711891	-0.369082	0.434301	-0.517064	NaN	NaN	NaN	NaN	NaN	NaN	NaN	NaN	0.274334	NaN	NaN	NaN	NaN	NaN	NaN	NaN	NaN	NaN	NaN	NaN	NaN	NaN	0.966678	0.516299	NaN	NaN	NaN	0.34149	NaN	NaN	NaN	-1.73332	NaN	NaN	NaN	0.62051	0.654286	NaN	NaN	2.01695	NaN	NaN	1.36306
	KNS60.vcf	NaN	NaN	NaN	NaN	-0.478529	NaN	NaN	0.191475	NaN	NaN	NaN	NaN	NaN	NaN	NaN	NaN	NaN	NaN	NaN	-1.19066	NaN	0.158051	NaN	NaN	NaN	NaN	NaN	NaN	NaN	NaN	NaN	NaN	NaN	NaN	NaN	NaN	NaN	-0.2611	-0.78573	NaN	0.00128457	NaN	NaN	NaN	NaN	NaN	NaN	NaN
	KNS62.vcf	NaN	NaN	NaN	-0.708253	-1.4055	0.352701	NaN	NaN	0.561212	NaN	0.0445082	NaN	NaN	-0.547127	NaN	-2.56622	NaN	NaN	NaN	-1.38478	-0.551787	-0.0983724	NaN	NaN	-0.0452319	NaN	NaN	0.0448494	NaN	NaN	-0.450245	0.0185302	NaN	NaN	-0.702987	0.00183339	-2.64479	NaN	NaN	0.193341	NaN	0.0108276	NaN	NaN	1.20251	-0.512783	-0.846083	-1.20503
	KNS81.vcf	0.827845	NaN	NaN	1.48661	NaN	2.28559	NaN	2.46699	1.8008	NaN	1.90571	NaN	NaN	2.14541	NaN	NaN	0.12848	0.175978	NaN	-0.230644	0.475856	2.03072	2.24751	0.560611	2.20673	NaN	0.877876	1.25551	NaN	NaN	NaN	3.19232	0.737199	1.34988	0.452467	2.01976	-1.55644	0.682518	1.14815	2.21381	1.87183	0.988705	0.452692	NaN	2.36714	NaN	NaN	NaN
	KNS81FD.vcf	NaN	NaN	NaN	0.371475	-0.156888	NaN	NaN	NaN	0.650907	NaN	1.10877	NaN	-0.412759	1.41031	NaN	NaN	-0.856774	NaN	NaN	-0.288617	NaN	NaN	NaN	NaN	0.957697	NaN	NaN	NaN	NaN	NaN	NaN	NaN	0.704655	1.38107	NaN	1.00778	0.342627	0.557406	0.0211674	1.03931	0.748098	NaN	NaN	NaN	NaN	NaN	NaN	NaN
	KO52.vcf	NaN	-1.32265	-0.541114	-0.318841	-0.59542	NaN	NaN	NaN	NaN	NaN	-0.279133	NaN	NaN	0.192721	NaN	-0.074227	NaN	NaN	-0.803078	-0.956393	NaN	NaN	NaN	NaN	NaN	NaN	NaN	NaN	NaN	NaN	0.242007	NaN	0.187403	NaN	NaN	NaN	-0.638685	NaN	NaN	NaN	0.50747	0.699768	NaN	-0.138274	NaN	NaN	NaN	NaN
	KON.vcf	NaN	NaN	NaN	-0.780119	-1.50019	NaN	NaN	-0.243273	NaN	NaN	NaN	NaN	NaN	-0.523173	NaN	NaN	NaN	NaN	NaN	NaN	NaN	NaN	NaN	NaN	NaN	NaN	NaN	0.117329	NaN	NaN	NaN	NaN	-0.559273	0.342181	NaN	NaN	-3.01452	NaN	NaN	NaN	-0.352096	-0.128701	NaN	NaN	1.0903	NaN	NaN	-1.43019
	KOPN8.vcf	NaN	NaN	NaN	2.20155	0.558704	NaN	NaN	NaN	NaN	NaN	NaN	NaN	NaN	1.52369	NaN	NaN	NaN	NaN	NaN	1.72725	NaN	NaN	NaN	NaN	NaN	NaN	NaN	NaN	NaN	NaN	NaN	2.42638	1.5473	NaN	NaN	NaN	0.93317	NaN	NaN	NaN	1.58919	NaN	NaN	2.05064	1.88625	NaN	NaN	NaN
	KOSC2.vcf	NaN	NaN	NaN	1.90017	-0.135193	NaN	NaN	NaN	0.938832	NaN	NaN	NaN	NaN	0.691919	NaN	NaN	NaN	NaN	NaN	NaN	NaN	0.89262	NaN	NaN	NaN	NaN	NaN	NaN	NaN	NaN	NaN	0.943294	1.74821	NaN	NaN	NaN	-1.56241	NaN	NaN	NaN	0.855773	NaN	NaN	NaN	NaN	NaN	NaN	NaN
	KP1N.vcf	0.833259	-0.538993	-0.0869384	0.621453	1.47624	1.45379	NaN	NaN	NaN	0.746538	0.226986	NaN	NaN	0.691919	NaN	-0.289338	-0.910123	0.139298	NaN	-0.310548	0.510621	1.03072	1.7389	NaN	NaN	-0.522903	NaN	NaN	0.903661	0.491962	NaN	1.08491	0.943228	NaN	0.592998	1.8768	0.309586	0.618606	NaN	NaN	1.8294	2.04629	NaN	1.47898	1.31269	NaN	0.651518	1.0373
	KP2.vcf	1.56211	0.765186	-0.392617	1.33106	0.887721	NaN	0.900769	NaN	1.46004	1.44631	0.974799	NaN	NaN	0.541956	1.31397	-0.804185	NaN	-0.0993868	1.18325	0.382526	1.60451	1.75023	0.292836	NaN	NaN	0.219765	1.5733	NaN	0.674689	0.117567	NaN	0.647404	0.329035	NaN	1.72069	1.79736	-0.352519	0.416972	0.843798	1.0763	1.52007	1.96383	NaN	2.37588	1.18843	NaN	NaN	1.23913
	KP3.vcf	-0.131049	-1.28435	-0.777579	-0.0998311	1.1555	NaN	NaN	NaN	0.181158	-0.0234229	0.526796	NaN	NaN	0.0984846	NaN	0.115697	NaN	-0.54855	NaN	1.49432	-0.145847	0.538723	NaN	NaN	NaN	-1.16642	NaN	0.752133	0.410014	-0.217618	NaN	1.40199	-0.0312371	0.500165	-0.175056	1.36059	0.35194	-0.0352185	NaN	0.544346	1.15329	1.53499	NaN	1.37588	2.17912	NaN	NaN	2.59555
	KP363T.vcf	1.06199	NaN	NaN	0.954389	-1.29635	2.1664	0.689006	2.82559	1.95047	NaN	1.84143	1.29518	NaN	1.66665	NaN	-1.10255	0.414188	0.0514799	NaN	1.0044	0.368328	2.18346	2.61861	0.109373	2.15874	NaN	1.18408	1.42916	NaN	NaN	NaN	2.68124	NaN	1.27472	0.555401	1.7769	-1.49543	NaN	0.314589	2.61517	0.83989	0.994991	2.10362	NaN	2.44867	NaN	NaN	NaN
	KP4.vcf	1.37284	NaN	-0.673823	NaN	-0.129352	NaN	NaN	0.774713	NaN	NaN	-0.306269	NaN	NaN	0.185525	NaN	-0.941165	NaN	NaN	NaN	0.245937	NaN	0.650691	NaN	NaN	NaN	NaN	NaN	0.778605	NaN	0.90563	NaN	NaN	NaN	NaN	NaN	0.513018	-0.286223	NaN	-0.423944	NaN	NaN	0.773499	NaN	1.62571	1.88625	NaN	NaN	0.474498
	KPL1.vcf	NaN	NaN	NaN	0.335051	-1.39823	NaN	NaN	NaN	0.476769	NaN	NaN	NaN	NaN	0.588649	NaN	NaN	NaN	NaN	NaN	-0.532052	NaN	NaN	NaN	NaN	NaN	NaN	NaN	1.04164	NaN	NaN	NaN	NaN	0.463235	NaN	0.273929	0.618307	NaN	NaN	NaN	NaN	0.728469	0.795276	NaN	2.4648	1.97406	NaN	0.219465	NaN
	KPNRTBM1.vcf	NaN	-0.784703	NaN	0.355173	-1.39823	NaN	NaN	NaN	NaN	NaN	NaN	NaN	NaN	0.754428	NaN	NaN	NaN	NaN	NaN	-0.329084	NaN	NaN	NaN	0.446954	NaN	NaN	NaN	NaN	NaN	NaN	NaN	1.97292	0.845381	NaN	NaN	NaN	-0.0696229	NaN	NaN	NaN	0.73825	NaN	NaN	NaN	1.51738	NaN	NaN	-0.114988
	KPNSI9S.vcf	NaN	NaN	NaN	0.631234	NaN	NaN	NaN	NaN	NaN	NaN	NaN	NaN	NaN	0.64182	1.28999	NaN	NaN	NaN	0.189447	-0.15647	NaN	0.998155	NaN	NaN	NaN	NaN	NaN	NaN	NaN	NaN	NaN	NaN	0.657177	NaN	NaN	NaN	NaN	NaN	NaN	NaN	0.845165	1.01402	0.843751	NaN	NaN	NaN	NaN	1.81532
	KPNYN.vcf	NaN	NaN	0.0586669	0.683701	1.11999	NaN	NaN	NaN	NaN	NaN	NaN	NaN	NaN	NaN	NaN	0.211612	NaN	NaN	NaN	1.88515	NaN	NaN	NaN	NaN	NaN	NaN	NaN	NaN	0.447381	NaN	-0.0994433	1.35443	NaN	NaN	NaN	NaN	1.28262	NaN	NaN	NaN	NaN	NaN	NaN	-0.23102	NaN	NaN	NaN	2.63984
	KPNYS.vcf	-0.0243481	-1.64591	-1.24657	-0.38584	1.20674	NaN	NaN	0.219354	NaN	NaN	NaN	NaN	NaN	-0.215991	NaN	0.147459	NaN	0.773378	NaN	2.84854	NaN	NaN	NaN	NaN	0.231327	-1.49706	0.061517	NaN	NaN	NaN	-0.380463	-0.0059748	1.26568	NaN	NaN	NaN	1.04585	NaN	-1.06724	NaN	-0.181019	NaN	NaN	1.11147	NaN	NaN	NaN	3.11626
	KS1.vcf	NaN	-0.79275	NaN	-0.787479	-2.20141	NaN	NaN	NaN	NaN	-0.562412	NaN	NaN	NaN	-0.32833	NaN	NaN	NaN	NaN	NaN	0.182569	NaN	NaN	NaN	-0.379016	NaN	NaN	0.775278	0.226064	NaN	NaN	NaN	1.12759	-0.332407	NaN	-0.643609	NaN	0.540533	NaN	NaN	NaN	-0.144227	0.204838	NaN	0.430811	1.56205	NaN	NaN	NaN
	KU1919.vcf	NaN	NaN	NaN	1.46458	NaN	2.17277	NaN	1.97997	1.60421	NaN	0.939839	NaN	NaN	1.69703	NaN	NaN	0.0247117	0.00124558	NaN	NaN	0.224317	0.839725	2.31864	0.0351992	1.86679	NaN	0.93653	1.06752	NaN	NaN	NaN	2.78252	0.422971	NaN	0.372647	0.632025	-1.69041	NaN	NaN	2.23456	1.6433	0.746732	0.660384	NaN	2.01695	NaN	NaN	NaN
	KU812.vcf	NaN	-1.12268	NaN	NaN	0.492361	NaN	NaN	NaN	NaN	NaN	-0.267674	NaN	NaN	NaN	NaN	-0.335141	-1.19051	NaN	NaN	2.10212	NaN	NaN	NaN	NaN	NaN	NaN	NaN	0.861068	NaN	NaN	0.158017	1.53708	0.150409	NaN	NaN	NaN	0.643228	0.33963	NaN	NaN	NaN	0.741438	0.125936	2.18947	0.980113	NaN	NaN	2.79362
	KURAMOCHI.vcf	NaN	NaN	-1.13378	NaN	-0.550231	NaN	NaN	NaN	-0.449894	NaN	NaN	NaN	-1.5127	NaN	NaN	-1.06146	-2.10366	-0.92562	NaN	0.519527	NaN	0.0208746	NaN	-0.209091	NaN	NaN	NaN	NaN	NaN	NaN	-0.189641	1.27848	NaN	NaN	NaN	0.226206	0.393651	NaN	0.54353	NaN	NaN	0.230568	NaN	-0.628255	NaN	NaN	-0.902134	-0.303433
	KY821.vcf	NaN	NaN	-0.345156	NaN	1.82174	2.27185	NaN	0.93305	0.723908	NaN	1.01622	NaN	NaN	NaN	NaN	1.231	NaN	0.0917973	-0.16856	3.12422	NaN	NaN	NaN	NaN	NaN	NaN	NaN	1.21156	NaN	NaN	NaN	0.874582	NaN	1.12198	NaN	NaN	1.44455	NaN	NaN	1.29143	NaN	1.02041	NaN	2.96916	2.60191	0.606364	NaN	2.36786
	KYAE1.vcf	NaN	NaN	-1.1532	-0.504484	-1.12862	NaN	NaN	NaN	NaN	NaN	NaN	NaN	-1.341	-0.199597	NaN	-0.0653017	NaN	NaN	NaN	1.09787	NaN	0.168885	NaN	-0.522114	NaN	NaN	NaN	NaN	NaN	-0.597675	NaN	-0.0449284	-0.337624	NaN	NaN	0.300937	0.927083	NaN	NaN	NaN	-0.181019	NaN	NaN	1.63643	0.675259	-0.0800436	NaN	1.07067
	KYM1.vcf	NaN	NaN	-1.36671	0.264852	-1.08402	0.662029	-1.15516	-0.0698328	-0.482709	NaN	NaN	NaN	NaN	-0.335851	NaN	NaN	-1.04416	NaN	NaN	-1.53738	NaN	-0.0524715	-0.57884	NaN	NaN	NaN	-0.33049	0.244396	NaN	NaN	NaN	0.963968	0.472337	NaN	-0.796824	NaN	-2.81923	NaN	NaN	NaN	-0.321821	0.168859	NaN	NaN	1.35529	NaN	NaN	NaN
	KYO1.vcf	-0.219983	-1.67232	-0.0444816	0.309306	0.606638	NaN	NaN	NaN	NaN	-0.344719	1.02465	NaN	NaN	-0.0430064	NaN	-1.40503	NaN	-0.90235	NaN	-0.261531	-0.473901	0.112022	NaN	NaN	NaN	-1.14993	NaN	0.467404	0.254736	-0.137519	NaN	0.393956	1.3838	NaN	-0.538868	1.33046	-2.59476	-0.337451	NaN	NaN	1.05528	0.342342	-0.612314	-0.543116	0.636526	NaN	-0.723227	1.11569
	KYSE140.vcf	0.849622	NaN	NaN	0.738149	NaN	0.0358435	NaN	1.1142	0.746549	NaN	0.613843	0.0150768	NaN	-0.284957	NaN	NaN	-1.78589	-0.799039	NaN	-1.13029	NaN	-0.116331	NaN	-0.662457	NaN	-1.44395	NaN	0.117329	NaN	0.177451	NaN	-0.209588	0.710029	NaN	NaN	-0.112273	NaN	NaN	0.212442	NaN	-0.224469	-0.0756983	-0.137633	NaN	1.18493	NaN	NaN	NaN
	KYSE150.vcf	NaN	-1.87387	NaN	-0.792975	-0.930423	NaN	-1.19038	NaN	-0.737791	-0.632387	-1.19694	-0.315	NaN	NaN	NaN	NaN	NaN	NaN	NaN	-1.5624	NaN	NaN	NaN	NaN	NaN	NaN	NaN	-0.188973	-0.514259	-1.05271	NaN	-0.540456	-0.782303	NaN	NaN	NaN	-1.51298	NaN	NaN	-0.175237	NaN	-0.185396	NaN	0.237628	NaN	NaN	NaN	-1.30908
	KYSE180.vcf	NaN	-1.81662	NaN	0.741676	-0.713339	0.349089	NaN	-0.161862	-0.634496	NaN	NaN	NaN	NaN	-0.549286	NaN	NaN	-1.18265	NaN	-1.3005	-1.44267	NaN	-0.0771336	-0.758055	0.625924	NaN	NaN	-0.485971	NaN	NaN	NaN	NaN	1.53708	-0.47181	NaN	NaN	NaN	NaN	NaN	NaN	NaN	-0.300482	NaN	-0.857908	NaN	NaN	NaN	NaN	NaN
	KYSE220.vcf	-0.0392367	-1.36428	-1.05189	NaN	0.587273	NaN	NaN	NaN	NaN	-0.126952	-0.740224	NaN	NaN	NaN	NaN	-0.780359	NaN	0.060025	NaN	-0.183886	0.504039	0.0472862	NaN	NaN	0.125425	-1.41435	NaN	NaN	0.855425	-0.63955	NaN	1.38862	-0.300698	NaN	-0.392647	0.787095	0.628493	-0.237384	NaN	NaN	-0.0955005	-0.00815554	NaN	1.89996	0.387091	NaN	NaN	1.7781
	KYSE270.vcf	0.787879	-1.38996	-1.01446	-0.409885	0.000387849	1.10116	NaN	NaN	NaN	-0.206963	-0.952632	NaN	NaN	-0.439548	NaN	-1.31107	NaN	-0.914032	-0.987503	-0.177081	1.11329	-0.17177	NaN	NaN	NaN	-1.55457	-0.0484259	NaN	-0.31543	-0.765238	NaN	1.42092	-0.406277	NaN	-0.465325	0.860557	-1.08074	-0.247972	NaN	NaN	0.664127	-0.0935832	NaN	NaN	1.15042	NaN	NaN	1.43883
	KYSE30.vcf	NaN	NaN	NaN	0.00594749	-2.55677	1.1664	-1.36416	0.585951	-0.808525	NaN	NaN	0.619022	-1.95028	NaN	NaN	NaN	-1.34643	-1.35215	NaN	NaN	-1.05069	0.605837	0.747638	0.0785667	-0.316534	NaN	-0.536443	-0.127573	NaN	NaN	-0.825196	1.52606	NaN	NaN	-0.995136	NaN	-0.799427	NaN	NaN	-0.127232	-0.66013	-0.131589	-0.941543	0.0960207	1.76293	NaN	NaN	-1.44053
	KYSE410.vcf	-0.387583	-1.72709	-1.14629	0.908074	-0.085379	0.0860549	NaN	0.898834	0.53689	-0.566751	0.559762	NaN	NaN	0.474633	NaN	-1.04101	-1.13862	-0.164407	-1.16565	-0.44692	-0.678721	0.880697	-0.674176	NaN	-0.119379	-0.691879	-0.310452	0.003672	-0.287901	-0.733949	NaN	1.38596	-0.554799	NaN	0.322444	1.46721	-0.488562	-0.540593	NaN	0.0121713	1.78564	0.976214	NaN	-0.71839	1.72857	-0.3744	NaN	0.774506
	KYSE450.vcf	NaN	-1.25437	1.16117	1.39906	-1.18038	0.211586	NaN	0.371357	-0.0755805	0.0279927	0.289938	NaN	NaN	1.42436	NaN	NaN	-0.705868	-0.805325	-0.698179	-1.02432	-0.229859	NaN	-0.0892134	1.85212	0.118852	0.290512	0.187641	0.289367	-0.073069	1.0344	NaN	1.00011	0.793124	1.93484	-0.232607	2.99887	-2.52931	NaN	-0.483777	1.52291	-0.0191795	2.41466	NaN	1.22887	2.74565	-0.0132121	0.853274	0.288909
	KYSE50.vcf	NaN	NaN	NaN	NaN	-1.64232	NaN	-0.174229	NaN	NaN	NaN	NaN	NaN	NaN	NaN	NaN	-0.978998	NaN	NaN	NaN	-0.681386	NaN	NaN	NaN	NaN	0.499333	NaN	NaN	NaN	0.303391	NaN	NaN	NaN	NaN	NaN	NaN	NaN	0.664953	NaN	NaN	NaN	NaN	NaN	NaN	1.59644	NaN	NaN	NaN	-0.380601
	KYSE510.vcf	-0.222594	-1.38358	-1.18859	-0.376108	0.560726	NaN	NaN	NaN	NaN	0.787488	-0.820842	NaN	NaN	-0.501045	NaN	-0.890332	NaN	-0.998754	NaN	1.08146	0.955284	0.0674172	NaN	NaN	NaN	-1.57117	NaN	NaN	-0.359373	-0.765238	NaN	1.2711	-0.493009	NaN	0.487443	0.741771	-0.324261	-0.19697	NaN	NaN	0.806066	-0.0846684	-0.309045	0.545033	0.191936	NaN	NaN	0.00890111
	KYSE520.vcf	NaN	NaN	NaN	-0.567837	-1.2983	0.533514	NaN	0.047085	-0.298383	-0.387045	NaN	NaN	NaN	NaN	NaN	NaN	-0.926693	NaN	NaN	-0.399473	NaN	0.119009	-0.469988	NaN	0.00842827	-1.41204	-0.14776	0.240711	NaN	NaN	NaN	0.87738	-0.455103	NaN	NaN	-0.0420209	-2.71337	NaN	-1.02913	NaN	-0.178421	1.23057	NaN	-0.4362	1.27502	NaN	NaN	0.510542
	KYSE70.vcf	0.445598	-0.905385	-0.784712	NaN	0.135732	NaN	NaN	NaN	1.18116	0.3573	1.12579	NaN	NaN	0.0650874	NaN	0.642056	NaN	-0.45569	NaN	1.31621	-0.189818	0.57189	NaN	NaN	0.587329	-1.22006	NaN	0.690514	0.338064	-0.503922	NaN	0.175002	NaN	NaN	-0.112196	1.73025	-0.262617	0.416972	NaN	0.973854	0.173051	1.07931	NaN	NaN	2.1245	NaN	NaN	2.39911
	L1236.vcf	NaN	-0.738796	-0.660313	0.56412	-0.486548	NaN	NaN	NaN	0.523795	0.504288	NaN	NaN	NaN	0.150076	0.803431	NaN	NaN	NaN	NaN	0.701943	NaN	NaN	NaN	NaN	NaN	NaN	0.838192	NaN	0.626272	NaN	NaN	NaN	-0.00524188	0.971957	NaN	0.438806	-0.942061	NaN	NaN	NaN	1.42617	NaN	0.669722	1.33501	NaN	0.439627	0.356244	2.23825
	L33.vcf	NaN	NaN	NaN	-0.313752	-1.69368	NaN	NaN	NaN	NaN	NaN	NaN	NaN	NaN	0.0650874	NaN	-2.19019	NaN	NaN	NaN	0.601014	NaN	NaN	NaN	NaN	NaN	NaN	NaN	NaN	NaN	NaN	NaN	NaN	0.107233	NaN	NaN	NaN	-2.32531	NaN	NaN	NaN	0.230563	NaN	NaN	-0.146956	NaN	NaN	NaN	-0.917542
	L363.vcf	NaN	0.86461	NaN	1.0962	1.08545	NaN	1.80161	NaN	1.13728	1.11219	NaN	2.33387	NaN	1.87657	NaN	0.418421	NaN	NaN	0.326205	2.95498	0.463032	NaN	NaN	NaN	1.34562	-0.326595	1.5185	NaN	1.18294	1.86337	NaN	1.83596	0.781764	NaN	NaN	NaN	1.71238	0.940534	0.354335	NaN	0.910017	NaN	1.12273	2.63395	0.920735	0.937878	1.08791	4.4733
	L428.vcf	NaN	-1.27749	NaN	-0.0968717	0.99409	NaN	NaN	NaN	NaN	NaN	NaN	NaN	NaN	-0.149265	NaN	-1.04372	NaN	NaN	NaN	0.642548	-0.419539	NaN	NaN	NaN	NaN	NaN	NaN	0.665596	NaN	-0.597675	-0.413282	NaN	-0.0973263	0.445558	NaN	NaN	0.624725	NaN	NaN	NaN	-0.0620775	0.330369	0.132377	2.4939	1.55752	NaN	NaN	1.01736
	L540.vcf	NaN	NaN	-1.19797	1.05173	-0.0375301	0.0533663	-0.758289	NaN	-0.295923	NaN	NaN	NaN	-1.47821	-0.476306	0.150326	-0.463211	NaN	NaN	-0.00877944	1.05398	0.307841	-0.0524715	NaN	-0.712244	1.03293	NaN	NaN	0.0256983	NaN	NaN	0.435214	-0.233132	-0.469435	NaN	NaN	NaN	-0.698557	NaN	-0.850099	NaN	-0.264201	-0.0268921	NaN	1.44379	1.2713	NaN	-0.53408	1.54547
	L542.vcf	0.718616	-0.771735	NaN	1.40884	1.73128	1.46156	0.00724607	NaN	NaN	NaN	NaN	NaN	NaN	0.830952	NaN	-0.650691	NaN	NaN	NaN	2.069	NaN	NaN	NaN	0.46898	NaN	NaN	0.901052	1.30853	NaN	NaN	0.508978	NaN	0.606193	1.30431	NaN	NaN	-0.345621	NaN	NaN	NaN	0.926695	1.69464	NaN	1.57565	3.16069	NaN	1.2377	1.80959
	L82.vcf	NaN	NaN	-0.0400173	1.41728	0.201382	2.29946	NaN	2.02232	1.70901	NaN	1.1823	NaN	NaN	1.50566	1.28208	NaN	0.133378	0.0122586	NaN	-0.183886	0.396498	0.960019	2.07924	1.56061	2.01757	-0.379411	0.924607	2.05452	1.61206	NaN	0.668886	2.92002	0.626371	1.23143	0.527833	0.990008	-1.49543	NaN	NaN	2.25563	1.83989	1.02684	0.646489	0.430811	2.35923	NaN	NaN	NaN
	LAMA84.vcf	1.60314	0.332927	0.588827	NaN	0.601772	NaN	1.28385	NaN	1.75928	NaN	0.864776	NaN	NaN	2.94581	NaN	NaN	NaN	NaN	NaN	0.720885	NaN	NaN	NaN	1.02537	NaN	0.468586	NaN	3.07406	1.84708	NaN	1.3866	NaN	NaN	2.03879	NaN	1.78709	NaN	3.28264	0.901513	NaN	NaN	2.71525	NaN	1.22637	2.99229	NaN	1.57069	0.929567
	LAN2.vcf	NaN	NaN	NaN	0.582979	NaN	NaN	NaN	NaN	NaN	NaN	NaN	NaN	NaN	1.66665	NaN	NaN	NaN	NaN	NaN	NaN	NaN	NaN	NaN	NaN	NaN	NaN	NaN	1.31626	NaN	NaN	NaN	NaN	0.962337	NaN	NaN	NaN	-1.61784	0.692606	NaN	NaN	2.11774	1.39125	NaN	NaN	2.67526	NaN	NaN	NaN
	LAN6.vcf	NaN	-1.37932	NaN	-0.221662	1.47921	1.21159	NaN	NaN	NaN	NaN	1.28094	NaN	NaN	0.266721	NaN	0.493363	NaN	NaN	-0.904362	1.90564	NaN	NaN	NaN	NaN	NaN	NaN	NaN	0.838613	NaN	NaN	0.226368	NaN	0.202471	NaN	NaN	NaN	0.124857	NaN	NaN	NaN	0.371868	0.55807	-0.294713	0.861726	0.914929	NaN	-0.433929	2.00049
	LB1047EBV.vcf	NaN	NaN	NaN	-0.174718	1.1346	NaN	NaN	NaN	NaN	NaN	-0.189671	NaN	NaN	1.27052	NaN	-1.11341	NaN	NaN	-0.737926	1.69985	NaN	NaN	NaN	NaN	NaN	-0.970646	NaN	1.06752	NaN	1.68676	NaN	1.88018	0.198689	NaN	NaN	0.717193	1.41782	NaN	-0.53906	NaN	1.46625	0.674323	NaN	0.936185	1.04838	NaN	NaN	1.61084
	LB1047RCC.vcf	NaN	NaN	NaN	NaN	0.259585	NaN	NaN	NaN	NaN	NaN	0.872363	NaN	NaN	NaN	NaN	0.61277	NaN	NaN	NaN	0.853946	NaN	0.833966	NaN	NaN	NaN	0.00761188	NaN	NaN	NaN	1.13672	NaN	NaN	NaN	NaN	NaN	NaN	0.950044	1.10596	NaN	NaN	NaN	NaN	NaN	2.35612	NaN	0.321207	NaN	1.91544
	LB2241EBV.vcf	1.4456	-0.00847828	NaN	NaN	0.623799	NaN	NaN	NaN	NaN	NaN	NaN	NaN	0.118432	NaN	NaN	0.77123	NaN	NaN	0.481856	2.26203	NaN	NaN	NaN	NaN	NaN	0.520425	NaN	2.04807	NaN	1.41591	1.17668	NaN	NaN	NaN	NaN	NaN	0.497314	1.07924	NaN	NaN	1.54561	1.82297	NaN	2.05728	2.10675	NaN	NaN	NaN
	LB2241RCC.vcf	1.5135	NaN	NaN	NaN	0.516883	NaN	NaN	1.8008	NaN	NaN	0.820077	NaN	0.109662	1.46154	NaN	2.26047	NaN	NaN	0.656353	1.49758	0.98553	1.64564	NaN	NaN	NaN	NaN	NaN	1.99744	NaN	0.981505	NaN	NaN	NaN	NaN	NaN	1.47543	1.23359	1.16794	0.799232	NaN	NaN	1.64437	NaN	1.31103	1.95607	NaN	NaN	2.91579
	LB2518EBV.vcf	NaN	NaN	NaN	1.37695	-0.41633	NaN	NaN	NaN	NaN	NaN	NaN	NaN	NaN	0.496727	1.43146	0.332783	NaN	NaN	NaN	1.21876	0.0999892	NaN	NaN	NaN	NaN	0.319556	NaN	NaN	NaN	2.25148	0.508978	NaN	0.388101	NaN	NaN	NaN	-0.0541929	NaN	NaN	NaN	0.704303	NaN	-0.228399	1.02117	1.17449	NaN	NaN	2.01979
	LB2518MEL.vcf	NaN	NaN	NaN	1.70678	-0.41513	0.773777	NaN	NaN	-0.011059	NaN	-0.541406	0.257514	-1.13135	0.82535	0.568965	-0.257507	NaN	NaN	NaN	2.14561	-0.156966	0.231862	NaN	NaN	NaN	-1.20683	NaN	0.347626	NaN	1.8678	NaN	1.79481	-0.0344538	NaN	NaN	NaN	0.901644	NaN	NaN	NaN	0.117744	1.44188	NaN	1.70769	1.74565	NaN	NaN	2.36306
	LB373EBV.vcf	NaN	NaN	0.727406	-0.285438	-0.255371	NaN	-0.691776	NaN	0.0346479	NaN	NaN	0.595332	NaN	0.225552	NaN	-1.13946	NaN	NaN	NaN	1.74931	NaN	NaN	NaN	NaN	NaN	NaN	NaN	NaN	NaN	NaN	NaN	NaN	0.146761	NaN	NaN	NaN	0.16961	NaN	NaN	NaN	0.0987187	NaN	NaN	1.41227	NaN	NaN	NaN	2.37075
	LB373MELD.vcf	NaN	-0.440004	-1.02804	-0.261851	1.61054	NaN	0.269053	NaN	-0.0230069	NaN	NaN	NaN	NaN	0.185525	NaN	0.205427	-1.59769	NaN	NaN	1.85918	NaN	NaN	NaN	-0.175408	NaN	NaN	NaN	NaN	NaN	NaN	NaN	NaN	0.031284	NaN	NaN	NaN	1.12364	NaN	NaN	NaN	0.926695	NaN	NaN	1.25913	NaN	NaN	NaN	1.3882
	LB647PBL.vcf	1.14707	0.6707	0.256794	0.972925	2.35461	2.51721	NaN	NaN	1.19839	1.19792	2.35694	NaN	NaN	2.95393	2.27422	1.28635	NaN	0.470309	NaN	2.4473	0.718426	1.78314	NaN	0.918459	1.75046	-0.138832	NaN	2.16892	2.77141	0.947289	NaN	1.62842	1.16879	NaN	0.743414	3.35174	1.10772	1.18209	NaN	NaN	2.25844	2.61503	NaN	1.16062	1.88625	NaN	NaN	3.10483
	LB647SCLC.vcf	0.535394	0.515602	0.00848117	1.42152	1.49545	0.998592	1.15584	NaN	1.58595	0.673076	1.62093	NaN	NaN	1.51015	1.16843	0.0798962	NaN	-0.144711	-0.106147	1.19576	0.463032	2.00461	NaN	1.48685	1.08003	0.296776	NaN	2.16193	1.72989	0.373642	NaN	1.7209	0.596209	NaN	1.47862	2.0379	-0.140411	0.637971	NaN	1.15987	1.80864	1.02041	NaN	0.409437	1.2975	NaN	NaN	1.5414
	LB771HNC.vcf	NaN	-0.554219	-0.534782	NaN	2.28276	1.13496	NaN	1.32898	NaN	NaN	0.999508	NaN	NaN	NaN	NaN	1.38975	NaN	NaN	NaN	3.12117	NaN	0.935145	NaN	-0.152508	NaN	NaN	NaN	1.16892	NaN	NaN	NaN	NaN	NaN	NaN	NaN	0.569094	1.875	NaN	NaN	NaN	NaN	1.77891	NaN	1.72607	1.97406	NaN	NaN	4.10804
	LB771PBL.vcf	NaN	NaN	NaN	NaN	NaN	NaN	NaN	2.24062	NaN	NaN	NaN	NaN	NaN	NaN	NaN	2.58813	NaN	NaN	NaN	2.84007	NaN	NaN	NaN	NaN	NaN	NaN	NaN	NaN	NaN	NaN	NaN	NaN	NaN	NaN	NaN	NaN	1.9902	NaN	NaN	NaN	NaN	NaN	NaN	3.66232	2.66548	NaN	NaN	3.75622
	LB831BLC.vcf	-0.5166	NaN	NaN	NaN	-0.00727589	NaN	NaN	NaN	NaN	NaN	NaN	NaN	NaN	-0.389835	1.43584	-0.368694	NaN	NaN	-1.36792	0.140874	NaN	NaN	NaN	NaN	NaN	NaN	NaN	NaN	NaN	-0.58604	NaN	NaN	NaN	0.296857	-0.83094	NaN	0.739826	NaN	NaN	NaN	-0.317106	0.0397789	-0.813361	1.24897	NaN	NaN	NaN	0.197935
	LB831EBV.vcf	NaN	NaN	NaN	-0.114538	0.838811	1.89491	NaN	NaN	NaN	NaN	0.0968698	NaN	NaN	0.56979	NaN	0.45954	NaN	NaN	-0.636428	1.43369	NaN	NaN	NaN	NaN	NaN	NaN	NaN	NaN	NaN	NaN	NaN	NaN	0.542498	NaN	NaN	1.17845	-0.247895	NaN	NaN	NaN	0.798371	NaN	-0.203043	2.10458	NaN	NaN	-0.303782	0.376905
	LB996RCC.vcf	NaN	NaN	NaN	1.77562	1.26304	NaN	NaN	NaN	1.75928	NaN	NaN	NaN	NaN	NaN	NaN	-0.731494	NaN	NaN	0.406258	3.10449	NaN	1.83973	NaN	NaN	NaN	NaN	1.99144	1.55164	NaN	NaN	NaN	1.04661	NaN	NaN	NaN	0.932292	2.07815	NaN	NaN	NaN	NaN	0.970009	2.11633	3.41966	1.28997	NaN	1.72681	4.44069
	LC1F.vcf	-0.196267	NaN	NaN	-0.479707	-0.63512	0.396756	NaN	0.0596303	-0.258513	NaN	0.253158	0.0695245	NaN	0.707294	NaN	NaN	-0.819234	NaN	NaN	NaN	NaN	NaN	-0.366895	NaN	0.138661	NaN	0.0647847	NaN	NaN	NaN	NaN	-0.0654758	-0.265541	NaN	NaN	-0.0158686	-0.673988	NaN	-0.899941	0.245056	-0.17582	NaN	NaN	NaN	NaN	NaN	NaN	NaN
	LC1SQ.vcf	NaN	NaN	NaN	-0.574235	0.880632	NaN	NaN	NaN	NaN	-0.266857	NaN	0.0760674	NaN	0.572134	NaN	-1.49679	NaN	NaN	NaN	1.93125	NaN	NaN	-0.41467	NaN	NaN	NaN	NaN	NaN	NaN	NaN	-0.459944	-0.248617	-0.350587	NaN	NaN	NaN	1.02508	NaN	-0.870933	NaN	-0.30763	NaN	NaN	-0.5031	NaN	NaN	NaN	1.53463
	LC1SQSF.vcf	NaN	NaN	NaN	-0.486506	-0.655584	NaN	NaN	NaN	NaN	NaN	NaN	0.0992039	NaN	-0.333348	NaN	NaN	NaN	NaN	NaN	NaN	NaN	NaN	NaN	NaN	NaN	NaN	NaN	NaN	NaN	NaN	NaN	NaN	-0.298024	NaN	NaN	NaN	-1.65737	NaN	NaN	NaN	-0.188782	NaN	NaN	NaN	NaN	NaN	NaN	NaN
	LC2AD.vcf	NaN	NaN	-0.685304	0.0300063	-0.869533	0.529421	NaN	0.455891	NaN	NaN	NaN	NaN	NaN	-0.0214042	NaN	NaN	-0.477521	NaN	-0.426252	0.273638	NaN	NaN	1.04329	NaN	NaN	NaN	0.268219	0.556213	NaN	NaN	NaN	0.385963	1.03465	NaN	NaN	NaN	0.132541	NaN	NaN	NaN	0.173051	1.37067	NaN	0.782655	0.521784	NaN	NaN	0.387835
	LC41.vcf	NaN	-0.997381	NaN	0.0397433	-0.684751	NaN	NaN	NaN	NaN	0.227665	NaN	NaN	NaN	0.555806	1.2664	-0.282936	-1.26686	NaN	NaN	0.95747	NaN	NaN	NaN	NaN	NaN	NaN	0.550212	NaN	NaN	NaN	0.207055	NaN	1.33733	NaN	NaN	0.761739	0.8314	NaN	NaN	NaN	0.503294	0.834195	NaN	1.80016	2.10675	0.348914	NaN	2.73187
	LCAM1.vcf	NaN	NaN	NaN	-0.7256	-1.2446	0.426891	-1.06022	0.510817	-0.752218	NaN	NaN	-0.583442	NaN	NaN	-0.382125	NaN	-1.20417	0.0996063	NaN	NaN	-0.878341	-0.449519	0.814002	-1.16829	-0.450727	NaN	-0.46573	-0.455192	-0.806512	NaN	-0.952602	1.19407	-0.977099	NaN	-0.915373	NaN	-1.09486	NaN	NaN	0.721036	-0.597353	-0.631372	0.362861	NaN	0.629378	NaN	NaN	NaN
	LCLC103H.vcf	NaN	NaN	NaN	0.408841	0.82457	1.07408	NaN	NaN	NaN	NaN	0.849722	NaN	NaN	0.278156	0.927419	NaN	-1.07634	NaN	-0.320272	0.964977	NaN	NaN	NaN	0.0156148	0.642824	-0.922923	NaN	1.96668	NaN	NaN	NaN	1.54151	NaN	0.788245	NaN	0.591256	0.535007	NaN	NaN	NaN	NaN	0.59579	NaN	0.135834	1.7769	0.336974	NaN	2.35827
	LCLC97TM1.vcf	NaN	NaN	NaN	-0.0639115	-0.556774	NaN	NaN	NaN	NaN	NaN	NaN	NaN	NaN	0.051942	NaN	NaN	NaN	NaN	-0.531776	NaN	NaN	0.686568	NaN	NaN	NaN	NaN	NaN	0.805572	NaN	NaN	0.199401	NaN	0.337326	0.852375	NaN	NaN	-1.01343	NaN	NaN	NaN	0.545605	0.605376	NaN	0.885138	1.98619	NaN	-0.196479	NaN
	LI7.vcf	NaN	NaN	0.823563	0.616587	-0.437756	NaN	0.225552	NaN	NaN	NaN	NaN	NaN	-0.375765	0.588649	NaN	0.0565132	NaN	NaN	NaN	0.740078	NaN	NaN	NaN	NaN	NaN	NaN	NaN	2.183	NaN	NaN	NaN	NaN	0.472337	NaN	NaN	NaN	-0.127065	NaN	NaN	NaN	0.675828	0.927304	NaN	0.474532	1.15383	0.545561	0.48105	NaN
	LK2.vcf	NaN	NaN	-0.173722	0.609319	-2.43776	-0.128588	NaN	0.101173	-0.188629	NaN	NaN	NaN	NaN	NaN	NaN	NaN	-0.226645	NaN	NaN	NaN	NaN	-0.104384	-0.268919	NaN	NaN	NaN	0.991439	0.0773439	NaN	NaN	-0.539853	0.554892	NaN	NaN	NaN	NaN	-2.78267	-0.2611	NaN	NaN	NaN	-0.122907	NaN	NaN	1.09357	NaN	-0.262852	NaN
	LMSU.vcf	NaN	NaN	NaN	0.578241	-1.35383	NaN	NaN	NaN	NaN	NaN	NaN	NaN	NaN	0.541956	NaN	NaN	NaN	NaN	NaN	NaN	NaN	NaN	NaN	NaN	NaN	NaN	NaN	NaN	NaN	NaN	NaN	0.902815	0.51873	NaN	NaN	NaN	NaN	NaN	NaN	NaN	1.73335	NaN	NaN	NaN	NaN	NaN	NaN	0.210816
	LN18.vcf	NaN	NaN	NaN	1.03001	-1.62996	1.64422	NaN	1.47257	0.0882624	NaN	-0.348217	NaN	NaN	-0.00891322	NaN	-1.93942	-0.360436	-0.510582	NaN	-0.702865	-0.232489	0.375057	1.67084	-0.369118	0.482359	NaN	0.431567	0.621801	NaN	NaN	NaN	2.07845	0.84834	NaN	-0.180637	NaN	-0.592821	NaN	NaN	0.62427	1.09557	0.36252	0.0785271	NaN	1.73538	NaN	NaN	-0.599309
	LN215.vcf	NaN	NaN	NaN	1.83373	-0.59542	1.23806	NaN	0.375272	-0.0050478	0.0117276	-0.22328	NaN	NaN	0.20722	1.07668	NaN	NaN	NaN	NaN	NaN	NaN	1.70222	NaN	1.18392	NaN	0.0324866	NaN	0.821998	0.52515	NaN	NaN	0.751383	0.308512	NaN	NaN	NaN	NaN	NaN	0.316551	NaN	1.29407	NaN	-0.260709	-0.220091	NaN	NaN	-0.391838	NaN
	LN229.vcf	NaN	NaN	NaN	1.91204	-0.211815	2.29946	NaN	2.39899	1.15064	NaN	NaN	NaN	NaN	0.814209	NaN	NaN	0.551691	0.163648	NaN	1.00827	0.925659	1.1908	2.8778	0.608705	1.449	NaN	1.38999	NaN	0.962555	NaN	NaN	2.94329	0.781764	NaN	0.706889	NaN	-1.37527	NaN	NaN	1.73823	2.7547	NaN	1.25001	NaN	NaN	NaN	1.04873	NaN
	LN235.vcf	NaN	NaN	NaN	NaN	-0.579443	1.12258	NaN	NaN	NaN	0.108724	-0.27456	NaN	NaN	NaN	1.0429	NaN	NaN	NaN	NaN	NaN	-0.0114098	NaN	0.00822077	NaN	NaN	NaN	NaN	0.789332	0.481428	NaN	0.273804	NaN	0.284265	NaN	NaN	NaN	-1.13642	0.0925371	NaN	NaN	NaN	0.715254	NaN	2.7682	1.86931	NaN	-0.146726	NaN
	LN319.vcf	NaN	-0.752062	NaN	-0.676888	-1.76039	1.50913	-1.18098	NaN	0.541282	NaN	1.19176	1.32995	NaN	0.808671	NaN	-2.48728	-2.04849	0.795404	-1.22699	-1.26795	0.578155	NaN	NaN	NaN	0.206725	-0.105017	NaN	1.55621	NaN	NaN	NaN	NaN	-0.0117847	NaN	NaN	NaN	-2.55644	2.10147	0.0815947	0.350622	NaN	0.534987	-0.703737	-0.361081	1.81965	0.996146	0.167839	NaN
	LN340.vcf	NaN	-0.3025	NaN	0.759444	-1.09979	1.36359	NaN	1.35968	NaN	NaN	0.253158	NaN	NaN	0.792183	NaN	NaN	-0.512439	NaN	1.25425	NaN	NaN	NaN	NaN	NaN	1.242	NaN	NaN	1.43757	NaN	NaN	NaN	NaN	0.981702	NaN	0.6763	NaN	-1.48919	NaN	NaN	1.64265	1.0431	1.21214	0.83322	NaN	2.57115	NaN	NaN	NaN
	LN382.vcf	NaN	-0.440004	NaN	NaN	-0.938796	1.92686	1.09913	NaN	0.718925	0.698885	0.338147	1.23538	NaN	0.781294	NaN	NaN	-0.975288	NaN	NaN	NaN	0.620246	NaN	NaN	NaN	NaN	NaN	0.985233	1.42079	0.944633	0.728121	NaN	1.23476	NaN	NaN	NaN	NaN	NaN	0.797576	NaN	NaN	NaN	1.29504	NaN	0.452506	2.5262	1.99302	NaN	NaN
	LN405.vcf	1.65014	NaN	NaN	1.49999	1.08817	1.99295	NaN	NaN	NaN	NaN	0.942499	1.81303	NaN	1.31301	NaN	0.957906	NaN	0.85034	NaN	1.67707	NaN	NaN	NaN	NaN	NaN	NaN	NaN	1.91291	NaN	NaN	1.1994	NaN	1.34985	NaN	NaN	NaN	-0.953448	NaN	NaN	NaN	1.29407	1.64437	NaN	3.00291	2.73538	NaN	NaN	3.6592
	LN428.vcf	NaN	NaN	NaN	0.676088	-0.117599	NaN	NaN	NaN	NaN	NaN	NaN	NaN	NaN	1.65667	NaN	-1.32983	NaN	NaN	NaN	NaN	NaN	NaN	NaN	0.537152	NaN	NaN	NaN	2.28557	NaN	NaN	NaN	NaN	NaN	NaN	0.578784	NaN	NaN	0.853071	NaN	NaN	NaN	1.36659	NaN	NaN	2.58953	NaN	NaN	NaN
	LN443.vcf	NaN	NaN	NaN	0.722382	-1.2242	NaN	NaN	NaN	NaN	NaN	NaN	NaN	NaN	0.612575	NaN	NaN	NaN	NaN	NaN	NaN	NaN	NaN	NaN	NaN	NaN	NaN	NaN	1.08724	NaN	NaN	NaN	NaN	0.591242	NaN	NaN	NaN	-1.82544	0.8418	NaN	NaN	0.803496	1.09949	NaN	1.53806	2.2676	NaN	NaN	NaN
	LN464.vcf	NaN	-0.265975	1.03964	0.732874	NaN	0.998592	NaN	1.13728	NaN	1.77371	NaN	NaN	NaN	0.50566	NaN	-0.430073	0.819981	NaN	1.25425	-0.139067	NaN	NaN	0.697677	0.297576	1.09286	0.468586	1.87788	1.11395	NaN	NaN	0.642702	0.741151	2.30038	2.18941	NaN	NaN	-1.49231	NaN	0.346298	1.22069	0.723603	2.06601	0.88666	NaN	3.02527	NaN	0.627271	0.256829
	LNCAPCLONEFGC.vcf	-1.4141	-2.43384	-2.44927	-0.481977	-1.6599	-1.3679	NaN	NaN	NaN	-1.18314	-2.22565	NaN	NaN	-1.80186	-0.364607	NaN	-3.01899	NaN	-1.91394	-1.51259	NaN	NaN	-1.4287	NaN	NaN	-2.85927	NaN	-1.27772	-1.67165	NaN	-1.9028	-0.832724	-1.78708	-1.31755	-1.74691	NaN	-1.64169	NaN	NaN	NaN	-0.603174	-1.50231	NaN	-0.750078	-1.2659	-1.69923	0.263632	-0.342901
	LNZ308.vcf	NaN	-0.972094	0.501635	0.0827134	-0.560034	0.894913	-0.237771	NaN	0.19493	0.369684	-0.208972	NaN	-0.795479	1.87464	NaN	-1.83827	-1.35345	NaN	0.544845	NaN	NaN	NaN	NaN	0.243421	NaN	-0.805018	NaN	1.65575	2.09686	NaN	0.245944	0.455356	0.292302	NaN	NaN	0.627438	NaN	2.19279	-0.257246	NaN	0.454107	1.68445	NaN	0.111469	2.02944	NaN	0.0423082	0.53801
	LNZTA3WT4.vcf	NaN	NaN	NaN	0.261051	-1.58585	0.905483	NaN	0.811371	NaN	0.481711	NaN	NaN	-0.845944	0.251614	NaN	-0.843868	NaN	-0.299685	0.915272	0.420729	0.309753	NaN	1.29668	0.180281	0.760661	NaN	NaN	NaN	NaN	NaN	NaN	1.53266	0.463235	NaN	0.356391	NaN	-0.397677	0.289004	NaN	0.894628	1.61149	NaN	0.318123	1.20044	NaN	NaN	NaN	-0.325906
	LO68.vcf	NaN	NaN	NaN	0.786512	0.503208	3.61791	NaN	2.4231	0.962196	NaN	NaN	NaN	NaN	NaN	NaN	-0.989145	0.414188	0.516603	NaN	1.86561	1.04163	1.72869	2.5682	1.37033	1.63343	NaN	1.24951	1.94853	NaN	NaN	NaN	3.65699	NaN	NaN	0.899534	NaN	0.476792	NaN	0.43301	1.68965	1.49498	1.82297	0.776637	NaN	3.04204	NaN	NaN	NaN
	LOUCY.vcf	NaN	NaN	NaN	NaN	0.891279	NaN	NaN	NaN	NaN	NaN	NaN	NaN	NaN	NaN	NaN	0.79039	NaN	NaN	NaN	1.42849	NaN	NaN	NaN	NaN	NaN	NaN	NaN	2.183	NaN	NaN	NaN	NaN	NaN	NaN	NaN	NaN	0.715579	NaN	NaN	NaN	NaN	1.91533	NaN	2.90394	2.93242	NaN	NaN	3.12095
	LOUNH91.vcf	0.811726	NaN	NaN	0.513494	0.703652	1.50913	NaN	1.02232	0.769551	0.751932	1.20766	NaN	NaN	1.66665	NaN	0.530734	NaN	NaN	NaN	1.79924	NaN	1.06404	NaN	NaN	NaN	NaN	NaN	1.24071	2.00526	NaN	NaN	NaN	0.576445	NaN	NaN	1.044	0.337067	NaN	1.53742	1.45232	0.733351	NaN	NaN	2.63395	NaN	NaN	NaN	1.95915
	LOVO.vcf	NaN	NaN	-2.21523	0.518023	-1.82957	-0.087872	NaN	-1.01705	0.682088	NaN	-0.0204293	NaN	NaN	-0.632047	-0.0492732	-2.52903	-1.95697	NaN	NaN	-2.34511	NaN	-1.11335	-1.46886	-1.81608	-0.135962	-1.60281	-1.20857	0.0241138	-1.4423	NaN	NaN	0.200476	-0.526521	NaN	NaN	-0.275478	-3.80736	-1.35715	-1.89994	-0.880914	-1.31238	-1.12146	NaN	-0.653863	0.083768	NaN	NaN	NaN
	LOXIMVI.vcf	NaN	NaN	NaN	-0.0363725	-0.751865	0.583555	NaN	NaN	1.12734	NaN	-0.380494	NaN	NaN	NaN	NaN	NaN	NaN	NaN	NaN	NaN	NaN	0.250921	NaN	-0.041592	NaN	-1.08781	NaN	0.645968	NaN	-0.0916297	NaN	1.40603	1.06187	NaN	NaN	NaN	-2.21799	0.0562617	NaN	NaN	NaN	0.481048	NaN	NaN	1.70501	0.106677	NaN	0.478386
	LP1.vcf	NaN	NaN	NaN	0.814098	-0.872159	NaN	NaN	NaN	NaN	NaN	NaN	NaN	-0.0786044	0.941759	NaN	NaN	NaN	0.396308	NaN	2.05558	NaN	NaN	NaN	NaN	NaN	-0.412042	NaN	1.48038	NaN	2.33749	NaN	1.26376	1.07568	NaN	NaN	NaN	0.987876	NaN	NaN	NaN	1.31587	1.45049	1.10996	0.960847	1.76641	NaN	NaN	2.1169
	LPS067.vcf	1.10064	-0.342516	0.278933	NaN	1.56437	2.53351	NaN	NaN	NaN	0.998846	2.37121	NaN	NaN	NaN	NaN	-0.0290382	NaN	0.580733	NaN	NaN	0.829254	1.66596	NaN	NaN	NaN	0.378131	NaN	1.70567	1.61206	1.22619	NaN	1.80899	NaN	NaN	0.841818	2.71719	-1.13242	1.19637	NaN	NaN	1.25142	2.74673	NaN	0.967079	3.57725	NaN	NaN	1.32522
	LPS141.vcf	NaN	NaN	NaN	0.842222	NaN	1.83307	NaN	NaN	NaN	NaN	1.72087	NaN	-0.123928	1.03568	NaN	-0.920104	NaN	NaN	NaN	0.212043	NaN	NaN	0.964782	NaN	NaN	NaN	NaN	1.6656	NaN	NaN	NaN	2.27848	1.16141	NaN	NaN	NaN	0.782006	NaN	NaN	NaN	1.48671	1.57681	NaN	NaN	2.74565	NaN	NaN	NaN
	LPS27.vcf	NaN	NaN	NaN	2.43859	NaN	NaN	NaN	NaN	NaN	NaN	NaN	NaN	NaN	2.12233	NaN	NaN	NaN	NaN	NaN	NaN	NaN	NaN	NaN	1.57487	NaN	NaN	NaN	2.58863	NaN	NaN	2.00676	NaN	2.13226	NaN	NaN	NaN	-0.341005	NaN	NaN	2.73823	2.19646	2.40793	NaN	1.85304	3.43199	NaN	NaN	NaN
	LPS510.vcf	NaN	NaN	NaN	0.140908	-1.17401	NaN	NaN	NaN	NaN	NaN	NaN	NaN	NaN	0.523694	NaN	NaN	NaN	NaN	NaN	NaN	NaN	NaN	NaN	NaN	NaN	NaN	NaN	1.10053	0.903661	1.48786	NaN	NaN	0.75931	NaN	NaN	NaN	NaN	0.379819	NaN	NaN	0.661798	1.14071	NaN	NaN	2.31269	NaN	NaN	NaN
	LPS6.vcf	NaN	NaN	0.331951	1.13742	NaN	1.94855	NaN	NaN	NaN	NaN	0.716309	NaN	NaN	1.23666	NaN	NaN	-0.360436	NaN	NaN	NaN	NaN	NaN	NaN	NaN	NaN	NaN	NaN	1.83305	NaN	NaN	NaN	2.39396	1.22153	NaN	NaN	NaN	NaN	NaN	NaN	NaN	1.32321	1.91533	1.08476	NaN	2.84151	NaN	NaN	NaN
	LPS853.vcf	NaN	NaN	NaN	0.803	NaN	NaN	NaN	NaN	NaN	0.979737	NaN	NaN	NaN	1.15008	NaN	NaN	-0.35345	NaN	NaN	NaN	NaN	NaN	NaN	NaN	NaN	NaN	NaN	1.80014	NaN	NaN	NaN	NaN	1.32491	NaN	NaN	NaN	-1.17972	NaN	NaN	NaN	1.2655	1.48547	NaN	NaN	2.72518	NaN	NaN	NaN
	LS.vcf	0.922757	0.408403	0.00540178	0.646031	0.918246	NaN	NaN	1.2335	0.806077	0.858431	0.432191	NaN	NaN	0.797658	NaN	-0.2392	NaN	0.325919	NaN	NaN	0.467294	2.12603	NaN	0.694335	NaN	-0.144391	NaN	2.42079	1.21839	0.643509	NaN	2.13092	NaN	NaN	0.527833	2.37206	-0.479769	0.628256	NaN	NaN	0.758013	2.21948	0.771601	NaN	3.4155	NaN	NaN	1.07803
	LS1034.vcf	2.29929	1.70407	1.26414	3.05967	2.52064	1.1195	2.54095	1.5209	2.33768	2.18084	1.51158	1.95355	0.944603	2.01853	0.194158	1.29494	1.13447	0.867737	2.5088	3.89834	2.35642	NaN	2.28627	0.254856	2.20255	0.230518	2.1998	1.83676	0.827786	0.143158	1.84278	2.10707	2.52819	1.13522	2.65229	NaN	2.19929	2.56434	2.16102	1.60612	2.01906	-0.226501	2.34405	1.74558	1.75599	1.54556	2.73998	2.53136
	LS1034PBL.vcf	2.67353	1.86765	2.24741	3.28342	3.40612	2.59207	2.70054	2.05753	2.73177	2.73734	2.63479	2.63343	1.60562	2.9019	1.41408	1.92839	1.47231	1.49327	2.77872	4.33603	3.07231	0.510889	2.63797	0.464548	2.94137	1.43172	2.55664	2.99123	2.25965	2.41981	2.68269	3.277	3.23696	2.23856	3.14408	1.80252	3.07959	2.91669	2.58181	2.66596	2.9683	2.44761	2.48736	2.08276	3.31422	2.31729	2.89767	3.1565
	LS123.vcf	1.33779	-0.940574	-0.913944	NaN	0.869672	0.341894	NaN	NaN	NaN	NaN	NaN	NaN	NaN	-0.105938	NaN	-0.254706	-1.45811	0.436538	NaN	1.33214	NaN	NaN	NaN	NaN	0.353318	NaN	0.440029	0.506693	NaN	NaN	NaN	NaN	NaN	NaN	-0.0945658	0.0624597	-0.722714	NaN	-0.461057	NaN	NaN	NaN	NaN	1.78541	NaN	NaN	0.190754	1.0614
	LS180.vcf	NaN	NaN	NaN	0.432875	-3.37713	0.653096	-1.30111	0.233498	-1.08985	NaN	NaN	NaN	-2.26548	-1.32833	0.0630745	-2.22066	-1.74243	-1.87571	NaN	-2.13029	-1.50251	-1.06331	0.574406	-1.76321	-0.915171	NaN	-0.883596	-0.804575	NaN	-0.843059	-0.438029	0.717137	-0.401302	NaN	0.17796	NaN	-2.60779	-1.06845	NaN	-0.647489	-0.267871	-1.14594	-0.905842	-0.385743	0.179703	-0.316363	-1.09082	NaN
	LS411N.vcf	NaN	NaN	-3.49592	-0.947171	-2.7572	-0.699379	-2.7392	-0.121451	-0.878147	-0.379665	-3.27227	-2.31563	-2.14118	-2.77767	NaN	-3.10747	-2.46353	-2.28739	NaN	-2.52369	-2.90538	-2.32827	-0.20079	-2.19865	-2.3135	NaN	-2.25387	-0.169026	-2.56987	-2.2173	-1.85491	-0.677387	-2.8032	NaN	-1.79364	-2.66113	-1.79482	-2.47619	-2.08814	-2.0528	-1.08722	-1.56775	-1.36784	-1.22648	-0.70627	NaN	NaN	-3.14942
	LS513.vcf	1.58933	-0.684476	-0.118334	1.35517	-0.122018	2.74502	1.05087	2.69589	1.72891	0.714595	0.395291	1.03088	NaN	2.13152	NaN	NaN	0.689195	0.139298	NaN	-0.374408	2.01434	2.14017	2.25746	0.532506	2.1058	NaN	1.82151	1.07406	0.986802	0.542148	NaN	3.30687	0.657177	NaN	0.360438	1.13874	-1.59185	0.687553	0.0567913	1.38116	1.84517	1.27195	0.565821	2.08186	2.43199	0.741481	0.332527	NaN
	LU134A.vcf	-0.27133	-1.653	NaN	-0.589054	-2.26473	2.3395	NaN	0.974022	-0.384254	NaN	NaN	NaN	NaN	NaN	NaN	-2.4226	-1.0068	-0.916937	NaN	NaN	-0.515531	0.077589	1.08366	-0.195152	0.189406	-1.33148	0.921642	0.215176	NaN	NaN	-0.238356	2.61902	NaN	NaN	-0.56684	NaN	-2.63067	NaN	NaN	0.317026	-0.067702	1.08936	-0.502284	NaN	1.49989	NaN	-0.627726	NaN
	LU135.vcf	NaN	NaN	NaN	1.60209	-1.83496	NaN	NaN	NaN	0.744016	NaN	-0.428623	0.672552	NaN	NaN	0.747936	NaN	NaN	-0.406919	NaN	NaN	NaN	NaN	NaN	NaN	NaN	NaN	NaN	0.930609	NaN	NaN	0.172929	NaN	NaN	NaN	NaN	NaN	NaN	NaN	NaN	NaN	0.206603	0.429053	NaN	NaN	1.70001	0.431141	NaN	NaN
	LU139.vcf	-0.0801255	NaN	NaN	-0.351488	-0.574078	NaN	-0.629965	0.321405	1.54422	NaN	0.308686	NaN	NaN	-0.218706	NaN	NaN	NaN	NaN	NaN	-1.06359	NaN	0.400368	NaN	NaN	0.217217	NaN	NaN	0.484734	NaN	NaN	NaN	1.1511	NaN	NaN	NaN	0.205547	-1.56538	NaN	-0.752436	0.460445	NaN	0.342342	NaN	NaN	1.5485	NaN	NaN	NaN
	LU165.vcf	NaN	NaN	NaN	1.53323	-1.68475	0.745018	-0.403949	NaN	1.10442	NaN	1.74156	NaN	NaN	1.08838	NaN	-1.98915	NaN	NaN	NaN	-0.920172	NaN	0.47908	NaN	NaN	0.478147	NaN	NaN	0.675512	NaN	NaN	NaN	0.389954	1.08612	NaN	NaN	0.352999	NaN	NaN	NaN	0.768179	0.140261	0.395403	NaN	NaN	1.73027	NaN	NaN	0.263523
	LU65.vcf	NaN	NaN	-0.669976	1.01392	-0.30803	0.838127	NaN	NaN	1.10767	0.201603	0.619506	NaN	NaN	0.0951098	NaN	-1.89693	NaN	NaN	-0.655233	-0.737969	NaN	0.552844	0.150457	NaN	NaN	NaN	0.361579	NaN	0.438993	NaN	NaN	0.220473	1.11791	NaN	NaN	NaN	-2.25343	0.262462	NaN	0.63343	0.153288	NaN	NaN	NaN	NaN	NaN	NaN	1.4745
	LU99.vcf	NaN	NaN	0.0239775	1.90017	-1.36506	0.863662	NaN	1.26221	2.05334	NaN	1.02183	NaN	NaN	1.57919	NaN	NaN	0.390536	NaN	NaN	-0.183886	NaN	0.966306	0.899057	NaN	1.15874	-0.625849	1.14206	1.1275	NaN	NaN	NaN	1.69598	1.69397	NaN	NaN	0.766775	NaN	NaN	NaN	1.31334	0.932298	0.970009	NaN	NaN	2.04204	NaN	NaN	NaN
	LUDLU1.vcf	NaN	NaN	NaN	1.27632	0.476241	NaN	NaN	NaN	2.4231	1.45508	NaN	NaN	NaN	2.25915	NaN	NaN	NaN	NaN	NaN	1.43891	1.36038	NaN	NaN	NaN	NaN	NaN	NaN	NaN	1.44318	NaN	NaN	NaN	1.3838	NaN	NaN	NaN	0.586846	NaN	NaN	NaN	1.63414	NaN	NaN	1.13935	NaN	NaN	NaN	1.7974
	LXF289.vcf	NaN	NaN	NaN	1.02355	-0.980759	0.639799	NaN	NaN	0.137283	NaN	NaN	NaN	NaN	-0.0733163	NaN	-2.07264	NaN	NaN	NaN	-0.774495	NaN	1.44357	NaN	NaN	0.416396	NaN	NaN	NaN	NaN	NaN	NaN	0.300846	1.10016	NaN	NaN	NaN	NaN	NaN	NaN	NaN	1.24792	NaN	NaN	NaN	NaN	NaN	NaN	0.397006
	M00921.vcf	-0.27133	-1.8103	-1.20862	-0.712126	1.5146	0.754541	0.446358	NaN	NaN	-0.544925	0.846398	0.112593	NaN	-0.149265	NaN	0.770469	-1.96845	-0.987741	NaN	1.95199	-0.800711	0.126029	NaN	NaN	NaN	-1.40743	1.39272	NaN	0.117901	0.680503	NaN	0.271099	-0.360873	NaN	0.836172	1.23665	0.793727	-0.487966	NaN	NaN	0.871833	0.2012	-0.714544	-0.514327	0.491227	NaN	-0.882003	1.90203
	M040416.vcf	NaN	NaN	NaN	0.102986	NaN	0.721482	NaN	NaN	0.302644	NaN	0.673709	NaN	NaN	0.178365	NaN	-1.95158	NaN	NaN	-0.457538	NaN	NaN	NaN	NaN	NaN	NaN	NaN	NaN	0.746897	0.36562	NaN	NaN	NaN	0.217697	NaN	NaN	NaN	NaN	NaN	NaN	0.80911	0.216823	0.521312	NaN	1.05396	1.73027	NaN	0.173095	NaN
	M059J.vcf	NaN	NaN	NaN	NaN	1.60908	2.13496	NaN	NaN	NaN	NaN	2.0531	NaN	NaN	1.59817	2.62786	NaN	NaN	NaN	NaN	1.74653	NaN	NaN	NaN	1.26638	2.33036	0.583356	NaN	3.33186	NaN	NaN	NaN	NaN	NaN	NaN	NaN	2.01976	0.428698	NaN	NaN	NaN	1.9045	2.02684	NaN	2.76355	2.28997	NaN	NaN	1.2173
	M059K.vcf	NaN	NaN	NaN	NaN	NaN	NaN	NaN	NaN	NaN	NaN	NaN	NaN	NaN	NaN	NaN	NaN	NaN	0.99577	NaN	NaN	NaN	NaN	NaN	NaN	NaN	NaN	NaN	2.22606	NaN	NaN	NaN	NaN	NaN	NaN	1.31261	NaN	NaN	NaN	NaN	NaN	1.65252	2.09273	NaN	NaN	3.06758	NaN	NaN	NaN
	M07E.vcf	NaN	NaN	NaN	1.01713	-0.00727589	NaN	NaN	NaN	NaN	NaN	NaN	NaN	NaN	1.16415	NaN	NaN	NaN	NaN	NaN	1.79255	NaN	NaN	NaN	NaN	NaN	NaN	NaN	NaN	NaN	NaN	NaN	2.17845	0.905753	NaN	NaN	1.34168	1.30415	NaN	NaN	NaN	0.983726	NaN	NaN	0.853044	NaN	NaN	NaN	0.589651
	M1203273.vcf	NaN	0.161447	NaN	2.45587	1.92735	NaN	NaN	NaN	NaN	NaN	NaN	NaN	NaN	1.06839	NaN	1.94865	NaN	NaN	NaN	NaN	NaN	NaN	NaN	NaN	NaN	-0.246145	NaN	1.5608	NaN	NaN	1.7901	NaN	0.75375	NaN	NaN	NaN	1.6146	NaN	0.777455	NaN	1.06141	1.27961	NaN	NaN	3.11117	NaN	NaN	1.92957
	M14.vcf	NaN	NaN	NaN	0.190661	-0.409839	-0.48076	NaN	NaN	NaN	NaN	-0.485127	NaN	-0.788458	-0.931607	NaN	-2.83827	-1.25379	NaN	NaN	0.353908	NaN	NaN	NaN	NaN	NaN	-1.90502	NaN	NaN	NaN	NaN	NaN	NaN	-0.869541	NaN	-0.87979	NaN	-0.872266	NaN	NaN	NaN	-0.652665	NaN	NaN	NaN	NaN	NaN	NaN	-0.281756
	M140325.vcf	NaN	-0.190026	NaN	1.0962	1.76515	3.33473	1.56635	1.54128	2.87647	1.22766	2.33349	1.69756	NaN	2.11548	2.16843	NaN	0.660625	NaN	NaN	0.23455	0.902389	1.76112	1.02088	1.81892	1.85582	1.17062	2.58263	2.92468	1.7197	2.61936	NaN	2.86344	NaN	NaN	NaN	1.70748	0.622469	1.09254	NaN	2.14669	NaN	2.01402	NaN	2.17497	2.94419	1.25981	NaN	1.423
	M980513.vcf	NaN	NaN	-0.8354	-0.0699606	0.336311	NaN	NaN	NaN	NaN	NaN	-0.558435	NaN	NaN	0.0750256	NaN	-0.580088	NaN	NaN	-0.767033	1.23818	NaN	0.366718	NaN	NaN	0.420432	NaN	NaN	NaN	0.189965	NaN	NaN	1.13426	-0.018298	NaN	-0.328735	NaN	0.332319	NaN	NaN	NaN	0.0101445	1.31456	0.0569249	2.12953	NaN	NaN	-0.177334	0.943834
	MAC2A.vcf	0.650137	NaN	NaN	1.40045	-1.06349	2.58355	NaN	2.61343	0.558984	NaN	1.24986	NaN	NaN	1.55581	NaN	NaN	0.0994311	0.200961	NaN	NaN	0.475856	2.54498	2.12861	0.584458	1.02985	NaN	0.815997	2.28557	NaN	NaN	NaN	3.09139	0.816116	NaN	0.456793	1.13223	-1.77756	NaN	0.291257	1.14669	1.8138	0.951552	0.565821	2.08186	2.45708	NaN	0.421461	NaN
	MALME3M.vcf	NaN	NaN	NaN	NaN	-0.376201	2.13496	NaN	NaN	1.85444	1.75735	1.02465	NaN	NaN	1.55117	NaN	NaN	NaN	1.18218	NaN	2.21353	NaN	NaN	1.64775	1.53715	NaN	NaN	NaN	NaN	1.60266	NaN	NaN	NaN	NaN	NaN	NaN	NaN	0.261403	NaN	NaN	NaN	NaN	NaN	NaN	NaN	NaN	NaN	NaN	1.18517
	MAPACHS77.vcf	NaN	NaN	NaN	1.61497	-1.27667	1.74502	NaN	0.827372	1.18803	NaN	1.04737	NaN	NaN	2.09062	1.57862	NaN	-0.438439	NaN	NaN	NaN	NaN	0.947528	1.11611	0.438237	0.690759	-0.589629	0.406476	2.02253	NaN	NaN	NaN	2.67636	0.495347	NaN	NaN	1.11286	-1.88849	NaN	NaN	1.97968	0.638714	1.12684	NaN	1.83394	2.30508	NaN	NaN	NaN
	MAVER1.vcf	NaN	NaN	NaN	NaN	0.324238	2.70754	NaN	1.61806	0.336592	NaN	1.12983	NaN	NaN	0.465889	1.56897	NaN	-0.285335	-0.114654	NaN	-0.58185	0.150497	NaN	1.74589	1.62345	2.0237	-0.585548	0.630251	2.16193	NaN	NaN	NaN	2.77033	NaN	NaN	0.167287	2.15846	-1.86215	0.171468	NaN	2.02116	0.861107	1.05941	1.07853	0.114925	2.53508	NaN	NaN	NaN
	MB1.vcf	NaN	0.568217	NaN	NaN	-0.663689	NaN	NaN	NaN	1.08505	NaN	1.72087	NaN	NaN	1.17124	NaN	NaN	NaN	NaN	NaN	0.00440132	0.713355	NaN	NaN	NaN	1.49933	-0.144391	NaN	1.77861	NaN	1.87047	NaN	1.5021	NaN	NaN	NaN	1.41095	0.257897	NaN	NaN	2.80911	1.11137	1.73616	0.817567	NaN	2.63653	NaN	NaN	1.2838
	MC116.vcf	1.35716	-0.252035	0.901566	1.12355	2.68839	NaN	NaN	NaN	1.14395	0.948441	1.39165	NaN	NaN	0.953934	NaN	0.555924	NaN	1.38911	NaN	1.7881	0.587403	1.25092	NaN	NaN	NaN	-0.230548	NaN	1.57002	1.24009	0.412014	NaN	1.06563	0.75375	NaN	0.607353	1.89322	2.51534	1.2108	NaN	2.40449	1.86646	2.00765	NaN	2.31103	3.00046	NaN	NaN	3.65769
	MCAS.vcf	NaN	NaN	-0.726634	-0.0114441	NaN	NaN	NaN	NaN	NaN	NaN	NaN	NaN	NaN	0.000526476	NaN	-1.13794	NaN	NaN	NaN	0.0859537	NaN	NaN	NaN	NaN	NaN	NaN	NaN	NaN	NaN	NaN	NaN	NaN	0.0414082	NaN	NaN	NaN	NaN	NaN	NaN	NaN	0.272587	NaN	NaN	-0.175525	0.631757	NaN	NaN	0.29404
	MCC13.vcf	NaN	-2.61084	-2.58007	-1.68676	-2.40731	-1.87819	-1.80449	NaN	0.263116	NaN	-0.765293	NaN	-3.06317	-1.29271	NaN	-2.96792	NaN	-1.63667	NaN	NaN	-0.984356	-0.869565	NaN	-2.35602	-0.739129	-3.22269	NaN	-0.202571	-1.13407	-1.63203	-2.07756	-1.14417	-2.06859	NaN	NaN	-1.9251	NaN	-0.825885	-2.04526	-1.48875	-0.883054	-1.88861	NaN	NaN	0.0558162	-1.10943	NaN	-2.33978
	MCC142.vcf	NaN	NaN	NaN	0.0961966	NaN	1.03294	NaN	NaN	NaN	NaN	-0.150278	NaN	NaN	0.240387	NaN	-1.8513	-1.15479	NaN	-0.404188	NaN	NaN	NaN	NaN	0.137319	NaN	-0.886895	NaN	0.705674	NaN	NaN	NaN	NaN	0.320791	NaN	NaN	NaN	-2.10613	NaN	-0.368863	NaN	0.391028	0.757379	NaN	1.5427	1.92073	NaN	NaN	NaN
	MCC26.vcf	NaN	NaN	NaN	-0.740846	NaN	-0.235873	-0.947544	NaN	NaN	NaN	-1.35148	NaN	NaN	0.113769	NaN	NaN	-2.12843	NaN	NaN	NaN	NaN	NaN	NaN	NaN	NaN	NaN	NaN	-0.266112	-0.717394	-0.333481	-0.840127	NaN	0.204365	-0.374693	NaN	-0.589054	-3.08765	NaN	-1.2612	NaN	-0.669408	-0.360562	NaN	0.635606	0.743074	NaN	-0.593059	NaN
	MCCAR.vcf	6.87359	6.29696	6.41092	7.20116	5.27449	5.39601	7.3543	6.99653	7.07629	7.02285	6.69387	6.90568	5.57499	6.49369	5.7703	5.83367	5.57654	5.77098	6.78564	7.1934	6.34333	5.69003	7.01407	5.20348	6.73547	5.49192	7.05528	6.41485	6.42365	5.45544	5.8917	5.6743	6.32797	6.05547	6.38245	5.96822	5.87199	7.02593	6.64209	6.40449	6.0875	6.42921	7.46938	5.973	6.0354	6.8792	7.15709	7.23313
	MCF7.vcf	NaN	NaN	NaN	1.4472	0.441052	2.34189	NaN	2.02847	1.60882	NaN	NaN	NaN	NaN	0.749114	NaN	NaN	-0.0023396	0.133274	NaN	-0.477706	0.416962	0.928993	2.02725	0.720519	1.00539	NaN	0.918682	NaN	NaN	NaN	NaN	3.08491	0.561799	NaN	1.36857	NaN	-1.74385	NaN	NaN	1.29869	1.96638	NaN	0.397349	2.2758	NaN	NaN	NaN	NaN
	MCIXC.vcf	NaN	NaN	NaN	2.67103	1.2615	2.82302	NaN	NaN	1.84355	1.88189	1.03029	2.19922	NaN	1.69703	2.47586	-0.447351	1.16313	1.20727	NaN	3.3315	NaN	2.22055	NaN	1.16942	1.96947	NaN	NaN	3.28557	NaN	NaN	1.35225	3.09573	1.32491	NaN	NaN	NaN	0.320516	NaN	NaN	NaN	1.43808	2.05284	NaN	1.60937	NaN	2.90225	NaN	2.21082
	MDAMB134VI.vcf	1.64061	NaN	0.689021	1.18705	1.17224	3.30644	NaN	3.41771	2.54128	NaN	2.55433	NaN	NaN	2.40195	NaN	NaN	1.4668	0.792237	NaN	0.604919	2.36038	2.83973	3.04007	1.42096	3.1058	0.529248	1.80503	2.25551	NaN	2.28195	NaN	3.93161	NaN	NaN	1.19955	2.73682	1.21988	NaN	1.90151	3.34309	1.6433	1.93938	1.30715	NaN	2.89765	NaN	NaN	2.22599
	MDAMB157.vcf	-0.375901	NaN	NaN	-0.744633	-0.782892	0.848287	NaN	0.101173	-0.402662	-0.481993	0.310402	NaN	NaN	0.691919	NaN	NaN	-0.437338	NaN	-0.16856	NaN	0.504039	NaN	-0.454072	NaN	0.138661	-1.34844	-0.170171	0.408338	NaN	NaN	NaN	0.389954	-0.0567722	NaN	NaN	0.496193	NaN	-0.442594	NaN	0.245056	0.0280294	0.2873	NaN	NaN	1.63176	NaN	NaN	-0.263244
	MDAMB175VII.vcf	NaN	NaN	NaN	0.550135	NaN	2.2787	NaN	1.84717	0.868167	NaN	0.628043	NaN	NaN	0.984828	NaN	-2.32716	-0.754412	-0.567166	NaN	-0.0524797	-0.213976	0.557582	1.29284	0.254856	1.449	NaN	0.0779301	0.73648	NaN	NaN	NaN	2.72594	0.0931233	NaN	-0.274964	1.68824	-0.790312	NaN	NaN	1.53145	1.35672	0.762732	-0.479234	NaN	2.06758	NaN	NaN	NaN
	MDAMB231.vcf	NaN	-1.00571	NaN	0.0107273	NaN	1.1103	NaN	0.439402	0.237056	NaN	NaN	NaN	NaN	NaN	NaN	NaN	-0.339375	-0.277248	NaN	-0.740279	NaN	0.650691	0.218068	NaN	NaN	NaN	0.514029	1.00367	NaN	NaN	NaN	1.69598	NaN	NaN	NaN	0.75172	-1.98041	0.0660648	-0.334277	NaN	0.494979	0.689537	NaN	NaN	2.08703	NaN	NaN	NaN
	MDAMB330.vcf	NaN	NaN	-1.13796	NaN	1.99511	NaN	-1.00498	NaN	-0.386568	NaN	-0.689598	NaN	-1.30209	-0.240239	NaN	-0.173678	NaN	NaN	NaN	1.77631	-0.635652	NaN	NaN	NaN	0.155378	NaN	NaN	NaN	NaN	-0.328835	NaN	1.34665	NaN	NaN	NaN	0.26131	0.937047	NaN	NaN	NaN	NaN	0.256766	NaN	0.641409	NaN	NaN	NaN	2.75874
	MDAMB361.vcf	NaN	NaN	NaN	0.547818	-2.60492	0.937663	NaN	1.51801	1.13507	NaN	-0.015642	NaN	NaN	0.389494	NaN	NaN	-0.968445	-1.25446	NaN	-0.496961	-0.849503	-0.0953574	1.07264	-1.15683	1.86129	NaN	0.796851	-0.121859	NaN	-1.07091	NaN	1.42024	-0.652242	NaN	-0.754416	0.399169	-1.90501	-0.284432	NaN	0.925236	0.398764	0.565068	-0.280238	0.293307	0.763795	NaN	NaN	-1.09288
	MDAMB415.vcf	NaN	NaN	NaN	1.5925	-0.30803	NaN	NaN	NaN	NaN	NaN	NaN	NaN	NaN	0.352761	NaN	NaN	NaN	NaN	NaN	1.55591	NaN	0.991728	NaN	NaN	NaN	NaN	NaN	NaN	NaN	NaN	NaN	NaN	0.409796	NaN	NaN	0.492018	NaN	NaN	NaN	NaN	0.567235	NaN	NaN	1.20412	NaN	0.393558	NaN	0.185168
	MDAMB435S.vcf	NaN	NaN	-1.375	0.266757	-1.58105	-0.384265	NaN	NaN	NaN	NaN	-0.414144	NaN	-1.72614	-0.867327	NaN	NaN	-1.19443	NaN	NaN	-1.58699	-0.929488	NaN	NaN	-0.941611	NaN	-0.253023	NaN	-0.399608	NaN	NaN	NaN	NaN	-0.757212	NaN	1.08128	-0.446219	-2.04358	NaN	NaN	NaN	0.387176	-0.3482	NaN	NaN	0.86091	NaN	NaN	NaN
	MDAMB436.vcf	5.99692	5.5954	5.58201	6.83091	4.99194	3.28329	6.62661	5.88601	5.91901	6.2918	5.44414	5.58059	4.25967	5.41625	4.10848	5.05383	4.7316	4.5529	6.44372	6.69613	5.84581	4.87951	6.25248	4.22232	5.48517	4.4374	6.06515	5.09461	4.78198	4.11721	4.62779	4.60041	5.39145	4.62998	5.72575	4.73682	5.27654	5.83844	5.88395	5.07007	5.13918	4.9862	6.85969	5.51071	4.68511	5.64599	6.73056	6.57876
	MDAMB453.vcf	NaN	NaN	NaN	0.183448	-1.98319	1.24811	NaN	1.64145	0.295208	0.3573	NaN	0.26497	NaN	0.778585	NaN	NaN	0.235019	0.92816	-0.578498	0.150828	0.778061	0.370881	1.86633	0.514068	1.35332	NaN	0.611015	0.222426	NaN	-0.60538	-0.207023	1.82511	NaN	0.445558	0.770082	NaN	-2.27356	0.160924	NaN	0.63343	-0.157475	NaN	0.393476	NaN	NaN	NaN	NaN	NaN
	MDAMB468.vcf	-0.0598259	-1.38996	-0.0665979	-0.253902	1.33962	1.71217	NaN	NaN	0.92729	-0.100262	0.371803	NaN	-1.17507	-0.0733163	0.673663	0.0588346	NaN	0.315651	NaN	0.921724	0.441909	1.34608	NaN	-0.513153	NaN	-1.3069	NaN	NaN	1.25842	-0.388101	NaN	1.09139	-0.229507	NaN	-0.514768	1.61679	0.332319	0.855903	NaN	NaN	0.915555	1.36252	-0.285079	2.05861	1.7405	NaN	NaN	2.99252
	MDAPCA2B.vcf	-0.737168	-1.91721	-1.7377	-0.960257	-0.502225	NaN	-1.12746	NaN	NaN	-0.667153	-0.461182	NaN	-1.92703	-1.00577	NaN	-1.98746	-2.41514	-1.54855	NaN	-0.722862	-0.0521794	-0.672249	NaN	NaN	NaN	-0.981558	NaN	-0.491093	-0.822298	-0.299451	NaN	-0.857342	-1.01015	NaN	-1.09457	0.250689	-2.11528	-0.907463	NaN	0.682498	0.237483	-0.791514	NaN	NaN	-0.442482	NaN	0.0879051	0.0258742
	MDST8.vcf	NaN	NaN	0.152628	-0.288035	-0.163334	0.169578	NaN	NaN	-0.0466098	NaN	0.168222	NaN	NaN	NaN	NaN	-2.20913	NaN	NaN	NaN	-1.18897	-0.299245	NaN	NaN	NaN	0.0993121	NaN	NaN	0.27422	NaN	NaN	NaN	NaN	NaN	NaN	NaN	-0.0477687	-2.44953	-0.059466	NaN	NaN	NaN	0.140708	NaN	1.17979	1.50861	NaN	-0.126904	-0.569484
	ME1.vcf	NaN	NaN	NaN	0.434301	-1.26473	NaN	NaN	NaN	NaN	NaN	NaN	NaN	NaN	0.607758	1.494	NaN	NaN	NaN	NaN	1.47418	NaN	NaN	NaN	0.824592	NaN	NaN	NaN	1.25551	NaN	NaN	NaN	NaN	0.742695	NaN	NaN	NaN	-0.51093	0.692606	0.342296	NaN	0.86646	NaN	NaN	NaN	NaN	NaN	NaN	1.05171
	ME180.vcf	NaN	NaN	NaN	2.32841	NaN	1.73556	NaN	1.38313	1.12405	NaN	NaN	1.57202	NaN	1.13614	NaN	-0.0963014	0.51927	NaN	NaN	1.71033	NaN	1.43919	0.946558	NaN	NaN	NaN	1.10795	1.5608	1.35375	NaN	NaN	2.27848	0.981702	NaN	NaN	NaN	NaN	NaN	NaN	NaN	1.11137	1.4248	NaN	NaN	1.83054	NaN	0.768627	0.307813
	MEC1.vcf	NaN	-0.433843	NaN	-0.351488	-0.629958	NaN	NaN	NaN	NaN	NaN	NaN	NaN	-0.941868	0.101867	NaN	-1.10566	NaN	NaN	-0.957515	NaN	NaN	NaN	-0.146929	NaN	NaN	-1.15545	NaN	NaN	NaN	NaN	-0.0994433	NaN	0.0722143	NaN	-0.356121	NaN	-1.24419	NaN	NaN	NaN	0.0892996	NaN	NaN	NaN	NaN	NaN	NaN	0.100324
	MEG01.vcf	0.257364	-1.22375	-1.60698	-1.08945	0.512311	NaN	-1.52986	NaN	-0.792909	-0.827617	0.890221	-0.216714	NaN	-0.663269	NaN	-0.41007	-2.32337	-1.30191	-0.749639	0.315012	-1.02209	-0.328917	0.119504	0.241524	NaN	-1.87691	NaN	NaN	0.6527	0.835284	NaN	-0.185653	-0.639624	0.19633	-1.09457	0.693026	-1.45114	-0.870252	-1.53906	NaN	0.999323	-0.179826	NaN	0.990692	0.164124	NaN	NaN	1.28635
	MEL202.vcf	-0.0569026	NaN	NaN	-0.426482	-1.58585	NaN	-0.879449	NaN	-0.0259785	NaN	NaN	NaN	-0.916333	0.091743	NaN	NaN	NaN	NaN	NaN	-1.01672	-0.0831112	NaN	NaN	0.638351	NaN	NaN	NaN	0.94853	NaN	0.594143	NaN	NaN	0.292302	NaN	NaN	NaN	-2.31122	NaN	-0.631491	NaN	0.611493	0.822968	NaN	NaN	1.95607	NaN	NaN	NaN
	MEL270.vcf	NaN	NaN	NaN	0.735509	-1.31962	2.80312	NaN	1.64145	-0.0348566	NaN	NaN	NaN	NaN	0.199952	NaN	NaN	-0.48073	-0.339214	NaN	NaN	0.0164244	0.76659	1.47819	0.541813	0.796924	NaN	1.31804	NaN	NaN	NaN	NaN	3.06563	0.366727	NaN	-0.0767178	NaN	-2.10204	NaN	NaN	0.768179	1.56724	NaN	-0.248367	1.05728	NaN	NaN	NaN	NaN
	MEL285.vcf	1.62645	NaN	NaN	0.219881	NaN	1.93766	NaN	NaN	NaN	NaN	NaN	NaN	NaN	0.819769	NaN	NaN	NaN	NaN	NaN	NaN	NaN	NaN	NaN	NaN	NaN	NaN	0.832611	NaN	NaN	NaN	NaN	NaN	0.994758	NaN	NaN	NaN	NaN	NaN	NaN	NaN	1.20321	NaN	NaN	NaN	NaN	NaN	0.0137391	NaN
	MEL290.vcf	NaN	NaN	NaN	0.717164	NaN	2.43836	NaN	NaN	NaN	NaN	0.849722	1.63826	NaN	2.20722	NaN	NaN	NaN	NaN	NaN	NaN	NaN	NaN	NaN	NaN	NaN	NaN	NaN	1.80014	2.72989	NaN	NaN	NaN	1.15407	NaN	NaN	NaN	NaN	NaN	NaN	NaN	1.39876	1.84551	NaN	1.95464	3.08051	NaN	NaN	NaN
	MELHO.vcf	NaN	-1.80871	-1.26326	-0.6428	0.801141	NaN	NaN	-0.0784459	NaN	NaN	NaN	NaN	NaN	-0.453442	NaN	NaN	NaN	NaN	NaN	1.69638	NaN	NaN	NaN	NaN	NaN	-0.597757	-0.243338	NaN	NaN	0.287293	-0.438029	NaN	0.542498	NaN	NaN	NaN	0.329688	NaN	NaN	NaN	-0.226984	NaN	NaN	1.37796	NaN	NaN	NaN	1.41304
	MELJUSO.vcf	1.08764	-1.77011	-0.537952	NaN	0.797891	NaN	-0.923592	NaN	NaN	1.10757	-1.39004	NaN	-1.72123	-0.848172	NaN	-0.199934	-2.15278	-1.39238	NaN	1.61315	-0.909904	-0.356882	NaN	NaN	NaN	-1.89516	NaN	-0.314504	-0.747103	-1.2743	NaN	-0.587897	NaN	NaN	-0.891749	0.473375	-1.49751	-0.576742	NaN	NaN	0.33987	-0.375259	NaN	1.03256	-0.225731	NaN	NaN	1.04709
	MERO14.vcf	NaN	NaN	NaN	1.17985	-0.455372	NaN	NaN	NaN	NaN	NaN	NaN	NaN	NaN	1.22187	1.91514	NaN	NaN	0.501006	NaN	0.285338	NaN	NaN	NaN	1.28189	NaN	NaN	NaN	1.90122	1.34588	1.14639	NaN	1.51077	1.03465	NaN	NaN	NaN	-1.05842	NaN	NaN	NaN	1.51166	1.73616	NaN	NaN	3.18843	NaN	NaN	NaN
	MERO25.vcf	NaN	NaN	NaN	2.30734	NaN	1.98172	NaN	NaN	NaN	NaN	2.60961	NaN	NaN	2.90584	NaN	NaN	NaN	NaN	NaN	NaN	NaN	NaN	NaN	NaN	1.81275	NaN	NaN	1.83305	NaN	2.31066	NaN	NaN	1.33317	NaN	NaN	2.60472	NaN	1.34758	NaN	NaN	1.7481	1.74673	NaN	NaN	3.23107	NaN	NaN	NaN
	MERO41.vcf	NaN	NaN	NaN	NaN	NaN	NaN	-0.774448	NaN	0.0131377	NaN	-0.114904	NaN	NaN	NaN	NaN	-2.05019	NaN	NaN	NaN	NaN	NaN	NaN	NaN	NaN	NaN	NaN	NaN	1.04807	NaN	NaN	NaN	1.24918	NaN	NaN	NaN	NaN	-2.16609	NaN	-0.590209	NaN	NaN	1.07264	NaN	NaN	2.22388	NaN	NaN	NaN
	MERO48A.vcf	NaN	NaN	NaN	NaN	-1.24055	NaN	NaN	NaN	1.26948	NaN	0.166667	NaN	NaN	NaN	NaN	NaN	NaN	NaN	NaN	-0.477706	NaN	NaN	NaN	NaN	NaN	NaN	NaN	1.09387	NaN	1.5379	NaN	NaN	NaN	1.33453	NaN	1.0379	-0.377531	NaN	NaN	NaN	NaN	2.47664	NaN	NaN	2.36714	NaN	NaN	NaN
	MERO82.vcf	NaN	NaN	0.996203	1.91204	-0.0907992	NaN	NaN	NaN	NaN	NaN	NaN	NaN	NaN	1.75976	NaN	NaN	NaN	NaN	NaN	NaN	1.68826	NaN	NaN	NaN	NaN	1.73843	NaN	2.58863	NaN	NaN	NaN	NaN	1.72084	NaN	NaN	2.26843	NaN	NaN	NaN	NaN	2.89353	2.47664	NaN	NaN	3.46554	NaN	NaN	NaN
	MERO83.vcf	NaN	NaN	NaN	1.34173	NaN	2.79327	NaN	1.45589	0.016191	NaN	NaN	NaN	NaN	1.3649	NaN	NaN	-0.624051	-0.317387	NaN	NaN	0.0737576	0.799885	1.98324	0.653405	0.525173	NaN	0.268219	1.09387	NaN	NaN	NaN	3.14434	0.523452	NaN	-0.0856694	NaN	-2.09178	NaN	NaN	0.814308	1.52853	1.13376	-0.31852	1.66232	2.12004	NaN	NaN	NaN
	MERO84.vcf	NaN	0.347002	NaN	1.52713	NaN	2.30644	NaN	NaN	NaN	NaN	1.01342	NaN	NaN	NaN	NaN	NaN	NaN	NaN	NaN	NaN	NaN	NaN	NaN	NaN	NaN	NaN	NaN	2.14118	NaN	NaN	NaN	NaN	1.50933	2.01413	NaN	NaN	NaN	NaN	NaN	NaN	NaN	2.89168	NaN	1.34309	3.83054	NaN	1.51624	NaN
	MERO95.vcf	NaN	NaN	NaN	1.46022	0.282762	3.25148	NaN	2.26221	0.759283	NaN	0.667096	NaN	NaN	0.899939	NaN	NaN	0.0756629	0.312244	-0.0785497	NaN	0.625	1.34608	2.16092	1.26638	1.40037	NaN	1.055	1.9606	NaN	NaN	NaN	3.7059	1.02792	NaN	0.588244	NaN	-1.51401	NaN	NaN	1.64265	2.24444	1.60538	0.497716	NaN	2.81965	1.13741	NaN	NaN
	MESOV.vcf	NaN	NaN	NaN	1.50298	NaN	2.59207	NaN	0.660429	NaN	0.098382	-0.0786401	NaN	NaN	1.40612	NaN	NaN	-0.328727	NaN	NaN	-0.688581	NaN	NaN	0.0627897	NaN	NaN	NaN	0.377744	0.960603	NaN	NaN	NaN	1.04661	0.467779	NaN	NaN	NaN	NaN	NaN	NaN	0.878202	1.61599	0.679377	NaN	NaN	1.91493	NaN	-0.236668	NaN
	MESSA.vcf	NaN	NaN	NaN	0.106392	0.649175	NaN	NaN	NaN	NaN	0.265733	-0.150278	NaN	NaN	2.05085	1.06986	-0.288425	NaN	-0.281764	NaN	1.65019	NaN	NaN	NaN	NaN	0.818063	NaN	0.577957	0.936558	0.593321	NaN	NaN	1.76687	0.36249	NaN	NaN	0.334189	0.768046	NaN	-0.316667	NaN	0.494979	0.615026	NaN	-0.00772026	2.32547	NaN	NaN	2.23976
	MET2B.vcf	NaN	NaN	NaN	0.0561192	0.133097	0.0329436	NaN	NaN	NaN	NaN	-0.854936	NaN	-1.24169	-0.279767	0.153928	0.187029	-1.44174	NaN	NaN	2.78873	NaN	0.119009	NaN	NaN	NaN	-1.33877	NaN	NaN	NaN	0.16757	NaN	NaN	0.742695	NaN	NaN	NaN	1.41357	NaN	-0.492766	NaN	0.853114	NaN	NaN	2.25659	NaN	NaN	0.14873	3.58173
	MEWO.vcf	-2.31052	-3.20035	-1.03105	NaN	-1.48183	-1.40098	NaN	NaN	-2.36267	-2.1372	-1.30122	NaN	-3.54361	-2.80593	-0.289679	-2.92246	NaN	-3.14471	-2.5642	-0.154932	-1.49487	NaN	NaN	-1.2786	-0.282182	NaN	-2.13429	-1.26999	-2.62691	-2.09129	-0.910782	NaN	-2.61298	NaN	-1.40938	NaN	-1.9734	-2.36871	NaN	-1.97206	NaN	-2.30408	-0.51539	-1.78619	-1.90479	-1.56515	-2.08128	-0.865568
	MFE280.vcf	0.817079	NaN	-0.0926977	2.01073	-0.203499	NaN	NaN	1.2335	0.704077	NaN	0.366436	NaN	-0.39438	1.83095	NaN	-1.50271	NaN	NaN	NaN	NaN	0.550761	2.11202	NaN	NaN	NaN	NaN	NaN	1.63625	NaN	NaN	NaN	2.08491	0.726269	NaN	NaN	1.33419	NaN	NaN	0.0275794	NaN	0.893528	1.44188	NaN	NaN	2.64611	NaN	0.360234	-0.0757467
	MFE296.vcf	NaN	NaN	-1.26326	0.668515	-0.833165	0.352701	NaN	0.212334	0.736443	NaN	0.113256	0.0892428	NaN	0.624689	0.350701	-2.41133	-0.770237	NaN	-0.914803	NaN	0.486631	-0.0273806	1.40725	-0.767924	0.023695	-1.5014	0.0550037	1.81467	NaN	NaN	NaN	1.34665	-0.413707	NaN	-0.56684	0.764255	-1.05842	NaN	NaN	0.331861	0.735799	-0.151647	NaN	-0.475793	1.13346	NaN	NaN	NaN
	MFE319.vcf	-2.21409	-1.78147	-1.81522	-1.31311	-1.58225	-0.693555	-2.49778	0.0354221	-0.693	-1.10474	-1.1565	-2.22339	NaN	-0.34681	-1.20151	-4.51183	-2.85801	-3.10194	-1.90785	-2.37849	-1.72335	-1.18389	-0.643092	-2.134	-0.177271	-1.70181	-2.02249	-0.0679064	-0.8647	-0.891914	-1.73221	-0.346852	-1.13428	NaN	-1.64411	-2.56871	-1.83317	-2.20174	NaN	-0.293536	-0.552928	-0.789077	-2.05501	-0.341043	-0.136995	-2.50507	NaN	-0.884238
	MFHINO.vcf	0.713616	NaN	NaN	NaN	0.613478	NaN	NaN	NaN	NaN	NaN	NaN	NaN	NaN	NaN	NaN	1.16307	NaN	-0.281764	NaN	2.18111	NaN	NaN	NaN	NaN	NaN	NaN	NaN	0.918783	NaN	NaN	NaN	NaN	NaN	NaN	NaN	NaN	0.911761	NaN	NaN	NaN	NaN	NaN	NaN	0.426511	NaN	NaN	NaN	3.03444
	MFM223.vcf	NaN	NaN	NaN	-0.0547901	NaN	1.17916	NaN	NaN	NaN	NaN	-0.0306347	NaN	NaN	1.41031	NaN	NaN	NaN	0.713735	NaN	NaN	NaN	NaN	NaN	NaN	NaN	-0.976892	NaN	1.10053	NaN	NaN	NaN	NaN	0.320791	NaN	NaN	NaN	NaN	NaN	NaN	NaN	0.434097	0.933328	NaN	1.11839	1.91493	NaN	NaN	NaN
	MG63.vcf	NaN	NaN	0.199366	1.50898	-1.13081	2.43836	NaN	1.30638	1.13728	NaN	1.52879	1.398	NaN	0.997373	NaN	NaN	0.310683	NaN	NaN	0.973786	NaN	1.3379	0.80303	NaN	NaN	-0.198839	1.10795	1.67551	NaN	1.78742	NaN	2.29335	1.11078	NaN	NaN	1.0379	0.176213	NaN	NaN	NaN	1.23056	1.18314	NaN	NaN	2.97608	NaN	NaN	1.65416
	MHHCALL2.vcf	NaN	NaN	NaN	3.5455	1.51688	NaN	NaN	NaN	NaN	NaN	NaN	NaN	NaN	2.83658	NaN	NaN	NaN	NaN	NaN	3.54743	NaN	NaN	NaN	NaN	NaN	NaN	NaN	NaN	NaN	NaN	NaN	NaN	2.62637	NaN	NaN	NaN	1.9902	NaN	NaN	NaN	3.2655	NaN	NaN	NaN	NaN	NaN	NaN	3.08098
	MHHCALL3.vcf	NaN	NaN	NaN	3.33905	NaN	NaN	NaN	NaN	NaN	NaN	NaN	NaN	1.98413	2.60776	NaN	NaN	NaN	NaN	NaN	3.94257	NaN	NaN	NaN	NaN	NaN	NaN	NaN	NaN	NaN	2.52102	NaN	NaN	2.94323	NaN	NaN	NaN	0.315041	NaN	NaN	NaN	3.07994	NaN	NaN	3.01147	NaN	NaN	NaN	NaN
	MHHCALL4.vcf	NaN	1.16145	1.46945	2.03649	0.219902	3.18559	NaN	NaN	NaN	NaN	1.47006	NaN	NaN	2.31301	NaN	0.944967	NaN	NaN	NaN	2.78367	NaN	NaN	NaN	1.88254	NaN	NaN	NaN	NaN	NaN	NaN	NaN	NaN	2.11791	NaN	NaN	NaN	-0.156265	NaN	NaN	NaN	2.61599	NaN	NaN	NaN	NaN	NaN	NaN	3.21297
	MHHES1.vcf	NaN	-1.09171	NaN	0.069355	1.42664	NaN	-0.330556	NaN	0.276782	0.194242	NaN	0.785965	-0.885959	0.293545	1.1043	0.0781292	NaN	NaN	NaN	3.12117	NaN	NaN	NaN	NaN	NaN	-0.883575	NaN	0.966678	0.704539	2.00185	0.180443	NaN	0.36249	NaN	NaN	0.641244	1.56316	NaN	NaN	NaN	0.410446	1.75738	NaN	2.79277	0.986188	NaN	-0.0981069	2.55639
	MHHNB11.vcf	NaN	NaN	NaN	0.900169	0.214321	NaN	NaN	NaN	NaN	NaN	0.70272	NaN	NaN	1.26672	NaN	-0.0224655	NaN	NaN	0.468224	1.29005	NaN	NaN	NaN	NaN	NaN	NaN	NaN	NaN	NaN	NaN	NaN	NaN	1.36673	NaN	NaN	NaN	-0.966994	NaN	NaN	NaN	1.43808	NaN	NaN	1.8132	NaN	NaN	NaN	1.19154
	MHHPREB1.vcf	NaN	-2.34689	NaN	-0.209383	-1.46844	NaN	NaN	NaN	-1.17932	NaN	NaN	0.550606	-1.49412	-1.51767	-1.06795	-1.46139	-2.75706	NaN	NaN	0.818757	-1.63466	-1.12966	NaN	-1.99085	NaN	-2.75047	NaN	NaN	-1.409	-1.1046	NaN	-1.65722	-1.64595	NaN	-0.592189	NaN	-0.995601	NaN	-0.270373	NaN	-1.42073	-0.375259	-1.05501	1.1791	NaN	NaN	-1.22606	1.08098
	MIAPACA2.vcf	NaN	NaN	NaN	0.585354	-1.76887	1.95403	NaN	1.37527	1.5008	NaN	0.619506	NaN	NaN	0.93571	NaN	NaN	-0.743765	-0.514424	NaN	-1.10182	-0.216635	1.30965	1.74676	0.191225	1.46976	NaN	0.0680598	0.617016	NaN	NaN	NaN	2.55042	-0.018298	NaN	-0.313576	0.352999	-2.4137	NaN	NaN	1.63343	1.3343	0.610193	-0.436357	NaN	1.66548	NaN	NaN	NaN
	MINO.vcf	2.35716	-0.0890967	1.25679	2.15143	1.73928	NaN	1.71886	1.59505	NaN	1.28907	0.532795	1.54454	NaN	1.24412	NaN	1.00413	NaN	1.40354	NaN	2.03568	0.693248	1.30566	1.06606	NaN	NaN	-0.00466644	1.56402	NaN	1.3696	1.77736	NaN	1.45954	1.08263	NaN	1.97199	2.25422	-1.26992	2.14698	NaN	NaN	2.16974	1.54879	3.07853	NaN	1.80884	NaN	1.0106	1.22381
	MJ.vcf	0.449749	NaN	NaN	0.0760187	-1.28851	3.13496	NaN	2.31387	1.91774	0.129633	1.84806	NaN	NaN	1.55581	NaN	NaN	-0.328727	-0.0631232	NaN	-0.652239	0.0164244	1.85714	1.70107	0.403885	1.92867	NaN	0.559401	1.1275	1.10789	NaN	NaN	3.19232	NaN	NaN	0.00644881	3.41095	-1.91901	0.247512	-0.390668	2.00919	0.778051	1.11995	0.0296175	NaN	2.51738	NaN	NaN	-0.563823
	MKN1.vcf	NaN	-0.252035	-0.0753504	2.79748	-0.276666	2.17277	NaN	2.15064	2.60115	NaN	1.10281	NaN	NaN	1.57448	NaN	NaN	0.846551	1.1393	NaN	NaN	1.43772	0.904643	2.88164	1.32544	2.1655	0.468586	1.16994	1.20437	NaN	0.219369	NaN	2.99828	0.651997	NaN	1.46548	0.855184	-0.479769	NaN	NaN	2.17316	1.75305	1.87419	0.812387	NaN	2.2975	NaN	0.873096	NaN
	MKN28.vcf	NaN	-1.0277	-1.52097	NaN	-0.660655	NaN	-1.31836	NaN	NaN	NaN	NaN	NaN	NaN	NaN	NaN	-1.8448	-2.30539	NaN	NaN	1.12597	NaN	NaN	NaN	NaN	0.664198	-0.783801	NaN	NaN	NaN	NaN	NaN	NaN	NaN	-0.0574267	NaN	NaN	-0.177783	NaN	NaN	NaN	NaN	NaN	-0.872456	-0.972335	0.206046	NaN	NaN	0.0575198
	MKN45.vcf	NaN	NaN	NaN	1.43859	-0.62062	1.03875	-0.422299	0.443507	0.110931	NaN	NaN	0.530998	NaN	-0.0151722	NaN	-1.94117	-0.534228	NaN	-0.63853	NaN	NaN	0.443566	-0.0473932	NaN	NaN	-1.06454	0.302525	NaN	NaN	NaN	NaN	1.47642	-0.0150451	NaN	NaN	NaN	-0.173895	NaN	NaN	NaN	0.279711	NaN	NaN	NaN	1.02318	NaN	NaN	NaN
	MKN7.vcf	NaN	NaN	NaN	0.850767	NaN	1.92148	NaN	1.53251	0.0315553	NaN	NaN	NaN	NaN	0.0816893	NaN	NaN	-0.576842	-0.610887	-0.786116	0.662754	-0.195222	0.417492	2.05626	-0.172566	0.610193	NaN	0.329783	0.636253	NaN	NaN	NaN	2.33891	-0.0440611	NaN	-0.227224	NaN	-2.29878	0.958681	NaN	0.670663	1.16314	1.69464	0.905841	NaN	0.67036	NaN	NaN	NaN
	MKN74.vcf	-0.5166	-1.84166	-1.22313	-0.820145	-0.115828	NaN	NaN	NaN	-0.578924	-0.504785	-0.901648	NaN	NaN	NaN	NaN	-1.64428	NaN	-1.10704	-0.357747	-0.550599	-0.709255	1.46269	NaN	NaN	NaN	-0.518628	NaN	NaN	-0.107834	-0.468452	NaN	0.83596	NaN	NaN	-0.704925	0.923831	-1.91785	-0.531954	NaN	NaN	-0.283665	-0.0545484	NaN	NaN	1.4403	NaN	NaN	0.2173
	ML1.vcf	NaN	-1.21898	NaN	1.49999	0.891279	1.58355	NaN	NaN	NaN	NaN	-0.033344	NaN	NaN	0.385366	NaN	0.0449624	NaN	-0.245238	NaN	-0.690972	NaN	NaN	NaN	NaN	NaN	NaN	NaN	1.05452	NaN	NaN	0.457863	NaN	0.396739	NaN	NaN	NaN	0.833635	NaN	NaN	NaN	1.47849	0.84551	NaN	2.59772	1.11338	NaN	0.713982	2.83271
	ML2.vcf	NaN	NaN	NaN	-0.630573	0.607613	2.46156	NaN	0.0818504	NaN	NaN	-0.343859	NaN	NaN	-0.00262696	NaN	0.607663	NaN	-0.750998	NaN	-0.20076	-0.629678	NaN	0.509803	-0.200744	0.289187	NaN	NaN	NaN	NaN	NaN	0.86986	1.59579	-0.157573	NaN	-0.57957	NaN	0.0420224	-0.39098	NaN	0.324424	1.08305	NaN	-0.685544	1.26936	1.65576	NaN	NaN	0.401922
	MLMA.vcf	NaN	NaN	NaN	0.650997	-0.368784	NaN	NaN	NaN	NaN	NaN	0.169779	NaN	-0.388202	0.48343	NaN	0.845431	NaN	1.01226	0.0374436	2.22912	NaN	NaN	NaN	NaN	NaN	NaN	1.06806	1.14118	NaN	NaN	0.499549	1.74115	0.490716	1.20328	0.348332	0.84983	1.20679	NaN	NaN	NaN	0.629583	1.94545	NaN	3.31633	2.23107	NaN	NaN	2.47566
	MM127.vcf	NaN	-0.476427	NaN	0.408841	-0.687734	NaN	NaN	NaN	NaN	NaN	NaN	NaN	NaN	0.167692	NaN	NaN	-1.14268	NaN	NaN	0.45997	NaN	NaN	NaN	-0.00690263	NaN	-0.913186	NaN	0.515571	NaN	0.90563	NaN	NaN	0.276272	NaN	NaN	NaN	-0.184885	NaN	NaN	NaN	0.643302	0.516782	NaN	NaN	1.78747	NaN	NaN	0.953724
	MM160113.vcf	NaN	-0.628031	NaN	2.81298	NaN	3.26503	NaN	2.02847	2.18918	0.508847	3.16253	1.26497	-0.231375	2.39917	2.85527	-1.42011	0.591584	2.50411	-0.148054	NaN	2.21952	1.32978	2.16092	2.22082	2.46558	0.811887	0.838192	2.5793	NaN	NaN	NaN	3.60968	2.50933	NaN	0.588244	1.56032	-1.38203	2.58533	0.130792	3.02116	2.77469	1.63452	1.91414	NaN	2.93242	NaN	0.278661	NaN
	MM1S.vcf	NaN	-1.70509	NaN	NaN	NaN	0.843198	NaN	NaN	-0.414049	NaN	0.958559	NaN	NaN	-0.271948	NaN	-1.48847	NaN	NaN	NaN	-1.37589	NaN	NaN	NaN	NaN	0.155378	NaN	NaN	0.675512	NaN	-0.184568	NaN	NaN	NaN	NaN	NaN	0.372057	-2.66432	NaN	NaN	0.404489	NaN	0.463507	NaN	1.00505	0.705006	NaN	NaN	1.08928
	MM253.vcf	1.38604	-1.50217	-1.34516	-0.269756	-0.366924	NaN	NaN	NaN	NaN	-0.306314	-1.13144	-0.230036	NaN	0.457198	NaN	-0.928331	NaN	-1.14966	NaN	-0.428415	0.260843	-0.366918	NaN	-0.969722	NaN	-0.708863	NaN	0.841401	-0.47485	-0.0653352	NaN	0.510769	-0.590204	NaN	0.378791	0.553781	-2.77499	-0.369321	NaN	NaN	0.595848	0.674323	NaN	NaN	1.58031	-0.618755	NaN	0.0488201
	MM370.vcf	-0.108638	-1.18759	-0.922054	-0.194233	0.202118	NaN	-0.323251	NaN	NaN	-0.00115369	-0.848796	NaN	NaN	-0.382592	NaN	-1.23067	-1.56479	-0.96265	NaN	-1.13556	-0.446976	0.0307224	NaN	NaN	NaN	-0.381767	NaN	NaN	-0.290426	-0.84875	NaN	-0.401903	-0.386273	NaN	-0.421216	1.51725	-2.48449	-0.166596	-0.497239	0.276999	0.9045	-0.0175542	NaN	-0.660952	0.174491	NaN	NaN	0.18358
	MM383.vcf	NaN	NaN	-0.224442	0.77021	-1.57623	1.67553	0.654944	0.991943	NaN	NaN	-0.306269	NaN	-0.46653	0.210868	NaN	NaN	0.163126	NaN	NaN	NaN	1.39244	NaN	1.74414	NaN	NaN	-1.07331	0.979055	0.855421	0.570237	0.875827	NaN	0.438726	0.47691	NaN	NaN	2.13657	NaN	NaN	0.260722	NaN	1.45008	0.59579	0.854359	NaN	1.88625	NaN	0.884546	NaN
	MM386.vcf	NaN	0.530249	NaN	0.936088	NaN	NaN	0.739105	0.137283	1.62893	0.216438	0.626617	NaN	NaN	0.576834	NaN	-2.34044	NaN	NaN	NaN	NaN	NaN	NaN	NaN	NaN	0.0175689	NaN	NaN	1.65248	0.719698	0.24685	NaN	NaN	-0.262801	0.086198	-0.336256	0.882252	NaN	NaN	NaN	NaN	-0.0479194	0.945452	NaN	0.43945	1.85256	NaN	NaN	0.311276
	MM415.vcf	NaN	NaN	NaN	-0.290627	0.360764	0.793273	NaN	NaN	NaN	NaN	-0.424501	NaN	NaN	-0.100061	NaN	NaN	NaN	NaN	-0.789903	NaN	NaN	NaN	NaN	NaN	NaN	NaN	0.121499	1.5608	NaN	NaN	NaN	NaN	0.0481974	NaN	NaN	NaN	NaN	NaN	NaN	NaN	0.258442	1.39125	NaN	NaN	1.78747	0.168812	NaN	NaN
	MM426.vcf	5.7524	5.382	5.79586	6.06595	4.25538	3.74924	6.23882	5.92046	5.89229	5.9538	5.52417	5.6095	4.64775	5.40949	4.40547	4.78654	4.48263	4.83462	6.14007	6.2556	5.56104	4.72615	5.78016	4.57529	5.35589	4.41557	5.90815	5.05746	5.20107	4.57155	5.1158	4.78501	5.37619	4.82352	5.52348	4.97669	4.83918	5.91424	5.93248	5.36835	5.45094	5.27961	6.22408	4.79154	5.34839	5.9305	6.16868	6.13397
	MM485.vcf	NaN	-0.931857	NaN	0.0235513	NaN	NaN	NaN	NaN	NaN	NaN	NaN	NaN	NaN	0.221867	NaN	-1.79843	NaN	NaN	-0.379271	NaN	NaN	NaN	NaN	NaN	NaN	NaN	NaN	0.641102	NaN	NaN	NaN	NaN	1.27229	NaN	NaN	NaN	-1.98486	0.240094	NaN	NaN	0.52007	0.72567	0.171637	NaN	2.08051	NaN	NaN	NaN
	MMAC.vcf	NaN	NaN	NaN	0.415164	-1.13738	1.08006	NaN	0.143947	0.646169	NaN	0.477753	NaN	NaN	0.88821	NaN	NaN	-0.919615	NaN	NaN	NaN	NaN	0.140174	-0.499089	NaN	1.17229	NaN	-0.101865	0.538008	0.19702	NaN	NaN	1.55938	-0.0880683	NaN	NaN	0.372057	-2.69449	NaN	NaN	0.408414	0.101872	0.778912	NaN	NaN	1.84702	NaN	NaN	NaN
	MMACSF.vcf	NaN	NaN	NaN	0.242192	-0.45362	NaN	-0.24165	-0.0755805	-0.593019	NaN	-0.87017	NaN	NaN	0.595785	NaN	-2.69062	NaN	-1.09939	NaN	0.315012	NaN	-0.0679347	NaN	-0.501873	NaN	-1.53988	-0.295239	0.182996	1.43482	0.993093	NaN	0.0881474	-0.459896	NaN	NaN	NaN	-0.995916	-0.542744	-0.283383	NaN	0.682894	0.283448	NaN	-0.650814	0.508609	NaN	NaN	-1.33147
	MN60.vcf	NaN	NaN	NaN	-1.11892	-1.54146	-0.512866	-1.52986	0.406981	-0.0230069	NaN	-1.65835	NaN	NaN	-1.11033	NaN	-2.26309	NaN	NaN	NaN	1.3244	NaN	NaN	-1.13557	-0.386396	NaN	NaN	-0.768966	-0.420703	NaN	-1.47162	NaN	NaN	-1.15166	NaN	NaN	0.0921748	-0.562831	NaN	NaN	NaN	-0.953861	-0.816857	-1.13495	0.677998	-0.616922	NaN	-1.17596	0.499963
	MOGGCCM.vcf	0.922757	0.503728	1.03336	0.676088	2.31465	1.93766	NaN	NaN	0.865411	0.784722	1.49327	NaN	NaN	2.0228	NaN	2.16463	NaN	1.95979	NaN	2.82292	0.791358	1.18346	0.697677	NaN	1.29288	-0.155446	NaN	NaN	1.26212	0.833547	NaN	1.21338	2.00793	NaN	0.775476	2.29002	-0.486055	0.916687	NaN	NaN	2.10503	1.71525	NaN	1.96708	3.14701	NaN	NaN	2.7797
	MOGGUVW.vcf	NaN	NaN	NaN	NaN	0.373148	NaN	NaN	NaN	0.718925	NaN	0.331161	NaN	-0.265483	0.651701	NaN	1.14993	NaN	-0.0312978	0.00100158	2.09787	NaN	0.98533	NaN	0.420959	NaN	-0.657299	NaN	1.40421	NaN	NaN	NaN	NaN	NaN	NaN	0.380844	2.0749	-0.746473	NaN	1.07993	NaN	NaN	1.14769	0.605591	2.137	2.53508	NaN	NaN	1.57709
	MOLM1.vcf	-0.190943	-1.58234	0.0131126	-0.477433	-0.174013	NaN	NaN	NaN	NaN	0.832488	-0.633564	NaN	NaN	-0.180231	NaN	-1.41133	-1.8167	-0.83328	NaN	NaN	-0.560187	0.250921	NaN	NaN	NaN	-1.3069	-0.00856147	0.412478	0.0556643	-0.408062	NaN	0.078454	-0.273731	NaN	-0.549691	1.20213	-2.63916	-0.292127	NaN	0.317026	0.986638	1.41634	NaN	-0.390625	2.28497	NaN	NaN	-0.0148073
	MOLM13.vcf	NaN	NaN	NaN	0.387963	-1.2727	NaN	NaN	NaN	NaN	NaN	NaN	NaN	NaN	0.632006	NaN	NaN	NaN	NaN	-0.301826	0.625592	NaN	NaN	NaN	NaN	0.94021	-0.657299	NaN	NaN	NaN	NaN	NaN	0.978918	0.463235	NaN	NaN	NaN	-1.72271	NaN	NaN	NaN	0.615994	NaN	NaN	NaN	NaN	0.513852	NaN	NaN
	MOLM14.vcf	NaN	NaN	NaN	-0.208013	-1.74615	NaN	NaN	NaN	NaN	NaN	NaN	NaN	NaN	0.0750256	NaN	NaN	NaN	NaN	-0.747693	NaN	NaN	NaN	NaN	NaN	0.436688	-1.04386	NaN	0.675512	NaN	NaN	NaN	0.700934	0.0931233	NaN	NaN	NaN	NaN	NaN	-0.651697	NaN	0.206603	0.5721	NaN	NaN	1.85256	0.165289	NaN	NaN
	MOLM16.vcf	NaN	-1.79275	NaN	-0.770865	-0.980759	0.905483	-1.23388	NaN	NaN	NaN	NaN	NaN	NaN	-0.213272	NaN	-2.55488	NaN	-0.951357	-1.26829	NaN	NaN	NaN	NaN	-0.0570884	NaN	NaN	NaN	NaN	NaN	NaN	-0.246785	NaN	0.816116	NaN	NaN	NaN	NaN	NaN	NaN	NaN	-0.076098	NaN	NaN	NaN	NaN	NaN	NaN	NaN
	MOLM6.vcf	NaN	-1.75865	NaN	NaN	NaN	NaN	NaN	NaN	NaN	NaN	-0.569677	NaN	NaN	NaN	NaN	NaN	NaN	NaN	-1.25054	0.385881	NaN	NaN	NaN	-0.111536	NaN	-1.17731	NaN	0.412478	NaN	NaN	NaN	1.45118	NaN	NaN	-0.60262	NaN	-1.49855	NaN	NaN	NaN	NaN	0.37067	NaN	-0.366047	0.874931	NaN	NaN	-0.174398
	MOLP2.vcf	NaN	-1.72372	NaN	-0.664949	-1.88781	NaN	NaN	NaN	NaN	NaN	-0.571542	0.16046	NaN	-0.279767	0.603027	NaN	NaN	NaN	NaN	0.242131	NaN	NaN	NaN	NaN	NaN	NaN	NaN	NaN	NaN	NaN	-0.339019	1.07524	-0.388789	NaN	NaN	NaN	-0.637744	NaN	NaN	NaN	-0.138893	NaN	NaN	NaN	NaN	NaN	NaN	-1.17068
	MOLP8.vcf	NaN	NaN	NaN	1.29175	0.0712575	NaN	NaN	NaN	NaN	NaN	NaN	NaN	NaN	1.05522	NaN	NaN	-0.289001	0.381953	NaN	1.25281	NaN	NaN	NaN	NaN	NaN	NaN	NaN	1.86674	NaN	NaN	NaN	NaN	0.787433	NaN	NaN	1.10647	-1.23302	NaN	NaN	NaN	0.921114	NaN	NaN	NaN	NaN	NaN	NaN	0.632338
	MOLT13.vcf	0.686417	-0.619008	-0.482001	0.488832	0.897654	-0.189449	-0.655396	NaN	NaN	-0.342191	-0.251477	NaN	NaN	0.476827	0.0395609	0.866625	NaN	-0.0178272	NaN	1.36327	-0.851215	-0.214081	-0.483492	NaN	NaN	-1.03641	-0.170171	0.960603	1.17828	-1.22389	0.245944	0.978918	-0.768847	NaN	-0.881505	0.982178	-0.184149	-0.297234	NaN	NaN	0.962552	0.569752	NaN	0.938224	1.85812	NaN	NaN	0.933565
	MOLT16.vcf	NaN	NaN	-1.56202	-1.02084	-0.0227186	NaN	-1.32691	NaN	NaN	NaN	NaN	NaN	-1.90339	-0.894742	NaN	-2.01669	-2.4285	NaN	NaN	-0.725197	NaN	-0.47294	NaN	NaN	NaN	NaN	NaN	NaN	NaN	NaN	-0.949163	0.482797	-0.836751	NaN	NaN	NaN	-1.19419	NaN	-1.30523	NaN	-0.713129	NaN	NaN	1.33663	NaN	0.139136	NaN	0.753386
	MOLT3.vcf	NaN	-2.01675	-2.00837	-0.735148	NaN	-0.49087	-0.0631433	NaN	NaN	NaN	-1.6174	NaN	NaN	0.0650874	NaN	NaN	NaN	NaN	NaN	-0.444089	NaN	NaN	NaN	NaN	NaN	-2.21742	-0.302865	NaN	NaN	NaN	0.385156	NaN	-1.06623	NaN	-0.170856	NaN	NaN	NaN	NaN	-0.219154	-0.97945	NaN	NaN	-0.0235221	NaN	NaN	NaN	-1.57137
	MOLT4.vcf	-2.46405	-1.80871	-2.86599	-1.58113	-1.37038	-2.45517	-2.80099	-2.24072	-2.451	-2.39987	-1.55231	-2.38277	-3.75283	-1.81088	-2.30878	-3.05725	-4.1021	-2.34462	-1.352	-0.0946185	-1.58029	-0.803053	NaN	-2.55195	-0.780441	-3.13115	-2.20383	-0.258972	NaN	-1.58993	-1.55124	-1.40651	-1.4519	-2.50624	-3.06658	-2.85307	-1.65287	-1.46773	-1.8051	NaN	-1.88266	-1.75966	-1.4089	0.250661	-1.42999	-1.82942	-1.58062	0.286918
	MON.vcf	NaN	NaN	NaN	NaN	0.6537	2.33473	NaN	NaN	NaN	NaN	1.17916	NaN	NaN	NaN	2.35484	NaN	NaN	NaN	NaN	1.79255	NaN	NaN	NaN	NaN	NaN	0.116425	NaN	2.25551	1.86945	1.85983	NaN	NaN	NaN	NaN	NaN	NaN	0.547793	NaN	NaN	NaN	NaN	1.91533	NaN	NaN	2.98011	NaN	NaN	2.70794
	MONOMAC1.vcf	NaN	NaN	0.621458	1.82528	0.544628	3.32052	NaN	2.61343	1.32898	NaN	NaN	NaN	NaN	1.3052	NaN	-1.02576	0.755622	0.524465	0.338553	0.347761	1.05439	1.64564	2.6642	1.26638	1.93443	0.129784	1.4831	NaN	NaN	2.40039	1.11059	3.76687	1.34985	NaN	0.802749	NaN	1.57808	NaN	NaN	1.97385	2.43808	NaN	1.0117	NaN	NaN	NaN	NaN	1.38236
	MONOMAC6.vcf	NaN	NaN	NaN	1.05612	1.44977	NaN	NaN	NaN	NaN	NaN	NaN	NaN	NaN	1.51465	NaN	0.141297	NaN	NaN	NaN	3.04493	NaN	NaN	NaN	NaN	NaN	0.0450866	1.65959	2.10053	NaN	2.13351	1.22248	2.67636	1.43627	NaN	NaN	1.65986	1.29766	NaN	NaN	NaN	1.31587	1.75738	NaN	1.23387	2.10675	NaN	NaN	1.70338
	MORCPR.vcf	NaN	-1.69482	NaN	NaN	-0.802294	0.261626	NaN	NaN	-0.356195	NaN	0.584471	NaN	NaN	NaN	0.384156	NaN	NaN	-0.996009	-1.16565	NaN	NaN	NaN	NaN	-0.762263	NaN	-1.73857	-0.253868	1.57002	NaN	NaN	NaN	NaN	-0.401302	NaN	NaN	-0.158162	NaN	0.613805	-1.01047	0.136888	NaN	-0.151647	NaN	-0.617883	1.2975	NaN	-0.62974	NaN
	MOT.vcf	NaN	0.291507	NaN	1.62145	1.29253	2.43836	NaN	NaN	1.84355	NaN	1.12378	NaN	0.53347	1.80315	NaN	NaN	NaN	NaN	NaN	1.90358	NaN	2.09126	NaN	NaN	NaN	NaN	NaN	2.36357	NaN	NaN	NaN	2.90853	NaN	NaN	NaN	NaN	NaN	NaN	NaN	NaN	NaN	1.74673	NaN	1.3594	2.06758	NaN	NaN	3.64248
	MOTN1.vcf	NaN	NaN	-0.713611	0.643554	-1.69368	2.25148	NaN	0.33278	-0.0698328	NaN	NaN	NaN	NaN	1.09174	NaN	-2.16803	-0.585812	NaN	NaN	-0.920172	NaN	0.474593	-0.174943	NaN	NaN	NaN	0.162919	0.783959	NaN	NaN	NaN	1.7209	0.128659	NaN	NaN	NaN	-2.34447	NaN	NaN	NaN	0.35296	0.649319	NaN	NaN	2.00457	NaN	NaN	NaN
	MP46.vcf	NaN	NaN	NaN	1.22358	-0.687734	NaN	NaN	NaN	NaN	NaN	NaN	NaN	NaN	1.33673	NaN	NaN	NaN	NaN	NaN	0.367524	NaN	NaN	NaN	NaN	NaN	0.394161	NaN	NaN	NaN	2.14639	NaN	NaN	1.32491	NaN	NaN	NaN	1.02852	NaN	0.849466	NaN	1.48671	NaN	NaN	NaN	NaN	NaN	NaN	1.43052
	MPNST724.vcf	NaN	NaN	NaN	2.14441	-0.543658	3.78349	NaN	3.54128	2.50652	NaN	1.5817	NaN	NaN	NaN	NaN	NaN	1.61881	1.39631	NaN	NaN	1.68826	3.41319	3.77418	1.32142	2.47395	NaN	2.60149	2.57002	NaN	NaN	NaN	3.92002	NaN	NaN	1.87039	NaN	-0.754307	NaN	NaN	2.92805	2.01906	2.07931	2.56147	NaN	3.14701	NaN	NaN	NaN
	MPP89.vcf	NaN	NaN	NaN	NaN	-0.195136	1.64422	NaN	1.26221	NaN	NaN	NaN	NaN	-0.265483	NaN	NaN	NaN	NaN	0.23281	NaN	NaN	0.484469	NaN	2.04007	1.37865	1.08003	-0.514341	NaN	NaN	1.16901	NaN	NaN	2.08491	NaN	NaN	0.574077	NaN	-1.32005	NaN	NaN	1.49342	0.86646	NaN	0.849045	NaN	NaN	NaN	NaN	NaN
	MRKNU1.vcf	-0.829135	-2.14422	-1.67957	-1.11014	-0.237835	-0.331235	NaN	-0.618835	NaN	-0.852708	-1.39109	NaN	NaN	0.0405372	NaN	-2.08531	NaN	-1.63579	NaN	-0.297011	-1.17485	-0.599632	NaN	NaN	NaN	-1.13465	1.19837	-0.479969	-0.794113	-1.15074	-1.03115	-0.682147	NaN	NaN	-1.16805	0.321166	-0.312106	0.0208761	-1.4736	NaN	-0.784885	0.516782	NaN	0.356667	1.68758	NaN	NaN	1.35172
	MS1.vcf	NaN	NaN	NaN	NaN	-0.0907992	NaN	NaN	NaN	NaN	NaN	NaN	NaN	NaN	NaN	NaN	-1.45957	NaN	NaN	NaN	-0.230644	NaN	NaN	NaN	NaN	NaN	NaN	NaN	0.538008	NaN	NaN	NaN	NaN	NaN	NaN	NaN	NaN	-1.51708	NaN	NaN	NaN	0.120939	0.252994	NaN	NaN	1.68017	NaN	NaN	NaN
	MS751.vcf	NaN	NaN	NaN	1.11666	NaN	NaN	NaN	NaN	NaN	NaN	NaN	NaN	NaN	1.36084	NaN	NaN	NaN	NaN	NaN	NaN	NaN	NaN	NaN	NaN	NaN	NaN	NaN	2.99744	1.67962	NaN	NaN	NaN	1.30851	NaN	NaN	NaN	NaN	NaN	NaN	NaN	1.61599	1.68445	NaN	NaN	2.94419	NaN	NaN	0.397006
	MSDASH1.vcf	2.10718	NaN	NaN	2.75409	-0.276666	3.25148	NaN	3.14395	2.83274	NaN	3.27645	NaN	NaN	3.47902	NaN	NaN	1.32182	NaN	NaN	NaN	NaN	3.02415	1.72848	NaN	2.2855	NaN	1.99144	2.19721	NaN	NaN	NaN	2.74626	1.49072	NaN	NaN	2.89322	NaN	NaN	0.973965	2.55301	1.53704	2.06601	NaN	NaN	3.10675	NaN	NaN	NaN
	MSTO211H.vcf	NaN	NaN	0.895852	2.68116	-0.284571	3.48515	NaN	3.15737	2.85444	NaN	2.10578	NaN	NaN	2.55117	2.19787	0.587415	1.02927	1.05148	NaN	0.792546	1.33679	1.99815	3.33435	1.16222	3.242	NaN	2.04206	2.28557	NaN	NaN	NaN	3.56388	1.4452	NaN	1.50525	2.01976	0.910975	NaN	NaN	3.28419	2.83989	1.86841	1.65111	NaN	3.35137	NaN	NaN	2.09285
	MTA.vcf	0.345509	NaN	NaN	1.14441	-0.573002	NaN	NaN	0.785092	0.51513	NaN	0.824975	NaN	NaN	1.93772	NaN	-1.77124	NaN	NaN	NaN	-0.597225	NaN	1.67623	NaN	NaN	0.652284	NaN	NaN	1.08724	0.797983	NaN	NaN	0.7059	0.396739	NaN	NaN	1.88773	-1.85002	NaN	-0.278193	0.867355	0.713921	0.822968	0.239541	NaN	2.73879	NaN	NaN	NaN
	MUTZ5.vcf	NaN	NaN	NaN	1.57352	NaN	NaN	NaN	2.19839	NaN	NaN	NaN	NaN	NaN	1.6369	NaN	NaN	NaN	NaN	NaN	0.587431	NaN	NaN	NaN	NaN	NaN	NaN	NaN	NaN	NaN	NaN	NaN	2.66664	1.71003	NaN	NaN	NaN	0.261403	NaN	NaN	NaN	1.75801	1.91533	NaN	1.4969	1.96804	1.49604	NaN	2.0692
	MUTZ8.vcf	NaN	NaN	NaN	0.665999	NaN	NaN	-0.734622	NaN	1.12076	NaN	NaN	NaN	NaN	0.132673	NaN	-2.05181	-1.5187	NaN	NaN	-0.987842	NaN	0.610753	NaN	NaN	NaN	NaN	NaN	0.966678	NaN	NaN	NaN	0.955072	0.213875	NaN	-0.261861	NaN	NaN	NaN	NaN	NaN	1.35296	0.89168	NaN	NaN	1.97406	NaN	NaN	NaN
	MV411.vcf	NaN	NaN	NaN	3.14441	0.873577	3.90548	NaN	3.99194	3.15737	NaN	2.54083	NaN	NaN	2.80315	2.96489	NaN	1.79389	1.81135	NaN	NaN	1.98553	2.57669	4.09254	2.64335	3.33036	1.15006	2.4571	3.41248	NaN	NaN	NaN	4.21338	2.25256	NaN	2.13573	1.94937	0.975731	NaN	NaN	3.95077	3.14351	2.51227	2.46077	1.69989	3.51738	NaN	NaN	NaN
	MYLA.vcf	NaN	NaN	NaN	1.96054	-0.639236	2.90548	NaN	2.27678	2.51801	NaN	1.57756	NaN	NaN	1.9786	2.54986	NaN	0.378854	0.389113	NaN	NaN	0.94931	1.27413	2.61221	1.92453	2.30775	0.0324866	2.27956	2.55164	NaN	NaN	NaN	3.11102	1.0482	NaN	0.847487	1.10647	-1.26262	NaN	NaN	2.4362	2.02503	1.31063	1.03564	0.580423	2.31269	NaN	NaN	NaN
	MYM12.vcf	NaN	NaN	NaN	0.158481	0.147206	NaN	NaN	NaN	NaN	NaN	NaN	NaN	NaN	0.48343	NaN	-0.221137	NaN	NaN	NaN	0.446771	0.0576019	NaN	NaN	NaN	NaN	-0.699452	NaN	NaN	NaN	NaN	0.51847	NaN	0.504655	NaN	NaN	NaN	0.575891	NaN	NaN	NaN	0.541318	0.879998	NaN	1.83394	NaN	NaN	NaN	2.88863
	MZ1B.vcf	NaN	NaN	NaN	1.56412	2.56343	2.42309	NaN	NaN	NaN	NaN	0.958559	NaN	0.593341	1.87079	NaN	3.02894	NaN	NaN	NaN	3.34286	NaN	NaN	1.79214	NaN	NaN	NaN	NaN	NaN	NaN	0.602993	NaN	2.40199	1.57645	NaN	NaN	NaN	2.75154	NaN	NaN	NaN	1.13057	NaN	NaN	4.12634	1.79812	NaN	NaN	4.43223
	MZ1PC.vcf	NaN	NaN	NaN	0.451528	0.0314565	1.42309	0.079632	NaN	NaN	NaN	-0.0142712	NaN	-0.540824	0.67167	NaN	0.0312223	NaN	NaN	NaN	1.59615	NaN	NaN	NaN	NaN	NaN	NaN	NaN	NaN	NaN	NaN	0.561971	NaN	0.431822	NaN	NaN	NaN	0.782006	NaN	NaN	NaN	0.643302	NaN	NaN	1.4969	NaN	0.540988	0.356244	1.90319
	MZ2MEL.vcf	0.103906	-0.180245	0.262297	-0.152087	1.28861	1.06221	1.06358	2.02027	0.0818504	1.08811	0.70272	1.52651	NaN	1.13961	NaN	0.450063	NaN	1.08597	-0.808688	1.60687	1.47872	0.506301	NaN	NaN	NaN	0.738425	2.24579	0.773272	1.40592	1.52663	0.0681566	1.49779	0.256482	0.846921	-0.251291	2.03183	0.461158	0.989444	NaN	NaN	1.17637	2.26434	-0.156249	2.52727	2.43199	0.259806	NaN	2.25349
	MZ7B.vcf	NaN	NaN	NaN	0.522567	0.582472	1.83307	NaN	1.32141	0.800802	0.725165	0.359312	NaN	NaN	1.08838	NaN	0.630788	NaN	NaN	NaN	2.12789	NaN	NaN	NaN	NaN	NaN	-0.379411	0.972903	1.69555	1.3072	0.828348	1.04054	NaN	0.988215	NaN	NaN	NaN	0.877232	NaN	NaN	NaN	1.2655	2.2873	NaN	0.552042	2.35923	NaN	NaN	1.90319
	MZ7MEL.vcf	-1.43113	NaN	-2.54006	0.0128567	-2.77169	-1.45207	-1.7465	NaN	0.0212943	0.205297	-0.739118	-1.41287	NaN	-1.85429	-0.354501	-3.72998	NaN	-2.3543	NaN	-1.6393	-1.92705	-1.35814	NaN	NaN	-1.44962	-2.05866	NaN	-1.28029	-1.68034	NaN	NaN	NaN	-0.882986	NaN	NaN	NaN	-2.48187	NaN	NaN	-1.10812	-1.61858	-1.5592	NaN	-1.00135	-1.2975	-1.7336	NaN	0.0744895
	NALM1.vcf	NaN	NaN	NaN	-0.102784	NaN	NaN	NaN	NaN	NaN	NaN	0.0792039	NaN	NaN	0.560452	NaN	-1.842	NaN	NaN	0.428084	0.392615	NaN	NaN	NaN	NaN	NaN	NaN	NaN	NaN	NaN	NaN	NaN	NaN	0.704655	NaN	NaN	NaN	-0.874185	NaN	NaN	NaN	0.783104	1.07264	NaN	NaN	NaN	0.606364	NaN	NaN
	NALM16.vcf	NaN	NaN	-0.0840501	NaN	NaN	NaN	-0.390033	NaN	0.406981	NaN	NaN	NaN	NaN	NaN	NaN	NaN	NaN	NaN	NaN	NaN	0.400568	NaN	NaN	NaN	NaN	-0.331477	NaN	1.5245	NaN	NaN	NaN	NaN	NaN	NaN	NaN	1.29002	-1.79538	0.42116	NaN	NaN	0.943569	1.46787	NaN	NaN	2.49123	NaN	NaN	NaN
	NALM19.vcf	NaN	NaN	NaN	NaN	0.631216	NaN	NaN	NaN	NaN	NaN	1.1729	NaN	NaN	NaN	NaN	NaN	NaN	1.10943	NaN	NaN	NaN	NaN	NaN	NaN	NaN	0.418545	NaN	NaN	NaN	NaN	NaN	NaN	NaN	NaN	NaN	NaN	-0.673988	NaN	NaN	NaN	NaN	NaN	NaN	NaN	NaN	NaN	NaN	1.69883
	NALM6.vcf	NaN	NaN	NaN	-0.267126	-0.544481	-0.860364	NaN	-0.86935	-1.22399	NaN	-1.0595	NaN	-2.3394	-0.383801	NaN	-0.892736	-2.69209	NaN	NaN	0.986888	-1.38804	-0.969278	NaN	NaN	-0.863	NaN	NaN	0.226064	-1.17495	NaN	NaN	-1.17218	0.25125	NaN	NaN	-1.0592	-0.49162	NaN	-1.69712	NaN	-0.0507622	-0.0377104	0.372994	0.815451	-0.818556	NaN	NaN	-1.95335
	NAMALWA.vcf	-0.92203	-2.44512	-1.60396	-1.31757	0.54638	NaN	NaN	NaN	NaN	-1.08067	0.538148	NaN	NaN	-0.686985	NaN	-1.51368	NaN	-1.35	-1.89736	NaN	-1.13885	-0.310835	NaN	NaN	NaN	-0.83455	-0.750493	NaN	-0.275213	-0.656337	NaN	-0.050829	0.322847	NaN	-1.20822	0.929466	-2.2009	-1.09068	NaN	NaN	1.09452	0.960751	NaN	-1.04536	0.267601	NaN	NaN	0.730172
	NB1.vcf	NaN	NaN	-0.376183	0.392114	-0.63615	0.50913	NaN	NaN	NaN	NaN	-0.418296	NaN	NaN	0.115478	NaN	-0.661306	NaN	NaN	NaN	NaN	NaN	0.488097	NaN	NaN	0.482359	NaN	NaN	NaN	NaN	-0.333481	NaN	NaN	0.172491	NaN	NaN	NaN	-2.0047	NaN	NaN	NaN	0.410446	NaN	NaN	1.13583	0.650929	NaN	NaN	1.87986
	NB10.vcf	NaN	0.26454	NaN	2.13742	1.85361	NaN	NaN	1.65091	2.35194	NaN	NaN	NaN	1.2092	1.07503	1.4849	1.62304	NaN	NaN	NaN	1.82861	NaN	NaN	NaN	NaN	NaN	NaN	NaN	NaN	1.21839	NaN	NaN	NaN	1.12507	1.50445	0.893657	NaN	1.5706	1.40448	1.47183	NaN	1.25844	2.29504	NaN	3.51505	1.553	NaN	NaN	3.69883
	NB12.vcf	0.922757	-0.535161	0.575065	0.711965	1.61937	NaN	NaN	NaN	NaN	0.911761	0.0106273	0.98091	NaN	0.617408	NaN	1.63546	NaN	-0.0419845	NaN	1.51126	0.116629	0.972619	NaN	NaN	NaN	-0.780235	1.07463	NaN	0.863821	-0.0385526	NaN	0.532662	0.499993	0.702013	1.30869	1.95319	0.668273	0.6775	NaN	NaN	1.45814	0.59579	NaN	2.31103	0.909147	0.650012	NaN	3.15872
	NB13.vcf	NaN	NaN	-1.3379	0.219881	0.466731	0.45767	NaN	NaN	0.429192	-0.451815	NaN	NaN	NaN	-0.394644	NaN	-0.384157	NaN	NaN	NaN	2.33659	NaN	0.988526	NaN	NaN	NaN	NaN	NaN	NaN	NaN	-0.587986	NaN	-0.139331	-0.467056	NaN	NaN	NaN	0.346966	-0.510127	NaN	NaN	-0.229496	NaN	NaN	-0.714502	NaN	NaN	NaN	1.83735
	NB14.vcf	NaN	NaN	-0.160073	0.96672	-1.08175	NaN	NaN	NaN	NaN	1.25804	NaN	NaN	NaN	0.876575	NaN	0.565795	NaN	NaN	NaN	1.52877	NaN	NaN	NaN	0.247222	NaN	NaN	1.27199	NaN	NaN	NaN	0.690181	0.681238	0.764891	1.30431	NaN	1.90984	-0.31299	NaN	NaN	NaN	0.86646	NaN	NaN	1.90594	NaN	NaN	NaN	3.35964
	NB1643.vcf	NaN	NaN	1.13065	NaN	NaN	2.08605	NaN	NaN	NaN	NaN	2.10578	NaN	NaN	NaN	NaN	NaN	0.487561	NaN	NaN	0.954976	NaN	NaN	NaN	NaN	NaN	NaN	NaN	2.51557	NaN	NaN	NaN	2.76687	NaN	NaN	NaN	NaN	0.482918	NaN	NaN	NaN	NaN	NaN	NaN	NaN	NaN	NaN	NaN	1.55228
	NB17.vcf	NaN	-1.77011	NaN	-0.626475	-2.02861	0.592066	-1.06022	NaN	0.541282	NaN	-0.726896	NaN	-1.40053	NaN	NaN	-1.60633	NaN	NaN	NaN	0.636041	NaN	0.00137843	NaN	NaN	NaN	NaN	NaN	NaN	NaN	-0.434254	NaN	0.300846	NaN	NaN	NaN	NaN	-0.702611	NaN	NaN	NaN	NaN	0.314559	NaN	0.403086	0.521784	NaN	NaN	-0.123993
	NB4.vcf	NaN	NaN	NaN	-0.883339	NaN	1.44605	-1.28366	NaN	-0.550315	NaN	-0.510628	0.220802	NaN	-0.271948	NaN	NaN	NaN	NaN	NaN	-0.425547	NaN	NaN	NaN	NaN	NaN	NaN	NaN	NaN	NaN	NaN	NaN	NaN	-0.139762	NaN	NaN	NaN	-1.12035	NaN	NaN	NaN	0.01311	0.342342	NaN	NaN	0.305075	NaN	NaN	-0.434333
	NB5.vcf	-0.401478	-0.878418	-1.26071	-0.755934	1.66344	NaN	-1.15241	NaN	NaN	-0.484289	-0.73024	NaN	NaN	0.725441	NaN	-0.00367875	NaN	-0.0916924	NaN	1.4494	-0.697881	0.165265	NaN	NaN	NaN	-1.56497	-0.107683	NaN	0.0397228	-0.434254	NaN	0.181905	-0.316639	NaN	-0.746911	1.23316	0.748746	0.465882	NaN	NaN	0.75057	0.0726436	NaN	2.00505	0.411406	NaN	NaN	1.7148
	NB6.vcf	NaN	NaN	-0.23229	0.230993	0.0984149	NaN	-0.0992306	2.14395	NaN	NaN	NaN	NaN	NaN	0.579189	1.43146	-0.657069	NaN	NaN	NaN	1.05025	NaN	1.06404	NaN	1.44259	NaN	-0.501402	NaN	2.20437	NaN	NaN	NaN	1.19931	0.616247	NaN	NaN	1.08744	0.734248	NaN	NaN	NaN	0.689995	1.24923	NaN	1.36762	2.39112	NaN	NaN	2.53136
	NB69.vcf	NaN	NaN	NaN	1.74876	-0.099788	NaN	NaN	NaN	0.991943	NaN	NaN	NaN	NaN	0.847892	NaN	-1.23067	NaN	NaN	NaN	1.48134	0.519445	1.38766	NaN	NaN	NaN	-0.193486	NaN	NaN	NaN	1.69936	NaN	2.2859	0.770493	NaN	NaN	NaN	0.79872	NaN	NaN	NaN	0.9045	NaN	NaN	NaN	NaN	NaN	NaN	1.64539
	NB7.vcf	NaN	0.641494	NaN	0.268664	0.336311	1.06221	0.947125	0.843552	1.58142	0.3573	NaN	0.600039	-0.606165	0.356797	1.14673	1.40261	NaN	NaN	NaN	1.96033	0.902389	NaN	NaN	NaN	NaN	0.0356263	0.659595	1.02887	1.68954	1.45544	NaN	0.550419	NaN	0.852375	-0.0916064	NaN	0.976691	1.44228	NaN	0.985536	NaN	0.586267	NaN	2.66908	0.787468	0.377163	NaN	3.4994
	NBSUSSR.vcf	NaN	NaN	NaN	0.0995872	0.873577	NaN	NaN	NaN	0.313872	NaN	0.753185	NaN	NaN	0.305195	NaN	-0.937676	NaN	NaN	NaN	2.47418	NaN	NaN	NaN	NaN	NaN	NaN	0.54108	0.789332	NaN	NaN	NaN	NaN	0.264365	NaN	NaN	0.560324	0.340771	0.218068	NaN	0.763144	0.33801	0.736163	NaN	1.89996	0.909147	NaN	NaN	3.01172
	NBTU110.vcf	-0.0887386	-1.40893	-0.87771	NaN	0.978463	NaN	NaN	NaN	NaN	-0.0730689	-0.545208	0.337791	NaN	-0.0151722	NaN	0.0728414	NaN	0.312244	0.111444	1.39093	-0.365446	0.391882	NaN	NaN	NaN	-1.17187	NaN	0.493477	0.276988	-0.137519	NaN	0.493491	NaN	0.863347	-0.235291	1.34922	0.0480651	-0.138417	NaN	NaN	1.0893	1.52131	NaN	0.79646	1.83601	NaN	NaN	1.95643
	NCC010.vcf	NaN	-0.800751	NaN	0.33106	1.70131	NaN	NaN	NaN	NaN	2.21271	NaN	NaN	NaN	0.461537	NaN	1.01536	NaN	NaN	NaN	2.76084	NaN	NaN	NaN	NaN	NaN	NaN	NaN	NaN	NaN	NaN	NaN	NaN	0.47691	NaN	NaN	NaN	0.442958	NaN	NaN	NaN	0.666459	NaN	NaN	2.48612	NaN	NaN	NaN	3.26413
	NCC021.vcf	0.833259	0.441999	-0.247859	0.550135	2.14753	1.25824	NaN	NaN	NaN	0.768233	0.135905	NaN	NaN	1.67167	NaN	0.952716	NaN	0.900613	NaN	2.18286	0.412846	2.21305	NaN	0.266382	NaN	-0.514341	1.00393	NaN	1.14835	0.332579	0.471625	0.869001	0.566664	NaN	0.461132	2.08534	0.425744	0.662549	NaN	NaN	1.7831	1.02684	NaN	0.380036	1.05475	NaN	0.476711	2.98658
	NCCIT.vcf	NaN	NaN	NaN	1.26105	NaN	0.900188	NaN	0.838138	1.34425	NaN	0.854723	NaN	NaN	1.32088	NaN	NaN	-0.233003	NaN	-0.497452	-0.602314	NaN	0.501729	0.296678	NaN	0.633425	NaN	0.54108	0.895419	NaN	NaN	NaN	1.60041	0.248641	NaN	NaN	0.627438	-2.04783	NaN	NaN	0.968049	0.356722	1.75205	NaN	NaN	1.85812	NaN	NaN	NaN
	NCCLMS1C1.vcf	0.103906	NaN	NaN	0.759444	-0.796777	2.05631	NaN	1.40698	0.944638	NaN	1.52082	NaN	NaN	1.7562	NaN	NaN	-0.0564013	NaN	NaN	NaN	NaN	1.42181	-0.106772	NaN	0.388459	NaN	0.245793	0.7313	0.39777	NaN	NaN	1.64263	0.107233	NaN	NaN	1.59126	NaN	NaN	0.328376	0.689646	0.223677	0.581529	NaN	NaN	1.85256	0.165289	NaN	NaN
	NCCMPNST1C1.vcf	0.337795	NaN	NaN	1.33106	NaN	NaN	NaN	0.870928	0.431228	NaN	-0.14277	NaN	NaN	1.86312	NaN	NaN	NaN	NaN	NaN	NaN	NaN	1.75023	NaN	NaN	NaN	NaN	NaN	0.985056	NaN	NaN	NaN	0.586601	1.51402	NaN	NaN	0.547268	NaN	NaN	0.00526099	NaN	0.567235	0.674323	NaN	NaN	1.99841	NaN	NaN	NaN
	NCCMPNST2C1.vcf	1.08119	NaN	NaN	2.42152	-0.14825	1.29946	NaN	1.18459	0.827372	NaN	NaN	NaN	NaN	0.583911	NaN	NaN	0.350057	NaN	NaN	NaN	NaN	1.12603	1.87014	NaN	NaN	-0.311848	1.1215	1.40421	NaN	NaN	NaN	2.02783	0.75375	NaN	0.583506	0.990008	NaN	NaN	NaN	NaN	1.94357	1.086	NaN	NaN	2.35923	NaN	NaN	NaN
	NCCSTCK140.vcf	NaN	NaN	NaN	1.03649	-0.0772102	NaN	NaN	NaN	NaN	NaN	NaN	NaN	NaN	1.01003	NaN	NaN	NaN	NaN	NaN	1.13381	0.823779	NaN	NaN	NaN	NaN	NaN	NaN	NaN	NaN	NaN	NaN	NaN	1.00133	NaN	NaN	NaN	-0.347924	NaN	NaN	NaN	1.18304	1.35038	NaN	NaN	NaN	NaN	NaN	0.49208
	NCIBL128.vcf	0.0120243	NaN	-0.887683	NaN	0.841677	NaN	0.276433	NaN	-0.0870079	NaN	NaN	NaN	NaN	NaN	2.04959	-0.603764	NaN	-0.649833	NaN	1.92225	NaN	NaN	NaN	1.04179	NaN	-1.03491	NaN	1.80014	1.48574	NaN	NaN	0.777284	NaN	NaN	-0.407002	NaN	1.13062	NaN	-0.767329	NaN	NaN	1.69464	NaN	-0.111909	1.00457	NaN	0.543206	2.15997
	NCIBL1395.vcf	0.738794	0.350543	0.691494	0.464584	1.95811	1.15374	NaN	NaN	0.684515	0.683344	1.01342	NaN	-0.448828	NaN	NaN	1.41693	NaN	0.0859683	NaN	1.99592	0.178176	1.90464	NaN	NaN	NaN	-0.597757	NaN	1.19009	0.999081	0.267809	NaN	2.88018	NaN	NaN	0.414107	1.89874	1.40266	0.687553	NaN	NaN	0.718754	2.03329	NaN	2.98173	2.49411	NaN	NaN	3.55734
	NCIBL1437.vcf	NaN	NaN	0.0909433	1.14441	1.24244	2.09813	NaN	NaN	1.32141	1.3532	1.74852	1.7489	NaN	1.32088	NaN	0.0449624	NaN	NaN	NaN	3.28273	NaN	NaN	NaN	NaN	1.47395	NaN	NaN	NaN	1.49441	0.580967	NaN	NaN	1.25256	NaN	NaN	NaN	2.21895	NaN	0.358371	NaN	1.05528	NaN	NaN	4.10611	1.90915	NaN	NaN	4.25683
	NCIBL1770.vcf	NaN	0.251243	0.282656	1.74344	2.77767	2.50109	2.49145	NaN	3.32898	1.97974	1.07045	2.12951	0.803559	3.00369	2.75339	1.79348	NaN	NaN	NaN	2.58165	0.818325	NaN	NaN	NaN	NaN	NaN	3.35757	2.49787	3.25474	0.987287	NaN	1.46796	1.67809	NaN	NaN	1.16509	3.32701	1.8362	NaN	NaN	1.38333	2.65429	NaN	4.22637	2.83054	1.69502	NaN	4.73161
	NCIBL2009.vcf	NaN	-0.315963	NaN	1.83091	1.03146	NaN	1.41616	NaN	2.11747	1.176	NaN	1.7489	0.163102	2.13614	NaN	1.88814	NaN	NaN	0.0340924	2.03173	0.723515	1.55758	NaN	NaN	NaN	NaN	1.19837	NaN	1.7197	1.89744	NaN	3.33891	2.19116	NaN	NaN	NaN	1.62812	1.33963	0.268295	NaN	1.23748	NaN	NaN	2.31633	NaN	1.39356	NaN	3.4819
	NCIBL2052.vcf	NaN	0.161447	NaN	1.60209	2.2836	2.32052	NaN	NaN	1.9681	NaN	1.8851	NaN	NaN	1.58865	NaN	1.04266	NaN	NaN	NaN	3.98944	NaN	NaN	NaN	NaN	NaN	NaN	NaN	2.4631	NaN	NaN	NaN	2.63788	1.30038	NaN	NaN	NaN	2.35493	NaN	NaN	2.37346	1.43013	2.0013	NaN	3.76355	2.92073	NaN	NaN	2.97829
	NCIBL2087.vcf	NaN	-0.832321	NaN	0.319154	1.56275	1.81304	0.950072	NaN	0.65566	0.550533	0.289938	1.20638	NaN	1.77588	NaN	0.478526	NaN	NaN	NaN	2.45997	0.264547	NaN	NaN	0.429572	NaN	-0.505728	0.924607	1.42916	1.47713	1.9662	NaN	1.16471	0.742695	NaN	NaN	NaN	1.9844	0.520995	NaN	NaN	1.65252	1.17598	NaN	2.74844	2.57115	0.710343	NaN	3.53723
	NCIBL209.vcf	NaN	-0.778234	-1.15458	0.245944	0.35871	NaN	NaN	NaN	NaN	NaN	NaN	NaN	-1.47821	1.14541	NaN	-0.989145	NaN	NaN	-0.27506	0.584537	NaN	0.077589	NaN	NaN	-0.0393672	NaN	NaN	NaN	NaN	NaN	NaN	NaN	0.712723	NaN	NaN	0.0686649	-2.71738	NaN	NaN	NaN	-0.188782	NaN	NaN	1.70196	NaN	NaN	NaN	0.317068
	NCIBL2122.vcf	NaN	NaN	-0.782932	-0.380982	1.56185	NaN	NaN	0.455891	-0.0870079	-0.126952	NaN	0.677518	NaN	0.28583	NaN	-0.154569	NaN	NaN	NaN	0.614726	NaN	NaN	-0.194235	NaN	NaN	-0.939007	NaN	NaN	0.621518	0.385047	NaN	2.49349	0.154066	NaN	NaN	NaN	0.746567	NaN	NaN	NaN	0.326898	0.699768	NaN	1.75005	NaN	NaN	NaN	1.80645
	NCIBL2126.vcf	NaN	-0.192461	NaN	-0.174718	0.711493	2.06221	-0.643714	NaN	NaN	NaN	0.0162191	NaN	NaN	0.427186	1.47586	-0.388934	NaN	NaN	NaN	1.53174	NaN	NaN	NaN	NaN	NaN	-0.721936	NaN	1.12071	NaN	NaN	NaN	NaN	0.51873	NaN	NaN	NaN	0.282619	NaN	NaN	NaN	0.675828	0.982446	NaN	0.933132	2.23107	0.531886	NaN	1.83513
	NCIBL2171.vcf	1.98165	0.251243	0.508158	NaN	2.95811	NaN	NaN	NaN	NaN	1.7041	1.10578	NaN	0.921396	NaN	NaN	2.47155	NaN	0.963349	NaN	3.85938	2.05439	2.34608	NaN	NaN	NaN	0.0641954	2.20556	2.25551	2.01146	0.875827	NaN	1.65699	NaN	NaN	1.14268	2.49202	3.32969	2.00193	NaN	NaN	1.25844	2.82297	NaN	2.86463	3.56508	NaN	NaN	3.99252
	NCIH1048.vcf	NaN	NaN	NaN	-1.78748	-0.68176	1.28904	NaN	-0.0495332	-1.49241	NaN	-0.601974	NaN	NaN	-0.210547	NaN	-2.5953	-2.11919	-1.80061	-1.39054	NaN	-1.55494	NaN	-0.0453712	-0.929875	0.153698	-2.37469	-0.203149	NaN	NaN	NaN	NaN	1.15789	-0.186778	-0.114458	-0.62326	-0.510066	-2.12102	NaN	NaN	0.276999	0.671136	NaN	-1.84485	-1.58418	NaN	NaN	NaN	NaN
	NCIH1092.vcf	0.817079	NaN	NaN	0.722382	NaN	2.16006	NaN	2.76955	1.84355	NaN	1.68183	NaN	NaN	1.64675	NaN	NaN	0.235019	0.0233563	NaN	0.727254	0.568965	1.94132	2.29796	0.0718093	1.88898	NaN	0.966776	1.06752	NaN	NaN	NaN	2.75653	NaN	NaN	1.50525	1.82861	-1.85973	NaN	0.134247	2.28419	1.83463	0.933328	0.843751	NaN	2.37508	NaN	NaN	NaN
	NCIH1105.vcf	NaN	NaN	NaN	1.48661	-1.79124	1.45767	NaN	1.59505	0.608815	NaN	NaN	NaN	NaN	0.0552171	NaN	-1.68647	-0.0592667	-0.308564	NaN	-0.599772	0.103302	0.492626	1.96071	-0.359151	0.705455	NaN	0.611015	0.602756	NaN	NaN	NaN	2.12426	0.132262	NaN	0.115072	NaN	-2.05419	NaN	NaN	0.911242	1.15656	0.420567	0.688581	NaN	1.69006	NaN	NaN	NaN
	NCIH1155.vcf	NaN	-2.28663	NaN	-1.16203	-0.756135	-1.28318	NaN	-0.949789	-0.271091	-0.121063	-1.29841	NaN	NaN	-0.591783	NaN	-2.62976	-2.75706	-2.15336	NaN	1.05194	-0.680648	-0.21963	-0.213271	-2.10931	-0.175267	-2.77487	-1.00233	-1.07679	-0.425175	NaN	-1.68854	-0.660121	-0.64068	NaN	-1.56043	-1.39866	-0.923653	NaN	NaN	-0.838478	-0.455468	-1.39101	-0.938473	-1.64163	NaN	-1.48839	-0.0188919	0.220553
	NCIH1184.vcf	NaN	NaN	NaN	1.38796	-0.165476	2.69526	NaN	1.97402	1.57691	NaN	1.08507	NaN	NaN	0.656668	NaN	NaN	-0.0763402	0.0458111	NaN	0.695684	0.344612	0.655762	2.12405	0.278001	0.987323	NaN	0.838192	1.27799	NaN	0.250322	NaN	2.81972	0.542498	NaN	0.300896	NaN	-1.57426	NaN	NaN	1.277	1.71392	0.768106	0.497716	NaN	2.05475	NaN	NaN	-0.109817
	NCIH128.vcf	NaN	NaN	NaN	NaN	0.0834151	NaN	-0.850947	NaN	NaN	NaN	NaN	0.217182	NaN	-0.226818	0.484901	-0.507422	NaN	NaN	-1.2073	1.08309	NaN	NaN	NaN	NaN	NaN	NaN	NaN	0.304674	NaN	NaN	NaN	1.14434	NaN	0.441442	NaN	0.0379026	0.579533	NaN	-1.00734	NaN	NaN	NaN	NaN	0.392563	NaN	NaN	0.290035	1.7781
	NCIH1299.vcf	0.899857	-0.214192	-0.0607333	1.15848	1.26765	1.39303	NaN	1.46421	2.17091	1.13315	1.92311	NaN	-0.182227	0.68683	1.22036	-0.124195	0.551691	0.339725	NaN	-0.114345	0.592049	2.24327	1.14698	0.345671	1.20673	0.516033	1.34162	2.32404	0.962555	0.3927	NaN	2.44287	NaN	NaN	0.671265	2.4837	-0.392109	1.11271	NaN	1.39667	1.9323	2.04629	NaN	1.61916	2.89004	NaN	NaN	1.24684
	NCIH1304.vcf	NaN	NaN	-1.11833	NaN	0.494163	NaN	-1.31099	-0.129072	NaN	NaN	NaN	NaN	NaN	NaN	NaN	-0.621631	NaN	NaN	-1.40295	1.88922	NaN	NaN	NaN	NaN	NaN	-0.472963	0.682001	NaN	NaN	NaN	NaN	0.312162	NaN	NaN	NaN	NaN	0.902528	NaN	NaN	NaN	NaN	NaN	-0.949188	1.72501	NaN	0.715486	-1.01119	0.958605
	NCIH1341.vcf	NaN	NaN	-0.735864	0.488832	-1.33873	2.60924	NaN	1.20884	1.34425	NaN	0.757861	NaN	NaN	0.966212	NaN	-2.23494	-0.809056	-0.552292	NaN	-1.13029	-0.309246	0.366718	1.5995	0.357949	1.54707	NaN	0.0388479	0.861068	NaN	NaN	NaN	2.76169	0.0380256	NaN	-0.30082	0.58235	-2.36166	NaN	NaN	1.5882	1.35672	0.605376	-0.535167	NaN	2.00457	NaN	NaN	NaN
	NCIH1355.vcf	NaN	NaN	NaN	1.08944	NaN	NaN	-0.32569	NaN	0.140611	NaN	NaN	NaN	NaN	0.181941	NaN	NaN	NaN	NaN	-0.686039	NaN	NaN	0.630584	NaN	NaN	NaN	NaN	NaN	0.924684	0.434817	NaN	NaN	0.422285	0.0145666	NaN	-0.0975191	NaN	-1.20281	0.225373	NaN	NaN	0.240955	0.839841	NaN	NaN	2.05475	NaN	NaN	-0.513805
	NCIH1373.vcf	0.0973784	-1.12778	-0.867668	-0.126196	0.307504	NaN	NaN	0.313872	NaN	0.098382	-0.741881	NaN	NaN	-0.067305	NaN	-0.210574	NaN	-0.773617	NaN	0.614726	-0.396269	0.101606	NaN	NaN	NaN	-1.26157	NaN	NaN	-0.0963388	-0.599605	NaN	-0.0120365	-0.215404	NaN	1.47862	1.01675	-0.788618	0.049763	-0.481521	NaN	1.64637	0.04956	NaN	-0.577777	0.375085	NaN	NaN	0.2173
	NCIH1395.vcf	NaN	-1.23087	NaN	NaN	0.618875	NaN	NaN	NaN	NaN	NaN	NaN	NaN	NaN	NaN	NaN	NaN	NaN	NaN	NaN	1.88922	NaN	NaN	NaN	NaN	NaN	NaN	NaN	NaN	NaN	-0.192262	NaN	NaN	NaN	NaN	NaN	NaN	0.905479	NaN	NaN	NaN	0.319537	NaN	NaN	-0.19798	NaN	NaN	-0.252435	0.803888
	NCIH1417.vcf	0.7696	-0.663567	-0.638823	0.531698	1.27177	1.99859	NaN	NaN	NaN	0.812627	0.859741	NaN	NaN	0.44856	NaN	0.970962	NaN	-0.0312978	NaN	3.22551	-0.11482	1.66596	NaN	NaN	NaN	-0.787359	NaN	1.08724	0.669773	-0.41246	NaN	1.54596	0.308512	NaN	0.00328153	1.45091	2.24465	0.697677	NaN	NaN	1.94168	2.03114	NaN	3.02441	2.33061	NaN	NaN	3.50392
	NCIH1435.vcf	NaN	-0.482409	-0.0129378	0.455867	-0.759448	NaN	NaN	0.959255	-0.372629	NaN	NaN	NaN	NaN	-0.610506	-0.0414196	-2.53654	-1.91488	NaN	NaN	-1.22075	NaN	-0.257886	-0.386195	NaN	-0.0827816	NaN	-0.211276	-0.127573	NaN	NaN	NaN	-0.371579	1.04593	NaN	NaN	NaN	-2.67948	-0.426371	NaN	NaN	-0.283665	0.921305	NaN	-0.729994	1.7769	-0.407897	-0.512417	NaN
	NCIH1436.vcf	-0.258664	NaN	NaN	-0.447543	-0.119074	0.668765	NaN	0.840842	0.766977	-0.272181	-0.206573	NaN	NaN	0.358819	-0.24934	NaN	-0.912502	-1.02053	NaN	-0.414017	-0.669045	-0.122269	1.16794	0.0156148	1.4164	-0.293617	-0.124995	-0.118994	NaN	-0.0569311	NaN	1.69401	-0.52309	NaN	-0.691305	-0.505896	-0.292812	NaN	-0.926721	1.03627	0.584776	NaN	0.8306	0.318982	-0.0558065	NaN	NaN	0.632338
	NCIH1437.vcf	0.774799	NaN	NaN	1.68116	-1.08175	1.09813	NaN	2.04708	2.44488	0.905737	0.138951	0.962609	NaN	1.73854	NaN	NaN	0.133378	NaN	NaN	1.32504	NaN	1.8807	0.728483	NaN	NaN	NaN	0.918682	NaN	0.825051	NaN	NaN	1.84689	0.693969	NaN	NaN	0.984131	-0.597667	NaN	0.127345	NaN	0.85046	NaN	NaN	1.48791	NaN	NaN	NaN	0.0839382
	NCIH146.vcf	NaN	NaN	NaN	1.76482	-0.872159	2.40049	NaN	2.32141	0.962196	1.06443	NaN	NaN	NaN	0.775881	NaN	NaN	1.08512	0.524465	NaN	0.194286	0.961283	1.45678	2.56202	0.955295	1.42448	NaN	1.22006	1.2188	NaN	NaN	NaN	3.83415	0.988215	NaN	0.808266	NaN	-1.2479	NaN	NaN	1.56173	2.25844	1.69464	0.947823	NaN	2.83054	NaN	NaN	NaN
	NCIH1563.vcf	-0.673701	-2.11114	-0.526296	-0.00198378	1.04956	0.138077	NaN	NaN	-0.801606	-0.745793	-0.131435	NaN	NaN	-0.610506	NaN	-0.272818	NaN	-1.46366	-1.61738	-0.0499987	-1.01294	0.640603	-0.875383	NaN	NaN	-0.888552	NaN	-0.0782696	-0.472629	-0.907579	-0.802506	1.63551	-0.856877	0.151936	-1.05865	0.719632	0.589046	0.203568	-1.38464	NaN	0.434097	1.29245	-0.979371	0.151717	1.59261	NaN	-1.09082	1.13213
	NCIH1568.vcf	-0.644788	NaN	NaN	-0.805718	-2.43243	0.998592	-0.0646042	-0.240717	0.506517	NaN	0.511578	NaN	-1.66357	-0.79278	-0.015997	NaN	NaN	-0.240606	NaN	NaN	-0.750212	NaN	0.355571	0.403885	0.778678	-1.83799	NaN	0.994334	-0.472629	NaN	NaN	1.37801	NaN	NaN	-0.722249	-0.294941	-1.87658	NaN	NaN	0.000272695	-0.34979	-0.31809	-0.721703	-0.729994	1.15042	NaN	NaN	NaN
	NCIH1573.vcf	-0.766095	-1.80553	-0.688159	0.146158	-0.270993	0.214868	-1.1386	NaN	-0.719551	NaN	-1.72522	-0.781009	-1.99975	-1.18718	-0.813241	NaN	NaN	-1.65332	NaN	1.36311	-1.12335	-0.684339	0.702766	-1.40226	-0.759784	-2.30938	NaN	-0.701085	NaN	NaN	-1.15274	-1.02708	0.428866	-0.67877	-1.1862	-0.918844	-1.73068	-0.882196	-1.33052	NaN	0.0830541	NaN	NaN	-0.358591	-0.519532	NaN	-0.854717	0.738387
	NCIH157DM.vcf	NaN	NaN	NaN	0.0267752	NaN	0.440276	NaN	0.381165	0.229949	NaN	-0.585454	NaN	NaN	-0.240239	NaN	NaN	-1.42184	-0.694545	NaN	NaN	-0.235114	-0.720011	0.765276	-1.27948	0.345623	NaN	0.396149	-0.572939	NaN	-1.42884	-0.933585	1.12925	-0.963663	NaN	-1.12383	-0.814821	-2.24512	NaN	NaN	0.533588	0.0955722	-0.75452	-0.872456	NaN	0.491227	NaN	NaN	0.655925
	NCIH1581.vcf	NaN	NaN	NaN	NaN	1.54619	NaN	NaN	NaN	NaN	NaN	NaN	NaN	NaN	NaN	0.952294	-1.76928	NaN	NaN	NaN	2.66751	NaN	NaN	NaN	NaN	0.975399	NaN	NaN	1.05452	NaN	NaN	NaN	NaN	NaN	NaN	NaN	NaN	0.800468	NaN	NaN	NaN	NaN	0.704912	NaN	0.237628	1.04204	NaN	NaN	2.81696
	NCIH1618.vcf	1.13365	-0.194891	NaN	1.70678	0.0763107	2.8432	NaN	2.30638	2.37005	0.973424	2.52879	NaN	NaN	2.69362	1.7425	NaN	0.493847	NaN	NaN	NaN	NaN	2.27413	0.88164	1.03192	1.50789	0.0262276	1.1215	2.55164	1.39371	NaN	NaN	2.59119	1.03465	NaN	NaN	2.55161	NaN	NaN	0.42876	2.5882	1.28687	1.62474	NaN	0.870461	2.76641	NaN	1.75806	1.26688
	NCIH1623.vcf	NaN	NaN	-1.17915	0.592501	-0.0726519	NaN	-0.657334	-0.0259785	NaN	NaN	NaN	-0.00675904	NaN	0.624689	NaN	-2.43627	NaN	-1.08137	-0.00389722	2.62857	0.887082	NaN	NaN	-0.714201	-0.00366987	NaN	-0.213976	NaN	-0.262411	0.234762	-0.425709	-0.248617	-0.401302	0.165451	0.43316	-0.0275504	0.890472	NaN	-0.855336	0.280592	1.33306	NaN	0.548491	-0.683009	NaN	-0.442943	NaN	1.4947
	NCIH1648.vcf	NaN	NaN	NaN	-0.388262	0.694188	NaN	NaN	NaN	NaN	NaN	-0.699866	NaN	NaN	-0.207817	0.427097	-1.22782	NaN	-0.72802	NaN	0.570153	NaN	1.01761	-0.23206	-0.220147	NaN	NaN	NaN	0.327944	NaN	NaN	-0.1271	1.19931	-0.157573	NaN	NaN	0.290021	-1.40212	NaN	NaN	NaN	0.0737364	0.249232	NaN	2.00633	0.725184	NaN	NaN	1.2092
	NCIH1650.vcf	NaN	NaN	NaN	1.26485	-0.973442	1.85339	NaN	NaN	0.563444	NaN	NaN	NaN	NaN	0.74382	NaN	NaN	NaN	NaN	NaN	NaN	NaN	1.15446	NaN	NaN	NaN	NaN	NaN	1.45454	NaN	NaN	NaN	1.60968	0.798838	NaN	NaN	NaN	-1.69856	NaN	NaN	NaN	0.932298	1.37476	NaN	1.51962	2.71506	NaN	0.12138	NaN
	NCIH1651.vcf	NaN	NaN	0.334525	-0.108673	-1.34062	NaN	NaN	NaN	NaN	NaN	NaN	NaN	NaN	-0.404215	NaN	-2.29344	NaN	-0.878699	-0.886789	NaN	NaN	NaN	NaN	NaN	NaN	NaN	0.180535	0.130907	-0.236463	NaN	NaN	NaN	0.616247	NaN	NaN	NaN	NaN	NaN	NaN	0.255625	0.661798	-0.122907	NaN	-0.475793	1.12674	NaN	NaN	-0.612165
	NCIH1666.vcf	1.04934	NaN	0.22421	1.80854	-0.215954	2.30644	NaN	2.24062	2.09148	1.08471	NaN	NaN	-0.108978	NaN	NaN	NaN	0.506502	0.200961	NaN	0.0121578	1.86255	1.10507	2.51352	0.709989	1.13866	NaN	1.37369	1.38782	2.16209	NaN	NaN	3.05292	NaN	NaN	0.841818	NaN	-1.40875	NaN	NaN	1.46862	1.06756	1.38298	1.94215	2.17497	2.37508	NaN	0.878809	0.207585
	NCIH1688.vcf	NaN	-1.12778	NaN	0.772915	0.536249	NaN	NaN	NaN	-0.0466098	NaN	NaN	NaN	NaN	-0.229512	NaN	NaN	NaN	NaN	-0.681969	0.0535777	NaN	0.278032	NaN	NaN	NaN	NaN	NaN	0.312389	NaN	NaN	NaN	2.32357	-0.0693722	NaN	NaN	NaN	-0.822131	NaN	NaN	NaN	1.13702	NaN	NaN	-0.239163	NaN	NaN	NaN	0.774905
	NCIH1693.vcf	NaN	NaN	NaN	0.727618	NaN	2.50913	NaN	2.06594	0.744016	0.911761	NaN	NaN	-0.424882	NaN	NaN	-1.41007	0.224526	0.0401646	NaN	0.769356	0.519445	NaN	2.3663	0.579657	1.19977	NaN	1.10123	1.19721	0.980702	NaN	NaN	3.04661	0.810334	NaN	0.641415	NaN	-1.61498	NaN	NaN	1.35062	0.86646	0.957678	1.70769	NaN	2.2975	NaN	NaN	0.0401726
	NCIH1694.vcf	NaN	NaN	NaN	0.606905	NaN	NaN	NaN	NaN	1.54128	NaN	0.647437	NaN	NaN	1.07835	NaN	NaN	NaN	NaN	NaN	-1.08374	NaN	0.439187	NaN	NaN	0.601004	NaN	NaN	NaN	NaN	NaN	NaN	0.686137	0.117906	NaN	NaN	0.521504	NaN	NaN	NaN	0.628843	0.394891	NaN	NaN	NaN	NaN	NaN	NaN	NaN
	NCIH1703.vcf	NaN	NaN	NaN	0.573518	0.534161	1.83813	NaN	2.20535	0.822018	0.87599	NaN	NaN	NaN	0.414512	NaN	NaN	0.245588	0.0289373	NaN	-0.170243	0.573553	NaN	2.28773	0.191225	1.06101	NaN	1.08787	NaN	0.481428	NaN	NaN	1.97093	0.804574	NaN	0.597767	NaN	-0.637744	NaN	NaN	1.1665	1.8035	NaN	0.822766	NaN	NaN	NaN	NaN	0.0958367
	NCIH1734.vcf	NaN	NaN	NaN	-0.057837	0.0839239	0.592066	-0.306062	1.51513	NaN	NaN	-0.550891	NaN	NaN	0.839397	NaN	NaN	NaN	-0.556025	-0.604533	0.729384	-0.258531	NaN	NaN	NaN	NaN	NaN	NaN	0.520031	0.211234	-0.363323	NaN	NaN	-0.15166	0.462141	NaN	NaN	-2.31828	NaN	NaN	NaN	-0.059257	0.0693232	NaN	NaN	1.37111	NaN	NaN	0.325216
	NCIH1770.vcf	-0.188274	-0.295722	0.386993	0.735509	0.338044	-0.362406	0.602992	1.46143	-0.315485	-0.13574	-1.23274	0.70008	-1.50416	1.29936	NaN	NaN	-1.75441	-0.12976	0.295788	2.35306	0.448213	NaN	NaN	-0.938268	-0.236779	0.28552	-0.0901597	NaN	-0.552619	0.482403	-0.691627	1.37603	1.49767	-0.216973	0.483025	0.500381	-0.44405	0.792142	0.251311	-0.0492293	-0.395233	NaN	NaN	1.8713	-0.0617071	0.463226	NaN	1.41776
	NCIH1781.vcf	NaN	NaN	NaN	0.906094	0.16504	NaN	0.593744	NaN	NaN	1.25039	0.640943	NaN	-0.116473	1.06839	NaN	0.457701	NaN	NaN	1.44134	0.05558	NaN	NaN	NaN	0.768882	NaN	NaN	NaN	1.4891	NaN	NaN	NaN	NaN	0.943228	NaN	NaN	NaN	-1.39545	0.916687	NaN	NaN	1.03103	1.47664	1.03564	NaN	1.79812	NaN	NaN	0.449474
	NCIH1792.vcf	NaN	NaN	NaN	0.830906	NaN	3.11848	0.728945	2.44762	1.04085	NaN	2.23023	NaN	NaN	1.84789	NaN	NaN	0.689195	0.425455	NaN	0.0880015	0.573553	NaN	2.80303	0.774357	2.32278	NaN	2.34162	1.60749	NaN	0.802631	NaN	2.74285	0.887375	NaN	0.671265	1.31932	-1.35137	NaN	NaN	2.63343	2.09243	2.21948	1.16172	NaN	2.76641	NaN	NaN	NaN
	NCIH1793.vcf	-0.776795	NaN	NaN	NaN	-1.23648	0.611403	NaN	-0.395787	-0.796394	NaN	-1.47619	NaN	NaN	NaN	NaN	-1.95848	-1.37258	NaN	NaN	NaN	NaN	NaN	-0.833814	-1.10856	NaN	NaN	-0.662333	-0.394877	NaN	-1.19226	NaN	-0.647521	-0.92085	NaN	NaN	NaN	NaN	NaN	NaN	NaN	NaN	-0.485477	NaN	0.279669	0.631757	NaN	NaN	NaN
	NCIH1836.vcf	NaN	NaN	NaN	1.08944	0.85957	1.98172	NaN	1.85444	1.3558	NaN	0.837296	NaN	NaN	1.34874	NaN	-1.75745	-0.27428	-0.188654	NaN	-0.463794	0.119981	0.543415	1.7635	0.162225	1.68104	0.0770767	0.465715	0.844194	NaN	1.14316	NaN	2.79305	0.304443	NaN	0.139204	0.655183	0.708383	NaN	NaN	1.97968	1.55422	0.720453	0.178285	NaN	1.94419	0.172344	0.0681869	0.445662
	NCIH1838.vcf	0.345509	-0.748757	NaN	0.315206	0.507752	NaN	NaN	NaN	0.419054	1.3573	NaN	NaN	NaN	0.0389153	NaN	NaN	NaN	NaN	-0.364111	2.18988	NaN	NaN	NaN	-0.465173	NaN	NaN	NaN	0.416629	0.107894	-0.667421	NaN	NaN	-0.018298	NaN	NaN	NaN	0.751283	0.347579	NaN	NaN	0.0160816	NaN	NaN	0.905939	NaN	NaN	0.392565	1.67409
	NCIH1869.vcf	NaN	NaN	NaN	1.79199	NaN	1.51721	NaN	1.39104	1.08505	NaN	NaN	NaN	NaN	0.717636	NaN	NaN	0.420161	NaN	0.269937	NaN	NaN	1.16165	0.864431	NaN	NaN	NaN	1.27199	1.53349	NaN	NaN	1.00009	2.09139	0.975218	NaN	NaN	NaN	-1.341	NaN	NaN	NaN	0.960643	2.25677	NaN	NaN	2.75599	NaN	NaN	NaN
	NCIH187.vcf	NaN	NaN	NaN	-0.945527	-0.00536377	NaN	-1.27737	NaN	0.249578	NaN	NaN	NaN	NaN	-0.667249	NaN	-1.18235	-2.25566	NaN	NaN	1.59065	NaN	NaN	-0.839076	NaN	NaN	NaN	NaN	0.0130707	NaN	NaN	0.302212	NaN	-0.633273	NaN	NaN	NaN	-0.14836	NaN	NaN	NaN	-0.421827	-0.131589	NaN	1.60548	1.16069	NaN	-1.00964	0.141351
	NCIH1876.vcf	0.963729	NaN	NaN	1.98542	0.28471	2.1103	NaN	2.9369	NaN	NaN	0.0218327	NaN	NaN	1.67671	NaN	NaN	0.396413	0.0743803	NaN	1.10035	0.606079	0.904643	2.39896	0.382824	1.22779	NaN	1.25696	1.02887	NaN	NaN	NaN	2.25645	0.651997	2.0264	1.66625	1.70748	-1.36166	NaN	0.330356	1.17316	1.94357	0.879998	2.04169	NaN	2.11338	0.746737	NaN	NaN
	NCIH1915.vcf	NaN	NaN	-0.106996	1.78651	NaN	NaN	NaN	NaN	0.827372	NaN	0.00227994	NaN	NaN	1.53737	NaN	NaN	NaN	NaN	NaN	-0.294917	0.528323	1.8807	NaN	NaN	NaN	-0.593699	NaN	0.954554	NaN	1.1924	NaN	2.20398	0.641692	NaN	NaN	2.35679	-0.64338	NaN	NaN	NaN	1.87723	0.874193	NaN	0.125341	2.10014	NaN	NaN	NaN
	NCIH1930.vcf	0.117052	NaN	NaN	0.921013	-0.532637	0.0563076	NaN	0.291504	0.976993	NaN	0.171338	NaN	NaN	1.8394	0.0329126	-2.13794	-0.483933	0.197814	NaN	1.10242	NaN	1.13662	0.0177018	-0.579041	0.145324	-0.393486	0.275772	1.13091	NaN	NaN	-0.2099	1.34924	-0.298024	NaN	-0.373282	-0.0789787	-1.56389	NaN	NaN	0.32072	-0.106472	-0.0423221	NaN	-0.375929	1.34745	NaN	NaN	-0.599309
	NCIH1944.vcf	1.03679	NaN	NaN	1.05612	-1.045	1.09208	0.872536	NaN	1.11747	NaN	0.300134	NaN	NaN	0.972391	NaN	NaN	NaN	NaN	NaN	1.723	NaN	NaN	NaN	NaN	NaN	NaN	NaN	NaN	NaN	NaN	NaN	2.54003	0.845381	NaN	NaN	NaN	-0.334052	NaN	NaN	NaN	1.11137	1.31849	NaN	0.547365	NaN	NaN	NaN	1.50789
	NCIH196.vcf	NaN	NaN	NaN	1.16557	-1.58265	1.05043	NaN	0.827372	0.325187	NaN	NaN	NaN	NaN	0.259148	0.921267	NaN	-0.321585	NaN	NaN	NaN	NaN	0.635584	0.203568	NaN	NaN	NaN	0.52299	0.827515	NaN	NaN	NaN	1.54596	0.329035	NaN	NaN	NaN	-1.93289	NaN	NaN	NaN	0.503294	0.762732	0.191674	NaN	2.06758	NaN	NaN	NaN
	NCIH1963.vcf	NaN	NaN	NaN	0.825282	-1.56977	2.06221	-0.573618	1.5905	1.59505	-0.013921	0.757861	NaN	NaN	1.08838	NaN	-2.00257	-0.641364	0.470309	-0.692122	0.733652	0.89663	0.640603	1.50757	0.14794	1.47815	NaN	0.283365	0.71587	NaN	NaN	NaN	2.73099	0.161408	NaN	-0.166643	0.79222	-1.16217	NaN	-0.590209	1.76818	1.43808	0.778912	-0.129581	0.00504704	2.69834	NaN	0.696218	0.34106
	NCIH1975.vcf	NaN	NaN	NaN	1.22358	0.377299	1.53351	NaN	0.827372	1.37136	NaN	0.937185	NaN	NaN	1.46589	NaN	NaN	-0.170775	NaN	NaN	NaN	NaN	0.941323	0.327788	NaN	0.963574	NaN	0.694601	1.16193	NaN	NaN	NaN	1.93161	0.641692	NaN	NaN	1.01976	-1.76985	NaN	NaN	1.03931	0.888074	1.19034	NaN	NaN	2.49989	NaN	NaN	NaN
	NCIH1993.vcf	-0.493002	-1.86779	-1.35956	-0.757808	1.06622	NaN	-1.11624	NaN	-0.495629	-0.481993	-0.0628151	-0.159381	NaN	-0.591783	NaN	-0.744532	NaN	-1.30635	NaN	1.84977	0.226122	-0.21963	NaN	NaN	NaN	-1.64559	NaN	NaN	-0.352142	-0.758343	-0.558029	-0.230535	-0.525378	NaN	-0.754416	1.48647	0.239341	-0.624251	NaN	0.00323815	0.545605	-0.145945	NaN	0.252774	0.271305	NaN	0.171341	1.31243
	NCIH2004RT.vcf	NaN	NaN	0.113974	NaN	NaN	NaN	NaN	NaN	NaN	NaN	NaN	NaN	NaN	NaN	NaN	NaN	NaN	NaN	NaN	NaN	NaN	NaN	NaN	NaN	NaN	-0.0820253	NaN	1.67551	1.28448	0.902895	NaN	NaN	NaN	NaN	NaN	NaN	NaN	NaN	0.275909	NaN	NaN	1.50328	NaN	0.790922	2.3992	NaN	NaN	NaN
	NCIH2009.vcf	-0.105812	-1.558	NaN	NaN	0.555564	NaN	1.03827	NaN	-0.214908	-0.0170952	NaN	-0.0996749	NaN	0.395708	-0.129994	-0.968778	NaN	NaN	NaN	2.2887	-0.793605	NaN	NaN	NaN	NaN	-1.68617	0.939526	NaN	-0.406679	-1.12149	NaN	0.43666	NaN	-0.388633	NaN	-0.571206	0.963442	-0.344868	NaN	NaN	-0.543877	NaN	NaN	1.6449	NaN	-0.325156	NaN	1.31405
	NCIH2023.vcf	NaN	NaN	NaN	0.179855	-0.371261	NaN	NaN	NaN	NaN	0.324787	NaN	NaN	NaN	0.0486743	NaN	-0.918335	NaN	NaN	NaN	0.932723	NaN	NaN	NaN	NaN	NaN	NaN	NaN	NaN	NaN	NaN	NaN	NaN	0.0245738	NaN	NaN	NaN	-2.2274	NaN	NaN	NaN	0.183035	NaN	NaN	0.00825659	NaN	-0.00385406	NaN	-0.334798
	NCIH2029.vcf	NaN	NaN	NaN	1.77562	0.0915775	NaN	NaN	NaN	1.91015	NaN	1.50501	NaN	NaN	1.84789	1.51238	NaN	NaN	0.49327	NaN	-0.096423	NaN	1.50173	NaN	0.796468	1.20673	-0.133251	NaN	2.43757	NaN	NaN	NaN	1.39396	1.05502	NaN	NaN	1.24717	0.523385	NaN	NaN	1.60612	1.16974	1.27961	NaN	0.67417	2.81965	NaN	NaN	NaN
	NCIH2030.vcf	NaN	NaN	NaN	0.473354	NaN	2.21159	NaN	2.07866	0.832745	NaN	NaN	1.10923	NaN	NaN	NaN	NaN	0.203768	0.219986	NaN	NaN	0.400568	0.947528	2.20357	0.451333	1.13203	NaN	2.04206	1.06752	NaN	NaN	NaN	2.76169	0.731724	NaN	0.443854	NaN	-1.61498	0.599497	NaN	1.38116	0.983726	1.24923	1.7566	NaN	2.36714	NaN	NaN	NaN
	NCIH2052.vcf	NaN	NaN	NaN	2.78651	1.07126	3.46938	NaN	3.31387	3.19839	NaN	2.3736	NaN	NaN	2.77049	2.56897	NaN	1.59158	1.41081	NaN	NaN	1.47586	2.13308	3.48987	2.35384	3.27086	0.877977	2.34162	3.72614	NaN	NaN	NaN	3.86344	1.62637	NaN	1.53239	1.88225	0.611242	NaN	NaN	3.68012	2.91555	2.56741	1.97072	2.77443	3.57115	NaN	NaN	NaN
	NCIH2066.vcf	NaN	NaN	NaN	1.78106	-1.2324	NaN	NaN	NaN	1.93305	NaN	0.958559	NaN	NaN	1.56979	NaN	NaN	NaN	NaN	NaN	-0.326011	NaN	0.822516	NaN	NaN	0.951845	NaN	NaN	1.17594	NaN	NaN	NaN	0.59579	0.463235	NaN	NaN	0.75172	NaN	NaN	NaN	1.08885	0.598073	0.885828	NaN	NaN	2.14701	NaN	NaN	NaN
	NCIH2073.vcf	-0.0973007	-1.5139	-0.963504	-0.393095	0.226627	NaN	-0.788662	NaN	NaN	-0.184552	-0.610163	NaN	NaN	-0.129207	NaN	-0.728805	NaN	-0.914032	NaN	0.878548	0.495308	0.216795	NaN	NaN	0.252754	-1.19349	NaN	0.484734	0.0848107	-0.351919	0.819129	0.256452	-0.124749	NaN	-0.444599	1.34168	0.0694162	-0.221354	NaN	NaN	0.893528	1.23801	NaN	NaN	2.29499	NaN	0.502943	1.63813
	NCIH2081.vcf	1.08764	NaN	0.127302	2.13742	-0.126423	NaN	NaN	1.31387	1.02232	NaN	0.366436	NaN	NaN	1.76511	NaN	-1.16654	NaN	NaN	NaN	1.15942	0.764886	2.16165	NaN	NaN	NaN	NaN	NaN	1.27799	NaN	NaN	NaN	0.949171	1.66759	NaN	NaN	1.31194	0.607891	NaN	0.407698	NaN	0.943569	1.23428	NaN	1.88219	2.60814	NaN	NaN	NaN
	NCIH2085.vcf	0.981651	NaN	NaN	NaN	0.968094	NaN	NaN	NaN	NaN	NaN	NaN	1.03725	NaN	NaN	NaN	-1.36142	-0.609464	NaN	0.131	2.04599	NaN	NaN	0.765276	NaN	NaN	NaN	NaN	1.30083	NaN	0.328904	NaN	NaN	NaN	NaN	NaN	NaN	-0.514009	NaN	1.20153	NaN	NaN	0.970009	NaN	NaN	0.986188	NaN	NaN	1.20436
	NCIH2087.vcf	NaN	-1.82292	NaN	-0.662949	-0.730803	NaN	0.0603958	NaN	-0.443241	-0.442401	NaN	0.923736	NaN	0.546558	0.25089	NaN	NaN	NaN	NaN	-1.36845	-0.726151	NaN	-0.518898	NaN	NaN	-1.70886	-0.266924	0.204369	-0.0818392	1.02248	NaN	-0.204304	-0.423555	NaN	-0.773007	NaN	-0.73728	-0.456356	-1.12475	NaN	-0.286079	-0.0453884	NaN	0.99228	1.23107	-0.342583	-0.679186	-0.140569
	NCIH209.vcf	NaN	NaN	NaN	2.14441	0.236775	3.05043	NaN	2.75928	2.4231	NaN	1.61526	NaN	NaN	2.17124	NaN	NaN	0.674839	0.588953	NaN	1.221	1.01642	1.43919	2.78134	1.09903	2.62409	NaN	1.63025	1.6656	NaN	NaN	NaN	3.6474	1.33317	NaN	1.02239	1.74674	-0.0917761	NaN	NaN	2.68965	2.36807	1.80077	1.2783	2.6489	3.14701	NaN	NaN	0.610837
	NCIH211.vcf	NaN	NaN	NaN	-0.680846	-1.86163	0.833074	NaN	0.0253899	1.17773	-0.372248	-0.670581	NaN	NaN	NaN	NaN	NaN	-0.861706	NaN	NaN	-1.17367	NaN	0.198179	-0.542744	NaN	NaN	NaN	-0.12786	0.520031	0.0239555	NaN	NaN	1.41008	NaN	NaN	NaN	NaN	-2.52474	NaN	NaN	NaN	NaN	0.260548	NaN	0.626535	1.58953	NaN	NaN	-0.145631
	NCIH2110.vcf	-1.80058	-2.15612	-2.61	-0.992461	-0.65075	-1.0892	NaN	NaN	-1.78591	-0.819459	-0.680409	NaN	-2.8071	-0.929952	-0.0939995	-1.60083	-3.42767	-0.845532	-1.6264	-2.81506	-2.10121	-1.33787	NaN	-1.96151	-1.41494	-2.02138	-1.66727	NaN	-1.56205	-0.433532	-1.79678	-1.55713	-0.764979	-1.12837	-2.10194	0.253042	-2.18021	-1.88135	-1.45244	-1.33991	1.12597	-1.34944	NaN	-2.02745	-1.07051	NaN	NaN	-1.55909
	NCIH2122.vcf	NaN	NaN	NaN	0.693915	-0.000892271	1.2787	NaN	1.50223	1.53835	-0.0669558	0.810329	0.522037	NaN	1.22925	NaN	NaN	-0.626951	NaN	NaN	-0.942415	NaN	0.567105	0.85874	NaN	0.610193	NaN	0.231034	NaN	0.443181	NaN	NaN	2.47077	0.236959	NaN	NaN	0.860557	NaN	NaN	NaN	0.878202	0.490839	0.72567	NaN	0.827306	NaN	NaN	NaN	0.135199
	NCIH2126.vcf	NaN	-0.256697	NaN	0.268664	-0.626852	NaN	NaN	NaN	NaN	NaN	NaN	NaN	NaN	-0.761476	NaN	-2.8513	-2.19247	NaN	NaN	2.25544	NaN	NaN	NaN	NaN	-0.318957	NaN	NaN	NaN	NaN	-0.105279	-0.80441	NaN	0.314638	NaN	NaN	NaN	-0.41645	NaN	NaN	NaN	-0.607042	NaN	0.223981	1.66401	NaN	-0.60438	NaN	0.191537
	NCIH2135.vcf	-0.0510379	-1.18759	-1.02654	-0.0729756	1.70533	NaN	NaN	NaN	NaN	-0.112185	-0.781096	0.150068	NaN	-0.413722	0.0698637	-0.60816	-0.629845	-0.842478	NaN	1.24548	-0.462743	-0.00827174	-0.100943	0.287756	NaN	-0.615879	NaN	0.251795	-0.150145	-0.761794	NaN	-0.144858	-0.265541	NaN	0.661246	1.05013	0.164678	0.0792402	-0.699067	NaN	0.730908	1.26055	NaN	1.74201	1.98011	NaN	NaN	2.62897
	NCIH2141.vcf	NaN	NaN	NaN	-0.218942	1.31335	0.541734	NaN	NaN	NaN	NaN	0.243288	NaN	NaN	-0.137838	NaN	-1.32716	NaN	-0.817816	NaN	1.53434	NaN	NaN	NaN	-0.544276	NaN	NaN	NaN	NaN	NaN	NaN	NaN	NaN	-0.257305	NaN	NaN	NaN	0.357826	-0.0980193	NaN	NaN	-0.125473	NaN	NaN	1.90474	NaN	NaN	-0.336203	2.06189
	NCIH2170.vcf	NaN	-1.10986	NaN	1.00754	-0.405496	NaN	NaN	NaN	0.295208	NaN	NaN	0.743685	-0.795479	0.26293	NaN	-1.84014	NaN	NaN	NaN	-0.671735	NaN	0.712752	NaN	NaN	NaN	NaN	NaN	0.883877	NaN	NaN	NaN	0.761688	0.490716	NaN	NaN	NaN	-0.916689	1.11611	NaN	NaN	0.666459	0.885828	NaN	1.61916	2.19545	NaN	NaN	-0.445665
	NCIH2171.vcf	NaN	NaN	NaN	1.74344	-0.264726	2.29946	NaN	2.06594	0.689381	NaN	NaN	NaN	NaN	NaN	NaN	NaN	0.203768	0.0743803	NaN	-0.173666	0.587403	1.08441	2.16092	0.527874	1.20673	NaN	1.94855	1.35558	NaN	NaN	NaN	3.11762	NaN	NaN	0.569385	NaN	-1.52015	NaN	0.264504	1.41235	1.06141	1.09273	0.55713	NaN	2.25288	NaN	NaN	NaN
	NCIH2172.vcf	NaN	NaN	-1.41117	NaN	-0.802294	-0.619923	NaN	-0.388878	-0.597021	NaN	-1.4662	NaN	-1.92276	NaN	NaN	NaN	NaN	NaN	NaN	-0.000746569	-0.888383	NaN	NaN	-1.20631	NaN	NaN	NaN	NaN	-0.765366	NaN	-0.789103	NaN	NaN	NaN	NaN	-0.673267	-1.98819	NaN	NaN	NaN	NaN	NaN	NaN	NaN	NaN	NaN	NaN	-0.0134234
	NCIH2196.vcf	NaN	NaN	NaN	0.957462	0.863059	NaN	NaN	NaN	1.8008	NaN	0.974799	NaN	NaN	1.31694	1.1043	NaN	NaN	NaN	NaN	-0.612438	NaN	0.707477	NaN	0.357949	0.710387	0.194982	NaN	2.00993	NaN	1.21937	NaN	0.869001	0.272292	NaN	NaN	0.812904	0.337067	NaN	NaN	0.819526	1.60701	0.879998	NaN	-0.00453901	2.20959	NaN	NaN	1.95102
	NCIH2227.vcf	NaN	NaN	NaN	0.701623	-1.77169	0.868824	NaN	0.371357	-0.0348566	NaN	NaN	NaN	NaN	0.042161	NaN	-2.15907	-0.666949	NaN	NaN	NaN	NaN	0.28981	0.890323	NaN	NaN	NaN	0.212795	0.55164	NaN	NaN	NaN	1.60041	1.05844	0.885542	NaN	NaN	-2.20852	NaN	NaN	0.699232	0.356722	0.669288	NaN	1.54892	1.91493	NaN	NaN	-0.709383
	NCIH2228.vcf	NaN	-0.631624	2.25241	1.42576	NaN	2.50109	NaN	2.74909	1.63674	NaN	1.12983	NaN	NaN	1.51916	1.37152	-1.4765	0.64655	0.133274	1.50641	1.24061	2.50185	2.12603	2.08366	1.6136	2.87046	2.32723	1.86643	2.19009	0.915249	1.5766	NaN	3.43955	0.710029	1.23856	1.41832	1.97828	-0.741227	NaN	1.64504	2.20013	2.52289	1.11995	0.468903	NaN	2.32034	2.25981	0.305343	-0.0889462
	NCIH226.vcf	NaN	NaN	NaN	3.52713	1.1331	3.51721	NaN	4.22641	3.79031	NaN	2.5817	NaN	NaN	3.29742	2.71032	NaN	2.16313	1.68261	NaN	1.62857	2.08681	2.37924	4.12861	2.6136	4.09286	1.09662	2.67949	3.51557	NaN	NaN	NaN	4.33122	2.10369	NaN	2.26632	2.044	0.900003	NaN	NaN	3.92805	3.21	2.62474	2.98231	2.13233	3.36714	NaN	NaN	NaN
	NCIH2286.vcf	NaN	-1.33151	NaN	-0.288035	-1.56329	NaN	NaN	NaN	0.77213	NaN	-0.199354	NaN	NaN	-0.790957	0.694496	NaN	NaN	NaN	NaN	NaN	NaN	-0.456585	NaN	-1.13217	-0.257135	-1.81899	NaN	0.713314	NaN	NaN	NaN	-0.786616	NaN	NaN	NaN	-0.54706	-2.70126	-0.383797	NaN	0.130389	NaN	0.615026	NaN	0.245181	0.880577	NaN	NaN	NaN
	NCIH2291.vcf	NaN	NaN	NaN	0.22728	-0.287196	0.600628	NaN	NaN	0.355802	NaN	-0.40998	NaN	NaN	0.164151	0.568965	NaN	NaN	NaN	NaN	-0.627493	0.0321231	0.434822	NaN	-0.268873	NaN	-0.973772	NaN	2.60749	NaN	NaN	NaN	0.078454	0.240842	NaN	0.0846275	NaN	NaN	NaN	NaN	NaN	NaN	0.382984	NaN	1.66908	1.64131	NaN	NaN	NaN
	NCIH23.vcf	-1.45797	NaN	NaN	-0.738	-0.748439	NaN	NaN	-1.12631	-1.55031	NaN	-0.243699	NaN	NaN	0.186722	NaN	-3.55374	NaN	NaN	-1.24089	NaN	NaN	-0.97585	NaN	NaN	-0.959323	-2.52077	-1.25387	-0.691473	NaN	NaN	-1.16465	-0.783076	0.299034	NaN	NaN	0.104872	-1.3644	NaN	-2.0042	-0.879304	0.00128457	-0.839997	-1.80496	-1.67603	0.484762	NaN	NaN	NaN
	NCIH2342.vcf	NaN	NaN	NaN	-0.995642	-0.874256	-1.01268	NaN	NaN	-0.846	NaN	-0.948332	NaN	NaN	-0.397043	-0.902656	-2.20333	NaN	-1.76074	NaN	-0.925258	NaN	NaN	NaN	-1.68058	NaN	-2.44395	NaN	-0.870797	NaN	NaN	NaN	-0.32851	0.688655	NaN	-0.253941	NaN	-1.89323	NaN	NaN	-0.565805	-1.08583	NaN	NaN	-1.51879	NaN	NaN	NaN	-0.666884
	NCIH2347.vcf	-0.0944523	-1.29346	-1.0099	0.873804	-0.0487138	0.113362	NaN	NaN	-0.0669502	-0.0700156	0.199689	NaN	NaN	-0.377742	NaN	-0.333815	NaN	-0.914032	0.273884	0.395994	-0.456007	0.947528	NaN	NaN	NaN	-0.505728	NaN	NaN	-0.210039	-0.775518	NaN	0.708389	-0.3787	NaN	-0.52138	0.909838	0.728622	0.838996	NaN	NaN	1.33306	0.0462922	NaN	NaN	0.18843	NaN	NaN	2.17409
	NCIH2405.vcf	NaN	NaN	NaN	NaN	0.95811	NaN	NaN	NaN	NaN	NaN	-0.14277	NaN	NaN	0.439972	NaN	NaN	NaN	NaN	NaN	3.45732	NaN	NaN	NaN	NaN	2.0237	-0.79798	0.805025	NaN	NaN	NaN	NaN	NaN	NaN	NaN	NaN	0.45904	0.493186	NaN	NaN	NaN	NaN	NaN	NaN	1.5583	NaN	NaN	0.219465	2.41606
	NCIH2444.vcf	NaN	NaN	NaN	0.0495465	1.23866	1.61791	NaN	NaN	NaN	NaN	0.0359631	NaN	NaN	0.38125	NaN	-1.81753	NaN	-0.154592	NaN	0.316212	NaN	NaN	0.143521	NaN	NaN	NaN	NaN	1.05452	NaN	0.554972	NaN	NaN	NaN	NaN	NaN	NaN	-1.89323	NaN	NaN	NaN	NaN	1.12684	NaN	2.23763	1.38308	NaN	NaN	1.05558
	NCIH2452.vcf	NaN	NaN	1.63092	1.32311	NaN	2.82302	NaN	NaN	1.67002	NaN	1.09984	NaN	NaN	NaN	NaN	0.919431	NaN	NaN	NaN	1.68325	NaN	1.89862	NaN	NaN	NaN	NaN	NaN	2.22606	NaN	NaN	NaN	1.63788	NaN	NaN	NaN	NaN	-0.651792	NaN	NaN	NaN	NaN	1.69464	NaN	1.07736	2.74565	NaN	NaN	0.662988
	NCIH250.vcf	NaN	NaN	-1.67574	-0.938932	-0.441296	0.0445783	-1.25579	-0.300838	NaN	-0.708973	-1.23392	NaN	-1.8278	0.257261	NaN	-0.87156	-2.32337	-1.37558	NaN	1.26319	NaN	NaN	NaN	NaN	NaN	NaN	-0.521268	NaN	NaN	-0.996691	-0.728204	-0.476135	0.178065	NaN	NaN	NaN	0.508727	-0.724328	NaN	NaN	-0.643278	-0.399425	NaN	0.940777	NaN	NaN	0.601848	1.09285
	NCIH28.vcf	NaN	NaN	NaN	0.394195	-0.271371	1.17916	NaN	0.154	NaN	NaN	NaN	1.32605	-1.23482	-0.143563	NaN	-2.36532	-0.778085	NaN	NaN	1.5219	NaN	NaN	-0.402874	NaN	0.345623	NaN	-0.0514473	NaN	NaN	NaN	NaN	0.568396	-0.0472494	NaN	-0.416494	0.604718	-0.995182	NaN	NaN	NaN	0.0768356	0.576807	NaN	-0.414791	NaN	NaN	NaN	NaN
	NCIH2882.vcf	NaN	NaN	NaN	0.676088	-1.24865	NaN	NaN	NaN	NaN	0.757345	NaN	NaN	-0.56841	0.598172	1.19787	-1.37438	NaN	NaN	0.893853	NaN	NaN	NaN	NaN	0.228314	NaN	-0.581455	NaN	2.08724	NaN	NaN	NaN	NaN	0.552116	NaN	NaN	NaN	NaN	0.604251	NaN	NaN	0.584776	0.689537	NaN	1.29135	1.85256	NaN	NaN	NaN
	NCIH2887.vcf	1.18118	NaN	NaN	0.930039	-0.829567	NaN	NaN	NaN	NaN	NaN	NaN	NaN	NaN	0.876575	NaN	NaN	NaN	NaN	NaN	NaN	NaN	NaN	NaN	NaN	NaN	NaN	NaN	1.76796	NaN	NaN	NaN	NaN	1.02792	NaN	NaN	NaN	NaN	NaN	NaN	NaN	1.04918	1.27961	NaN	NaN	2.5262	1.03741	NaN	NaN
	NCIH292.vcf	NaN	NaN	-0.669976	-0.421759	0.49981	NaN	NaN	NaN	0.93305	NaN	-0.269973	NaN	NaN	1.03892	NaN	-2.19019	-1.71952	NaN	-0.886789	NaN	-0.029672	NaN	NaN	NaN	0.516508	NaN	NaN	0.833053	NaN	NaN	NaN	NaN	0.272292	NaN	-0.285362	1.65518	NaN	NaN	NaN	NaN	0.391028	0.674323	NaN	NaN	1.80884	-0.0560979	NaN	NaN
	NCIH3122.vcf	NaN	NaN	-0.798874	0.408841	NaN	NaN	0.0304535	0.251376	-0.305737	NaN	NaN	NaN	NaN	-0.210547	NaN	-2.37696	NaN	-0.667195	NaN	-1.229	NaN	NaN	NaN	NaN	NaN	-1.20949	NaN	0.645968	NaN	0.0344	NaN	NaN	1.08962	NaN	NaN	NaN	-2.40709	NaN	NaN	NaN	0.279711	0.544176	NaN	-0.328377	1.81965	NaN	NaN	NaN
	NCIH322.vcf	NaN	NaN	NaN	0.16557	-0.845687	NaN	NaN	NaN	NaN	0.365544	NaN	NaN	0.0665935	0.0260052	NaN	-0.811828	-1.41178	NaN	1.31261	NaN	NaN	NaN	NaN	NaN	0.345623	NaN	NaN	0.565402	NaN	NaN	NaN	NaN	0.0791503	NaN	NaN	NaN	NaN	0.17854	NaN	NaN	0.265497	1.32244	NaN	-0.167014	1.66061	NaN	NaN	NaN
	NCIH3255.vcf	NaN	NaN	NaN	0.261051	1.36901	NaN	NaN	NaN	NaN	NaN	0.172899	NaN	NaN	1.70215	NaN	NaN	NaN	NaN	NaN	1.61374	NaN	NaN	NaN	NaN	1.07366	-0.466319	NaN	1.57002	NaN	1.31066	NaN	NaN	0.657177	NaN	NaN	1.1001	1.36697	NaN	NaN	NaN	0.845165	1.18314	NaN	1.48791	2.28247	NaN	NaN	2.72367
	NCIH345.vcf	NaN	NaN	-1.4329	0.519536	-0.246225	NaN	-1.4051	NaN	0.210584	NaN	NaN	NaN	NaN	-0.872507	NaN	-2.91479	NaN	NaN	NaN	0.266662	0.0672736	-0.420903	NaN	-0.546473	NaN	NaN	NaN	NaN	NaN	NaN	NaN	-0.387987	0.857255	NaN	NaN	-0.351804	-0.512983	-0.846062	NaN	NaN	-0.390752	NaN	NaN	-0.90739	NaN	NaN	-1.04176	1.05946
	NCIH358.vcf	NaN	NaN	NaN	-0.488766	0.696207	NaN	NaN	NaN	NaN	NaN	NaN	-0.352026	NaN	-0.805475	NaN	-1.75943	-2.00234	-1.29299	NaN	1.44706	0.155646	NaN	-0.440288	NaN	NaN	NaN	NaN	NaN	NaN	-1.19992	-0.740194	-0.473941	NaN	NaN	NaN	NaN	-1.44254	NaN	-0.117499	NaN	NaN	NaN	-0.380905	1.13935	NaN	-0.661043	0.500738	0.457127
	NCIH378.vcf	0.0367922	-1.19974	NaN	0.0011835	0.859957	0.150595	-0.37598	NaN	NaN	NaN	-0.842631	NaN	NaN	-0.308081	NaN	NaN	NaN	-0.731325	NaN	1.50669	-0.348572	NaN	NaN	-0.561763	NaN	NaN	1.26446	NaN	NaN	NaN	NaN	-0.0390036	0.872236	NaN	-0.224524	NaN	-0.856502	NaN	NaN	NaN	-0.0535993	NaN	NaN	1.71817	NaN	-0.132511	NaN	0.423001
	NCIH441.vcf	0.698717	-0.293455	-0.431767	0.69648	0.707567	NaN	0.598361	NaN	NaN	0.86426	-0.330703	NaN	NaN	0.192721	NaN	-0.154569	NaN	-0.217223	-0.00226614	2.32137	0.188693	0.744814	NaN	0.833137	NaN	-0.883575	NaN	NaN	0.29959	-0.410263	NaN	0.241953	0.276272	0.602149	0.232545	1.41095	0.343741	0.590037	NaN	NaN	1.25493	0.387112	NaN	NaN	0.852563	NaN	NaN	1.93757
	NCIH446.vcf	NaN	NaN	NaN	0.885462	-0.961164	NaN	NaN	NaN	1.03465	NaN	0.868143	NaN	-1.08626	0.651701	NaN	NaN	-0.543466	NaN	NaN	0.172394	NaN	0.0844103	-0.0105564	NaN	0.420432	-1.34361	NaN	0.339721	NaN	NaN	NaN	0.084909	-0.133775	NaN	NaN	-0.0158686	-1.279	NaN	NaN	0.456375	0.159845	0.130291	NaN	NaN	1.30128	NaN	NaN	NaN
	NCIH460.vcf	NaN	-1.2497	-0.559946	-0.183114	NaN	1.25824	0.313907	0.317633	-0.129072	NaN	NaN	NaN	NaN	NaN	NaN	-2.10566	-0.0156774	NaN	NaN	-0.934366	-0.162494	0.610753	0.949579	NaN	0.582799	NaN	0.23471	0.960603	NaN	NaN	NaN	2.33122	NaN	NaN	NaN	0.797363	-0.212318	0.0465247	NaN	NaN	NaN	0.730907	-0.210697	-0.0297947	2.07403	0.233744	NaN	NaN
	NCIH508.vcf	NaN	NaN	0.579638	1.42152	-0.47623	2.72616	NaN	2.81137	1.24778	NaN	1.5942	NaN	NaN	2.22187	NaN	-0.817534	0.770808	0.639285	0.83144	NaN	1.09999	NaN	2.91669	0.967786	2.52517	NaN	1.4831	1.94853	NaN	NaN	NaN	2.99504	1.13949	NaN	2.00962	1.47543	0.154864	NaN	NaN	2.73823	2.38333	1.62474	1.25001	NaN	2.95607	NaN	NaN	NaN
	NCIH510.vcf	NaN	-1.46035	-1.12256	-0.259206	-0.0817541	-0.0945173	0.362163	0.016191	1.66521	1.32613	-0.118735	-0.23533	-1.47821	0.452873	NaN	-1.43627	-0.919615	NaN	0.06796	NaN	-0.583038	-0.166034	-0.325003	NaN	0.84222	NaN	0.846605	-0.0812169	0.607351	-0.877669	NaN	1.16699	-0.467056	NaN	NaN	-0.363373	NaN	0.682518	NaN	0.0241688	-0.30763	-0.188173	NaN	0.241399	1.02944	-0.342583	NaN	0.0648099
	NCIH520.vcf	NaN	NaN	NaN	1.72238	-1.19932	NaN	NaN	NaN	0.85444	NaN	NaN	NaN	NaN	0.622258	NaN	-1.33514	NaN	NaN	NaN	-0.253467	NaN	1.09815	NaN	NaN	NaN	NaN	NaN	1.29318	NaN	NaN	NaN	0.955072	0.75931	NaN	NaN	NaN	NaN	0.754667	NaN	NaN	0.733351	1.21948	NaN	NaN	2.32804	0.689951	NaN	NaN
	NCIH522.vcf	NaN	NaN	NaN	1.88254	0.300392	NaN	NaN	NaN	NaN	1.07116	NaN	NaN	-0.0475775	1.06179	NaN	NaN	NaN	NaN	NaN	2.51181	NaN	NaN	NaN	NaN	NaN	-0.214781	NaN	1.822	NaN	1.67583	NaN	NaN	0.863229	NaN	NaN	NaN	0.816403	NaN	NaN	NaN	1.08617	1.46787	NaN	NaN	1.61754	NaN	NaN	1.3535
	NCIH524.vcf	NaN	NaN	NaN	1.09959	-1.68176	1.86882	NaN	1.71396	1.28045	NaN	0.72544	NaN	NaN	1.10866	NaN	NaN	-0.244378	0.540319	NaN	0.282991	-0.0625638	0.515491	1.78134	0.126776	2.22308	NaN	0.357566	0.617016	NaN	NaN	NaN	2.37011	0.139493	NaN	-0.0586462	0.569094	-1.11224	NaN	NaN	1.74814	1.36807	0.811827	0.148606	1.61916	1.83054	NaN	1.08791	-0.494095
	NCIH526.vcf	NaN	NaN	-0.60497	1.56725	0.29155	2.62371	NaN	1.47677	1.16074	NaN	0.647437	NaN	NaN	1.04541	NaN	-1.8587	-0.4285	-0.46763	NaN	0.194286	0.0640425	0.552844	1.5255	0.0785667	1.52952	NaN	0.373686	0.726138	0.460055	NaN	NaN	2.8327	0.280263	NaN	0.0417557	0.542942	-1.22177	NaN	NaN	1.61064	1.29768	0.715254	0.0326263	NaN	1.85812	NaN	-0.0447774	0.451383
	NCIH596.vcf	NaN	NaN	NaN	-0.0332799	-0.527094	2.87055	NaN	1.67967	1.21584	NaN	1.54083	NaN	NaN	1.43144	1.06307	-1.8587	-0.339375	-0.347853	NaN	-0.787957	-0.154194	0.57189	1.74239	1.62016	1.73531	0.143267	0.406476	1.93061	NaN	NaN	NaN	2.56388	NaN	NaN	-0.0341932	0.577918	-2.11021	NaN	NaN	1.88366	0.438077	1.89756	0.026615	2.08751	1.90339	NaN	NaN	NaN
	NCIH630.vcf	-0.058365	-2.17287	-2.14975	-1.10131	0.304621	0.48383	NaN	-0.801606	NaN	0.0661132	-1.10464	NaN	NaN	-0.520975	-1.08027	-0.862388	-2.69209	-0.96546	-1.71421	-0.223231	-1.50251	-1.09536	-0.172166	-2.02907	-0.963974	-1.59268	NaN	-0.855385	-0.361776	-0.466339	NaN	-1.55298	-0.512748	NaN	-0.485757	-0.306974	-0.776274	0.503129	NaN	NaN	0.186378	-0.16862	-0.968879	-1.57778	0.654149	-1.34876	NaN	0.908428
	NCIH64.vcf	0.160621	-1.16792	0.415322	-0.129096	0.462945	NaN	NaN	NaN	0.0691113	1.26573	1.1359	NaN	NaN	0.991087	NaN	-0.0306767	NaN	-0.581887	NaN	1.45151	-0.140255	0.301684	NaN	NaN	0.424479	-0.976892	NaN	NaN	0.273256	-0.187137	NaN	1.84872	0.128659	NaN	0.797253	2.32673	0.257197	0.136618	NaN	NaN	1.18638	0.346355	NaN	0.71292	0.603468	NaN	NaN	0.931343
	NCIH647.vcf	NaN	NaN	NaN	0.738149	-1.0953	1.34189	NaN	NaN	NaN	NaN	0.384403	NaN	NaN	0.712456	NaN	NaN	NaN	NaN	NaN	-0.096423	NaN	NaN	NaN	NaN	NaN	NaN	NaN	1.21156	NaN	0.443464	NaN	NaN	0.678086	NaN	NaN	NaN	NaN	NaN	NaN	NaN	0.88264	1.0013	NaN	NaN	2.35137	NaN	NaN	NaN
	NCIH650.vcf	NaN	NaN	-0.689744	-1.30992	-1.27429	-1.22137	NaN	NaN	-1.29099	-1.19159	-2.15961	-1.18423	NaN	-1.62593	NaN	NaN	NaN	NaN	-1.8956	0.0428128	NaN	-0.21963	-1.29978	-1.95904	NaN	NaN	NaN	-1.0134	NaN	NaN	0.405192	-0.495734	NaN	NaN	-0.638548	-1.40874	-2.89382	-1.35715	NaN	NaN	NaN	-1.38134	NaN	NaN	-5.04934e-05	-0.466979	NaN	-0.383461
	NCIH660.vcf	NaN	NaN	NaN	NaN	-0.503581	1.99295	NaN	NaN	NaN	NaN	1.05886	NaN	NaN	NaN	NaN	NaN	NaN	NaN	NaN	1.59324	NaN	NaN	NaN	NaN	NaN	NaN	NaN	NaN	NaN	NaN	1.58173	NaN	NaN	NaN	NaN	NaN	-0.780116	NaN	NaN	NaN	NaN	1.69464	NaN	1.88219	NaN	NaN	NaN	0.807145
	NCIH661.vcf	0.233905	-0.87539	0.423519	0.0495465	1.17585	1.44991	NaN	1.56792	1.20535	0.349103	0.953185	NaN	NaN	-0.177444	0.471355	-0.935929	-0.377756	0.39992	NaN	-0.747188	0.888034	2.05508	1.6775	0.796468	1.28183	-0.261575	0.487476	1.54254	0.0333952	-0.351919	NaN	2.43955	NaN	NaN	1.7558	1.81464	-1.13842	1.24751	-0.29884	1.67539	1.35672	1.29892	0.215409	-0.195192	2.30002	-0.0500489	NaN	0.651967
	NCIH684.vcf	1.45391	-0.0890967	0.301417	NaN	1.5493	2.13496	NaN	NaN	NaN	1.28125	1.73925	NaN	NaN	NaN	NaN	-0.0257556	NaN	0.709248	NaN	NaN	0.919806	2.52011	NaN	NaN	NaN	0.0577976	NaN	NaN	1.44318	0.90837	NaN	1.37801	NaN	NaN	0.990681	2.22621	1.16173	1.14698	NaN	NaN	1.25142	1.60538	NaN	NaN	2.79812	NaN	NaN	2.05365
	NCIH69.vcf	NaN	NaN	NaN	1.98542	0.0119603	2.55832	NaN	2.39899	1.05963	NaN	NaN	NaN	NaN	0.803154	NaN	NaN	0.367266	0.630774	NaN	0.112805	1.02268	1.16888	2.57441	0.768882	1.40037	NaN	1.14206	1.41248	NaN	NaN	NaN	3.20633	1.06876	NaN	0.864628	1.27559	-1.2479	NaN	NaN	1.51866	2.09872	1.39125	0.993994	NaN	2.5262	0.839144	NaN	0.411803
	NCIH716.vcf	NaN	NaN	NaN	0.205197	1.35964	NaN	NaN	NaN	NaN	NaN	NaN	NaN	NaN	-0.0368673	NaN	-2.0009	NaN	NaN	NaN	2.04191	-0.0266443	NaN	NaN	0.555888	NaN	-1.18542	NaN	NaN	NaN	NaN	NaN	NaN	0.0653114	NaN	-0.0495248	NaN	0.0907761	NaN	NaN	NaN	0.163135	NaN	NaN	1.04404	NaN	NaN	NaN	0.628012
	NCIH720.vcf	NaN	NaN	-0.423793	0.703342	0.642414	NaN	NaN	-0.0983454	-0.626687	NaN	-0.844175	NaN	-1.52964	1.85472	NaN	-0.747524	-2.18462	NaN	NaN	1.38504	-0.864842	-0.00827174	NaN	-0.572586	-0.021629	NaN	NaN	1.32794	NaN	NaN	NaN	-0.036032	-0.52309	0.231434	NaN	-0.064876	1.37237	NaN	-0.36642	NaN	-0.321821	0.00447207	NaN	2.52054	1.19897	NaN	NaN	1.71098
	NCIH727.vcf	0.205547	NaN	NaN	0.11323	-0.214576	NaN	NaN	NaN	0.188028	NaN	-0.451086	NaN	NaN	-0.0307019	NaN	-1.90767	NaN	-0.514424	NaN	-0.686187	NaN	0.337904	NaN	NaN	0.507895	NaN	NaN	NaN	0.292017	NaN	0.146934	1.36225	NaN	NaN	NaN	0.275594	-0.498546	NaN	NaN	NaN	NaN	NaN	NaN	0.867544	NaN	0.165289	0.114622	1.58336
	NCIH740.vcf	NaN	NaN	NaN	0.137419	1.09956	NaN	NaN	NaN	1.03156	NaN	NaN	NaN	-0.196441	-0.137838	0.243195	0.875805	-1.53423	NaN	NaN	2.10864	NaN	0.077589	NaN	NaN	NaN	NaN	0.345594	0.297	-0.0223382	-0.663735	-0.263496	NaN	-0.16052	NaN	NaN	1.0048	0.614601	NaN	NaN	NaN	-0.167986	2.14769	NaN	2.77991	1.44448	NaN	NaN	2.27991
	NCIH747.vcf	0.299827	-1.12012	-0.315911	NaN	0.743289	1.92686	NaN	0.699162	NaN	0.28515	0.191758	NaN	NaN	NaN	NaN	-0.858703	-0.377756	-0.134761	NaN	NaN	0.336792	0.935145	0.157427	NaN	0.850363	-0.497063	0.452815	1.24071	0.760921	0.807738	NaN	2.30085	NaN	NaN	0.174393	2.17845	-0.352519	0.171468	NaN	NaN	0.803496	2.7118	NaN	1.2152	3.11117	NaN	NaN	1.44757
	NCIH748.vcf	-0.54817	NaN	NaN	-0.814752	0.136611	NaN	-1.17963	-0.21751	-0.630597	-0.598883	-0.0170114	-0.208662	NaN	0.352761	0.0732703	-2.77906	NaN	-1.30856	NaN	-0.47909	NaN	NaN	NaN	-0.650248	-0.352453	NaN	NaN	NaN	NaN	NaN	NaN	NaN	-0.685362	NaN	NaN	-0.0984937	-1.92943	NaN	NaN	0.0825606	-0.490438	NaN	NaN	-0.773629	NaN	NaN	0.160861	-1.35461
	NCIH810.vcf	0.418899	-1.86016	-1.42379	-0.846813	0.969034	NaN	NaN	-0.493483	NaN	-0.603114	-1.21376	NaN	NaN	0.0700479	NaN	-1.28294	NaN	-1.41105	NaN	1.44007	0.130081	-0.356882	NaN	NaN	NaN	-1.77128	NaN	NaN	0.498758	-1.09983	NaN	-0.440621	-0.723728	NaN	-0.807685	0.504581	0.125283	-0.758055	NaN	NaN	0.497053	-0.543016	NaN	0.553604	-0.119423	NaN	NaN	1.60989
	NCIH82.vcf	NaN	1.0082	0.0682743	1.57824	-1.11317	2.75454	NaN	2.55306	2.30887	NaN	1.30697	NaN	-0.298803	0.697025	1.41408	-1.59862	0.0615877	0.239265	NaN	NaN	0.592049	1.02415	2.1656	0.818923	2.1655	NaN	0.942529	1.48038	0.897902	NaN	NaN	3.57111	NaN	1.55692	1.42254	1.044	0.482918	2.24256	1.21244	2.33559	2.07374	2.19034	1.56582	1.37588	2.39112	0.800375	0.468072	NaN
	NCIH835.vcf	-1.46901	-2.90316	-1.09126	NaN	0.505479	0.924167	-2.22607	NaN	NaN	-1.49343	-0.687019	0.0500722	-2.49412	NaN	NaN	-0.440245	-3.1628	-0.96265	-1.33978	0.839384	-0.637638	-0.947707	NaN	NaN	NaN	-0.864614	-1.27082	NaN	-0.996288	0.338726	NaN	-0.734411	-1.20545	-0.465174	-1.66567	0.758392	-0.586984	-1.59966	NaN	NaN	-0.0104447	-0.82223	NaN	1.1647	0.506424	NaN	-1.93751	1.52898
	NCIH838.vcf	NaN	NaN	NaN	0.20155	-1.57944	NaN	NaN	NaN	NaN	NaN	NaN	0.829521	-0.859406	1.09174	NaN	NaN	NaN	NaN	NaN	-0.438409	0.171206	NaN	NaN	NaN	NaN	-0.846537	NaN	1.83305	NaN	NaN	NaN	NaN	1.22537	NaN	NaN	NaN	-1.85973	NaN	NaN	NaN	0.549905	0.66427	NaN	NaN	2.85812	NaN	0.256177	NaN
	NCIH841.vcf	NaN	NaN	NaN	1.15143	0.598134	2.82972	NaN	1.80608	1.37527	NaN	1.61526	NaN	NaN	1.3649	1.13245	NaN	-0.321585	-0.259043	NaN	-0.71231	0.0164244	0.755661	1.85119	1.10592	1.78647	0.237732	0.679495	2.1275	NaN	1.18907	NaN	2.81435	0.3838	NaN	0.0352716	0.960862	0.315041	NaN	NaN	2.00324	1.6618	1.98245	1.11633	0.307076	1.32804	NaN	0.0295409	0.630173
	NCIH847.vcf	1.02126	-1.4359	-0.882705	-0.282836	1.87629	NaN	-0.616083	NaN	NaN	0.0117276	0.497171	NaN	NaN	NaN	NaN	0.957906	NaN	-0.567166	-0.900864	1.58357	-0.273934	0.447957	NaN	NaN	NaN	0.413091	NaN	NaN	0.269533	1.27486	NaN	0.354427	NaN	NaN	-0.261861	1.38361	0.903286	-0.121242	-0.748689	NaN	0.237483	0.512267	NaN	-0.114862	0.880577	NaN	-0.391838	3.0328
	NCIH889.vcf	NaN	NaN	NaN	1.51349	1.20876	NaN	NaN	NaN	1.81668	NaN	1.52082	NaN	NaN	1.67167	NaN	NaN	NaN	NaN	NaN	2.39093	NaN	1.16165	NaN	NaN	1.13866	-0.412042	NaN	1.27799	NaN	1.47968	NaN	1.08491	0.693969	NaN	NaN	0.995909	-0.0584175	NaN	NaN	1.54435	0.932298	2.14071	0.660384	1.50595	2.36714	NaN	NaN	1.62801
	NCIH929.vcf	NaN	NaN	NaN	0.22728	-0.913529	2.98172	NaN	1.89883	0.451751	NaN	NaN	NaN	NaN	NaN	NaN	NaN	-0.170775	-0.0312978	NaN	NaN	0.329015	1.11901	1.82876	0.986728	1.19285	NaN	0.756662	1.49787	NaN	NaN	NaN	3.30838	NaN	NaN	0.320472	NaN	-1.78777	NaN	-0.0866615	1.1665	0.910017	1.24923	0.211994	NaN	2.3992	NaN	NaN	NaN
	NCIN87.vcf	NaN	-1.0277	NaN	1.16913	-0.304147	2.60924	NaN	1.75928	0.317633	NaN	0.0939104	NaN	NaN	1.54656	NaN	NaN	-0.166795	-0.207763	NaN	-0.502415	0.12334	0.744814	1.85119	0.638351	1.90586	NaN	0.550212	1.11395	NaN	NaN	0.601772	3.24774	0.354053	NaN	0.149671	0.882252	-1.83778	NaN	NaN	2.12715	1.58037	1.05284	1.02362	NaN	2.4155	NaN	NaN	NaN
	NCO2.vcf	1.08119	-0.0520346	0.120623	0.803	1.36818	NaN	NaN	NaN	NaN	1.29693	0.406262	NaN	NaN	0.722835	NaN	-0.102547	NaN	0.200961	NaN	2.71033	0.620246	1.30566	NaN	NaN	NaN	0.733318	NaN	NaN	1.18997	0.471556	NaN	1.00317	0.67283	NaN	0.671265	2.01976	0.641759	0.916687	NaN	NaN	2.14351	1.14769	NaN	NaN	1.53508	NaN	NaN	2.17883
	NEC8.vcf	0.441458	-0.810295	0.324257	0.276317	1.48966	NaN	NaN	NaN	NaN	0.536503	1.20022	NaN	NaN	1.89016	NaN	0.552649	NaN	-0.317387	NaN	2.32343	-0.0625638	1.57189	NaN	-0.203532	0.638117	-0.99854	NaN	NaN	0.547517	-0.303009	NaN	0.315953	0.107233	NaN	0.0223904	2.25069	-0.244191	0.459407	NaN	NaN	1.34921	0.378868	NaN	1.73491	0.67036	NaN	0.194311	2.72631
	NGP.vcf	-1.24203	-2.71274	-1.79975	-1.57104	0.250989	NaN	NaN	NaN	NaN	-1.29197	-1.30627	-0.620331	NaN	0.0195932	NaN	-1.73351	NaN	-1.60729	-1.14362	NaN	-0.285379	-0.576033	NaN	NaN	NaN	-0.592343	0.00392948	-0.205275	0.414118	-0.737459	NaN	-0.158585	0.128659	NaN	-1.42592	0.616033	-1.89402	-1.35347	NaN	NaN	0.86646	0.615026	NaN	-1.33219	1.51153	-0.960975	NaN	-0.116278
	NH12.vcf	0.860635	NaN	-0.00989736	0.568811	1.04625	NaN	NaN	0.944638	NaN	NaN	NaN	NaN	-0.278903	0.722835	NaN	0.177413	NaN	0.93164	NaN	1.58936	NaN	NaN	NaN	NaN	NaN	NaN	NaN	1.43757	NaN	0.471556	NaN	NaN	0.495347	NaN	NaN	NaN	0.900003	NaN	NaN	NaN	1.00719	1.20484	0.761582	1.7103	1.2975	NaN	NaN	NaN
	NH6.vcf	NaN	NaN	NaN	1.13742	-0.877396	NaN	NaN	NaN	NaN	NaN	NaN	NaN	NaN	1.10187	NaN	NaN	NaN	NaN	NaN	1.72725	NaN	NaN	NaN	NaN	NaN	NaN	NaN	NaN	NaN	NaN	NaN	2.2859	1.24474	NaN	NaN	NaN	-0.262617	NaN	NaN	NaN	1.3013	NaN	NaN	1.99228	NaN	1.07658	NaN	0.389664
	NH84T.vcf	NaN	-2.14674	NaN	0.0139226	-2.1825	0.848287	-1.43929	-0.233023	-0.770051	NaN	0.259776	NaN	NaN	0.507902	NaN	-2.74353	-1.31979	NaN	NaN	NaN	NaN	NaN	-0.814354	NaN	-0.116596	NaN	0.50957	0.200785	NaN	NaN	NaN	0.23835	-0.554799	NaN	NaN	0.215839	NaN	-0.683957	-1.40978	0.00918742	-0.335873	0.113096	NaN	0.268081	1.92462	NaN	NaN	NaN
	NH93T.vcf	NaN	NaN	NaN	1.23099	-0.633057	2.874	NaN	1.59505	1.21935	NaN	0.645269	NaN	NaN	1.10866	NaN	NaN	0.5715	NaN	NaN	NaN	NaN	1.47459	1.10596	NaN	NaN	NaN	1.4571	1.71587	NaN	NaN	NaN	2.31595	NaN	NaN	NaN	NaN	NaN	NaN	0.43301	NaN	NaN	1.4248	NaN	NaN	2.68511	NaN	NaN	NaN
	NIHOVCAR3.vcf	NaN	NaN	NaN	1.85936	0.983201	3.77055	NaN	2.64145	2.11747	NaN	2.26088	NaN	NaN	2.12233	NaN	NaN	0.64655	0.339725	NaN	0.0356805	0.902389	1.52011	2.59318	1.03849	2.57828	NaN	1.31804	1.83305	NaN	NaN	NaN	3.60968	1.24474	NaN	0.808266	1.47543	-1.22928	NaN	NaN	2.68965	2.30857	1.7898	0.849045	2.97334	2.90915	NaN	NaN	NaN
	NK92MI.vcf	1.43733	-0.109855	NaN	NaN	1.9352	1.82302	NaN	NaN	NaN	NaN	NaN	NaN	NaN	1.32878	NaN	1.59852	NaN	NaN	NaN	3.6167	NaN	NaN	NaN	NaN	NaN	NaN	NaN	1.7469	NaN	NaN	NaN	NaN	NaN	NaN	NaN	NaN	1.83587	NaN	NaN	NaN	NaN	1.45049	NaN	1.24897	1.49123	NaN	NaN	3.86876
	NKL.vcf	NaN	NaN	NaN	2.60209	0.544628	3.03875	NaN	3.17091	1.61343	NaN	NaN	NaN	NaN	1.36897	NaN	NaN	1.15314	1.06288	NaN	0.720885	1.11329	1.93514	3.22293	0.876638	1.80218	NaN	2.1215	NaN	NaN	NaN	1.36933	3.5021	1.11078	NaN	1.06799	NaN	-0.571302	NaN	NaN	2.04541	2.34547	1.67432	1.74668	NaN	NaN	NaN	NaN	NaN
	NKM1.vcf	0.372841	-1.17533	0.80203	0.0203346	1.70757	1.04458	NaN	NaN	0.240623	0.13667	0.698218	NaN	NaN	0.214525	NaN	2.021	NaN	-0.556025	NaN	0.740078	-0.412597	0.620634	NaN	NaN	NaN	-1.06747	NaN	0.805572	1.36165	-0.179415	NaN	0.472181	1.03803	NaN	-0.197251	1.4268	1.11721	0.153938	-0.608932	0.743175	1.1797	1.37887	NaN	2.78698	2.72011	NaN	NaN	2.23599
	NMB.vcf	NaN	NaN	NaN	NaN	0.382506	NaN	NaN	NaN	NaN	0.522609	NaN	NaN	NaN	0.210868	NaN	NaN	NaN	NaN	NaN	NaN	NaN	NaN	NaN	-0.129238	NaN	NaN	NaN	0.69555	NaN	-0.225138	NaN	NaN	0.110782	0.588431	NaN	NaN	-2.01778	0.3839	NaN	NaN	0.379502	0.330369	NaN	NaN	NaN	NaN	NaN	-0.266733
	NMCG1.vcf	NaN	NaN	-0.814641	-0.134878	NaN	NaN	NaN	NaN	-0.0698328	-0.0453535	NaN	NaN	NaN	NaN	NaN	NaN	NaN	-0.625171	NaN	0.15297	NaN	0.370881	NaN	NaN	NaN	NaN	NaN	0.645968	NaN	NaN	-0.120999	0.293352	NaN	NaN	NaN	NaN	-2.24234	NaN	NaN	NaN	NaN	0.342342	NaN	NaN	1.4155	NaN	NaN	NaN
	NO10.vcf	0.759258	NaN	NaN	-0.522241	-2.00728	0.680063	-0.856018	NaN	NaN	NaN	NaN	0.287571	NaN	-0.202342	NaN	-2.31646	NaN	NaN	-1.10918	NaN	-0.580975	NaN	-0.294682	NaN	0.10255	-1.42352	-0.119247	0.502274	0.25106	NaN	NaN	NaN	1.3953	NaN	NaN	NaN	NaN	NaN	NaN	NaN	0.879931	0.268141	NaN	NaN	2.0211	-0.250628	-0.572271	NaN
	NO11.vcf	NaN	NaN	NaN	-0.134878	-1.78846	NaN	-0.442666	NaN	NaN	NaN	NaN	NaN	NaN	0.0683925	NaN	-2.08373	NaN	NaN	NaN	NaN	NaN	NaN	NaN	-0.228383	NaN	-1.13604	NaN	NaN	0.40184	-0.288725	0.0100995	NaN	-0.0725051	NaN	NaN	NaN	NaN	NaN	-0.667661	NaN	0.0987187	NaN	-0.0060064	NaN	NaN	NaN	NaN	0.326968
	NO36.vcf	NaN	NaN	NaN	2.74344	0.530689	2.98172	NaN	1.67002	2.27678	NaN	2.91091	NaN	NaN	2.18553	1.92742	NaN	1.40231	NaN	0.51885	0.503039	NaN	1.61568	1.35557	0.999495	1.66181	0.23412	1.50957	2.07406	NaN	NaN	NaN	2.55489	1.24474	NaN	NaN	1.51725	-0.90266	NaN	NaN	1.92805	1.56288	NaN	NaN	1.01793	NaN	NaN	NaN	NaN
	NOMO1.vcf	0.181182	NaN	NaN	-0.36631	0.688871	0.91613	NaN	0.371357	NaN	NaN	NaN	NaN	-1.09387	0.14309	NaN	-1.18726	NaN	NaN	NaN	1.1128	NaN	0.413192	NaN	0.00592141	NaN	-0.21742	1.03564	NaN	0.389665	0.930481	NaN	NaN	0.0346509	NaN	NaN	0.508793	-0.619752	NaN	NaN	NaN	1.05223	NaN	NaN	-0.161311	0.909147	NaN	-0.413037	-0.766361
	NOS1.vcf	NaN	NaN	NaN	-0.500011	-0.923689	NaN	NaN	NaN	-0.185974	NaN	-0.558435	NaN	NaN	-0.120525	NaN	0.0284899	NaN	NaN	NaN	-0.0243195	NaN	NaN	NaN	NaN	NaN	-1.37705	NaN	NaN	NaN	NaN	NaN	NaN	-0.00524188	NaN	NaN	NaN	-1.23489	NaN	NaN	0.416298	0.0892996	NaN	NaN	NaN	0.771643	NaN	-0.505854	-0.985463
	NOZ.vcf	-0.077243	NaN	NaN	0.668515	NaN	1.42309	NaN	1.30638	1.03465	-0.141569	1.26476	NaN	NaN	1.36897	NaN	NaN	-0.708608	NaN	-1.0104	-1.15474	NaN	1.28981	-0.258484	NaN	1.36883	-1.3652	0.131743	0.641102	NaN	NaN	NaN	1.5699	-0.198297	NaN	NaN	1.72371	NaN	NaN	-0.864022	0.557363	-0.076098	0.179559	NaN	NaN	0.495552	NaN	NaN	NaN
	NP2.vcf	0.167442	-1.09951	-0.800634	0.0561192	0.628739	NaN	NaN	NaN	NaN	0.353196	-0.461182	NaN	NaN	0.0068541	NaN	-0.928917	NaN	-0.463661	NaN	-0.94442	-0.444709	0.329776	0.049763	NaN	0.412372	-1.29695	NaN	0.583958	0.240089	-0.310099	NaN	0.34665	-0.0117847	NaN	-0.194496	1.12575	-0.776702	0.247512	NaN	NaN	1.08617	1.36659	NaN	NaN	2.23107	NaN	NaN	1.04978
	NP3.vcf	NaN	NaN	NaN	1.46022	NaN	NaN	NaN	NaN	1.65091	NaN	NaN	NaN	NaN	0.492281	NaN	NaN	NaN	NaN	NaN	NaN	NaN	NaN	NaN	NaN	NaN	NaN	NaN	0.924684	NaN	NaN	NaN	NaN	0.375238	NaN	NaN	NaN	NaN	NaN	-0.00419934	NaN	0.689995	0.927304	0.481181	NaN	1.98011	NaN	NaN	NaN
	NP5.vcf	NaN	-3.04868	-1.42227	-0.104259	-2.06762	-1.98147	-2.21887	NaN	-0.365609	NaN	-1.9433	-1.93618	NaN	-0.422578	-1.0208	-3.27074	-3.5999	-2.78797	-2.5531	-2.04269	-2.34918	-0.930047	-2.01754	NaN	NaN	-2.45853	-0.855349	-0.805466	NaN	NaN	NaN	-2.31998	-1.38942	NaN	-2.33501	NaN	-2.21837	NaN	NaN	-1.64749	-1.232	-1.00422	-1.78886	-2.39367	-1.72312	-2.22267	NaN	-0.597463
	NP8.vcf	NaN	NaN	NaN	1.78651	-1.80229	NaN	NaN	NaN	0.328978	NaN	-0.407894	NaN	NaN	0.12577	NaN	NaN	NaN	NaN	NaN	NaN	NaN	0.439187	NaN	NaN	NaN	NaN	NaN	0.816502	0.322551	NaN	NaN	0.315953	0.139493	NaN	NaN	NaN	-2.00031	NaN	NaN	NaN	0.163135	0.489899	NaN	NaN	1.73027	NaN	NaN	NaN
	NTERA2CLD1.vcf	0.975652	NaN	NaN	1.76482	0.0462535	2.79327	NaN	2.17091	1.87647	NaN	2.49717	NaN	NaN	2.42719	1.494	NaN	0.378854	NaN	NaN	NaN	NaN	2.15446	0.8418	0.830283	1.242	-0.198839	1.00393	2.39599	NaN	NaN	NaN	2.30085	0.962337	NaN	NaN	2.26131	-1.35824	NaN	1.45445	1.60612	1.30857	1.36659	NaN	0.936185	2.67526	NaN	0.671214	NaN
	NUDHL1.vcf	NaN	-1.51779	NaN	-0.371218	-0.368784	NaN	0.783977	NaN	1.4394	-0.158916	-0.189671	0.549088	NaN	1.6369	NaN	-2.07581	NaN	NaN	NaN	0.0515781	-0.184395	NaN	NaN	NaN	NaN	NaN	0.169939	NaN	1.72479	1.33996	NaN	1.03406	1.20247	NaN	NaN	NaN	-2.24419	-0.100943	NaN	NaN	1.45008	NaN	NaN	1.45542	NaN	0.215412	NaN	1.43127
	NUDUL1.vcf	NaN	-1.32709	-0.805903	0.939123	-0.108721	NaN	0.487158	0.660429	0.107671	1.209	-0.165177	0.687502	NaN	1.32878	NaN	-1.02576	NaN	NaN	-0.797446	0.683247	NaN	0.744814	NaN	NaN	2.21839	NaN	NaN	0.844194	NaN	-0.102559	NaN	1.59579	0.117906	NaN	-0.112196	0.756721	0.201583	NaN	NaN	NaN	1.13057	0.699768	-0.000129837	1.63561	NaN	NaN	NaN	2.36966
	NUGC2.vcf	NaN	NaN	-0.281025	NaN	NaN	NaN	NaN	NaN	NaN	NaN	NaN	NaN	NaN	NaN	NaN	-1.68231	NaN	NaN	NaN	0.41815	NaN	NaN	0.308266	NaN	NaN	NaN	NaN	NaN	NaN	0.0800106	NaN	NaN	NaN	NaN	0.243715	NaN	-1.99812	NaN	NaN	NaN	NaN	NaN	NaN	0.15705	NaN	NaN	NaN	1.32989
	NUGC3.vcf	NaN	NaN	NaN	-0.715988	-1.3209	NaN	NaN	NaN	-0.576899	NaN	NaN	NaN	NaN	NaN	NaN	-2.8317	NaN	NaN	NaN	-0.678979	-1.05367	-0.447156	NaN	NaN	NaN	-2.12484	-0.33049	-0.289237	NaN	-1.48421	NaN	-1.00293	NaN	-0.390943	NaN	NaN	-3.16118	NaN	-1.28855	-0.140728	NaN	-0.596258	NaN	-0.812349	1.18843	NaN	NaN	-1.25741
	NUGC4.vcf	1.20204	-1.25437	-0.825058	0.847913	0.99136	0.858519	NaN	NaN	0.95339	1.04776	1.98025	NaN	0.140594	1.17837	2.33835	-1.15607	NaN	0.988502	NaN	1.50961	0.736317	1.64564	NaN	0.91241	0.420432	-1.00467	NaN	0.655749	0.414118	-0.0667311	NaN	2.39797	-0.0150451	0.874402	-0.248637	2.2124	1.12016	0.0925371	NaN	2.31334	1.14351	2.08824	0.892114	-0.135368	2.47121	NaN	NaN	0.307813
	NY.vcf	0.0941254	-1.2285	-0.884366	-0.0669392	0.343604	NaN	NaN	0.379198	NaN	0.0677937	-0.384743	NaN	NaN	-0.123425	NaN	-0.525353	NaN	-0.589192	-0.694144	-0.853446	-0.301752	0.243267	NaN	NaN	NaN	-1.11071	NaN	0.520031	0.0270952	-0.390333	NaN	0.0979063	-0.0504306	NaN	-0.316113	1.18518	0.825456	0.0304409	NaN	NaN	1.10503	1.54879	NaN	NaN	2.36186	NaN	NaN	1.03635
	NZM3.vcf	NaN	-1.44205	-1.16144	1.03866	-1.04655	1.06813	NaN	0.77213	0.502229	-0.295897	0.586896	-0.378587	-1.66357	0.768694	-0.354501	-2.66974	-1.01346	-1.28626	-0.832749	-1.51326	-0.603502	0.550481	1.45511	0.033557	0.826071	-2.00007	1.42876	0.607494	-0.618395	-1.12417	NaN	1.66858	-0.656424	NaN	0.990681	-0.299766	-1.2784	-0.531954	NaN	1.49899	0.582571	0.591021	-0.301897	0.884154	0.995348	NaN	-0.328786	-0.887641
	NZM42.vcf	-0.111459	NaN	NaN	0.759444	-0.663689	1.47462	NaN	1.18116	0.764408	NaN	-1.01427	NaN	-1.30209	0.476827	NaN	NaN	-0.182649	-1.00696	NaN	-0.20076	1.27323	-0.148687	1.3031	-0.639994	0.042231	NaN	0.0680598	-0.118994	NaN	-0.703762	-0.435573	1.79305	0.649413	NaN	1.23626	NaN	-1.57278	NaN	NaN	1.27341	0.803496	-0.151647	-0.235919	NaN	1.19897	-0.268973	NaN	0.097331
	NZM7.vcf	NaN	NaN	NaN	0.18165	-0.128181	1.33712	NaN	1.21467	-0.576899	NaN	-0.228018	NaN	NaN	-0.779972	NaN	-1.69579	-1.1668	-0.354298	-1.24641	-0.503776	-0.722414	-0.369416	0.902957	-0.918043	1.65466	NaN	-0.376993	0.69555	-0.527159	NaN	NaN	1.44494	-0.715735	NaN	-0.818464	NaN	-2.81798	NaN	NaN	-0.148765	1.14567	NaN	0.205189	NaN	NaN	NaN	NaN	-0.340327
	NZOV9.vcf	-2.16403	-2.05337	-2.89017	-1.25191	-1.1667	-2.23467	NaN	-1.88006	-2.25725	NaN	-1.89868	NaN	NaN	NaN	NaN	-4.15457	NaN	-3.07423	-1.44258	-1.47169	-0.360645	-2.20781	-2.1997	-2.64769	-1.16453	-2.51434	-2.09163	-2.02722	-2.4914	-0.47225	-1.40953	-1.49682	-1.46049	NaN	-0.736213	NaN	-1.43091	NaN	NaN	NaN	-2.21309	-0.549509	0.0584572	-2.44913	-0.869062	NaN	-1.88116	-0.2852
	OACM51.vcf	NaN	NaN	NaN	NaN	NaN	1.95952	NaN	NaN	NaN	NaN	2.16667	NaN	NaN	NaN	NaN	NaN	NaN	NaN	1.14178	NaN	NaN	NaN	NaN	NaN	NaN	NaN	NaN	2.27046	NaN	NaN	NaN	NaN	NaN	NaN	NaN	NaN	NaN	NaN	NaN	NaN	NaN	1.96383	NaN	NaN	2.81965	NaN	NaN	NaN
	OACP4C.vcf	0.0876414	-1.31149	NaN	-0.232489	1.17121	1.26503	NaN	NaN	NaN	NaN	-0.321866	NaN	NaN	0.266721	NaN	-1.16356	-1.47108	NaN	0.104398	2.39215	NaN	0.529385	NaN	0.278001	NaN	NaN	NaN	NaN	NaN	NaN	0.365039	2.33122	0.272292	NaN	NaN	0.771828	0.739215	0.0304409	NaN	NaN	0.234019	NaN	-0.31379	0.867544	NaN	NaN	NaN	3.1306
	OAW42.vcf	NaN	NaN	NaN	2.78651	-0.099788	3.2787	NaN	3.54128	1.82202	NaN	NaN	NaN	NaN	1.71764	NaN	NaN	1.23502	1.28528	NaN	1.8821	1.62977	1.73942	3.48987	1.48236	3.3003	NaN	2.00393	2.28557	NaN	NaN	NaN	3.60041	1.62637	NaN	1.77008	NaN	-0.517082	1.63797	NaN	2.18658	3.09243	2.17598	2.02962	NaN	3.08051	1.96213	NaN	NaN
	OC314.vcf	-0.0791653	-2.85555	-2.65107	-0.80753	-1.35759	-1.49288	-0.449392	-1.44879	NaN	-0.109213	-0.9512	NaN	-2.82093	-0.389032	NaN	-1.95245	-3.32427	NaN	NaN	1.17566	-1.98592	-1.52317	NaN	-1.2702	-1.50706	NaN	NaN	-0.427667	NaN	-2.37069	-1.0287	-1.90209	-1.95605	-0.446416	-1.04494	-1.71811	-1.84758	-0.690764	-1.30969	NaN	-1.75033	-1.56348	-1.68004	-0.505352	0.721379	NaN	-1.77691	-0.39502
	OC316.vcf	-0.130123	-2.93186	-2.76095	-0.842403	-2.06865	-1.5693	-1.0646	-1.52743	NaN	-0.170366	-0.613788	NaN	-2.89361	-0.447283	NaN	NaN	-3.35432	NaN	NaN	-2.86461	-2.06182	-1.57387	NaN	-2.43761	-1.56024	NaN	NaN	-0.464251	NaN	-2.49721	-1.12482	-1.96906	-2.02235	0.0523254	-1.12455	-1.84402	NaN	-0.721482	-1.39906	NaN	-1.87586	-1.68446	-1.71365	-2.12954	0.635332	NaN	-1.83216	-2.43949
	OCIAML2.vcf	1.53981	0.12461	0.100769	NaN	0.516883	1.6531	1.59836	NaN	NaN	NaN	0.598383	NaN	NaN	NaN	1.89089	0.911019	NaN	NaN	NaN	3.72867	NaN	NaN	NaN	NaN	NaN	NaN	NaN	NaN	NaN	NaN	NaN	NaN	NaN	NaN	NaN	1.11286	2.23428	NaN	NaN	NaN	NaN	1.51227	NaN	3.27193	NaN	NaN	NaN	4.42175
	OCIAML3.vcf	NaN	1.80719	3.71562	1.76123	1.67271	4.84094	2.08416	2.46699	2.94464	2.01821	3.16046	3.12951	-0.551922	3.16415	2.57862	2.70396	1.58582	1.08597	3.22633	4.62246	4.04035	3.11901	1.36361	4.42906	3.35178	3.05094	2.31544	3.26296	4.03656	3.85983	3.56088	4.21653	4.34316	2.62998	2.437	3.24295	2.03031	NaN	2.89433	2.306	3.34796	3.39457	1.84551	2.83394	3.17449	4.15954	1.6337	3.1958
	OCIAML4.vcf	NaN	NaN	NaN	1.01073	-0.530422	1.86366	NaN	NaN	NaN	NaN	0.72544	NaN	NaN	1.34472	NaN	-0.759431	NaN	NaN	NaN	0.23455	NaN	NaN	NaN	NaN	NaN	-0.105017	NaN	1.78933	NaN	1.80774	NaN	NaN	1.04141	NaN	NaN	1.2124	0.48907	NaN	NaN	NaN	1.41436	1.2873	NaN	NaN	2.36714	NaN	NaN	1.40809
	OCIAML5.vcf	3.09413	0.715647	1.18536	NaN	2.43412	NaN	NaN	NaN	NaN	2.05774	1.33116	NaN	NaN	NaN	2.62786	0.769328	NaN	1.13327	NaN	3.088	1.84581	2.48358	NaN	NaN	NaN	1.61119	NaN	NaN	2.08809	3.21032	NaN	3.68941	NaN	NaN	1.56939	3.06866	2.06175	1.84742	NaN	NaN	2.05528	2.35846	NaN	1.77443	2.3992	NaN	NaN	3.88243
	OCIC4P.vcf	-0.889536	-1.93767	-1.07898	-0.981271	-3.42351	-0.97716	NaN	NaN	-0.965352	NaN	-1.95263	NaN	-2.15155	-1.27586	-0.918178	NaN	NaN	-1.79114	NaN	-0.440305	-1.38686	NaN	NaN	-1.89839	NaN	-2.43944	NaN	NaN	NaN	NaN	-1.46236	NaN	-1.37617	NaN	NaN	-1.29252	-2.48684	-0.871964	NaN	NaN	-1.28728	NaN	NaN	-0.333457	NaN	NaN	NaN	-0.450786
	OCIC5X.vcf	-1.11849	NaN	-2.32817	-0.164861	-1.20267	NaN	NaN	NaN	NaN	NaN	NaN	NaN	NaN	-1.45459	NaN	-2.48787	-1.60359	NaN	-0.876142	-2.30041	-0.640612	-1.05868	NaN	-2.0686	NaN	-1.72472	NaN	0.598033	NaN	-2.18521	NaN	NaN	-1.70871	NaN	NaN	NaN	NaN	NaN	-0.865753	NaN	-1.49983	-1.36302	NaN	NaN	0.436139	NaN	NaN	NaN
	OCILY12.vcf	NaN	NaN	NaN	2.13047	-0.0680792	2.46938	NaN	2.29892	2.22641	NaN	1.28656	NaN	NaN	2.0164	1.50316	NaN	0.500161	0.339725	NaN	NaN	0.796711	1.12603	2.6775	0.54649	2.44078	NaN	1.38999	1.33972	NaN	NaN	NaN	3.08491	1.01457	NaN	0.706889	0.937961	-1.23302	NaN	NaN	2.69923	2.09872	1.02684	1.17496	NaN	3.48261	NaN	NaN	NaN
	OCILY132.vcf	NaN	NaN	NaN	3.42152	NaN	3.60063	NaN	2.83274	2.26948	NaN	1.43219	NaN	NaN	1.82535	NaN	NaN	1.64655	NaN	NaN	NaN	NaN	2.26635	2.23271	NaN	NaN	NaN	2.37369	2.53349	NaN	NaN	NaN	2.93161	2.93063	NaN	NaN	NaN	NaN	NaN	NaN	2.42026	2.29407	2.3264	NaN	1.94846	3.18843	NaN	NaN	NaN
	OCILY18.vcf	NaN	NaN	NaN	NaN	-0.711386	NaN	NaN	NaN	NaN	NaN	NaN	NaN	NaN	NaN	NaN	NaN	NaN	NaN	NaN	0.0880015	NaN	NaN	NaN	NaN	NaN	-0.0703906	NaN	1.69555	NaN	2.06465	NaN	NaN	NaN	NaN	0.813804	NaN	1.04474	0.989444	NaN	NaN	NaN	1.54879	NaN	NaN	2.56205	NaN	NaN	1.24023
	OCILY19.vcf	NaN	NaN	NaN	NaN	0.95811	NaN	NaN	NaN	NaN	NaN	NaN	NaN	NaN	NaN	NaN	NaN	NaN	NaN	NaN	1.0717	0.639355	NaN	NaN	NaN	NaN	NaN	NaN	NaN	NaN	NaN	NaN	NaN	NaN	NaN	NaN	NaN	-1.41535	NaN	NaN	NaN	NaN	NaN	NaN	2.01793	NaN	NaN	NaN	1.14753
	OCILY3.vcf	NaN	NaN	NaN	1.10299	-0.633057	NaN	NaN	NaN	NaN	NaN	NaN	NaN	NaN	1.1571	NaN	NaN	NaN	0.325919	NaN	NaN	NaN	NaN	NaN	NaN	NaN	NaN	NaN	1.77861	NaN	NaN	NaN	NaN	1.05502	NaN	NaN	NaN	NaN	NaN	NaN	NaN	1.20321	NaN	NaN	1.21892	3.04204	NaN	0.800807	0.641029
	OCILY7.vcf	1.19505	-0.415201	0.460993	1.72762	NaN	2.37824	NaN	NaN	1.12405	NaN	NaN	NaN	1.13613	1.13614	NaN	NaN	NaN	0.580733	NaN	-0.0337674	NaN	1.51089	NaN	1.25103	NaN	0.0641954	NaN	3.6722	2.53853	NaN	NaN	1.56388	1.02123	1.90808	NaN	NaN	-1.27719	1.175	NaN	NaN	2.49498	2.45916	0.674413	NaN	3.93947	NaN	NaN	NaN
	OCIM1.vcf	0.934345	0.795426	0.312792	NaN	1.4454	NaN	NaN	NaN	NaN	0.91781	0.317289	NaN	NaN	0.754428	NaN	-0.166542	-0.531135	0.389113	NaN	1.06765	0.802084	1.39612	NaN	NaN	NaN	0.912192	1.12832	NaN	1.14153	0.648081	NaN	2.11102	NaN	NaN	0.830547	2.54294	-1.28802	1.02725	NaN	NaN	1.02503	1.41634	NaN	NaN	1.73538	NaN	NaN	1.87558
	OCIM2.vcf	NaN	NaN	0.192345	0.738149	0.0612038	2.05043	NaN	1.44762	NaN	NaN	0.658326	1.52651	NaN	1.17837	NaN	NaN	NaN	NaN	NaN	NaN	0.718426	NaN	NaN	NaN	NaN	-0.160942	NaN	1.90122	1.50312	NaN	NaN	NaN	1.27627	1.78825	NaN	1.29729	NaN	NaN	NaN	NaN	2.09872	1.52131	NaN	NaN	2.58031	NaN	NaN	NaN
	OCIMY7.vcf	NaN	NaN	-0.797111	NaN	-1.47968	1.27185	-0.758289	NaN	-0.0348566	NaN	NaN	NaN	NaN	-0.0763125	NaN	NaN	NaN	NaN	NaN	-1.05062	-0.296733	NaN	NaN	0.198566	NaN	-1.05866	NaN	1.7469	0.29959	NaN	NaN	NaN	NaN	NaN	NaN	0.438806	-1.26445	NaN	NaN	NaN	0.33801	0.403742	NaN	NaN	1.67526	NaN	NaN	NaN
	OCIP5X.vcf	NaN	NaN	NaN	0.582979	NaN	NaN	NaN	NaN	NaN	NaN	NaN	1.23538	NaN	1.89406	NaN	NaN	NaN	NaN	NaN	NaN	NaN	NaN	NaN	0.541813	NaN	NaN	1.14898	1.38782	NaN	NaN	NaN	NaN	0.833603	NaN	NaN	NaN	-1.41535	0.853071	NaN	NaN	1.77805	NaN	NaN	1.73137	NaN	NaN	NaN	NaN
	OCUBM.vcf	NaN	NaN	-1.69575	0.0348666	-0.0100031	-0.0487136	NaN	-0.349093	NaN	NaN	-0.336199	NaN	NaN	-0.834079	NaN	-1.39319	NaN	-1.43759	NaN	-0.739125	NaN	NaN	NaN	NaN	-0.461732	NaN	-0.583122	-0.136101	NaN	NaN	NaN	-0.538357	-0.855059	-0.111659	NaN	NaN	-0.173895	-0.817911	-1.45647	-0.355038	-0.716714	-0.389807	NaN	NaN	-0.0168528	NaN	NaN	1.02967
	OCUG1.vcf	NaN	NaN	NaN	0.568811	-2.08402	NaN	NaN	NaN	NaN	NaN	NaN	NaN	NaN	-0.213272	NaN	-2.30972	NaN	NaN	NaN	NaN	NaN	NaN	NaN	NaN	NaN	NaN	NaN	0.375641	NaN	NaN	NaN	NaN	-0.1187	NaN	NaN	NaN	-2.48606	NaN	NaN	NaN	0.0737364	0.318495	NaN	NaN	1.53954	NaN	NaN	NaN
	OCUM1.vcf	NaN	NaN	NaN	0.791987	-0.222828	2.49576	NaN	1.2915	0.0596303	NaN	-0.265371	NaN	-0.966959	0.0850328	NaN	-0.40923	-0.00679924	-0.50673	NaN	0.181111	-0.129006	0.341985	1.61861	0.0484047	1.49933	NaN	0.345594	0.811027	0.516299	NaN	NaN	2.53708	0.183661	NaN	-0.152513	NaN	-0.171946	NaN	NaN	0.628843	1.36049	0.530414	-0.145641	NaN	1.7405	NaN	NaN	NaN
	OE19.vcf	NaN	NaN	NaN	NaN	-0.598594	2.23806	NaN	1.68451	0.284124	NaN	0.908304	0.796731	NaN	0.328782	1.14673	-1.83827	-0.408416	-0.321779	NaN	NaN	-0.00219123	NaN	1.81768	1.81328	1.59187	-0.758648	0.470041	2.10053	NaN	NaN	NaN	2.31595	NaN	NaN	0.0613845	0.823358	-1.08971	0.262462	-0.316667	1.9337	0.422223	0.915332	0.0508117	2.06394	2.06115	NaN	NaN	NaN
	OE21.vcf	0.635876	-0.694818	-0.323278	1.31127	0.668886	1.44605	NaN	NaN	0.476769	0.5647	1.23348	NaN	-0.501295	0.501186	NaN	-0.574108	NaN	-0.0735776	NaN	NaN	0.246122	1.85131	NaN	NaN	NaN	-0.479575	NaN	NaN	0.830527	0.3927	NaN	1.86344	0.47691	NaN	0.232545	1.99591	-0.129744	0.618606	NaN	NaN	2.2655	1.14071	NaN	NaN	1.35137	NaN	0.205038	1.39211
	OE33.vcf	NaN	NaN	NaN	0.413054	NaN	1.67102	NaN	NaN	0.604213	0.499745	0.33465	NaN	NaN	0.68683	NaN	-1.56961	NaN	NaN	NaN	NaN	0.368328	NaN	NaN	NaN	NaN	NaN	NaN	NaN	1.04927	NaN	NaN	NaN	0.641692	NaN	NaN	NaN	NaN	NaN	NaN	NaN	0.910017	NaN	NaN	NaN	NaN	NaN	NaN	1.71022
	OMC1.vcf	-0.166741	-1.44205	-1.13098	-0.344019	0.398239	NaN	NaN	NaN	NaN	-0.195801	-0.710062	NaN	NaN	-0.277165	NaN	-0.752828	NaN	-0.916937	NaN	-0.21079	0.435632	0.112022	-0.29978	NaN	NaN	-1.32904	NaN	NaN	-0.0434438	-0.61686	-0.288205	-0.0886057	-0.376167	NaN	-0.525772	1.01376	0.379295	-0.23206	NaN	NaN	0.780576	-0.0515016	NaN	0.597241	1.7769	NaN	NaN	1.80505
	OMM1.vcf	NaN	NaN	NaN	0.545504	NaN	1.12876	NaN	NaN	NaN	NaN	1.0792	NaN	NaN	1.40195	NaN	NaN	-0.796232	NaN	NaN	-0.455382	0.344612	1.01109	0.672499	NaN	NaN	-0.497063	NaN	1.21156	0.992929	NaN	NaN	0.647404	0.409796	NaN	NaN	NaN	NaN	NaN	NaN	NaN	0.803496	1.0013	NaN	0.343095	2.16757	NaN	0.556881	-0.0836809
	OMM25.vcf	NaN	NaN	NaN	-0.316299	NaN	NaN	NaN	NaN	NaN	NaN	NaN	NaN	NaN	0.16062	NaN	NaN	NaN	NaN	NaN	NaN	NaN	NaN	NaN	NaN	NaN	NaN	0.23471	NaN	NaN	NaN	NaN	NaN	0.292302	NaN	NaN	NaN	NaN	NaN	NaN	NaN	0.52007	NaN	NaN	1.00505	NaN	0.133962	NaN	NaN
	ONCODG1.vcf	NaN	NaN	NaN	0.759444	1.33631	2.01567	NaN	NaN	NaN	NaN	0.585856	NaN	NaN	1.07503	NaN	NaN	NaN	NaN	NaN	1.58165	NaN	NaN	NaN	NaN	NaN	NaN	NaN	NaN	NaN	NaN	NaN	2.55489	1.1762	NaN	NaN	NaN	-0.221766	NaN	0.424523	NaN	1.27259	NaN	0.827984	2.79092	NaN	1.26734	NaN	0.220553
	ONDA7.vcf	NaN	NaN	-0.543219	0.22728	-0.152575	NaN	NaN	NaN	NaN	NaN	-0.281414	2.28757	NaN	0.373052	NaN	-1.79843	NaN	NaN	NaN	-0.614958	-0.145847	0.898619	NaN	NaN	NaN	NaN	NaN	0.954554	NaN	-0.207529	NaN	NaN	0.300384	NaN	NaN	NaN	-1.98486	0.375749	NaN	NaN	0.391028	0.669288	NaN	2.41966	1.8637	NaN	NaN	NaN
	ONDA8.vcf	NaN	NaN	-0.387941	0.383823	-0.785679	NaN	NaN	NaN	NaN	NaN	-0.276848	NaN	NaN	0.042161	NaN	NaN	NaN	NaN	NaN	-0.48599	0.133464	NaN	NaN	NaN	NaN	-0.880247	NaN	0.670546	NaN	NaN	NaN	0.389954	0.308512	NaN	0.289277	0.42282	-1.21988	NaN	NaN	NaN	1.30493	0.610193	NaN	NaN	1.78217	NaN	NaN	NaN
	ONDA9.vcf	NaN	NaN	0.324257	0.216196	-1.816	NaN	NaN	NaN	0.321405	NaN	-0.220905	NaN	NaN	0.313015	NaN	NaN	NaN	NaN	-0.455155	NaN	-0.0596045	0.707477	NaN	NaN	1.69564	-0.860116	0.536537	0.844194	NaN	NaN	NaN	0.401993	NaN	NaN	NaN	1.31932	NaN	NaN	NaN	NaN	0.276144	1.52586	0.236068	NaN	1.68017	NaN	NaN	NaN
	ONE58.vcf	NaN	NaN	NaN	0.915027	NaN	2.56668	-0.460533	1.49795	0.143947	NaN	-0.112343	NaN	NaN	1.29742	NaN	NaN	-0.391463	-0.263616	NaN	NaN	0.157367	0.712752	1.5528	1.51866	0.781271	NaN	0.227368	0.878141	0.719698	NaN	0.457863	2.97892	0.329035	NaN	0.0613845	NaN	-2.03503	NaN	NaN	0.883657	1.7043	NaN	-0.0886315	1.05728	NaN	NaN	-0.228719	NaN
	ONS76.vcf	2.90555	1.92961	2.03336	3.46583	2.33343	2.05435	3.16004	2.58414	2.89602	2.44922	1.65483	2.18147	1.50198	2.56178	0.427097	1.41659	1.78126	1.21044	2.7894	3.98962	2.90367	0.325729	3.0766	0.709989	2.84855	1.04003	2.64975	2.36357	1.03024	0.598561	2.1149	3.06883	2.78176	2.01413	3.13321	0.065559	2.72931	2.74489	2.57972	2.47684	2.56578	1.11995	2.80208	2.07961	2.72518	1.90225	3.2913	2.92274
	OPM2.vcf	NaN	NaN	NaN	0.711965	-0.363818	NaN	NaN	NaN	0.944638	NaN	0.464315	NaN	NaN	0.972391	NaN	-2.20333	NaN	NaN	NaN	-0.140817	NaN	0.346078	0.87301	NaN	0.420432	NaN	NaN	0.588635	NaN	NaN	NaN	0.319755	-0.0942469	NaN	-0.243313	0.360592	0.114675	NaN	NaN	0.675385	0.14676	1.47664	NaN	0.771704	1.79278	NaN	NaN	NaN
	OS252.vcf	NaN	NaN	NaN	0.363301	-1.18672	NaN	NaN	NaN	NaN	0.531857	NaN	NaN	NaN	0.651701	NaN	NaN	NaN	NaN	NaN	NaN	NaN	NaN	NaN	NaN	NaN	NaN	NaN	1.23337	NaN	NaN	NaN	NaN	0.804574	NaN	NaN	NaN	NaN	NaN	NaN	NaN	1.16314	1.20484	NaN	NaN	2.69502	NaN	NaN	NaN
	OSC19.vcf	NaN	NaN	NaN	-0.183114	NaN	0.764127	NaN	NaN	NaN	NaN	NaN	NaN	NaN	-0.0521664	NaN	-2.2603	-1.57984	NaN	NaN	-0.920172	NaN	NaN	NaN	NaN	NaN	-1.05866	NaN	0.533493	NaN	NaN	NaN	NaN	-0.0312371	NaN	NaN	NaN	NaN	NaN	NaN	NaN	0.156563	0.330369	NaN	NaN	1.66061	NaN	NaN	NaN
	OSC20.vcf	0.474913	-0.905385	-0.522034	0.0760187	0.601772	NaN	-0.0906516	NaN	1.31387	0.386363	0.598383	NaN	NaN	NaN	NaN	-0.853158	NaN	-0.419267	NaN	0.311419	-0.117668	1.58634	NaN	NaN	NaN	-1.27177	NaN	NaN	0.393712	-0.181994	NaN	1.2711	NaN	NaN	0.0191879	1.34168	-2.03073	0.35157	NaN	0.911242	0.290464	0.507765	NaN	-0.105984	0.903387	NaN	NaN	1.13111
	OSRC2.vcf	NaN	NaN	-0.469882	0.0594168	NaN	NaN	NaN	NaN	1.34425	NaN	0.977524	NaN	NaN	0.439972	NaN	NaN	-1.19833	NaN	NaN	-0.597225	NaN	0.744814	NaN	0.165818	0.82875	NaN	NaN	0.985056	NaN	NaN	NaN	1.80899	NaN	NaN	NaN	0.58235	NaN	NaN	NaN	0.922426	NaN	0.789801	NaN	NaN	2.04204	NaN	NaN	0.468684
	OUMS23.vcf	NaN	NaN	NaN	-0.5376	NaN	NaN	NaN	NaN	NaN	NaN	NaN	NaN	NaN	-0.31317	NaN	NaN	NaN	NaN	NaN	-1.07279	NaN	NaN	-0.2611	-0.135091	NaN	NaN	NaN	0.441793	NaN	NaN	NaN	NaN	-0.254549	NaN	NaN	0.341683	NaN	NaN	NaN	NaN	0.0583393	0.158238	NaN	NaN	1.48261	NaN	NaN	NaN
	OV17R.vcf	NaN	NaN	-0.171003	0.18705	-1.21595	NaN	NaN	NaN	0.431228	NaN	NaN	NaN	NaN	NaN	NaN	NaN	NaN	NaN	NaN	NaN	0.150497	0.928993	NaN	NaN	NaN	-0.416644	NaN	1.39599	NaN	NaN	NaN	1.30085	NaN	NaN	NaN	1.12575	-0.923653	NaN	NaN	NaN	0.638714	1.15471	NaN	NaN	2.4403	0.654944	NaN	NaN
	OV56.vcf	NaN	NaN	NaN	2.33905	1.54463	2.58355	0.900769	2.82202	2.61343	NaN	1.95856	NaN	0.593341	2.97033	2.44023	NaN	1.07566	NaN	0.635889	NaN	1.16081	1.85131	1.4128	2.24342	2.96947	0.418545	1.64975	3.4746	1.91525	1.49608	NaN	3.65059	1.5473	NaN	1.17796	1.92665	-0.64619	NaN	NaN	2.24155	1.89353	2.19034	NaN	2.4701	3.10675	NaN	NaN	NaN
	OV7.vcf	NaN	NaN	NaN	2.19428	0.646166	3.22476	NaN	2.71892	2.30638	NaN	1.71631	NaN	NaN	2.17837	2.21282	NaN	0.778462	0.811346	NaN	NaN	1.26084	1.94753	2.75291	3.17907	2.94602	0.219765	1.43157	2.83305	NaN	NaN	NaN	3.88581	1.43627	NaN	1.17796	1.84983	-0.82544	NaN	NaN	2.99731	2.63414	1.91533	1.11633	2.2115	3.21672	NaN	NaN	NaN
	OV90.vcf	NaN	NaN	NaN	1.19428	-1.13519	NaN	NaN	NaN	0.340413	NaN	NaN	NaN	NaN	0.565114	NaN	NaN	NaN	NaN	NaN	-0.5741	NaN	2.09815	NaN	NaN	NaN	NaN	0.545639	1.12071	NaN	NaN	NaN	1.23476	0.467779	NaN	NaN	1.21929	NaN	0.35157	NaN	NaN	0.778051	1.19034	NaN	NaN	2.58953	NaN	NaN	NaN
	OVCA420.vcf	0.277516	-2.21659	-0.504858	NaN	1.24682	0.730851	NaN	-0.346719	NaN	-0.822184	0.613843	NaN	NaN	-0.604292	NaN	0.475267	NaN	-1.26362	NaN	1.39642	-0.935958	-0.284603	-0.849543	NaN	-0.17125	-1.66699	0.53427	NaN	-0.0494177	-0.485253	NaN	0.117625	-0.596747	NaN	0.0143976	2.14529	0.603435	0.212614	NaN	NaN	0.582571	-0.0361699	NaN	0.809466	0.31651	NaN	NaN	1.90319
	OVCA433.vcf	NaN	-1.02497	NaN	NaN	-0.579443	NaN	NaN	NaN	NaN	NaN	NaN	NaN	NaN	NaN	NaN	-0.723412	NaN	NaN	-0.556438	2.60622	NaN	NaN	NaN	0.0887625	NaN	-0.762268	NaN	1.12071	NaN	1.13351	NaN	NaN	NaN	1.01413	NaN	0.569094	1.52885	NaN	NaN	NaN	NaN	1.81183	NaN	1.07399	0.825082	0.606364	0.101202	3.30489
	OVCAR4.vcf	NaN	NaN	NaN	2.70162	0.723334	1.82302	NaN	2.18459	1.68938	NaN	NaN	NaN	NaN	1.65667	NaN	NaN	1.22453	NaN	NaN	NaN	NaN	1.75023	1.66752	NaN	NaN	NaN	1.86073	2.11395	NaN	NaN	NaN	2.67636	1.40108	NaN	NaN	NaN	NaN	NaN	NaN	NaN	1.73825	1.62474	NaN	NaN	2.83054	NaN	NaN	NaN
	OVCAR5.vcf	NaN	-1.12012	NaN	NaN	1.5587	1.02716	-0.357028	0.754176	NaN	NaN	-0.36337	NaN	NaN	NaN	NaN	NaN	NaN	-0.364977	NaN	1.85627	NaN	NaN	NaN	NaN	NaN	NaN	NaN	NaN	NaN	-0.0639379	NaN	NaN	NaN	NaN	NaN	NaN	1.02157	0.312149	NaN	NaN	NaN	NaN	NaN	3.57724	NaN	NaN	NaN	1.38966
	OVCAR8.vcf	NaN	NaN	NaN	1.8709	0.0712575	1.6531	NaN	2.36745	1.11747	NaN	NaN	NaN	NaN	0.997373	NaN	-1.06146	0.51927	NaN	NaN	1.16805	NaN	1.31366	1.04007	NaN	NaN	-0.149929	1.30253	1.41248	NaN	2.00869	0.733738	1.96695	0.693969	NaN	NaN	NaN	0.67644	NaN	NaN	NaN	1.23056	1.19757	NaN	NaN	2.46554	NaN	1.02954	1.33224
	OVISE.vcf	NaN	NaN	NaN	-0.0669392	NaN	NaN	NaN	0.497955	0.208836	NaN	NaN	NaN	-0.958644	NaN	NaN	NaN	NaN	NaN	NaN	NaN	NaN	0.413192	NaN	NaN	NaN	NaN	NaN	0.520031	NaN	NaN	9.23354e-05	0.335062	NaN	NaN	-0.0646953	NaN	-2.2009	NaN	NaN	NaN	NaN	0.342342	NaN	-0.103013	1.68511	NaN	NaN	NaN
	OVK18.vcf	0.266489	NaN	-1.8852	0.676088	-1.44835	0.270138	-0.99582	-0.580946	-0.823973	NaN	NaN	NaN	-2.01186	-1.16201	NaN	NaN	-0.743765	-1.66892	NaN	-0.910973	-1.27903	-0.739455	-0.856479	-1.62552	-0.682871	NaN	0.396149	-0.585448	-0.00553584	-0.621617	NaN	-0.105713	-0.253169	NaN	NaN	NaN	-1.71738	NaN	-1.54447	NaN	-0.00898377	-0.765718	NaN	-1.05615	1.04627	-1.06362	-0.86501	-1.33036
	OVKATE.vcf	NaN	NaN	NaN	2.26105	0.454148	NaN	NaN	NaN	2.54128	NaN	0.380792	NaN	NaN	0.972391	NaN	NaN	-0.360436	NaN	NaN	1.09622	NaN	1.23565	NaN	NaN	NaN	NaN	NaN	1.5608	NaN	NaN	NaN	0.897124	0.899601	NaN	NaN	NaN	0.672934	NaN	NaN	1.7885	0.818981	1.1131	NaN	NaN	1.42372	NaN	NaN	2.14135
	OVMANA.vcf	NaN	NaN	-1.20994	-0.660947	-0.622701	NaN	NaN	NaN	-0.425347	NaN	NaN	NaN	NaN	NaN	NaN	-2.59862	NaN	NaN	NaN	0.149402	NaN	0.95376	NaN	NaN	NaN	NaN	NaN	0.371605	NaN	-0.432089	NaN	1.10773	NaN	NaN	NaN	NaN	-0.79285	-0.490197	NaN	NaN	-0.120069	0.264339	NaN	NaN	1.35923	NaN	NaN	NaN
	OVMIU.vcf	NaN	-1.53132	-1.01142	-0.495523	-0.156888	NaN	-0.71615	NaN	NaN	NaN	NaN	NaN	-1.22098	0.762435	NaN	NaN	NaN	NaN	NaN	0.84353	NaN	NaN	NaN	NaN	NaN	NaN	NaN	1.45882	NaN	NaN	NaN	NaN	-0.209724	NaN	-0.437624	NaN	-0.202807	NaN	NaN	0.404489	-0.0648925	0.318495	NaN	-0.33599	0.584912	NaN	NaN	-0.881585
	OVSAHO.vcf	NaN	NaN	NaN	1.23472	NaN	2.29946	NaN	2.34425	0.65566	NaN	NaN	NaN	NaN	0.465889	NaN	-0.767315	-0.0200961	-0.0993868	NaN	-0.480473	0.253464	0.947528	1.98118	0.0550531	0.963574	NaN	0.794137	1.08063	NaN	NaN	NaN	2.55489	0.449688	NaN	1.25874	NaN	-0.393224	0.476737	NaN	1.14015	1.56724	0.839841	0.477076	0.380036	1.78217	NaN	NaN	NaN
	OVTOKO.vcf	NaN	NaN	NaN	NaN	-1.76605	NaN	NaN	NaN	NaN	NaN	NaN	NaN	NaN	NaN	NaN	NaN	NaN	NaN	NaN	NaN	NaN	NaN	NaN	NaN	NaN	NaN	NaN	NaN	NaN	NaN	NaN	NaN	NaN	NaN	NaN	NaN	NaN	NaN	-0.512788	NaN	NaN	NaN	NaN	NaN	NaN	NaN	0.00122104	NaN
	P12ICHIKAWA.vcf	NaN	-1.01675	NaN	NaN	0.233949	NaN	NaN	NaN	NaN	NaN	NaN	NaN	NaN	NaN	NaN	0.156132	NaN	NaN	NaN	0.819513	NaN	0.562335	0.160924	0.00592141	NaN	-0.939007	NaN	NaN	NaN	NaN	1.64964	1.34665	0.0722143	NaN	NaN	0.534328	1.18351	NaN	NaN	NaN	NaN	NaN	NaN	1.5396	NaN	0.211774	NaN	1.47256
	P2URK562.vcf	NaN	-1.6172	NaN	0.506726	0.585213	2.29598	NaN	1.00099	0.677247	-0.32948	0.792627	-0.0252159	NaN	0.455034	0.239363	-0.437503	-0.876403	-1.07358	-1.0739	0.689452	-0.661257	0.938231	1.16326	0.886486	0.972434	-0.593699	1.44003	0.168921	0.822322	0.86514	-0.537564	2.12027	NaN	NaN	1.33832	1.34168	0.342627	NaN	NaN	2.16983	-0.410806	0.921305	-0.489757	NaN	1.18493	-0.23738	-0.639766	0.392107
	P30OHK.vcf	NaN	-2.12523	NaN	-0.0425379	NaN	NaN	NaN	NaN	NaN	NaN	NaN	NaN	NaN	-1.30425	NaN	NaN	NaN	NaN	NaN	NaN	NaN	NaN	NaN	NaN	-0.824302	-2.46299	NaN	-0.568745	NaN	NaN	NaN	NaN	-1.37743	-0.761442	NaN	-1.12999	NaN	NaN	NaN	NaN	0.380778	-0.897124	NaN	-1.19659	0.351369	NaN	NaN	NaN
	P31FUJ.vcf	NaN	-1.42559	-1.2848	-0.134878	-0.430649	NaN	NaN	NaN	0.0253899	NaN	NaN	NaN	NaN	-0.29528	NaN	-1.39743	NaN	NaN	NaN	0.475971	NaN	0.0307224	NaN	NaN	NaN	-1.62386	NaN	0.215176	NaN	NaN	-0.619899	0.710883	NaN	0.086198	NaN	-0.258229	-0.687689	NaN	NaN	NaN	NaN	-0.0816846	NaN	-0.34859	1.11338	-0.258519	NaN	0.263523
	P32ISH.vcf	0.167442	-1.17779	-0.526296	-0.169094	1.13159	1.28559	NaN	NaN	NaN	1.10872	-0.132699	NaN	NaN	0.270523	NaN	0.307721	NaN	-0.443651	NaN	1.85893	-0.123348	0.777603	NaN	NaN	NaN	-0.805018	NaN	NaN	0.529596	0.159387	NaN	0.808993	0.225371	NaN	-0.0061788	1.77183	0.376441	0.0726375	NaN	NaN	2.07994	0.851201	NaN	NaN	1.27502	NaN	NaN	1.95282
	P3HR1.vcf	NaN	NaN	-0.042995	0.814098	0.0662219	NaN	NaN	NaN	NaN	NaN	NaN	NaN	NaN	0.917714	1.6685	NaN	NaN	NaN	NaN	1.01996	0.488795	NaN	NaN	NaN	NaN	NaN	NaN	NaN	NaN	NaN	NaN	NaN	1.60119	NaN	NaN	NaN	-0.402116	NaN	NaN	NaN	0.615994	NaN	NaN	NaN	NaN	NaN	NaN	0.29404
	P4E6.vcf	NaN	NaN	NaN	0.495516	-0.813265	NaN	NaN	NaN	NaN	NaN	NaN	NaN	NaN	1.15008	NaN	NaN	NaN	NaN	NaN	NaN	NaN	NaN	NaN	NaN	NaN	NaN	NaN	1.75739	NaN	NaN	NaN	NaN	1.12507	NaN	NaN	2.044	NaN	0.672499	NaN	NaN	1.27259	1.64437	NaN	NaN	3.23107	NaN	NaN	NaN
	PA1.vcf	NaN	NaN	NaN	NaN	NaN	1.78349	NaN	NaN	NaN	NaN	0.640943	1.4911	NaN	NaN	NaN	NaN	NaN	NaN	NaN	NaN	NaN	1.51089	NaN	NaN	NaN	NaN	NaN	2.64597	NaN	NaN	NaN	NaN	NaN	NaN	NaN	NaN	NaN	NaN	NaN	NaN	NaN	1.33435	NaN	0.917961	3.21197	NaN	1.01689	NaN
	PACADD119.vcf	NaN	NaN	NaN	0.092814	-0.958696	NaN	NaN	NaN	NaN	NaN	NaN	NaN	NaN	0.68683	NaN	NaN	-1.15077	NaN	NaN	NaN	NaN	NaN	NaN	NaN	NaN	NaN	NaN	NaN	NaN	NaN	NaN	NaN	0.699302	NaN	NaN	1.29729	-1.69585	NaN	NaN	NaN	0.915555	NaN	0.129153	NaN	NaN	NaN	0.00746648	NaN
	PACADD135.vcf	NaN	NaN	NaN	-0.363851	0.912812	1.32761	NaN	NaN	-0.185974	NaN	-0.109779	NaN	NaN	0.225552	NaN	NaN	NaN	NaN	-0.947379	NaN	NaN	NaN	NaN	NaN	0.520834	NaN	NaN	NaN	NaN	NaN	NaN	NaN	0.0931233	NaN	NaN	NaN	NaN	NaN	NaN	NaN	0.499131	NaN	-0.468633	NaN	NaN	NaN	-0.510233	NaN
	PACADD137.vcf	NaN	-1.61901	NaN	0.33106	-2.95375	-0.403659	-0.844157	NaN	-0.527431	NaN	0.0909571	NaN	-1.6533	-0.8811	NaN	-2.81753	-1.20805	-1.3327	NaN	-0.64486	NaN	NaN	NaN	NaN	NaN	-2.0498	-0.360034	-0.319505	NaN	-0.499794	-0.966277	NaN	0.0791503	NaN	NaN	NaN	-1.56933	NaN	-1.16326	NaN	-0.732734	-0.560268	NaN	NaN	0.771643	NaN	NaN	-0.180577
	PACADD159.vcf	1.55762	-0.989001	NaN	NaN	-1.08175	2.98172	0.679192	NaN	0.402979	0.386363	0.462405	1.06301	NaN	0.607758	NaN	NaN	NaN	NaN	NaN	NaN	0.220715	NaN	NaN	NaN	NaN	NaN	1.52299	1.37161	1.09466	0.897441	NaN	1.4346	NaN	NaN	NaN	NaN	-0.682224	0.343599	NaN	NaN	NaN	1.22686	NaN	0.322973	2.49989	0.867489	-0.0387283	NaN
	PACADD161.vcf	NaN	NaN	NaN	-0.82909	-1.92874	NaN	-1.24294	NaN	-0.514794	NaN	NaN	NaN	NaN	-0.323295	NaN	NaN	NaN	NaN	NaN	NaN	NaN	NaN	NaN	NaN	NaN	NaN	NaN	0.497869	NaN	NaN	NaN	NaN	0.00462837	NaN	NaN	NaN	-2.6335	NaN	NaN	NaN	0.196456	0.472251	NaN	NaN	1.63176	NaN	NaN	NaN
	PACADD165.vcf	NaN	NaN	NaN	1.19428	-0.651514	2.00426	NaN	1.82202	NaN	NaN	NaN	NaN	NaN	1.29742	NaN	NaN	0.625692	NaN	NaN	0.309028	NaN	NaN	1.25497	NaN	NaN	-0.0703906	1.53654	1.78933	NaN	1.85983	NaN	1.49349	1.03465	NaN	NaN	NaN	1.07403	NaN	NaN	NaN	1.50329	1.85691	NaN	NaN	2.92073	NaN	1.01689	1.63668
	PACADD188.vcf	NaN	NaN	NaN	0.257259	-1.78568	NaN	-1.21821	NaN	-0.46311	NaN	NaN	NaN	-1.22098	-0.0307019	1.07668	NaN	NaN	NaN	NaN	-1.37143	NaN	0.228081	NaN	NaN	NaN	NaN	NaN	1.72099	NaN	0.292653	NaN	0.80366	0.027925	NaN	NaN	NaN	NaN	NaN	NaN	NaN	0.223677	1.60538	NaN	NaN	1.83054	NaN	-0.935073	-1.31471
	PANC0203.vcf	NaN	NaN	NaN	1.96054	NaN	NaN	NaN	NaN	NaN	NaN	1.76726	NaN	NaN	1.87079	NaN	NaN	NaN	NaN	NaN	0.985191	NaN	NaN	NaN	NaN	NaN	NaN	NaN	NaN	NaN	NaN	NaN	NaN	1.46323	NaN	NaN	NaN	-0.35481	NaN	NaN	NaN	1.94924	NaN	NaN	1.92401	NaN	NaN	NaN	2.55228
	PANC0213.vcf	NaN	NaN	NaN	0.0793622	0.61152	NaN	NaN	NaN	NaN	NaN	NaN	NaN	NaN	0.579189	NaN	-1.75349	-1.18265	NaN	NaN	0.475971	NaN	NaN	NaN	NaN	NaN	NaN	NaN	NaN	NaN	NaN	NaN	NaN	0.611211	NaN	NaN	NaN	NaN	NaN	NaN	1.15987	0.767998	NaN	NaN	NaN	1.5262	NaN	NaN	NaN
	PANC0327.vcf	0.299827	-1.09951	-0.227063	0.921013	1.22214	2.05043	NaN	0.738963	1.27313	0.176003	0.111758	NaN	NaN	0.496727	NaN	-0.862388	-0.303574	0.0177968	NaN	NaN	0.160814	1.85714	0.0530087	NaN	NaN	-0.535651	0.487476	1.36357	0.903661	1.91938	NaN	2.95507	0.651997	NaN	0.153177	2.26843	-1.97596	0.266224	NaN	NaN	1.85046	2.14769	NaN	NaN	2.87493	NaN	NaN	0.288909
	PANC0403.vcf	0.487662	-1.0891	-0.227063	-0.0759844	0.601772	NaN	NaN	NaN	NaN	0.0949511	0.102807	NaN	NaN	0.401949	NaN	-0.89873	NaN	-0.308564	NaN	NaN	0.283211	0.635584	NaN	NaN	NaN	-0.597757	NaN	NaN	0.755703	0.689901	NaN	1.38596	0.495347	NaN	0.139204	2.19873	-1.88849	0.126325	NaN	NaN	1.79837	1.23428	NaN	0.0943144	1.2975	NaN	NaN	0.400691
	PANC0504.vcf	NaN	NaN	NaN	0.636149	0.995912	NaN	NaN	NaN	NaN	NaN	NaN	NaN	NaN	1.0228	NaN	-1.17546	NaN	NaN	NaN	0.172394	NaN	NaN	NaN	NaN	NaN	NaN	NaN	NaN	NaN	0.970009	1.14693	NaN	1.11078	NaN	NaN	NaN	-1.05842	0.825057	NaN	NaN	2.33801	NaN	NaN	1.8076	NaN	NaN	NaN	0.178826
	PANC0813.vcf	NaN	-0.102106	NaN	0.00753899	0.469578	NaN	NaN	NaN	NaN	NaN	NaN	NaN	NaN	0.218191	NaN	-0.862388	NaN	NaN	NaN	-0.649784	NaN	NaN	NaN	NaN	NaN	NaN	NaN	NaN	NaN	NaN	NaN	NaN	1.34149	NaN	NaN	0.828614	-0.384277	0.229039	NaN	NaN	0.5716	NaN	NaN	1.04734	NaN	NaN	NaN	1.42675
	PANC1.vcf	NaN	NaN	NaN	1.8709	NaN	NaN	NaN	NaN	2.19147	NaN	1.76255	NaN	NaN	2.14309	NaN	0.629925	-0.549592	NaN	NaN	1.63255	NaN	1.46566	2.06606	NaN	1.5693	NaN	1.3656	1.81103	NaN	NaN	NaN	1.60968	1.37524	NaN	NaN	2.40308	NaN	NaN	NaN	1.7885	1.47849	1.55807	0.908602	NaN	2.75599	NaN	0.844862	NaN
	PANC1005.vcf	NaN	NaN	NaN	1.85363	NaN	NaN	NaN	NaN	2.09148	NaN	2.04737	NaN	NaN	2.45287	NaN	NaN	NaN	NaN	NaN	NaN	NaN	1.93514	NaN	NaN	1.87784	NaN	NaN	1.97278	NaN	NaN	NaN	2.11762	1.63657	NaN	NaN	1.89322	NaN	NaN	NaN	1.96227	1.68053	2.11995	NaN	NaN	3.35137	NaN	NaN	NaN
	PANFR0069.vcf	NaN	NaN	NaN	2.51802	1.43239	3.53351	NaN	3.01619	2.72891	NaN	2.11776	NaN	NaN	2.69703	2.68926	NaN	1.20377	0.87024	NaN	0.853946	1.35247	2.1473	3.20357	2.25103	3.21371	0.678304	1.88364	3.24071	NaN	NaN	NaN	3.56388	1.49999	NaN	1.23626	1.92665	-0.559428	NaN	NaN	3.13363	2.67114	2.09273	1.63273	2.52421	3.4155	NaN	NaN	NaN
	PANFR0233.vcf	NaN	NaN	NaN	1.24594	1.17224	3.16006	NaN	2.57691	1.27678	1.41175	NaN	NaN	NaN	NaN	NaN	NaN	0.598341	0.65646	NaN	NaN	1.08027	1.52011	2.79576	1.24342	1.77093	NaN	1.5548	2.04807	NaN	NaN	NaN	3.62842	NaN	NaN	0.947428	NaN	-1.02858	NaN	NaN	1.65193	1.55422	1.7898	0.953515	NaN	3.13346	1.32121	NaN	NaN
	PANFR0368.vcf	NaN	NaN	NaN	1.4472	-1.13519	3.32998	NaN	2.33659	1.65566	NaN	2.03218	NaN	NaN	1.75976	1.67884	-0.343076	0.158125	0.367739	NaN	NaN	0.458783	1.42181	2.57596	0.906386	2.1058	NaN	0.788724	1.19721	NaN	NaN	NaN	3.23476	0.793124	NaN	0.422544	1.16509	-1.55046	NaN	NaN	2.42026	2.09872	1.35038	0.52288	NaN	2.67526	NaN	NaN	NaN
	PANFR0402.vcf	NaN	NaN	NaN	2.71197	-0.300253	3.02716	NaN	3.04085	3.5296	NaN	1.94783	NaN	NaN	2.38537	2.16843	NaN	1.43823	1.08597	NaN	0.727254	1.50185	1.99815	3.1656	2.20595	3.11885	1.43503	1.97905	2.97278	NaN	NaN	NaN	3.71588	1.53771	NaN	1.8138	1.62287	0.470692	NaN	NaN	3.29869	2.63414	1.91533	1.4689	1.29527	2.75599	NaN	NaN	NaN
	PANFR0420.vcf	NaN	NaN	NaN	0.392114	NaN	2.874	-1.03361	1.24062	1.31137	NaN	0.720867	NaN	NaN	0.96006	NaN	NaN	-0.878838	-0.552292	NaN	NaN	-0.291698	0.341985	1.13547	0.514068	1.54266	NaN	-0.0240246	0.800139	NaN	NaN	NaN	2.93744	1.23696	NaN	-0.338754	0.887727	-1.36678	NaN	NaN	1.5102	1.43013	0.868411	-0.60071	NaN	1.95607	NaN	NaN	NaN
	PATU8902.vcf	NaN	-0.140444	NaN	NaN	-0.14825	NaN	NaN	NaN	0.997967	1.01173	NaN	NaN	NaN	NaN	NaN	NaN	NaN	NaN	NaN	NaN	NaN	NaN	NaN	NaN	NaN	NaN	NaN	NaN	0.836023	NaN	NaN	NaN	NaN	NaN	NaN	0.995909	-1.43823	NaN	0.458773	NaN	NaN	NaN	NaN	1.71554	NaN	0.884767	0.979572	1.18835
	PATU8988S.vcf	NaN	NaN	NaN	NaN	-0.757556	NaN	NaN	NaN	NaN	NaN	NaN	NaN	NaN	NaN	NaN	NaN	NaN	NaN	NaN	0.0317333	NaN	NaN	NaN	NaN	NaN	NaN	NaN	1.73648	NaN	NaN	NaN	NaN	NaN	NaN	NaN	NaN	NaN	NaN	NaN	NaN	NaN	1.35846	NaN	1.87631	2.78747	NaN	NaN	NaN
	PATU8988T.vcf	NaN	NaN	NaN	0.660981	0.19221	2.99295	NaN	2.39899	0.827372	NaN	NaN	NaN	NaN	NaN	NaN	-1.29207	0.224526	0.27198	NaN	-0.0375294	0.555291	1.41319	2.33435	0.813276	1.49082	NaN	1.06152	1.59803	NaN	NaN	NaN	3.26376	NaN	NaN	0.681353	NaN	-1.40875	NaN	NaN	1.70888	1.13057	1.2873	0.796957	1.82447	2.80884	NaN	NaN	NaN
	PC14.vcf	NaN	NaN	NaN	0.711965	-0.318335	0.662029	NaN	0.489443	-0.0898506	-0.12401	NaN	NaN	NaN	-0.0491195	NaN	-2.13032	-0.730344	NaN	NaN	NaN	NaN	0.198179	-0.112577	NaN	NaN	NaN	0.220063	0.593326	NaN	NaN	NaN	1.80899	-0.106525	NaN	-0.380574	NaN	-1.46393	NaN	NaN	NaN	0.0400771	0.342342	NaN	NaN	1.87493	NaN	NaN	-0.753155
	PC3.vcf	NaN	NaN	NaN	0.491056	0.231129	3.13496	NaN	1.32141	1.72891	NaN	1.59002	NaN	NaN	0.923687	NaN	NaN	0.143226	NaN	NaN	-0.00331364	NaN	1.15446	0.733682	NaN	NaN	NaN	1.08787	1.53349	NaN	NaN	NaN	2.42638	NaN	NaN	NaN	NaN	NaN	NaN	NaN	1.44423	NaN	1.53957	NaN	NaN	2.89765	1.06341	NaN	NaN
	PC9.vcf	NaN	NaN	-1.24269	1.12585	NaN	NaN	NaN	0.0315553	-0.420838	1.28645	NaN	-0.0036598	NaN	0.450714	NaN	NaN	NaN	NaN	NaN	NaN	NaN	0.944423	NaN	NaN	NaN	NaN	NaN	0.0971978	NaN	NaN	NaN	0.659397	-0.548063	0.00195184	-0.647644	NaN	NaN	NaN	NaN	NaN	-0.401927	-0.226501	NaN	NaN	1.0903	-0.359802	NaN	NaN
	PCI15A.vcf	NaN	NaN	-0.165548	0.786512	0.389827	2.46938	NaN	NaN	NaN	NaN	0.296727	NaN	0.868654	0.847892	NaN	0.963114	NaN	NaN	NaN	2.3302	NaN	NaN	NaN	NaN	NaN	NaN	NaN	NaN	NaN	NaN	NaN	NaN	0.532944	NaN	NaN	NaN	0.759522	NaN	NaN	NaN	0.783104	NaN	NaN	1.62407	NaN	NaN	NaN	2.57209
	PCI30.vcf	0.372841	-0.245015	NaN	0.0760187	1.27177	NaN	NaN	NaN	NaN	NaN	0.741559	NaN	NaN	0.192721	NaN	0.0278077	NaN	NaN	NaN	2.33365	NaN	NaN	NaN	NaN	NaN	-1.07913	0.564017	0.901225	NaN	0.678163	NaN	1.31595	0.244736	0.66315	NaN	0.161774	0.85164	NaN	-0.641629	NaN	0.169738	1.36252	-0.00307111	1.36487	0.521784	NaN	NaN	2.92072
	PCI38.vcf	NaN	NaN	-0.528422	NaN	-0.138105	NaN	NaN	NaN	NaN	NaN	NaN	NaN	NaN	NaN	NaN	-0.336908	NaN	NaN	NaN	0.808215	NaN	0.6256	0.192789	NaN	NaN	NaN	NaN	NaN	NaN	NaN	NaN	0.619022	NaN	NaN	NaN	NaN	-0.44792	NaN	NaN	NaN	NaN	NaN	NaN	NaN	NaN	NaN	0.00122104	2.29159
	PCI4B.vcf	NaN	NaN	NaN	1.26866	0.161455	1.37089	NaN	NaN	0.65566	0.522609	0.0531042	NaN	NaN	1.60296	1.3969	-1.63785	NaN	NaN	-0.476458	1.81408	NaN	NaN	NaN	NaN	NaN	-0.787359	1.00393	1.06752	0.80875	1.10494	NaN	1.59579	0.236959	0.966032	NaN	NaN	1.65396	NaN	NaN	NaN	0.532781	1.68954	NaN	NaN	0.938293	NaN	NaN	1.88863
	PCI6A.vcf	NaN	NaN	-0.281025	1.63123	1.02949	2.08006	NaN	1.39104	0.898834	NaN	1.07628	1.16394	NaN	0.882381	1.29794	-0.464424	-0.759706	-0.00968398	NaN	2.4937	0.264547	1.01761	NaN	0.251034	1.09286	NaN	NaN	NaN	0.863821	0.292653	NaN	1.80366	NaN	NaN	NaN	NaN	1.10339	NaN	0.0243698	NaN	NaN	0.874193	0.822766	3.74844	NaN	NaN	NaN	4.46114
	PCM6.vcf	NaN	NaN	NaN	0.495516	NaN	NaN	NaN	NaN	NaN	NaN	NaN	NaN	NaN	0.414512	NaN	NaN	NaN	NaN	NaN	-0.418351	0.147074	NaN	NaN	NaN	1.76579	NaN	NaN	NaN	0.468566	NaN	NaN	NaN	0.304443	NaN	NaN	NaN	-1.96249	NaN	NaN	NaN	0.33801	NaN	NaN	2.59001	NaN	NaN	NaN	3.07312
	PEA1.vcf	NaN	NaN	0.930479	0.351126	0.381463	NaN	NaN	NaN	NaN	NaN	0.320744	NaN	NaN	1.66165	NaN	NaN	NaN	NaN	-0.127253	NaN	NaN	NaN	NaN	NaN	0.993321	NaN	NaN	1.28557	NaN	NaN	NaN	NaN	0.576445	NaN	NaN	1.08744	NaN	NaN	NaN	NaN	0.910017	1.02684	NaN	NaN	2.47405	NaN	0.364236	NaN
	PECAPJ15.vcf	NaN	NaN	NaN	NaN	-0.252687	NaN	NaN	NaN	NaN	NaN	NaN	0.253801	NaN	NaN	NaN	-1.29207	NaN	NaN	NaN	1.40448	NaN	NaN	-0.314967	NaN	NaN	NaN	NaN	NaN	NaN	NaN	NaN	NaN	NaN	NaN	NaN	0.399169	-1.52015	-0.294682	-0.737388	NaN	NaN	NaN	NaN	NaN	NaN	NaN	NaN	0.589651
	PECAPJ34CLONEC12.vcf	NaN	-1.31149	-0.611002	-0.216218	0.562244	1.60924	0.236305	NaN	-0.0230069	0.014966	-0.0916962	0.623807	NaN	1.24039	NaN	-1.05503	-1.60064	NaN	-0.883249	NaN	0.92273	NaN	NaN	NaN	NaN	-0.856733	0.298673	0.960603	0.498758	0.253802	NaN	0.955072	NaN	NaN	NaN	1.01376	-2.13242	-0.0564573	NaN	NaN	1.32321	1.00765	-0.394409	-0.161311	2.06758	0.461065	NaN	NaN
	PECAPJ41CLONED2.vcf	0.303579	-1.32709	0.415322	-0.261851	1.078	NaN	NaN	NaN	0.0754668	0.98926	-0.132699	NaN	NaN	0.344724	NaN	-0.457132	NaN	-0.563462	NaN	0.168055	-0.123348	0.702222	NaN	NaN	NaN	-0.736733	NaN	NaN	2.25474	0.358575	NaN	0.880184	0.329035	NaN	-0.0646953	1.92665	-0.132418	0.0759351	NaN	NaN	1.47849	0.752046	NaN	NaN	2.21672	NaN	NaN	1.23858
	PECAPJ49.vcf	NaN	NaN	0.351369	1.12355	NaN	NaN	NaN	NaN	1.18459	1.15442	NaN	NaN	NaN	2.1571	NaN	-1.00923	NaN	NaN	NaN	0.159416	NaN	NaN	NaN	NaN	NaN	NaN	NaN	NaN	1.39371	NaN	NaN	NaN	1.25256	NaN	NaN	NaN	NaN	NaN	0.576056	NaN	1.24444	NaN	NaN	2.08412	NaN	NaN	NaN	2.10483
	PEER.vcf	NaN	NaN	NaN	0.819679	-0.663689	NaN	0.37201	NaN	NaN	NaN	NaN	NaN	0.00837893	0.847892	NaN	NaN	NaN	NaN	NaN	0.966233	NaN	NaN	NaN	NaN	NaN	NaN	NaN	NaN	NaN	NaN	NaN	NaN	1.08962	NaN	NaN	NaN	-0.198986	NaN	NaN	NaN	1.16974	NaN	NaN	0.720796	1.69502	NaN	NaN	NaN
	PEO1.vcf	1.82245	0.62711	NaN	1.94826	-0.693684	1.55832	NaN	NaN	NaN	NaN	0.854723	NaN	NaN	1.48785	1.59811	NaN	NaN	NaN	NaN	NaN	NaN	NaN	NaN	NaN	NaN	NaN	NaN	1.87814	NaN	NaN	NaN	NaN	1.52819	NaN	NaN	1.23316	NaN	NaN	NaN	NaN	1.35296	1.26434	NaN	NaN	2.39112	NaN	NaN	NaN
	PEO4.vcf	2.5135	1.05364	NaN	2.23099	-0.178262	1.98172	NaN	NaN	NaN	NaN	1.17916	NaN	NaN	1.87079	2.12536	-0.0224655	NaN	NaN	NaN	NaN	NaN	NaN	NaN	NaN	NaN	NaN	NaN	2.21156	NaN	NaN	NaN	NaN	2.0482	NaN	NaN	NaN	NaN	NaN	NaN	NaN	1.63414	1.84551	NaN	NaN	3.08051	NaN	NaN	NaN
	PF382.vcf	NaN	NaN	-0.542167	0.40674	-2.05658	-0.416445	NaN	NaN	-0.443241	NaN	-0.539502	NaN	NaN	-0.783643	NaN	-1.27374	-1.17672	NaN	-1.15247	-1.70168	-0.961549	0.529385	NaN	NaN	-0.361883	-2.03491	NaN	-0.382984	NaN	-1.35077	NaN	-0.72706	-0.770777	-0.626792	NaN	NaN	-3.14141	NaN	NaN	-0.180474	-0.674946	-0.667642	0.510243	-0.141174	0.504243	NaN	NaN	-1.46402
	PFEIFFER.vcf	NaN	NaN	0.971955	1.24594	NaN	NaN	NaN	NaN	NaN	NaN	0.980254	NaN	NaN	1.47025	NaN	NaN	NaN	NaN	NaN	2.21353	NaN	NaN	NaN	NaN	NaN	NaN	NaN	NaN	NaN	NaN	NaN	NaN	1.61625	NaN	NaN	NaN	NaN	NaN	NaN	NaN	1.81898	2.07931	NaN	1.36762	NaN	NaN	NaN	0.83679
	PFSK1.vcf	NaN	-0.558001	NaN	NaN	NaN	NaN	NaN	NaN	NaN	NaN	NaN	1.59064	NaN	NaN	NaN	NaN	NaN	NaN	NaN	NaN	NaN	NaN	NaN	NaN	NaN	NaN	NaN	1.60749	NaN	NaN	NaN	NaN	1.04141	NaN	NaN	NaN	-1.1602	NaN	1.23452	NaN	NaN	1.56741	NaN	2.34851	2.85256	NaN	NaN	NaN
[truncated: 463 more rows]
[truncated: 52 more columns]
