# Supplementary material for: GenoPipe: identifying the genotype of origin within (epi)genomic datasets
Source: Nucleic Acids Res. 2023 Nov 2;51(22):12054–68. doi: 10.1093/nar/gkad950 (PMC10711449; doi:10.1093/nar/gkad950)
Supplement: gkad950_Supplemental_Files [file gkad950_supplemental_files.zip › Supplementary_Table_1_SyntheticEpitope.xlsx]

## Sheet: Supplementary Table 1
## Supplementary Table 1: Synthetic epitope simulation results.
# Synthetic backgrounds were constructed by inserting a four random synthetic "epitopes" of varying lengths (R500, R100, R50, and R20=20bp long) adjacent to either the Reb1, Rap1, or Sua7 gene targets in yeast (sacCer3) or the CTCF, POLR2H, or YY1 gene targets in human (hg19). One thousand paired-end datasets were then simulated from these synthetic genomes at each of a variety of read depths (e.…
GenomeBuild	Target	Epitope	Depth	N_SimulationsOfSuccessfulID
sacCer3	Rap1	R500	10K	295
sacCer3	Rap1	R500	100K	976
sacCer3	Rap1	R500	1M	1000
sacCer3	Rap1	R500	10M	1000
sacCer3	Reb1	R500	10K	303
sacCer3	Reb1	R500	100K	965
sacCer3	Reb1	R500	1M	1000
sacCer3	Reb1	R500	10M	1000
sacCer3	Sua7	R500	10K	307			Targets
sacCer3	Sua7	R500	100K	979		yeast	Rap1
sacCer3	Sua7	R500	1M	1000		yeast	Reb1
sacCer3	Sua7	R500	10M	1000		yeast	Sua7
sacCer3	Rap1	R100	10K	139
sacCer3	Rap1	R100	100K	763		human	CTCF
sacCer3	Rap1	R100	1M	1000		human	POLR2H
sacCer3	Rap1	R100	10M	1000		human	YY1
sacCer3	Reb1	R100	10K	150
sacCer3	Reb1	R100	100K	801
sacCer3	Reb1	R100	1M	1000
sacCer3	Reb1	R100	10M	1000
sacCer3	Sua7	R100	10K	133
sacCer3	Sua7	R100	100K	751
sacCer3	Sua7	R100	1M	1000
sacCer3	Sua7	R100	10M	1000
sacCer3	Rap1	R50	10K	77
sacCer3	Rap1	R50	100K	516
sacCer3	Rap1	R50	1M	999
sacCer3	Rap1	R50	10M	1000
sacCer3	Reb1	R50	10K	63
sacCer3	Reb1	R50	100K	530
sacCer3	Reb1	R50	1M	999
sacCer3	Reb1	R50	10M	1000
sacCer3	Sua7	R50	10K	77
sacCer3	Sua7	R50	100K	525
sacCer3	Sua7	R50	1M	1000
sacCer3	Sua7	R50	10M	1000
hg19	CTCF	R500	100K	13
hg19	CTCF	R500	1M	133
hg19	CTCF	R500	10M	787
hg19	CTCF	R500	20M	934
hg19	CTCF	R500	50M	998
hg19	POLR2H	R500	100K	20
hg19	POLR2H	R500	1M	127
hg19	POLR2H	R500	10M	765
hg19	POLR2H	R500	20M	954
hg19	POLR2H	R500	50M	1000
hg19	YY1	R500	100K	13
hg19	YY1	R500	1M	134
hg19	YY1	R500	10M	749
hg19	YY1	R500	20M	947
hg19	YY1	R500	50M	998
hg19	CTCF	R100	100K	4
hg19	CTCF	R100	1M	66
hg19	CTCF	R100	10M	445
hg19	CTCF	R100	20M	728
hg19	CTCF	R100	50M	961
hg19	POLR2H	R100	100K	7
hg19	POLR2H	R100	1M	73
hg19	POLR2H	R100	10M	481
hg19	POLR2H	R100	20M	741
hg19	POLR2H	R100	50M	968
hg19	YY1	R100	100K	8
hg19	YY1	R100	1M	74
hg19	YY1	R100	10M	479
hg19	YY1	R100	20M	740
hg19	YY1	R100	50M	958
hg19	CTCF	R50	100K	6
hg19	CTCF	R50	1M	28
hg19	CTCF	R50	10M	283
hg19	CTCF	R50	20M	490
hg19	CTCF	R50	50M	836
hg19	POLR2H	R50	100K	2
hg19	POLR2H	R50	1M	39
hg19	POLR2H	R50	10M	291
hg19	POLR2H	R50	20M	472
hg19	POLR2H	R50	50M	811
hg19	YY1	R50	100K	5
hg19	YY1	R50	1M	34
hg19	YY1	R50	10M	293
hg19	YY1	R50	20M	484
hg19	YY1	R50	50M	791
