# Supplementary material for: GenoPipe: identifying the genotype of origin within (epi)genomic datasets
Source: Nucleic Acids Res. 2023 Nov 2;51(22):12054–68. doi: 10.1093/nar/gkad950 (PMC10711449; doi:10.1093/nar/gkad950)
Supplement: gkad950_Supplemental_Files [file gkad950_supplemental_files.zip › Supplementary_Table_2_ContaminationEpitope.xlsx]

## Sheet: Supplementary Table 2
## Supplementary Table 2: Synthetic epitope contamination simulation results.
# Sensitivity to detection of contaminating strain backgrounds was measured by sub-sampling reads from the datasets generated for the results in Supplementary Table 1 from two different backgrounds, "StrainA" and "StrainB" (corresponding to Rap1-R500 and Reb1-R500 for yeast or CTCF-R500 and POLR2H-R500 for human) at varying percentages. One thousand paired-end datasets were then simulated from th…
Ref Genome	Num Simulated Reads	Name StrainA	Percent StrainA	Name StrainB	Percent StrainB	Num Identify StrainA	Num Identify StrainB	Num Identify Both
sacCer3	1M	Rap1-R500	10	Reb1-R500	90	952	1000	952
sacCer3	1M	Rap1-R500	20	Reb1-R500	80	999	1000	999
sacCer3	1M	Rap1-R500	30	Reb1-R500	70	1000	1000	1000
sacCer3	1M	Rap1-R500	40	Reb1-R500	60	1000	1000	1000
sacCer3	1M	Rap1-R500	50	Reb1-R500	50	1000	1000	1000
sacCer3	1M	Rap1-R500	60	Reb1-R500	40	1000	1000	1000
sacCer3	1M	Rap1-R500	70	Reb1-R500	30	1000	1000	1000
sacCer3	1M	Rap1-R500	80	Reb1-R500	20	1000	999	999
sacCer3	1M	Rap1-R500	90	Reb1-R500	10	1000	969	969
hg19	50M	CTCF-R500	10	POLR2H-R500	90	537	997	535
hg19	50M	CTCF-R500	20	POLR2H-R500	80	775	995	771
hg19	50M	CTCF-R500	30	POLR2H-R500	70	883	991	875
hg19	50M	CTCF-R500	40	POLR2H-R500	60	949	984	935
hg19	50M	CTCF-R500	50	POLR2H-R500	50	982	974	957
hg19	50M	CTCF-R500	60	POLR2H-R500	40	992	937	930
hg19	50M	CTCF-R500	70	POLR2H-R500	30	995	885	881
hg19	50M	CTCF-R500	80	POLR2H-R500	20	998	760	759
hg19	50M	CTCF-R500	90	POLR2H-R500	10	998	506	505
