# Supplementary material for: GenoPipe: identifying the genotype of origin within (epi)genomic datasets
Source: Nucleic Acids Res. 2023 Nov 2;51(22):12054–68. doi: 10.1093/nar/gkad950 (PMC10711449; doi:10.1093/nar/gkad950)
Supplement: gkad950_Supplemental_Files [file gkad950_supplemental_files.zip › Supplementary_Table_3_ENCODE_EpitopeID.xlsx]

## Sheet: Supplementary Table 3
##Supplementary Table 3: ENCODE eGFP and 3xFLAG EpitopeID results.
# ENCODE samples with eGFP and 3xFLAG epitopes inserted near target genes were downloaded and run through EpitopeID using a tagDB built with the eGFP and 3xFLAG sequences included. These results were compared against the ENCODE metadata to confirm both the presence identification of the epitope and the proper localization of the target (in the paired end samples)
File		Paired	Status	Assay	Tag_Method	Tags_In_Background	EpitopeID_Tag_Hit_Counts	Target	EpitopeID_Target_Hits	EpitopeID_Target_Rank	EpitopeID_Tag_Presence	EpitopeID_Tag_Localized	Check Sequence Similarity	Mislocalization_Notes	Mate_File	ENCLB	Date	Read_Count	Read_Length	ENCBS	ENCGM	biosampletype	Cell_Line	ENCGM_Lab	ENCGM_Description
ENCFF588QLY	548	paired-end	released	ChIP-seq	site-specific recombination	eGFP	eGFP:89	/targets/AEBP2-human/	AEBP2	1	Identified	Localized		-	/files/ENCFF305TCY/	/libraries/ENCLB930DBM/	2016-04-01T01:02:10.515689+00:00	32461005	101	/biosamples/ENCBS638MCL/	/genetic-modifications/ENCGM338XKC/	/biosample-types/cell_line_EFO_0001182/	HEK293	/labs/michael-snyder/	This construct contains an eGFP N-terminal tag to AEBP2 under control of a CMV promoter, introduced to expression vector pcDNA5/FRT as part of Thermo Fisher's Flp-In system. It is stably integrated at the introduced FLP recombinase target (FRT) site in the host genome.
ENCFF769KWF	696	paired-end	released	ChIP-seq	site-specific recombination	eGFP	eGFP:30	/targets/AEBP2-human/	AEBP2	1	Identified	Localized		-	/files/ENCFF967IDB/	/libraries/ENCLB794OJY/	2016-08-24T04:27:20.204025+00:00	31776109	101	/biosamples/ENCBS715MMR/	/genetic-modifications/ENCGM338XKC/	/biosample-types/cell_line_EFO_0001182/	HEK293	/labs/michael-snyder/	This construct contains an eGFP N-terminal tag to AEBP2 under control of a CMV promoter, introduced to expression vector pcDNA5/FRT as part of Thermo Fisher's Flp-In system. It is stably integrated at the introduced FLP recombinase target (FRT) site in the host genome.
ENCFF151IBJ	1013	paired-end	released	ChIP-seq	site-specific recombination	eGFP	eGFP:108	/targets/AEBP2-human/	AEBP2	1	Identified	Localized		-	/files/ENCFF113SKG/	/libraries/ENCLB885RXU/	2016-04-01T00:59:28.559078+00:00	43291160	101	/biosamples/ENCBS715MMR/	/genetic-modifications/ENCGM338XKC/	/biosample-types/cell_line_EFO_0001182/	HEK293	/labs/michael-snyder/	This construct contains an eGFP N-terminal tag to AEBP2 under control of a CMV promoter, introduced to expression vector pcDNA5/FRT as part of Thermo Fisher's Flp-In system. It is stably integrated at the introduced FLP recombinase target (FRT) site in the host genome.
ENCFF249HAL	918	paired-end	released	ChIP-seq	CRISPR	eGFP	eGFP:156|3xFLAG:190	/targets/ARID3B-human/	ARID3B|ARID3B|chr11:93208001-93209001	1	Identified	Localized		Possible contamination	/files/ENCFF321CXG/	/libraries/ENCLB847HHX/	2019-01-17T21:11:03.645052+00:00	38158866	100	/biosamples/ENCBS572HVN/	/genetic-modifications/ENCGM468EVI/	/biosample-types/cell_line_EFO_0002067/	K562	/labs/michael-snyder/	-
ENCFF091NPX	1917	paired-end	released	ChIP-seq	CRISPR	eGFP	eGFP:155|3xFLAG:164	/targets/ARID3B-human/	ARID3B|chr11:76434001-76435001|HOXA13|HOXA13|ADD2	1	Identified	Localized		Hox Contamination	/files/ENCFF434JYJ/	/libraries/ENCLB337PEN/	2019-01-17T21:05:55.058746+00:00	33056069	100	/biosamples/ENCBS555NHT/	/genetic-modifications/ENCGM468EVI/	/biosample-types/cell_line_EFO_0002067/	K562	/labs/michael-snyder/	-
ENCFF518RFF	1936	paired-end	released	ChIP-seq	CRISPR	eGFP	eGFP:158|3xFLAG:191	/targets/ARID3B-human/	ARID3B	1	Identified	Localized		-	/files/ENCFF293PHG/	/libraries/ENCLB226YSC/	2019-01-17T21:00:39.017518+00:00	37766974	100	/biosamples/ENCBS804OQW/	/genetic-modifications/ENCGM468EVI/	/biosample-types/cell_line_EFO_0002067/	K562	/labs/michael-snyder/	-
ENCFF036FBG	913	paired-end	released	ChIP-seq	CRISPR	eGFP	eGFP:80|3xFLAG:141	/targets/ARID4B-human/	ARID4B|ARID4B	1	Identified	Localized		-	/files/ENCFF863MPE/	/libraries/ENCLB670YPO/	2018-12-21T00:04:05.658761+00:00	39869007	100	/biosamples/ENCBS170UXE/	/genetic-modifications/ENCGM288DHI/	/biosample-types/cell_line_EFO_0002067/	K562	/labs/michael-snyder/	-
ENCFF423HTT	1050	paired-end	revoked	ChIP-seq	CRISPR	eGFP	eGFP:387|3xFLAG:456	/targets/ARID4B-human/	HOXA13|HOXA13|ARID4B|ARID4B	3	Identified	Localized		Confirmed contamination	/files/ENCFF404YSN/	/libraries/ENCLB236UFY/	2018-12-22T01:17:23.248170+00:00	32722903	100	/biosamples/ENCBS564YTN/	/genetic-modifications/ENCGM288DHI/	/biosample-types/cell_line_EFO_0002067/	K562	/labs/michael-snyder/	-
ENCFF457TZH	1882	paired-end	revoked	ChIP-seq	CRISPR	eGFP	eGFP:621|3xFLAG:759	/targets/ARID4B-human/	HOXA13|HOXA13|ARID4B|ARID4B|chr20:22891001-22892001|chr6:154023001-154024001|chr3:152832001-152833001|HOXB5|HOXB13	3	Identified	Localized		Confirmed contamination	/files/ENCFF133TQA/	/libraries/ENCLB926DHY/	2018-12-22T01:20:51.666765+00:00	44536548	100	/biosamples/ENCBS176XKU/	/genetic-modifications/ENCGM288DHI/	/biosample-types/cell_line_EFO_0002067/	K562	/labs/michael-snyder/	-
ENCFF893DHB	327	paired-end	released	ChIP-seq	CRISPR	eGFP	eGFP:25|3xFLAG:46	/targets/ARNTL-human/	ARNTL	1	Identified	Localized		-	/files/ENCFF074SYB/	/libraries/ENCLB565HMH/	2018-01-13T01:40:21.097192+00:00	46296923	101	/biosamples/ENCBS873CMF/	/genetic-modifications/ENCGM093MVP/	/biosample-types/cell_line_EFO_0003072/	SK-N-SH	/labs/michael-snyder/	CRISPR was used to insert a LAP tag downstream of the tagging gene.
ENCFF093AGQ	2122	paired-end	released	ChIP-seq	CRISPR	eGFP	eGFP:38|3xFLAG:38	/targets/ARNTL-human/	ARNTL|ARNTL	1	Identified	Localized		-	/files/ENCFF263DFQ/	/libraries/ENCLB006GMW/	2018-01-13T06:06:36.677082+00:00	54763404	101	/biosamples/ENCBS992OPI/	/genetic-modifications/ENCGM093MVP/	/biosample-types/cell_line_EFO_0003072/	SK-N-SH	/labs/michael-snyder/	CRISPR was used to insert a LAP tag downstream of the tagging gene.
ENCFF649RJR	2357	paired-end	released	ChIP-seq	CRISPR	eGFP	eGFP:34|3xFLAG:36	/targets/ARNTL-human/	ARNTL|ARNTL	1	Identified	Localized		-	/files/ENCFF426BIJ/	/libraries/ENCLB697BCX/	2018-01-13T06:02:36.867382+00:00	38820806	101	/biosamples/ENCBS813UGC/	/genetic-modifications/ENCGM093MVP/	/biosample-types/cell_line_EFO_0003072/	SK-N-SH	/labs/michael-snyder/	CRISPR was used to insert a LAP tag downstream of the tagging gene.
ENCFF018HQR	630	paired-end	released	ChIP-seq	-	eGFP	eGFP:207|3xFLAG:745	/targets/ATF1-human/	ATF1|ATF1|ATF1|ATF1	1	Identified	Localized		-	/files/ENCFF016FNK/	/libraries/ENCLB730PMZ/	2015-10-30T21:52:53.087103+00:00	36820382	100	/biosamples/ENCBS377AAA/	/genetic-modifications/ENCGM609KWB/	/biosample-types/cell_line_EFO_0002067/	K562	/labs/kevin-white/	This construct was made using the RPCI-11: Human Male BAC Library and contains a Localization and Affinity Purification (LAP) tag at the C-terminal of ATF1. The last 50 bases before the stop codon of ATF1 are as follows: TAATAGAAGAGTTAAAAACTTTGAAGGATCTTTATTCCAATAAAAGTGTT
ENCFF693JKI	708	paired-end	released	ChIP-seq	-	eGFP	eGFP:186|3xFLAG:730	/targets/ATF1-human/	ATF1|ATF1|TMPRSS12|ATF1|ATF1|FAM81A	1	Identified	Localized	ATF1 vs FAM81A	Possible contamination; ATF1 and TMPRSS12 are genomic coordinate neighbors	/files/ENCFF109NTO/	/libraries/ENCLB608TSI/	2015-10-30T21:48:47.588921+00:00	32327503	100	/biosamples/ENCBS405AAA/	/genetic-modifications/ENCGM609KWB/	/biosample-types/cell_line_EFO_0002067/	K562	/labs/kevin-white/	This construct was made using the RPCI-11: Human Male BAC Library and contains a Localization and Affinity Purification (LAP) tag at the C-terminal of ATF1. The last 50 bases before the stop codon of ATF1 are as follows: TAATAGAAGAGTTAAAAACTTTGAAGGATCTTTATTCCAATAAAAGTGTT
ENCFF698OMK	1385	paired-end	released	ChIP-seq	-	eGFP	eGFP:108|3xFLAG:192	/targets/ATF1-human/	ATF1|ATF1|NEDD4|ATF1|TMLHE	1	Identified	Localized	ATF1 vs NEDD4 vs TMLHE	Possible contamination	/files/ENCFF340RXU/	/libraries/ENCLB664IVC/	2015-10-30T20:26:32.890913+00:00	42041433	100	/biosamples/ENCBS821FOP/	/genetic-modifications/ENCGM609KWB/	/biosample-types/cell_line_EFO_0002067/	K562	/labs/kevin-white/	This construct was made using the RPCI-11: Human Male BAC Library and contains a Localization and Affinity Purification (LAP) tag at the C-terminal of ATF1. The last 50 bases before the stop codon of ATF1 are as follows: TAATAGAAGAGTTAAAAACTTTGAAGGATCTTTATTCCAATAAAAGTGTT
ENCFF693QBS	202	paired-end	released	ChIP-seq	site-specific recombination	eGFP	eGFP:34	/targets/ATF2-human/		0	Identified	Unlocalized		Sequence Less than 20M reads	/files/ENCFF226SDV/	/libraries/ENCLB364PGJ/	2016-04-01T01:05:36.777820+00:00	17721246	101	/biosamples/ENCBS268PXW/	/genetic-modifications/ENCGM084XHV/	/biosample-types/cell_line_EFO_0001182/	HEK293	/labs/michael-snyder/	This construct contains an eGFP N-terminal tag to ATF2 under control of a CMV promoter, introduced to expression vector pcDNA5/FRT as part of Thermo Fisher's Flp-In system. It is stably integrated at the introduced FLP recombinase target (FRT) site in the host genome.
ENCFF841UXT	1499	paired-end	released	ChIP-seq	site-specific recombination	eGFP	eGFP:44	/targets/ATF2-human/	ATF2	1	Identified	Localized		-	/files/ENCFF354SEG/	/libraries/ENCLB876EXL/	2016-04-01T01:04:19.785072+00:00	19088316	101	/biosamples/ENCBS818PXJ/	/genetic-modifications/ENCGM084XHV/	/biosample-types/cell_line_EFO_0001182/	HEK293	/labs/michael-snyder/	This construct contains an eGFP N-terminal tag to ATF2 under control of a CMV promoter, introduced to expression vector pcDNA5/FRT as part of Thermo Fisher's Flp-In system. It is stably integrated at the introduced FLP recombinase target (FRT) site in the host genome.
ENCFF878ZVK	2009	paired-end	released	ChIP-seq	site-specific recombination	eGFP	eGFP:45	/targets/ATF2-human/	ATF2	1	Identified	Localized		-	/files/ENCFF256KTI/	/libraries/ENCLB084DHR/	2016-08-24T04:21:44.972568+00:00	37510739	101	/biosamples/ENCBS818PXJ/	/genetic-modifications/ENCGM084XHV/	/biosample-types/cell_line_EFO_0001182/	HEK293	/labs/michael-snyder/	This construct contains an eGFP N-terminal tag to ATF2 under control of a CMV promoter, introduced to expression vector pcDNA5/FRT as part of Thermo Fisher's Flp-In system. It is stably integrated at the introduced FLP recombinase target (FRT) site in the host genome.
ENCFF647KQT	725	paired-end	released	ChIP-seq	-	eGFP	eGFP:83|3xFLAG:581	/targets/ATF3-human/	ATF3|ATF3|chr1:157924001-157925001|chr1:212811001-212812001|chr1:212663001-212664001|chr1:212658001-212659001	1	Identified	Localized		Possible mislocalization to chr1 (ENCFF647KQT, ENCFF224SOH, ENCFF497JNW)	/files/ENCFF311SGU/	/libraries/ENCLB789MHG/	2016-03-31T20:25:57.563483+00:00	45792007	100	/biosamples/ENCBS397AAA/	/genetic-modifications/ENCGM032GSF/	/biosample-types/cell_line_EFO_0002067/	K562	/labs/kevin-white/	This construct was made using the Invitrogen BAC (Bacterial Artificial Chromosome) Clone Collections and contains a Localization and Affinity Purification (LAP) tag at the C-terminal of ATF3. The last 50 bases before the stop codon of ATF3 are as follows: ATGAGAGAAACCTCTTTATCCAACAGATAAAAGAAGGAACATTGCAGAGC
ENCFF224SOH	1015	paired-end	released	ChIP-seq	-	eGFP	eGFP:112|3xFLAG:227	/targets/ATF3-human/	ATF3|ATF3|chr1:212721001-212722001|chr13:110317001-110318001	1	Identified	Localized		Possible mislocalization to chr1 (ENCFF647KQT, ENCFF224SOH, ENCFF497JNW)	/files/ENCFF451VBV/	/libraries/ENCLB306PZQ/	2016-03-31T18:42:58.412501+00:00	27141233	100	/biosamples/ENCBS660SLH/	/genetic-modifications/ENCGM032GSF/	/biosample-types/cell_line_EFO_0002067/	K562	/labs/kevin-white/	This construct was made using the Invitrogen BAC (Bacterial Artificial Chromosome) Clone Collections and contains a Localization and Affinity Purification (LAP) tag at the C-terminal of ATF3. The last 50 bases before the stop codon of ATF3 are as follows: ATGAGAGAAACCTCTTTATCCAACAGATAAAAGAAGGAACATTGCAGAGC
ENCFF497JNW	1462	paired-end	released	ChIP-seq	-	eGFP	eGFP:37|3xFLAG:387	/targets/ATF3-human/	ATF3|ATF3|HIST1H1E|chr1:212661001-212662001	1	Identified	Localized	ATF3 vs HIST1H1E	Possible mislocalization to chr1 (ENCFF647KQT, ENCFF224SOH, ENCFF497JNW)	/files/ENCFF842CFV/	/libraries/ENCLB917NMY/	2016-03-31T20:28:55.926352+00:00	28690670	100	/biosamples/ENCBS458AAA/	/genetic-modifications/ENCGM032GSF/	/biosample-types/cell_line_EFO_0002067/	K562	/labs/kevin-white/	This construct was made using the Invitrogen BAC (Bacterial Artificial Chromosome) Clone Collections and contains a Localization and Affinity Purification (LAP) tag at the C-terminal of ATF3. The last 50 bases before the stop codon of ATF3 are as follows: ATGAGAGAAACCTCTTTATCCAACAGATAAAAGAAGGAACATTGCAGAGC
ENCFF169TCI	312	paired-end	released	ChIP-seq	CRISPR	eGFP	3xFLAG:31|eGFP:53	/targets/ATF4-human/	ATP1B1|SNX29	0	Identified	Unlocalized	ATP1B1 v SNX29	Suspected Mislabeling - (ENCFF169TCI, ENCFF153SON) shared ENCGM	/files/ENCFF017LHS/	/libraries/ENCLB420TKX/	2018-01-13T06:40:32.598287+00:00	39233870	101	/biosamples/ENCBS039CPR/	/genetic-modifications/ENCGM865NGH/	/biosample-types/cell_line_EFO_0001187/	HepG2	/labs/michael-snyder/	CRISPR was used to insert a LAP tag downstream of the tagging gene.
ENCFF153SON	353	paired-end	released	ChIP-seq	CRISPR	eGFP	3xFLAG:46|eGFP:51	/targets/ATF4-human/	ATP1B1|SNX29	0	Identified	Unlocalized	ATP1B1 v SNX29	Suspected Mislabeling - (ENCFF169TCI, ENCFF153SON) shared ENCGM	/files/ENCFF433IZT/	/libraries/ENCLB271BQR/	2018-01-13T06:44:52.597630+00:00	57483126	101	/biosamples/ENCBS050IJL/	/genetic-modifications/ENCGM865NGH/	/biosample-types/cell_line_EFO_0001187/	HepG2	/labs/michael-snyder/	CRISPR was used to insert a LAP tag downstream of the tagging gene.
ENCFF109IXL	745	paired-end	released	ChIP-seq	CRISPR	eGFP	eGFP:38|3xFLAG:68	/targets/ATOH8-human/	ATOH8|LGI4|HAT1|ACOX3|FGF12	1	Identified	Localized	ATOH8 v LGI4 v HAT1 v ACOX3 v FGF12 v PCDH9	Possible contamination	/files/ENCFF167DJS/	/libraries/ENCLB403MBP/	2018-12-22T09:08:21.506369+00:00	32662247	100	/biosamples/ENCBS340ICI/	/genetic-modifications/ENCGM994XBD/	/biosample-types/cell_line_EFO_0001086/	A549	/labs/michael-snyder/	-
ENCFF925AZB	890	paired-end	released	ChIP-seq	CRISPR	eGFP	eGFP:22|3xFLAG:55	/targets/ATOH8-human/	ATOH8|ATOH8	1	Identified	Localized		-	/files/ENCFF325LJQ/	/libraries/ENCLB972GPF/	2018-12-22T09:11:51.454764+00:00	37903383	100	/biosamples/ENCBS945LTN/	/genetic-modifications/ENCGM994XBD/	/biosample-types/cell_line_EFO_0001086/	A549	/labs/michael-snyder/	-
ENCFF185EAF	1728	paired-end	released	ChIP-seq	CRISPR	eGFP	eGFP:36|3xFLAG:40	/targets/ATOH8-human/	ATOH8|PCDH9	1	Identified	Localized	ATOH8 v LGI4 v HAT1 v ACOX3 v FGF12 v PCDH9	Possible contamination	/files/ENCFF839AJF/	/libraries/ENCLB375WSY/	2018-12-21T04:30:32.701036+00:00	38454835	100	/biosamples/ENCBS179YEH/	/genetic-modifications/ENCGM994XBD/	/biosample-types/cell_line_EFO_0001086/	A549	/labs/michael-snyder/	-
ENCFF961HCT	757	paired-end	released	ChIP-seq	site-specific recombination	eGFP	eGFP:111	/targets/BCL11A-human/		0	Identified	Unlocalized		Sequence Less than 20M reads	/files/ENCFF571HFF/	/libraries/ENCLB212HQB/	2016-04-01T01:08:50.301488+00:00	18902898	101	/biosamples/ENCBS541ZKU/	/genetic-modifications/ENCGM054JEU/	/biosample-types/cell_line_EFO_0001182/	HEK293	/labs/michael-snyder/	This construct contains an eGFP N-terminal tag to BCL11A under control of a CMV promoter, introduced to expression vector pcDNA5/FRT as part of Thermo Fisher's Flp-In system. It is stably integrated at the introduced FLP recombinase target (FRT) site in the host genome.
ENCFF332WPE	1619	paired-end	released	ChIP-seq	site-specific recombination	eGFP	eGFP:268	/targets/BCL11A-human/	B3GAT1	0	Identified	Unlocalized		Possible contamination	/files/ENCFF818OPZ/	/libraries/ENCLB817TDH/	2016-04-01T01:07:15.946750+00:00	26702497	101	/biosamples/ENCBS941THM/	/genetic-modifications/ENCGM054JEU/	/biosample-types/cell_line_EFO_0001182/	HEK293	/labs/michael-snyder/	This construct contains an eGFP N-terminal tag to BCL11A under control of a CMV promoter, introduced to expression vector pcDNA5/FRT as part of Thermo Fisher's Flp-In system. It is stably integrated at the introduced FLP recombinase target (FRT) site in the host genome.
ENCFF899JOK	1485	paired-end	released	ChIP-seq	site-specific recombination	eGFP	eGFP:486	/targets/BCL11B-human/	BCL11B	1	Identified	Localized		-	/files/ENCFF878ZEU/	/libraries/ENCLB175NHV/	2016-04-01T01:11:57.529105+00:00	34134861	101	/biosamples/ENCBS923OML/	/genetic-modifications/ENCGM955ZEK/	/biosample-types/cell_line_EFO_0001182/	HEK293	/labs/michael-snyder/	This construct contains an eGFP N-terminal tag to BCL11B, synthesized by Life Technologies (using the sequence identified by ENST00000345514), under control of a CMV promoter, introduced to expression vector pcDNA5/FRT as part of Thermo Fisher's Flp-In system. It is stably integrated at the introduced FLP recombinase target (FRT) site in the host genome.
ENCFF220MRD	1680	paired-end	released	ChIP-seq	site-specific recombination	eGFP	eGFP:309	/targets/BCL11B-human/	BCL11B	1	Identified	Localized		-	/files/ENCFF498UTM/	/libraries/ENCLB369RII/	2016-04-01T01:13:54.225481+00:00	20514234	101	/biosamples/ENCBS395FBP/	/genetic-modifications/ENCGM955ZEK/	/biosample-types/cell_line_EFO_0001182/	HEK293	/labs/michael-snyder/	This construct contains an eGFP N-terminal tag to BCL11B, synthesized by Life Technologies (using the sequence identified by ENST00000345514), under control of a CMV promoter, introduced to expression vector pcDNA5/FRT as part of Thermo Fisher's Flp-In system. It is stably integrated at the introduced FLP recombinase target (FRT) site in the host genome.
ENCFF232QMU	1868	paired-end	released	ChIP-seq	CRISPR	eGFP	eGFP:18|3xFLAG:45	/targets/BCL6-human/	BCL6|LRRFIP1	1	Identified	Localized	BcL6 v LRRFIP1	Possible contamination	/files/ENCFF723TTB/	/libraries/ENCLB184ULU/	2018-12-22T04:28:17.534569+00:00	32645548	100	/biosamples/ENCBS173SZE/	/genetic-modifications/ENCGM612ZRK/	/biosample-types/cell_line_EFO_0002067/	K562	/labs/michael-snyder/	-
ENCFF140PSH	1932	paired-end	released	ChIP-seq	CRISPR	eGFP	eGFP:44|3xFLAG:84	/targets/BCL6-human/	BCL6|BCL6|VSNL1	1	Identified	Localized	BCL6 v VSNL1	Possible contamination	/files/ENCFF566MOG/	/libraries/ENCLB641BSU/	2018-12-22T04:31:37.843956+00:00	30101261	100	/biosamples/ENCBS720BIH/	/genetic-modifications/ENCGM612ZRK/	/biosample-types/cell_line_EFO_0002067/	K562	/labs/michael-snyder/	-
ENCFF969MAA	1933	paired-end	released	ChIP-seq	CRISPR	eGFP	eGFP:46|3xFLAG:57	/targets/BCL6-human/	BCL6|BCL6	1	Identified	Localized		-	/files/ENCFF545RUS/	/libraries/ENCLB074MFD/	2018-12-21T02:48:55.338362+00:00	33670585	100	/biosamples/ENCBS929LYE/	/genetic-modifications/ENCGM612ZRK/	/biosample-types/cell_line_EFO_0002067/	K562	/labs/michael-snyder/	-
ENCFF793GUD	1272	paired-end	released	ChIP-seq	site-specific recombination	eGFP	eGFP:77	/targets/BCL6B-human/	BCL6B	1	Identified	Localized		-	/files/ENCFF577UHT/	/libraries/ENCLB651YKZ/	2017-05-02T17:58:56.959896+00:00	38654384	101	/biosamples/ENCBS162FZC/	/genetic-modifications/ENCGM606ERT/	/biosample-types/cell_line_EFO_0001182/	HEK293	/labs/michael-snyder/	This construct contains an eGFP N-terminal tag to BCL6B under control of a CMV promoter, introduced to expression vector pcDNA5/FRT as part of Thermo Fisher's Flp-In system. It is stably integrated at the introduced FLP recombinase target (FRT) site in the host genome.
ENCFF683HBT	1398	paired-end	released	ChIP-seq	site-specific recombination	eGFP	eGFP:114	/targets/BCL6B-human/	BCL6B|chr2:229707001-229708001	1	Identified	Localized		Possible contamination	/files/ENCFF213ENW/	/libraries/ENCLB027ABB/	2017-04-27T16:55:04.213860+00:00	47051332	101	/biosamples/ENCBS538HOG/	/genetic-modifications/ENCGM606ERT/	/biosample-types/cell_line_EFO_0001182/	HEK293	/labs/michael-snyder/	This construct contains an eGFP N-terminal tag to BCL6B under control of a CMV promoter, introduced to expression vector pcDNA5/FRT as part of Thermo Fisher's Flp-In system. It is stably integrated at the introduced FLP recombinase target (FRT) site in the host genome.
ENCFF220ERY	1042	paired-end	released	ChIP-seq	CRISPR	eGFP	3xFLAG:28|eGFP:40	/targets/BNC2-human/	BNC2	1	Identified	Localized		-	/files/ENCFF042NXY/	/libraries/ENCLB324PMI/	2019-05-12T19:23:57.318599+00:00	46512932	100	/biosamples/ENCBS806SBR/	/genetic-modifications/ENCGM998JVG/	/biosample-types/cell_line_EFO_0003072/	SK-N-SH	/labs/michael-snyder/	-
ENCFF786PBN	1044	paired-end	released	ChIP-seq	CRISPR	eGFP	eGFP:49|3xFLAG:109	/targets/BNC2-human/	BNC2|BNC2	1	Identified	Localized		-	/files/ENCFF408WOQ/	/libraries/ENCLB733XGN/	2019-05-12T19:28:43.454143+00:00	37326711	100	/biosamples/ENCBS832GNJ/	/genetic-modifications/ENCGM998JVG/	/biosample-types/cell_line_EFO_0003072/	SK-N-SH	/labs/michael-snyder/	-
ENCFF434LJC	1079	paired-end	released	ChIP-seq	CRISPR	eGFP	eGFP:48|3xFLAG:67	/targets/BNC2-human/	BNC2|BNC2|ZFHX4	1	Identified	Localized	BNC2 v HOXA7 v ZFHX4 v NR4A2	Possible contamination	/files/ENCFF808VGJ/	/libraries/ENCLB733XGN/	2018-12-21T21:30:02.560312+00:00	23198073	100	/biosamples/ENCBS832GNJ/	/genetic-modifications/ENCGM998JVG/	/biosample-types/cell_line_EFO_0003072/	SK-N-SH	/labs/michael-snyder/	-
ENCFF119JEY	1159	paired-end	released	ChIP-seq	CRISPR	eGFP	eGFP:12|3xFLAG:20	/targets/BNC2-human/	BNC2|HOXA7	1	Identified	Localized	BNC2 v HOXA7 v ZFHX4 v NR4A2	Possible contamination; Hox contamination	/files/ENCFF581RIG/	/libraries/ENCLB419OJF/	2019-05-12T19:18:56.465577+00:00	41941340	100	/biosamples/ENCBS028RXB/	/genetic-modifications/ENCGM998JVG/	/biosample-types/cell_line_EFO_0003072/	SK-N-SH	/labs/michael-snyder/	-
ENCFF259UGP	1623	paired-end	released	ChIP-seq	CRISPR	eGFP	3xFLAG:13|eGFP:22	/targets/BNC2-human/	NR4A2|BNC2|BNC2	2	Identified	Localized	BNC2 v HOXA7 v ZFHX4 v NR4A2	Possible contamination	/files/ENCFF151LQP/	/libraries/ENCLB324PMI/	2018-12-21T21:33:10.479603+00:00	30000178	100	/biosamples/ENCBS806SBR/	/genetic-modifications/ENCGM998JVG/	/biosample-types/cell_line_EFO_0003072/	SK-N-SH	/labs/michael-snyder/	-
ENCFF109TIF	1871	paired-end	released	ChIP-seq	CRISPR	eGFP	3xFLAG:14|eGFP:18	/targets/BNC2-human/	BNC2	1	Identified	Localized		-	/files/ENCFF957CCU/	/libraries/ENCLB419OJF/	2018-12-20T20:55:40.257470+00:00	27124266	100	/biosamples/ENCBS028RXB/	/genetic-modifications/ENCGM998JVG/	/biosample-types/cell_line_EFO_0003072/	SK-N-SH	/labs/michael-snyder/	-
ENCFF188SPM	2202	paired-end	released	ChIP-seq	CRISPR	eGFP	eGFP:42|3xFLAG:63	/targets/CAMTA2-human/	SPAG7-Promoter|CAMTA2|CAMTA2	2	Identified	Localized		CAMTA2 and SPAG7 are genomic coordinate neighbors	/files/ENCFF452CRC/	/libraries/ENCLB103XOQ/	2020-05-18T04:20:50.015794+00:00	32912924	100	/biosamples/ENCBS358LHX/	/genetic-modifications/ENCGM325SHL/	/biosample-types/cell_line_EFO_0002067/	K562	/labs/michael-snyder/	-
ENCFF156EZY	53	paired-end	released	ChIP-seq	-	eGFP	eGFP:394|3xFLAG:2204	/targets/CEBPB-human/	CEBPB|CEBPB|chr20:48684001-48685001|chr20:48828001-48829001|chr20:48778001-48779001|chr17:71804001-71805001	1	Identified	Localized		Possible contamination	/files/ENCFF052XOQ/	/libraries/ENCLB181FUM/	2015-10-30T21:59:29.390212+00:00	38016856	100	/biosamples/ENCBS378AAA/	/genetic-modifications/ENCGM657ULY/	/biosample-types/cell_line_EFO_0002067/	K562	/labs/kevin-white/	This construct was made using the CHORI-17: Hydatidiform Mole (Homo sapiens) BAC Library and contains a Localization and Affinity Purification (LAP) tag at the C-terminal of CEBPB. The last 50 bases before the stop codon of CEBPB are as follows: ACTTGTTCAAGCAGCTGCCCGAGCCCCTGCTCGCCTCCTCCGGCCACTGC
ENCFF470OUZ	61	paired-end	released	ChIP-seq	-	eGFP	eGFP:475|3xFLAG:2374	/targets/CEBPB-human/	CEBPB|CEBPB|chr6:34183001-34184001|chr20:48772001-48773001|chr20:48685001-48686001|chr20:48658001-48659001	1	Identified	Localized		Possible contamination	/files/ENCFF555QJQ/	/libraries/ENCLB764OUU/	2015-10-30T21:56:50.276617+00:00	39151011	100	/biosamples/ENCBS406AAA/	/genetic-modifications/ENCGM657ULY/	/biosample-types/cell_line_EFO_0002067/	K562	/labs/kevin-white/	This construct was made using the CHORI-17: Hydatidiform Mole (Homo sapiens) BAC Library and contains a Localization and Affinity Purification (LAP) tag at the C-terminal of CEBPB. The last 50 bases before the stop codon of CEBPB are as follows: ACTTGTTCAAGCAGCTGCCCGAGCCCCTGCTCGCCTCCTCCGGCCACTGC
ENCFF168MST	74	paired-end	released	ChIP-seq	-	eGFP	eGFP:309|3xFLAG:464	/targets/CEBPB-human/	CEBPB|CEBPB|chr6:9912001-9913001|DNA2	1	Identified	Localized	CEBPB v DNA2	Possible contamination	/files/ENCFF962SMK/	/libraries/ENCLB443RVW/	2015-10-30T20:29:50.071769+00:00	36467759	100	/biosamples/ENCBS818FPM/	/genetic-modifications/ENCGM657ULY/	/biosample-types/cell_line_EFO_0002067/	K562	/labs/kevin-white/	This construct was made using the CHORI-17: Hydatidiform Mole (Homo sapiens) BAC Library and contains a Localization and Affinity Purification (LAP) tag at the C-terminal of CEBPB. The last 50 bases before the stop codon of CEBPB are as follows: ACTTGTTCAAGCAGCTGCCCGAGCCCCTGCTCGCCTCCTCCGGCCACTGC
ENCFF496CZA	663	paired-end	released	ChIP-seq	-	eGFP	eGFP:72|3xFLAG:245	/targets/CEBPG-human/	CEBPG|CEBPG|chr11:119345001-119346001	1	Identified	Localized	CEBPG v CCDC60 v IL1RL2 v ITGAV v IDH2 v MYO18B	Suspected contamination	/files/ENCFF028NOQ/	/libraries/ENCLB238BOS/	2016-05-26T21:30:33.340307+00:00	38930408	100	/biosamples/ENCBS788JQH/	/genetic-modifications/ENCGM625JAW/	/biosample-types/cell_line_EFO_0002067/	K562	/labs/kevin-white/	This construct was made using the CHORI-17: Hydatidiform Mole (Homo sapiens) BAC Library and contains a Localization and Affinity Purification (LAP) tag at the C-terminal of CEBPG. The last 50 bases before the stop codon of CEBPG are as follows: AGTCCATTAGCACTGAAAATACGACAGCAGATGGCGACAATGCAGGACAG
ENCFF965FKX	1014	paired-end	archived	ChIP-seq	-	eGFP	eGFP:60|3xFLAG:71	/targets/CEBPG-human/	CEBPG|CEBPG|CCDC60	1	Identified	Localized	CEBPG v CCDC60 v IL1RL2 v ITGAV v IDH2 v MYO18B	Suspected contamination; Archived for HiSeq 2000 consistency	/files/ENCFF830NMV/	/libraries/ENCLB080KZF/	2016-05-26T21:22:56.055593+00:00	37395672	100	/biosamples/ENCBS476TFU/	/genetic-modifications/ENCGM625JAW/	/biosample-types/cell_line_EFO_0002067/	K562	/labs/kevin-white/	This construct was made using the CHORI-17: Hydatidiform Mole (Homo sapiens) BAC Library and contains a Localization and Affinity Purification (LAP) tag at the C-terminal of CEBPG. The last 50 bases before the stop codon of CEBPG are as follows: AGTCCATTAGCACTGAAAATACGACAGCAGATGGCGACAATGCAGGACAG
ENCFF392MVW	1017	paired-end	released	ChIP-seq	-	eGFP	eGFP:86|3xFLAG:299	/targets/CEBPG-human/	CEBPG|CEBPG|chr8:126469001-126470001|chr9:118778001-118779001|IL1RL2|ITGAV	1	Identified	Localized	CEBPG v CCDC60 v IL1RL2 v ITGAV v IDH2 v MYO18B	Suspected contamination	/files/ENCFF567TRK/	/libraries/ENCLB366UYZ/	2016-05-26T21:40:32.330830+00:00	47673296	100	/biosamples/ENCBS274CBC/	/genetic-modifications/ENCGM625JAW/	/biosample-types/cell_line_EFO_0002067/	K562	/labs/kevin-white/	This construct was made using the CHORI-17: Hydatidiform Mole (Homo sapiens) BAC Library and contains a Localization and Affinity Purification (LAP) tag at the C-terminal of CEBPG. The last 50 bases before the stop codon of CEBPG are as follows: AGTCCATTAGCACTGAAAATACGACAGCAGATGGCGACAATGCAGGACAG
ENCFF953WVU	1223	paired-end	released	ChIP-seq	-	eGFP	eGFP:80|3xFLAG:116	/targets/CEBPG-human/	CEBPG|CEBPG|IDH2|chr19:33796001-33797001|chr8:65295001-65296001|chr19:28964001-28965001|MYO18B	1	Identified	Localized	CEBPG v CCDC60 v IL1RL2 v ITGAV v IDH2 v MYO18B	Suspected contamination	/files/ENCFF911YKD/	/libraries/ENCLB080KZF/	2017-03-31T00:36:33.679441+00:00	70638631	100	/biosamples/ENCBS476TFU/	/genetic-modifications/ENCGM625JAW/	/biosample-types/cell_line_EFO_0002067/	K562	/labs/kevin-white/	This construct was made using the CHORI-17: Hydatidiform Mole (Homo sapiens) BAC Library and contains a Localization and Affinity Purification (LAP) tag at the C-terminal of CEBPG. The last 50 bases before the stop codon of CEBPG are as follows: AGTCCATTAGCACTGAAAATACGACAGCAGATGGCGACAATGCAGGACAG
ENCFF164KAE	792	paired-end	released	ChIP-seq	CRISPR	eGFP	eGFP:71|3xFLAG:95	/targets/CLOCK-human/	CLOCK|CLOCK|chr17:35196001-35197001	1	Identified	Localized	CLOCK v HOXA13	Possible mislocalization	/files/ENCFF995XRM/	/libraries/ENCLB666AYK/	2018-12-21T22:25:03.200241+00:00	38576286	100	/biosamples/ENCBS636TYU/	/genetic-modifications/ENCGM235LIS/	/biosample-types/cell_line_EFO_0002067/	K562	/labs/michael-snyder/	-
ENCFF337DOV	1062	paired-end	released	ChIP-seq	CRISPR	eGFP	eGFP:80|3xFLAG:107	/targets/CLOCK-human/	CLOCK|CLOCK|chr17:26534001-26535001|HOXA13	1	Identified	Localized	CLOCK v HOXA13	Possible mislocalization; Hox Contamination	/files/ENCFF363WPT/	/libraries/ENCLB813RAS/	2018-12-21T22:26:55.339088+00:00	43490652	100	/biosamples/ENCBS453MAT/	/genetic-modifications/ENCGM235LIS/	/biosample-types/cell_line_EFO_0002067/	K562	/labs/michael-snyder/	-
ENCFF656JYN	270	paired-end	revoked	ChIP-seq	CRISPR	eGFP	eGFP:31|3xFLAG:52	/targets/CREB1-human/	METTL21A|CREB1|METTL21A|CREB1|RAD21	2	Identified	Localized		Confirmed possible contamination; METTL21A and CREB1 are genomic coordinate neighbors	/files/ENCFF358BPI/	/libraries/ENCLB138YKF/	2018-01-13T05:47:53.018027+00:00	40087243	101	/biosamples/ENCBS293IET/	/genetic-modifications/ENCGM827WTQ/	/biosample-types/cell_line_EFO_0002067/	K562	/labs/michael-snyder/	CRISPR was used to insert a LAP tag downstream of the tagging gene.
ENCFF820JZV	300	paired-end	revoked	ChIP-seq	CRISPR	eGFP	eGFP:20|3xFLAG:85	/targets/CREB1-human/	ATP1B1|METTL21A|CREB1|SNX29	3	Identified	Localized		Confirmed Contamination - (ENCFF834TMA, ENCFF207VZY, ENCFF820JZV); METTL21A and CREB1 are genomic coordinate neighbors	/files/ENCFF722GPQ/	/libraries/ENCLB134WGQ/	2018-01-13T05:52:16.985116+00:00	53208421	101	/biosamples/ENCBS128JZU/	/genetic-modifications/ENCGM827WTQ/	/biosample-types/cell_line_EFO_0002067/	K562	/labs/michael-snyder/	CRISPR was used to insert a LAP tag downstream of the tagging gene.
ENCFF207VZY	316	paired-end	revoked	ChIP-seq	CRISPR	eGFP	3xFLAG:17|eGFP:35	/targets/CREB1-human/	ATP1B1|chr1:229240001-229241001|ATF4|SNX29	0	Identified	Unlocalized		Confirmed Contamination - (ENCFF834TMA, ENCFF207VZY, ENCFF820JZV)	/files/ENCFF582UAM/	/libraries/ENCLB505AKX/	2018-01-13T06:50:21.402525+00:00	43779564	101	/biosamples/ENCBS286TUM/	/genetic-modifications/ENCGM827WTQ/	/biosample-types/cell_line_EFO_0001187/	HepG2	/labs/michael-snyder/	CRISPR was used to insert a LAP tag downstream of the tagging gene.
ENCFF834TMA	349	paired-end	revoked	ChIP-seq	CRISPR	eGFP	3xFLAG:6|eGFP:40	/targets/CREB1-human/	ATP1B1|SNX29|ELK1	0	Identified	Unlocalized		Confirmed Contamination - (ENCFF834TMA, ENCFF207VZY, ENCFF820JZV)	/files/ENCFF063RWS/	/libraries/ENCLB572RML/	2018-01-13T06:54:40.735743+00:00	42573878	101	/biosamples/ENCBS446FRK/	/genetic-modifications/ENCGM827WTQ/	/biosample-types/cell_line_EFO_0001187/	HepG2	/labs/michael-snyder/	CRISPR was used to insert a LAP tag downstream of the tagging gene.
ENCFF059GRX	1791	paired-end	released	ChIP-seq	CRISPR	eGFP	3xFLAG:7|eGFP:16	/targets/CREB1-human/	UCHL5	0	Identified	Unlocalized		Possible contamination; Low tags mapped to eGFP	/files/ENCFF253TLQ/	/libraries/ENCLB231AIX/	2018-12-22T07:55:18.461302+00:00	32305003	100	/biosamples/ENCBS299EEL/	/genetic-modifications/ENCGM827WTQ/	/biosample-types/cell_line_EFO_0007950/	GM23338	/labs/michael-snyder/	CRISPR was used to insert a LAP tag downstream of the tagging gene.
ENCFF723XAZ	1822	paired-end	released	ChIP-seq	CRISPR	eGFP	eGFP:12|3xFLAG:31	/targets/CREB1-human/	METTL21A|CREB1	2	Identified	Localized		METTL21A and CREB1 are genomic coordinate neighbors	/files/ENCFF263HTX/	/libraries/ENCLB055ZMG/	2018-12-22T07:50:58.646081+00:00	44717078	100	/biosamples/ENCBS883HUT/	/genetic-modifications/ENCGM827WTQ/	/biosample-types/cell_line_EFO_0007950/	GM23338	/labs/michael-snyder/	CRISPR was used to insert a LAP tag downstream of the tagging gene.
ENCFF300KII	1966	paired-end	released	ChIP-seq	CRISPR	eGFP	eGFP:7|3xFLAG:15	/targets/CREB1-human/	METTL21A|CREB1	2	Identified	Localized		METTL21A and CREB1 are genomic coordinate neighbors	/files/ENCFF392FAC/	/libraries/ENCLB712EDJ/	2018-12-21T03:47:03.302951+00:00	48631106	100	/biosamples/ENCBS012RXK/	/genetic-modifications/ENCGM827WTQ/	/biosample-types/cell_line_EFO_0007950/	GM23338	/labs/michael-snyder/	CRISPR was used to insert a LAP tag downstream of the tagging gene.
ENCFF274ZEZ	596	paired-end	released	ChIP-seq	-	eGFP	eGFP:68|3xFLAG:139	/targets/CREB3-human/	CREB3|GBA2-Cterm|CREB3|GBA2-Cterm|GBA2	1	Identified	Localized	CREB3/GBA2/CA9 v AK6 v ETV1	CREB3, GBA2, and CA9 are genomic coordinate neighbors	/files/ENCFF565JGI/	/libraries/ENCLB660WJW/	2015-10-31T18:10:21.036327+00:00	19203499	100	/biosamples/ENCBS312MPK/	/genetic-modifications/ENCGM230EIJ/	/biosample-types/cell_line_EFO_0002067/	K562	/labs/kevin-white/	This construct was made using the RPCI-11: Human Male BAC Library and contains a Localization and Affinity Purification (LAP) tag at the C-terminal of CREB3. The last 50 bases before the stop codon of CREB3 are as follows: GGCTTCCTACTGGTAGCCCCTCTGTCATTTTGCAGGACAGATACTCAGGC
ENCFF390XLA	720	paired-end	released	ChIP-seq	-	eGFP	eGFP:119|3xFLAG:149	/targets/CREB3-human/	GBA2-Cterm|CREB3|CREB3|GBA2-Cterm|GBA2|ETV1	2	Identified	Localized	CREB3/GBA2/CA9 v AK6 v ETV1	CREB3, GBA2, and CA9 are genomic coordinate neighbors	/files/ENCFF783BXZ/	/libraries/ENCLB955VGG/	2015-10-30T21:18:31.510234+00:00	34045698	100	/biosamples/ENCBS753IIO/	/genetic-modifications/ENCGM230EIJ/	/biosample-types/cell_line_EFO_0002067/	K562	/labs/kevin-white/	This construct was made using the RPCI-11: Human Male BAC Library and contains a Localization and Affinity Purification (LAP) tag at the C-terminal of CREB3. The last 50 bases before the stop codon of CREB3 are as follows: GGCTTCCTACTGGTAGCCCCTCTGTCATTTTGCAGGACAGATACTCAGGC
ENCFF199DAD	1377	paired-end	released	ChIP-seq	-	eGFP	eGFP:72|3xFLAG:152	/targets/CREB3-human/	CREB3|GBA2-Cterm|GBA2|CREB3|GBA2-Cterm|AK6|CA9	1	Identified	Localized	CREB3/GBA2/CA9 v AK6 v ETV1	CREB3, GBA2, and CA9 are genomic coordinate neighbors	/files/ENCFF026WQA/	/libraries/ENCLB894ECJ/	2015-10-31T18:11:44.365970+00:00	21702182	100	/biosamples/ENCBS411NIF/	/genetic-modifications/ENCGM230EIJ/	/biosample-types/cell_line_EFO_0002067/	K562	/labs/kevin-white/	This construct was made using the RPCI-11: Human Male BAC Library and contains a Localization and Affinity Purification (LAP) tag at the C-terminal of CREB3. The last 50 bases before the stop codon of CREB3 are as follows: GGCTTCCTACTGGTAGCCCCTCTGTCATTTTGCAGGACAGATACTCAGGC
ENCFF078VXR	409	paired-end	released	ChIP-seq	CRISPR	eGFP	eGFP:25|3xFLAG:36	/targets/CREB5-human/	chr11:65245001-65246001|CREB5|CREB5|AHI1	2	Identified	Localized	CREB5 v AHI1 v ZNF430	Possible contamination; Suspected mislocalization	/files/ENCFF566SPK/	/libraries/ENCLB205TSX/	2020-03-14T23:19:42.114534+00:00	33502516	100	/biosamples/ENCBS204IPW/	/genetic-modifications/ENCGM035OLJ/	/biosample-types/cell_line_EFO_0002067/	K562	/labs/michael-snyder/	-
ENCFF576LXY	571	paired-end	released	ChIP-seq	CRISPR	eGFP	eGFP:9|3xFLAG:32	/targets/CREB5-human/		0	Identified	Unlocalized		Low tags mapped to eGFP	/files/ENCFF188OKB/	/libraries/ENCLB136WJF/	2020-03-14T20:43:51.897197+00:00	43495837	100	/biosamples/ENCBS292QRB/	/genetic-modifications/ENCGM035OLJ/	/biosample-types/cell_line_EFO_0002067/	K562	/labs/michael-snyder/	-
ENCFF877YMX	938	paired-end	released	ChIP-seq	CRISPR	eGFP	eGFP:24|3xFLAG:61	/targets/CREB5-human/	CREB5	1	Identified	Localized		-	/files/ENCFF831AUH/	/libraries/ENCLB802EGS/	2019-01-18T23:35:30.154722+00:00	41388105	100	/biosamples/ENCBS532CTN/	/genetic-modifications/ENCGM035OLJ/	/biosample-types/cell_line_EFO_0003072/	SK-N-SH	/labs/michael-snyder/	-
ENCFF706POD	982	paired-end	released	ChIP-seq	CRISPR	eGFP	eGFP:16|3xFLAG:41	/targets/CREB5-human/	CREB5	1	Identified	Localized		-	/files/ENCFF345KYT/	/libraries/ENCLB455IYY/	2019-01-18T23:31:46.065228+00:00	36905560	100	/biosamples/ENCBS860TSU/	/genetic-modifications/ENCGM035OLJ/	/biosample-types/cell_line_EFO_0003072/	SK-N-SH	/labs/michael-snyder/	-
ENCFF143OPT	1714	paired-end	released	ChIP-seq	CRISPR	eGFP	eGFP:18|3xFLAG:24	/targets/CREB5-human/	CREB5	1	Identified	Localized		-	/files/ENCFF167ZBU/	/libraries/ENCLB894FQU/	2018-12-21T04:47:50.100019+00:00	38812770	100	/biosamples/ENCBS621EAE/	/genetic-modifications/ENCGM035OLJ/	/biosample-types/cell_line_EFO_0003072/	SK-N-SH	/labs/michael-snyder/	-
ENCFF009UZV	2286	paired-end	released	ChIP-seq	CRISPR	eGFP	eGFP:13|3xFLAG:14	/targets/CREB5-human/	CREB5|ZNF430|CREB5	1	Identified	Localized	CREB5 v AHI1 v ZNF430	Possible contamination	/files/ENCFF299YPB/	/libraries/ENCLB413DQE/	2020-03-14T18:13:44.282160+00:00	42279104	100	/biosamples/ENCBS798JQO/	/genetic-modifications/ENCGM035OLJ/	/biosample-types/cell_line_EFO_0002067/	K562	/labs/michael-snyder/	-
ENCFF749ILR	928	paired-end	released	ChIP-seq	CRISPR	eGFP	eGFP:1058|3xFLAG:1125	/targets/CSDC2-human/	HOXA13|HOXA13|HOXB5|HOXB13|HOXB5|EHF|EHF|SAMD4A-Cterm|chr6:130074001-130075001|chr1:242999001-243000001|FOXS1|FOXS1|HOXB13|FOXF2|CSDC2|BNC2	15	Identified	Localized	HOXA13 v HOXB5 v EHF v SAMD4A v FOXS1 v ZNF70 v CSDC2	Hox Contamination; Suspected Contamination - (ENCFF749ILR, ENCFF528HWW)	/files/ENCFF603VZE/	/libraries/ENCLB340GTD/	2018-12-22T08:20:37.844817+00:00	35842043	100	/biosamples/ENCBS377IYO/	/genetic-modifications/ENCGM678TAK/	/biosample-types/cell_line_EFO_0003072/	SK-N-SH	/labs/michael-snyder/	-
ENCFF528HWW	1993	paired-end	released	ChIP-seq	CRISPR	eGFP	eGFP:17421|3xFLAG:19921	/targets/CSDC2-human/	HOXA13|HOXA13|HOXB5|EHF|HOXB5|HOXB13|EHF|HOXB13|FOXS1|FOXF2|FOXF2|FOXS1|chr14:98638001-98639001|chr2:133025001-133026001|chr12:113494001-113494661|ZNF70|chr2:157290001-157290964|chr19:36920001-36921001|FOXS1-Cterm|chr9:105048001-105049001|chr20:46820001-46821001|chr4:114734001-114735001|chr1:211626001-211627001|chrX:35517001-35518001|chr1:104801001-104802001|chr14:69326001-69327001|chr3:101246001…	0	Identified	Unlocalized	HOXA13 v HOXB5 v EHF v SAMD4A v FOXS1 v ZNF70 v CSDC2	Hox Contamination; Suspected Contamination - (ENCFF749ILR, ENCFF528HWW)	/files/ENCFF022KBL/	/libraries/ENCLB663ZCN/	2018-12-22T08:24:44.440150+00:00	41745857	100	/biosamples/ENCBS948IUU/	/genetic-modifications/ENCGM678TAK/	/biosample-types/cell_line_EFO_0003072/	SK-N-SH	/labs/michael-snyder/	-
ENCFF631JSV	246	paired-end	released	ChIP-seq	site-specific recombination	eGFP	eGFP:102	/targets/CTCF-human/	CTCF	1	Identified	Localized		-	/files/ENCFF715KYL/	/libraries/ENCLB048DBS/	2016-04-01T01:20:10.431779+00:00	41173691	101	/biosamples/ENCBS454VNJ/	/genetic-modifications/ENCGM511JOP/	/biosample-types/cell_line_EFO_0001182/	HEK293	/labs/michael-snyder/	This construct contains an eGFP N-terminal tag to CTCF under control of a CMV promoter, introduced to expression vector pcDNA5/FRT as part of Thermo Fisher's Flp-In system. It is stably integrated at the introduced FLP recombinase target (FRT) site in the host genome.
ENCFF873ZZU	724	paired-end	released	ChIP-seq	site-specific recombination	eGFP	eGFP:31	/targets/CTCF-human/	CTCF	1	Identified	Localized		-	/files/ENCFF611URR/	/libraries/ENCLB581JXH/	2016-08-01T03:31:31.319191+00:00	26830018	101	/biosamples/ENCBS454VNJ/	/genetic-modifications/ENCGM511JOP/	/biosample-types/cell_line_EFO_0001182/	HEK293	/labs/michael-snyder/	This construct contains an eGFP N-terminal tag to CTCF under control of a CMV promoter, introduced to expression vector pcDNA5/FRT as part of Thermo Fisher's Flp-In system. It is stably integrated at the introduced FLP recombinase target (FRT) site in the host genome.
ENCFF002OWA	1741	paired-end	released	ChIP-seq	site-specific recombination	eGFP	eGFP:104	/targets/CTCF-human/	CTCF	1	Identified	Localized		-	/files/ENCFF833BQT/	/libraries/ENCLB541OLX/	2016-04-01T01:23:14.708498+00:00	39175846	101	/biosamples/ENCBS268XWC/	/genetic-modifications/ENCGM511JOP/	/biosample-types/cell_line_EFO_0001182/	HEK293	/labs/michael-snyder/	This construct contains an eGFP N-terminal tag to CTCF under control of a CMV promoter, introduced to expression vector pcDNA5/FRT as part of Thermo Fisher's Flp-In system. It is stably integrated at the introduced FLP recombinase target (FRT) site in the host genome.
ENCFF196VCR	2056	paired-end	released	ChIP-seq	site-specific recombination	eGFP	eGFP:37	/targets/CTCF-human/		0	Identified	Unlocalized		Unexplained failure to localize - possible insertion to blacklisted region	/files/ENCFF173EDE/	/libraries/ENCLB581JXH/	2016-08-01T03:51:49.489453+00:00	41475818	101	/biosamples/ENCBS454VNJ/	/genetic-modifications/ENCGM511JOP/	/biosample-types/cell_line_EFO_0001182/	HEK293	/labs/michael-snyder/	This construct contains an eGFP N-terminal tag to CTCF under control of a CMV promoter, introduced to expression vector pcDNA5/FRT as part of Thermo Fisher's Flp-In system. It is stably integrated at the introduced FLP recombinase target (FRT) site in the host genome.
ENCFF749XNM	972	paired-end	released	ChIP-seq	CRISPR	eGFP	eGFP:33|3xFLAG:48	/targets/CXXC5-human/	CXXC5|CXXC5	1	Identified	Localized		-	/files/ENCFF271YKO/	/libraries/ENCLB936VNC/	2018-12-20T21:37:25.933048+00:00	38927767	100	/biosamples/ENCBS482AXH/	/genetic-modifications/ENCGM192QEY/	/biosample-types/cell_line_EFO_0002067/	K562	/labs/michael-snyder/	-
ENCFF160QDU	417	paired-end	released	ChIP-seq	CRISPR	eGFP	eGFP:92|3xFLAG:204	/targets/DDIT3-human/	DDIT3|MARS|MARS-Cterm|DDIT3|MARS-Cterm|DDIT3-Cterm	1	Identified	Localized		MARS and DDIT3 are genomic coordinate neighbors	/files/ENCFF649OSE/	/libraries/ENCLB990YRO/	2017-07-19T18:32:04.272108+00:00	36165538	101	/biosamples/ENCBS744YRD/	/genetic-modifications/ENCGM706BEZ/	/biosample-types/cell_line_EFO_0002067/	K562	/labs/michael-snyder/	CRISPR was used to insert a LAP tag downstream of the DDIT3 gene.
ENCFF509GKB	581	paired-end	released	ChIP-seq	CRISPR	eGFP	eGFP:95|3xFLAG:231	/targets/DDIT3-human/	DDIT3|MARS|MARS-Cterm|DDIT3|MARS-Cterm|DDIT3-Cterm|SNRPA	1	Identified	Localized		MARS and DDIT3 are genomic coordinate neighbors	/files/ENCFF358USU/	/libraries/ENCLB419CFE/	2017-07-19T18:35:48.473392+00:00	40313535	101	/biosamples/ENCBS190JDH/	/genetic-modifications/ENCGM706BEZ/	/biosample-types/cell_line_EFO_0002067/	K562	/labs/michael-snyder/	CRISPR was used to insert a LAP tag downstream of the DDIT3 gene.
ENCFF706WJQ	48	paired-end	released	ChIP-seq	-	eGFP	3xFLAG:36|eGFP:41	/targets/DDX20-human/	DDX20|DDX20	1	Identified	Localized		-	/files/ENCFF077SBC/	/libraries/ENCLB448FFW/	2015-12-16T00:39:37.648499+00:00	23900757	100	/biosamples/ENCBS196WDN/	/genetic-modifications/ENCGM577IZL/	/biosample-types/cell_line_EFO_0002067/	K562	/labs/kevin-white/	This construct was made using the CHORI-17: Hydatidiform Mole (Homo sapiens) BAC Library and contains a Localization and Affinity Purification (LAP) tag at the C-terminal of DDX20. The last 50 bases before the stop codon of DDX20 are as follows: CTTATCACATGAATACCATTTATCTACAAGAAATGATGCATAGTAACCAG
ENCFF129CFJ	165	paired-end	released	ChIP-seq	-	eGFP	eGFP:7|3xFLAG:35	/targets/DDX20-human/	DDX20|DDX20	1	Identified	Localized		-	/files/ENCFF674JSK/	/libraries/ENCLB035HCQ/	2015-12-16T00:40:31.586725+00:00	21494797	100	/biosamples/ENCBS216ZMH/	/genetic-modifications/ENCGM577IZL/	/biosample-types/cell_line_EFO_0002067/	K562	/labs/kevin-white/	This construct was made using the CHORI-17: Hydatidiform Mole (Homo sapiens) BAC Library and contains a Localization and Affinity Purification (LAP) tag at the C-terminal of DDX20. The last 50 bases before the stop codon of DDX20 are as follows: CTTATCACATGAATACCATTTATCTACAAGAAATGATGCATAGTAACCAG
ENCFF467ZVS	1384	paired-end	released	ChIP-seq	-	eGFP	eGFP:49|3xFLAG:76	/targets/DDX20-human/	DDX20|DDX20	1	Identified	Localized		-	/files/ENCFF969JRS/	/libraries/ENCLB249RSO/	2015-10-30T20:32:10.657524+00:00	30054239	100	/biosamples/ENCBS026JDH/	/genetic-modifications/ENCGM577IZL/	/biosample-types/cell_line_EFO_0002067/	K562	/labs/kevin-white/	This construct was made using the CHORI-17: Hydatidiform Mole (Homo sapiens) BAC Library and contains a Localization and Affinity Purification (LAP) tag at the C-terminal of DDX20. The last 50 bases before the stop codon of DDX20 are as follows: CTTATCACATGAATACCATTTATCTACAAGAAATGATGCATAGTAACCAG
ENCFF316CVS	335	paired-end	released	ChIP-seq	CRISPR	eGFP	eGFP:352|3xFLAG:438	/targets/DEAF1-human/	DEAF1|DEAF1|TFCP2	1	Identified	Localized	DEAF1 v TFCP2 v RAD21	Possible contamination	/files/ENCFF843EKL/	/libraries/ENCLB850ONO/	2018-01-13T06:01:11.740319+00:00	54747099	101	/biosamples/ENCBS499GWM/	/genetic-modifications/ENCGM924HEX/	/biosample-types/cell_line_EFO_0002067/	K562	/labs/michael-snyder/	CRISPR was used to insert a LAP tag downstream of the tagging gene.
ENCFF819WYU	360	paired-end	released	ChIP-seq	CRISPR	eGFP	eGFP:252|3xFLAG:378	/targets/DEAF1-human/	DEAF1|DEAF1|RAD21	1	Identified	Localized	DEAF1 v TFCP2 v RAD21	Possible contamination	/files/ENCFF041IMD/	/libraries/ENCLB866ACX/	2018-01-13T05:56:36.607234+00:00	46831771	101	/biosamples/ENCBS484EGI/	/genetic-modifications/ENCGM924HEX/	/biosample-types/cell_line_EFO_0002067/	K562	/labs/michael-snyder/	CRISPR was used to insert a LAP tag downstream of the tagging gene.
ENCFF597HDK	75	paired-end	released	ChIP-seq	-	eGFP	eGFP:120|3xFLAG:191	/targets/DIDO1-human/	DIDO1|DIDO1|WDR11	1	Identified	Localized	DIDO1 v. WDR11	Possible contamination	/files/ENCFF992IHE/	/libraries/ENCLB066KAL/	2015-10-31T18:14:53.379345+00:00	22549175	100	/biosamples/ENCBS197ROV/	/genetic-modifications/ENCGM281SAV/	/biosample-types/cell_line_EFO_0002067/	K562	/labs/kevin-white/	This construct was made using the CHORI-17: Hydatidiform Mole (Homo sapiens) BAC Library and contains a Localization and Affinity Purification (LAP) tag at the C-terminal of DIDO1. The last 50 bases before the stop codon of DIDO1 are as follows: GGATAGCCATCCCCTGGGCCTGTCCAGGACTGGGAGTTGCAGCTTTGTGT
ENCFF795ITH	193	paired-end	released	ChIP-seq	-	eGFP	eGFP:140|3xFLAG:166	/targets/DIDO1-human/	DIDO1|DIDO1	1	Identified	Localized		-	/files/ENCFF729LDU/	/libraries/ENCLB106RCN/	2015-10-30T21:21:46.391674+00:00	36134600	100	/biosamples/ENCBS055YUW/	/genetic-modifications/ENCGM281SAV/	/biosample-types/cell_line_EFO_0002067/	K562	/labs/kevin-white/	This construct was made using the CHORI-17: Hydatidiform Mole (Homo sapiens) BAC Library and contains a Localization and Affinity Purification (LAP) tag at the C-terminal of DIDO1. The last 50 bases before the stop codon of DIDO1 are as follows: GGATAGCCATCCCCTGGGCCTGTCCAGGACTGGGAGTTGCAGCTTTGTGT
ENCFF382BWE	1397	paired-end	released	ChIP-seq	-	eGFP	eGFP:133|3xFLAG:171	/targets/DIDO1-human/	DIDO1|DIDO1	1	Identified	Localized		-	/files/ENCFF943GMA/	/libraries/ENCLB326QJS/	2015-10-31T18:13:14.995507+00:00	24480291	100	/biosamples/ENCBS454ZTQ/	/genetic-modifications/ENCGM281SAV/	/biosample-types/cell_line_EFO_0002067/	K562	/labs/kevin-white/	This construct was made using the CHORI-17: Hydatidiform Mole (Homo sapiens) BAC Library and contains a Localization and Affinity Purification (LAP) tag at the C-terminal of DIDO1. The last 50 bases before the stop codon of DIDO1 are as follows: GGATAGCCATCCCCTGGGCCTGTCCAGGACTGGGAGTTGCAGCTTTGTGT
ENCFF014ZNZ	1732	paired-end	released	ChIP-seq	CRISPR	eGFP	eGFP:136|3xFLAG:149	/targets/DLX4-human/	DLX4|DLX4	1	Identified	Localized		-	/files/ENCFF180YKW/	/libraries/ENCLB480XKH/	2020-10-12T21:20:12.167445+00:00	45067003	100	/biosamples/ENCBS170TTX/	/genetic-modifications/ENCGM476RAO/	/biosample-types/cell_line_EFO_0002067/	K562	/labs/michael-snyder/	-
ENCFF060SWA	1900	paired-end	released	ChIP-seq	CRISPR	eGFP	eGFP:58|3xFLAG:58	/targets/DLX4-human/	KLF10	0	Identified	Unlocalized		Potential Sample Swap - three way swap between KLF10, DLX4, and ESRRG targeted samples (ENCFF916KAQ, ENCFF014MYU, ENCFF060SWA)	/files/ENCFF766NEX/	/libraries/ENCLB843YVL/	2019-01-08T03:23:09.049532+00:00	39392285	100	/biosamples/ENCBS752MQM/	/genetic-modifications/ENCGM476RAO/	/biosample-types/cell_line_EFO_0002067/	K562	/labs/michael-snyder/	-
ENCFF344NKD	2370	paired-end	released	ChIP-seq	CRISPR	eGFP	eGFP:26|3xFLAG:55	/targets/DLX4-human/	DLX4	1	Identified	Localized		-	/files/ENCFF297JAB/	/libraries/ENCLB676ZCS/	2020-10-12T21:17:55.166702+00:00	39318851	100	/biosamples/ENCBS843KEV/	/genetic-modifications/ENCGM476RAO/	/biosample-types/cell_line_EFO_0002067/	K562	/labs/michael-snyder/	-
ENCFF380UAO	1705	paired-end	released	ChIP-seq	CRISPR	eGFP	eGFP:44|3xFLAG:63	/targets/DMBX1-human/	ZNF281|DMBX1	2	Identified	Localized	ZNF281 v DMBX1	Possible contamination	/files/ENCFF837MDL/	/libraries/ENCLB031LDL/	2018-12-21T00:30:09.463309+00:00	45250840	100	/biosamples/ENCBS774HZB/	/genetic-modifications/ENCGM315KGO/	/biosample-types/cell_line_EFO_0002067/	K562	/labs/michael-snyder/	-
ENCFF830MZV	751	paired-end	released	ChIP-seq	CRISPR	eGFP	eGFP:133|3xFLAG:139	/targets/E2F3-human/	E2F3|E2F3	1	Identified	Localized		-	/files/ENCFF313BUU/	/libraries/ENCLB295SKC/	2019-01-17T19:24:42.353898+00:00	40440377	100	/biosamples/ENCBS869ANS/	/genetic-modifications/ENCGM995UWM/	/biosample-types/cell_line_EFO_0002067/	K562	/labs/michael-snyder/	-
ENCFF297NBH	1168	paired-end	released	ChIP-seq	CRISPR	eGFP	eGFP:141|3xFLAG:190	/targets/E2F3-human/	E2F3|HOXA13|E2F3|chr17:33818001-33819001	1	Identified	Localized	E2F3 v HOXA13	Hox Contamination	/files/ENCFF806ENF/	/libraries/ENCLB016QDI/	2019-01-17T19:30:03.766122+00:00	35315489	100	/biosamples/ENCBS787SWQ/	/genetic-modifications/ENCGM995UWM/	/biosample-types/cell_line_EFO_0002067/	K562	/labs/michael-snyder/	-
ENCFF595NPF	1931	paired-end	released	ChIP-seq	CRISPR	eGFP	eGFP:127|3xFLAG:209	/targets/E2F3-human/	E2F3|HOXA13|HOXA13|E2F3	1	Identified	Localized	E2F3 v HOXA13	Hox Contamination	/files/ENCFF614NWV/	/libraries/ENCLB068GAM/	2019-01-17T19:35:02.694117+00:00	45226790	100	/biosamples/ENCBS148WAO/	/genetic-modifications/ENCGM995UWM/	/biosample-types/cell_line_EFO_0002067/	K562	/labs/michael-snyder/	-
ENCFF855HOA	149	paired-end	released	ChIP-seq	site-specific recombination	eGFP	eGFP:22	/targets/EGR2-human/		0	Identified	Unlocalized		Sequence Less than 20M reads	/files/ENCFF079AVI/	/libraries/ENCLB527NCI/	2016-04-01T01:25:54.030941+00:00	11882788	101	/biosamples/ENCBS738RNR/	/genetic-modifications/ENCGM738BUU/	/biosample-types/cell_line_EFO_0001182/	HEK293	/labs/michael-snyder/	This construct contains an eGFP N-terminal tag to EGR2 under control of a CMV promoter, introduced to expression vector pcDNA5/FRT as part of Thermo Fisher's Flp-In system. It is stably integrated at the introduced FLP recombinase target (FRT) site in the host genome.
ENCFF208PYP	1035	paired-end	released	ChIP-seq	site-specific recombination	eGFP	eGFP:36	/targets/EGR2-human/	EGR2	1	Identified	Localized		-	/files/ENCFF947KVR/	/libraries/ENCLB453XUU/	2016-04-01T01:24:59.809030+00:00	14452714	101	/biosamples/ENCBS970WCY/	/genetic-modifications/ENCGM738BUU/	/biosample-types/cell_line_EFO_0001182/	HEK293	/labs/michael-snyder/	This construct contains an eGFP N-terminal tag to EGR2 under control of a CMV promoter, introduced to expression vector pcDNA5/FRT as part of Thermo Fisher's Flp-In system. It is stably integrated at the introduced FLP recombinase target (FRT) site in the host genome.
ENCFF037XNL	753	paired-end	released	ChIP-seq	CRISPR	eGFP	3xFLAG:393|eGFP:403	/targets/EHF-human/	HOXB13|HOXA13|FOXS1|HOXA13|EHF|EHF|HOXB5|HOXB13|FOXF2|chr15:92731001-92732001|FOXF2|BNC2	5	Identified	Localized	EHF v HOXA13	Hox Contamination	/files/ENCFF547ZGU/	/libraries/ENCLB842MCU/	2018-12-22T20:49:17.443088+00:00	38022136	100	/biosamples/ENCBS788WCK/	/genetic-modifications/ENCGM432JBD/	/biosample-types/cell_line_EFO_0001086/	A549	/labs/michael-snyder/	-
ENCFF970WCF	1165	paired-end	released	ChIP-seq	CRISPR	eGFP	eGFP:45|3xFLAG:53	/targets/EHF-human/	EHF	1	Identified	Localized		-	/files/ENCFF369VJX/	/libraries/ENCLB199PLE/	2018-12-21T04:42:42.596684+00:00	41459918	100	/biosamples/ENCBS289IQB/	/genetic-modifications/ENCGM432JBD/	/biosample-types/cell_line_EFO_0001086/	A549	/labs/michael-snyder/	-
ENCFF482MKB	1910	paired-end	released	ChIP-seq	CRISPR	eGFP	3xFLAG:339|eGFP:348	/targets/EHF-human/	EHF|HOXA13|HOXB5|EHF|HOXB13|FOXF2|HOXA13|HOXB13|FOXF2	1	Identified	Localized	EHF v HOXA13	Hox Contamination	/files/ENCFF628YMK/	/libraries/ENCLB528GBQ/	2018-12-22T20:53:13.822518+00:00	36347690	100	/biosamples/ENCBS527DYJ/	/genetic-modifications/ENCGM432JBD/	/biosample-types/cell_line_EFO_0001086/	A549	/labs/michael-snyder/	-
ENCFF475ODN	272	paired-end	released	ChIP-seq	CRISPR	eGFP	eGFP:8|3xFLAG:19	/targets/ELK3-human/		0	Identified	Unlocalized		Low tags mapped to eGFP	/files/ENCFF056UQA/	/libraries/ENCLB689PDZ/	2018-01-13T06:09:51.084517+00:00	44152284	101	/biosamples/ENCBS419VTQ/	/genetic-modifications/ENCGM764WCN/	/biosample-types/cell_line_EFO_0002067/	K562	/labs/michael-snyder/	CRISPR was used to insert a LAP tag downstream of the tagging gene.
ENCFF896QXS	400	paired-end	released	ChIP-seq	CRISPR	eGFP	eGFP:19|3xFLAG:33	/targets/ELK3-human/	ELK3|RAD21|PTCD3|HAT1	1	Identified	Localized		Possible contamination	/files/ENCFF134JJG/	/libraries/ENCLB642XWP/	2018-01-13T06:05:55.057944+00:00	38094415	101	/biosamples/ENCBS641LWO/	/genetic-modifications/ENCGM764WCN/	/biosample-types/cell_line_EFO_0002067/	K562	/labs/michael-snyder/	CRISPR was used to insert a LAP tag downstream of the tagging gene.
ENCFF138AOI	275	paired-end	released	ChIP-seq	CRISPR	eGFP	eGFP:56|3xFLAG:94	/targets/ERF-human/	ERF|ERF|HAT1	1	Identified	Localized	ERF1 v HAT1	Suspected contamination - (ENCFF138AOI, ENCFF135OXD)	/files/ENCFF584KVL/	/libraries/ENCLB041PUN/	2018-01-13T07:29:03.051322+00:00	28512734	101	/biosamples/ENCBS951WCF/	/genetic-modifications/ENCGM441YKL/	/biosample-types/cell_line_EFO_0002067/	K562	/labs/michael-snyder/	CRISPR was used to insert a LAP tag downstream of the tagging gene.
ENCFF135OXD	277	paired-end	released	ChIP-seq	CRISPR	eGFP	eGFP:34|3xFLAG:74	/targets/ERF-human/	ERF|ERF|HAT1	1	Identified	Localized	ERF1 v HAT1	Suspected contamination - (ENCFF138AOI, ENCFF135OXD)	/files/ENCFF060SIJ/	/libraries/ENCLB466YFO/	2018-01-13T07:24:18.868392+00:00	26549864	101	/biosamples/ENCBS471IRT/	/genetic-modifications/ENCGM441YKL/	/biosample-types/cell_line_EFO_0002067/	K562	/labs/michael-snyder/	CRISPR was used to insert a LAP tag downstream of the tagging gene.
ENCFF706KWW	322	paired-end	released	ChIP-seq	CRISPR	eGFP	eGFP:20|3xFLAG:59	/targets/ERF-human/	ERF|ERF	1	Identified	Localized		-	/files/ENCFF450GAU/	/libraries/ENCLB466YFO/	2018-01-13T07:26:55.017243+00:00	11587249	151	/biosamples/ENCBS471IRT/	/genetic-modifications/ENCGM441YKL/	/biosample-types/cell_line_EFO_0002067/	K562	/labs/michael-snyder/	CRISPR was used to insert a LAP tag downstream of the tagging gene.
ENCFF719GWW	2342	paired-end	released	ChIP-seq	CRISPR	eGFP	eGFP:30|3xFLAG:32	/targets/ERF-human/		0	Identified	Unlocalized		Sequence Less than 20M reads	/files/ENCFF201JHG/	/libraries/ENCLB041PUN/	2018-01-13T07:31:37.965658+00:00	9460489	151	/biosamples/ENCBS951WCF/	/genetic-modifications/ENCGM441YKL/	/biosample-types/cell_line_EFO_0002067/	K562	/labs/michael-snyder/	CRISPR was used to insert a LAP tag downstream of the tagging gene.
ENCFF291LJD	2168	paired-end	released	ChIP-seq	CRISPR	eGFP	3xFLAG:5|eGFP:12	/targets/ESR1-human/	chr12:63876001-63877001	0	Identified	Unlocalized		Possible mislocalization; Low tags mapped to eGFP	/files/ENCFF954INF/	/libraries/ENCLB608XPU/	2018-01-13T07:34:14.019028+00:00	31271263	101	/biosamples/ENCBS364ATL/	/genetic-modifications/ENCGM998OJP/	/biosample-types/cell_line_EFO_0001203/	MCF-7	/labs/michael-snyder/	CRISPR was used to insert a LAP tag downstream of the tagging gene.
ENCFF521PGK	2297	paired-end	released	ChIP-seq	CRISPR	eGFP	eGFP:6|3xFLAG:6	/targets/ESR1-human/		0	Identified	Unlocalized		Low tags mapped to eGFP	/files/ENCFF009SND/	/libraries/ENCLB396ZHI/	2018-01-13T07:37:30.716400+00:00	43856055	101	/biosamples/ENCBS115YBF/	/genetic-modifications/ENCGM998OJP/	/biosample-types/cell_line_EFO_0001203/	MCF-7	/labs/michael-snyder/	CRISPR was used to insert a LAP tag downstream of the tagging gene.
ENCFF773BDS	1632	paired-end	released	ChIP-seq	CRISPR	eGFP	eGFP:35|3xFLAG:79	/targets/ESRRB-human/	ESRRB	1	Identified	Localized		-	/files/ENCFF544UVY/	/libraries/ENCLB656CHJ/	2019-01-08T05:19:54.256594+00:00	33106936	100	/biosamples/ENCBS876YUX/	/genetic-modifications/ENCGM630YDZ/	/biosample-types/cell_line_EFO_0002067/	K562	/labs/michael-snyder/	-
ENCFF129ACU	1788	paired-end	released	ChIP-seq	CRISPR	eGFP	3xFLAG:36|eGFP:55	/targets/ESRRB-human/	ESRRB|PRKCA	1	Identified	Localized	ESRRB v PRKCA v KDM2B	Possible contamination	/files/ENCFF204YKL/	/libraries/ENCLB919BNA/	2019-01-08T05:15:34.743408+00:00	41094969	100	/biosamples/ENCBS554EXL/	/genetic-modifications/ENCGM630YDZ/	/biosample-types/cell_line_EFO_0002067/	K562	/labs/michael-snyder/	-
ENCFF181HSQ	1920	paired-end	released	ChIP-seq	CRISPR	eGFP	eGFP:54|3xFLAG:97	/targets/ESRRB-human/	ESRRB|ESRRB|KDM2B	1	Identified	Localized	ESRRB v PRKCA v KDM2B	Possible contamination	/files/ENCFF258MTH/	/libraries/ENCLB039JEI/	2019-01-08T05:23:59.469361+00:00	40780325	100	/biosamples/ENCBS287QBU/	/genetic-modifications/ENCGM630YDZ/	/biosample-types/cell_line_EFO_0002067/	K562	/labs/michael-snyder/	-
ENCFF916KAQ	1082	paired-end	released	ChIP-seq	CRISPR	eGFP	3xFLAG:55|eGFP:71	/targets/ESRRG-human/	DLX4|DLX4	0	Identified	Unlocalized		Potential Sample Swap - three way swap between KLF10, DLX4, and ESRRG targeted samples (ENCFF916KAQ, ENCFF014MYU, ENCFF060SWA)	/files/ENCFF407DSI/	/libraries/ENCLB791VRC/	2019-01-18T06:39:20.590956+00:00	38214275	100	/biosamples/ENCBS998RHO/	/genetic-modifications/ENCGM864QHZ/	/biosample-types/cell_line_EFO_0003072/	SK-N-SH	/labs/michael-snyder/	-
ENCFF481UOI	1853	paired-end	released	ChIP-seq	CRISPR	eGFP	3xFLAG:25|eGFP:37	/targets/ESRRG-human/	chr1:116175001-116176001|chr10:27393001-27394001|FBXO11|DNAH17|ESRRG	5	Identified	Localized	ESRRG v FBXO11 v DNAH17	Possible contamination	/files/ENCFF422MLD/	/libraries/ENCLB963KPZ/	2020-10-12T20:52:01.857320+00:00	36026927	100	/biosamples/ENCBS182MNE/	/genetic-modifications/ENCGM864QHZ/	/biosample-types/cell_line_EFO_0003072/	SK-N-SH	/labs/michael-snyder/	-
ENCFF071POX	2373	paired-end	released	ChIP-seq	CRISPR	eGFP	eGFP:22|3xFLAG:35	/targets/ESRRG-human/	ESRRG	1	Identified	Localized		-	/files/ENCFF035IVG/	/libraries/ENCLB195OCZ/	2020-10-12T20:55:15.594296+00:00	43368128	100	/biosamples/ENCBS286CXH/	/genetic-modifications/ENCGM864QHZ/	/biosample-types/cell_line_EFO_0003072/	SK-N-SH	/labs/michael-snyder/	-
ENCFF466RJA	172	paired-end	released	ChIP-seq	-	eGFP	eGFP:172|3xFLAG:345	/targets/ETS2-human/	ETS2|ETS2|chr1:91624001-91625001|PDGFRA	1	Identified	Localized	ETS2 v PDGFRA	Possible contamination	/files/ENCFF548XLM/	/libraries/ENCLB128AXH/	2016-04-01T20:38:00.445874+00:00	52705945	100	/biosamples/ENCBS381AAA/	/genetic-modifications/ENCGM144WJA/	/biosample-types/cell_line_EFO_0002067/	K562	/labs/kevin-white/	This construct was made using the CHORI-17: Hydatidiform Mole (Homo sapiens) BAC Library and contains a Localization and Affinity Purification (LAP) tag at the C-terminal of ETS2. The last 50 bases before the stop codon of ETS2 are as follows: CGCCCGAGGAACTGCACGCCATCCTGGGCGTCCAGCCCGACACGGAGGAC
ENCFF947BPK	528	paired-end	released	ChIP-seq	-	eGFP	eGFP:129|3xFLAG:251	/targets/ETS2-human/	ETS2|ETS2	1	Identified	Localized		-	/files/ENCFF817VCN/	/libraries/ENCLB796TLJ/	2016-04-01T20:50:22.048522+00:00	50066223	100	/biosamples/ENCBS413AAA/	/genetic-modifications/ENCGM144WJA/	/biosample-types/cell_line_EFO_0002067/	K562	/labs/kevin-white/	This construct was made using the CHORI-17: Hydatidiform Mole (Homo sapiens) BAC Library and contains a Localization and Affinity Purification (LAP) tag at the C-terminal of ETS2. The last 50 bases before the stop codon of ETS2 are as follows: CGCCCGAGGAACTGCACGCCATCCTGGGCGTCCAGCCCGACACGGAGGAC
ENCFF258YTR	1584	paired-end	released	ChIP-seq	-	eGFP	eGFP:108|3xFLAG:195	/targets/ETS2-human/	ETS2|ETS2	1	Identified	Localized		-	/files/ENCFF910GLH/	/libraries/ENCLB877BWJ/	2016-04-01T20:26:38.021968+00:00	41510868	100	/biosamples/ENCBS506IZD/	/genetic-modifications/ENCGM144WJA/	/biosample-types/cell_line_EFO_0002067/	K562	/labs/kevin-white/	This construct was made using the CHORI-17: Hydatidiform Mole (Homo sapiens) BAC Library and contains a Localization and Affinity Purification (LAP) tag at the C-terminal of ETS2. The last 50 bases before the stop codon of ETS2 are as follows: CGCCCGAGGAACTGCACGCCATCCTGGGCGTCCAGCCCGACACGGAGGAC
ENCFF487HZM	192	paired-end	released	ChIP-seq	-	eGFP	eGFP:1065|3xFLAG:2661	/targets/ETV1-human/	ETV1|ETV1	1	Identified	Localized		-	/files/ENCFF510RBZ/	/libraries/ENCLB862KDB/	2015-10-30T21:05:30.433149+00:00	13520565	100	/biosamples/ENCBS302KJF/	/genetic-modifications/ENCGM044NBM/	/biosample-types/cell_line_EFO_0002067/	K562	/labs/kevin-white/	This construct was made using the RPCI-11: Human Male BAC Library and contains a Localization and Affinity Purification (LAP) tag at the C-terminal of ETV1. The last 50 bases before the stop codon of ETV1 are as follows: CGGAAGGGGGCTGCTGCAACCCCCACCCCTACAACGAAGGCTACGTGTAT
ENCFF548SNS	586	paired-end	released	ChIP-seq	-	eGFP	eGFP:2764|3xFLAG:8561	/targets/ETV1-human/	ETV1|ETV1|NKX1-2-Cterm|ETV1|chr7:454001-455001|chr4:146371001-146372001|chr7:14050001-14051001	1	Identified	Localized	ETV1 v NKX1	Possible contamination	/files/ENCFF898MPN/	/libraries/ENCLB001EOO/	2015-10-31T18:17:48.639133+00:00	28497471	100	/biosamples/ENCBS750HFY/	/genetic-modifications/ENCGM044NBM/	/biosample-types/cell_line_EFO_0002067/	K562	/labs/kevin-white/	This construct was made using the RPCI-11: Human Male BAC Library and contains a Localization and Affinity Purification (LAP) tag at the C-terminal of ETV1. The last 50 bases before the stop codon of ETV1 are as follows: CGGAAGGGGGCTGCTGCAACCCCCACCCCTACAACGAAGGCTACGTGTAT
ENCFF990FFM	717	paired-end	released	ChIP-seq	-	eGFP	eGFP:2374|3xFLAG:6968	/targets/ETV1-human/	ETV1|ETV1|chr7:118111001-118112001|chr2:33141001-33142001|chr12:90966001-90967001	1	Identified	Localized	ETV1 v NKX1	Possible contamination	/files/ENCFF865UHF/	/libraries/ENCLB560SBO/	2015-10-31T18:16:21.363594+00:00	19431211	100	/biosamples/ENCBS398XYI/	/genetic-modifications/ENCGM044NBM/	/biosample-types/cell_line_EFO_0002067/	K562	/labs/kevin-white/	This construct was made using the RPCI-11: Human Male BAC Library and contains a Localization and Affinity Purification (LAP) tag at the C-terminal of ETV1. The last 50 bases before the stop codon of ETV1 are as follows: CGGAAGGGGGCTGCTGCAACCCCCACCCCTACAACGAAGGCTACGTGTAT
ENCFF485SUN	645	paired-end	released	ChIP-seq	site-specific recombination	eGFP	eGFP:37	/targets/FEZF1-human/	FEZF1	1	Identified	Localized		-	/files/ENCFF292BLL/	/libraries/ENCLB732RHF/	2016-04-27T21:40:21.519430+00:00	27911873	101	/biosamples/ENCBS945GDK/	/genetic-modifications/ENCGM375AWU/	/biosample-types/cell_line_EFO_0001182/	HEK293	/labs/michael-snyder/	This construct contains an eGFP N-terminal tag to FEZF1 under control of a CMV promoter, introduced to expression vector pcDNA5/FRT as part of Thermo Fisher's Flp-In system. It is stably integrated at the introduced FLP recombinase target (FRT) site in the host genome.
ENCFF548NUZ	793	paired-end	released	ChIP-seq	site-specific recombination	eGFP	eGFP:50	/targets/FEZF1-human/	FEZF1	1	Identified	Localized		-	/files/ENCFF800BVA/	/libraries/ENCLB400STV/	2016-04-01T01:27:48.278618+00:00	31900400	101	/biosamples/ENCBS416NEJ/	/genetic-modifications/ENCGM375AWU/	/biosample-types/cell_line_EFO_0001182/	HEK293	/labs/michael-snyder/	This construct contains an eGFP N-terminal tag to FEZF1 under control of a CMV promoter, introduced to expression vector pcDNA5/FRT as part of Thermo Fisher's Flp-In system. It is stably integrated at the introduced FLP recombinase target (FRT) site in the host genome.
ENCFF233WJS	855	paired-end	released	ChIP-seq	CRISPR	eGFP	eGFP:130|3xFLAG:154	/targets/FOSB-human/	FOSB|EBF4|EBF4|chr2:89497001-89498001|FOSB|ZNF285	1	Identified	Localized	FOSB v EBF4 v HOXA7 v ZNF285 v TOX	Suspected Contamination - (ENCFF233WJS, ENCFF984DHU)	/files/ENCFF546ACA/	/libraries/ENCLB158RPO/	2019-05-12T05:52:23.836728+00:00	38606327	100	/biosamples/ENCBS167BGB/	/genetic-modifications/ENCGM402IBW/	/biosample-types/cell_line_EFO_0001086/	A549	/labs/michael-snyder/	-
ENCFF984DHU	1182	paired-end	released	ChIP-seq	CRISPR	eGFP	eGFP:69|3xFLAG:73	/targets/FOSB-human/	FOSB|EBF4|HOXA7|FOSB|EBF4|TOX	1	Identified	Localized	FOSB v EBF4 v HOXA7 v ZNF285 v TOX	Suspected Contamination - (ENCFF233WJS, ENCFF984DHU); Hox Contamination	/files/ENCFF212KXM/	/libraries/ENCLB158RPO/	2018-12-21T20:36:54.628044+00:00	23716896	100	/biosamples/ENCBS167BGB/	/genetic-modifications/ENCGM402IBW/	/biosample-types/cell_line_EFO_0001086/	A549	/labs/michael-snyder/	-
ENCFF694BZQ	1183	paired-end	released	ChIP-seq	CRISPR	eGFP	eGFP:18|3xFLAG:70	/targets/FOSB-human/	FOSB|FOSB	1	Identified	Localized		-	/files/ENCFF916RFS/	/libraries/ENCLB814PCP/	2018-12-21T20:39:56.607114+00:00	24531165	100	/biosamples/ENCBS967WAA/	/genetic-modifications/ENCGM402IBW/	/biosample-types/cell_line_EFO_0001086/	A549	/labs/michael-snyder/	-
ENCFF085ZFM	1842	paired-end	released	ChIP-seq	CRISPR	eGFP	eGFP:35|3xFLAG:76	/targets/FOSB-human/	FOSB|FOSB|NR4A2	1	Identified	Localized	FOSB v NR4A2	Possible contamination	/files/ENCFF854FRE/	/libraries/ENCLB814PCP/	2019-05-12T03:49:44.907583+00:00	39245496	100	/biosamples/ENCBS967WAA/	/genetic-modifications/ENCGM402IBW/	/biosample-types/cell_line_EFO_0001086/	A549	/labs/michael-snyder/	-
ENCFF249XJO	309	paired-end	released	ChIP-seq	CRISPR	eGFP	eGFP:25|3xFLAG:56	/targets/FOSL2-human/	FOSL2|FOSL2	1	Identified	Localized		-	/files/ENCFF132VQS/	/libraries/ENCLB780VPU/	2018-01-13T01:55:34.902114+00:00	43517659	101	/biosamples/ENCBS089RZU/	/genetic-modifications/ENCGM915FFB/	/biosample-types/cell_line_EFO_0001086/	A549	/labs/michael-snyder/	CRISPR was used to insert a LAP tag downstream of the tagging gene.
ENCFF818BKU	356	paired-end	released	ChIP-seq	CRISPR	eGFP	eGFP:22|3xFLAG:66	/targets/FOSL2-human/	DNER	0	Identified	Unlocalized	FOSL2 v DNER v ARNTL	Possible mislabeling	/files/ENCFF938EEC/	/libraries/ENCLB277FSR/	2018-01-13T06:33:31.002848+00:00	36264850	101	/biosamples/ENCBS933LEB/	/genetic-modifications/ENCGM915FFB/	/biosample-types/cell_line_EFO_0001086/	A549	/labs/michael-snyder/	CRISPR was used to insert a LAP tag downstream of the tagging gene.
ENCFF487DRU	362	paired-end	released	ChIP-seq	CRISPR	eGFP	eGFP:72|3xFLAG:93	/targets/FOSL2-human/	FOSL2|FOSL2|ARNTL	1	Identified	Localized	FOSL2 v DNER v ARNTL	Possible contamination	/files/ENCFF964JUH/	/libraries/ENCLB858IEP/	2018-01-13T06:37:30.545150+00:00	54691715	101	/biosamples/ENCBS168YHP/	/genetic-modifications/ENCGM915FFB/	/biosample-types/cell_line_EFO_0001086/	A549	/labs/michael-snyder/	CRISPR was used to insert a LAP tag downstream of the tagging gene.
ENCFF215TEG	337	paired-end	released	ChIP-seq	CRISPR	eGFP	eGFP:40|3xFLAG:70	/targets/FOXA3-human/	FOXA3|FOXA3|LHFP	1	Identified	Localized	FOXA3 v LHFP	Possible contamination	/files/ENCFF633JSH/	/libraries/ENCLB837CNF/	2018-01-13T06:13:51.335771+00:00	37661280	101	/biosamples/ENCBS817AYJ/	/genetic-modifications/ENCGM543UVF/	/biosample-types/cell_line_EFO_0002067/	K562	/labs/michael-snyder/	CRISPR was used to insert a LAP tag downstream of the tagging gene.
ENCFF660CKR	2161	paired-end	released	ChIP-seq	CRISPR	eGFP	eGFP:49|3xFLAG:108	/targets/FOXA3-human/	FOXA3|FOXA3	1	Identified	Localized		-	/files/ENCFF338FMN/	/libraries/ENCLB557TLT/	2018-01-13T06:17:38.341227+00:00	47591665	101	/biosamples/ENCBS269GMZ/	/genetic-modifications/ENCGM543UVF/	/biosample-types/cell_line_EFO_0002067/	K562	/labs/michael-snyder/	CRISPR was used to insert a LAP tag downstream of the tagging gene.
ENCFF265BUM	789	paired-end	released	ChIP-seq	CRISPR	eGFP	3xFLAG:270|eGFP:287	/targets/FOXF2-human/	HOXA13|FOXF2|HOXB5|EHF|FOXS1|EHF|HOXA13|HOXB13|HOXB13|FOXF2	2	Identified	Localized	FOXF2 v HOXA13 v HOXB5 v EHF v FOXS1 v HOXB13 v HOXB5	Hox Contamination	/files/ENCFF687ZGG/	/libraries/ENCLB462FRI/	2018-12-18T00:46:54.599257+00:00	36784121	100	/biosamples/ENCBS952BHI/	/genetic-modifications/ENCGM580MAK/	/biosample-types/cell_line_EFO_0001086/	A549	/labs/michael-snyder/	-
ENCFF928AXT	1064	paired-end	released	ChIP-seq	CRISPR	eGFP	3xFLAG:19|eGFP:23	/targets/FOXF2-human/	FOXF2|FOXF2	1	Identified	Localized		-	/files/ENCFF047DCH/	/libraries/ENCLB140ARO/	2018-12-18T00:43:10.676622+00:00	40010298	100	/biosamples/ENCBS668EDI/	/genetic-modifications/ENCGM580MAK/	/biosample-types/cell_line_EFO_0001086/	A549	/labs/michael-snyder/	-
ENCFF427VGU	1067	paired-end	released	ChIP-seq	CRISPR	eGFP	eGFP:388|3xFLAG:438	/targets/FOXF2-human/	HOXA13|HOXA13|FOXF2|HOXB13|FOXF2|FOXS1|HOXB5|EHF|HOXB13	3	Identified	Localized	FOXF2 v HOXA13 v HOXB5 v EHF v FOXS1 v HOXB13 v HOXB5	Hox Contamination	/files/ENCFF747UYF/	/libraries/ENCLB691UMJ/	2018-12-18T00:50:54.026830+00:00	48781935	100	/biosamples/ENCBS681EHU/	/genetic-modifications/ENCGM580MAK/	/biosample-types/cell_line_EFO_0001086/	A549	/labs/michael-snyder/	-
ENCFF217HST	282	paired-end	released	ChIP-seq	CRISPR	eGFP	eGFP:26|3xFLAG:43	/targets/FOXO4-human/	FOXO4	1	Identified	Localized		-	/files/ENCFF175ESJ/	/libraries/ENCLB651RPO/	2018-01-13T05:42:54.050867+00:00	37087103	101	/biosamples/ENCBS252AWA/	/genetic-modifications/ENCGM930GMY/	/biosample-types/cell_line_EFO_0002067/	K562	/labs/michael-snyder/	CRISPR was used to insert a LAP tag downstream of the tagging gene.
ENCFF975QJO	2288	paired-end	released	ChIP-seq	CRISPR	eGFP	eGFP:27|3xFLAG:120	/targets/FOXO4-human/	FOXO4	1	Identified	Localized		-	/files/ENCFF974WYI/	/libraries/ENCLB858IFI/	2018-01-13T05:46:53.678905+00:00	48015693	101	/biosamples/ENCBS223NLO/	/genetic-modifications/ENCGM930GMY/	/biosample-types/cell_line_EFO_0002067/	K562	/labs/michael-snyder/	CRISPR was used to insert a LAP tag downstream of the tagging gene.
ENCFF064JPG	926	paired-end	released	ChIP-seq	CRISPR	eGFP	eGFP:824|3xFLAG:956	/targets/FOXS1-human/	HOXB13|HOXB13|FOXS1|FOXS1|HOXB5|EHF|HOXB5|HOXA13|HOXA13|SEL1L3|ZNF70|TBX18	3	Identified	Localized		Hox Contamination; Suspected Contamination - ()	/files/ENCFF147TXX/	/libraries/ENCLB388XVE/	2018-12-22T21:09:54.161350+00:00	44586716	100	/biosamples/ENCBS677BKO/	/genetic-modifications/ENCGM460QDC/	/biosample-types/cell_line_EFO_0001086/	A549	/labs/michael-snyder/	-
ENCFF134EKJ	964	paired-end	released	ChIP-seq	CRISPR	eGFP	eGFP:31|3xFLAG:36	/targets/FOXS1-human/	FOXS1	1	Identified	Localized		-	/files/ENCFF934LUS/	/libraries/ENCLB352XXP/	2018-12-20T19:08:10.818013+00:00	58436849	100	/biosamples/ENCBS961ZWR/	/genetic-modifications/ENCGM460QDC/	/biosample-types/cell_line_EFO_0001086/	A549	/labs/michael-snyder/	-
ENCFF462BGX	1181	paired-end	released	ChIP-seq	CRISPR	eGFP	eGFP:333|3xFLAG:391	/targets/FOXS1-human/	HOXA13|HOXB5|HOXB13|chr17:77784001-77785001|HOXB5|EHF|ITGAM	0	Identified	Unlocalized		Hox Contamination; Suspected Contamination - ()	/files/ENCFF874ZLA/	/libraries/ENCLB899QAG/	2018-12-22T21:15:31.505355+00:00	44949961	100	/biosamples/ENCBS361SKZ/	/genetic-modifications/ENCGM460QDC/	/biosample-types/cell_line_EFO_0001086/	A549	/labs/michael-snyder/	-
ENCFF429EZN	766	paired-end	released	ChIP-seq	site-specific recombination	eGFP	eGFP:54	/targets/GFI1B-human/	GFI1B	1	Identified	Localized		-	/files/ENCFF767SIE/	/libraries/ENCLB967ZOP/	2016-04-01T01:30:09.979271+00:00	32744452	101	/biosamples/ENCBS320GSB/	/genetic-modifications/ENCGM286DRK/	/biosample-types/cell_line_EFO_0001182/	HEK293	/labs/michael-snyder/	This construct contains an eGFP N-terminal tag to GFI1B, synthesized by Life Technologies (using the sequence identified by ENST00000339463), under control of a CMV promoter, introduced to expression vector pcDNA5/FRT as part of Thermo Fisher's Flp-In system. It is stably integrated at the introduced FLP recombinase target (FRT) site in the host genome.
ENCFF752NOE	1656	paired-end	released	ChIP-seq	site-specific recombination	eGFP	eGFP:79	/targets/GFI1B-human/	GFI1B	1	Identified	Localized		-	/files/ENCFF856HJS/	/libraries/ENCLB702VIC/	2016-04-01T01:32:42.257013+00:00	31909287	101	/biosamples/ENCBS321IHW/	/genetic-modifications/ENCGM286DRK/	/biosample-types/cell_line_EFO_0001182/	HEK293	/labs/michael-snyder/	This construct contains an eGFP N-terminal tag to GFI1B, synthesized by Life Technologies (using the sequence identified by ENST00000339463), under control of a CMV promoter, introduced to expression vector pcDNA5/FRT as part of Thermo Fisher's Flp-In system. It is stably integrated at the introduced FLP recombinase target (FRT) site in the host genome.
ENCFF594EJQ	136	paired-end	released	ChIP-seq	site-specific recombination	eGFP	3xFLAG:4|eGFP:28	/targets/GLI2-human/		0	Identified	Unlocalized		Unexplained failure to localize - possible "unlucky" coverage or insertion to blacklisted region	/files/ENCFF541JAR/	/libraries/ENCLB932FGA/	2016-04-01T01:34:39.987294+00:00	22621251	101	/biosamples/ENCBS298HKS/	/genetic-modifications/ENCGM252XPZ/	/biosample-types/cell_line_EFO_0001182/	HEK293	/labs/michael-snyder/	This construct contains an eGFP N-terminal tag to GLI2 under control of a CMV promoter, introduced to expression vector pcDNA5/FRT as part of Thermo Fisher's Flp-In system. It is stably integrated at the introduced FLP recombinase target (FRT) site in the host genome.
ENCFF677MGT	405	paired-end	released	ChIP-seq	site-specific recombination	eGFP	eGFP:9	/targets/GLI2-human/		0	Identified	Unlocalized		Low tags mapped to eGFP	/files/ENCFF020ZLF/	/libraries/ENCLB535VQW/	2017-02-11T00:58:26.310837+00:00	42389394	101	/biosamples/ENCBS073JSB/	/genetic-modifications/ENCGM252XPZ/	/biosample-types/cell_line_EFO_0001182/	HEK293	/labs/michael-snyder/	This construct contains an eGFP N-terminal tag to GLI2 under control of a CMV promoter, introduced to expression vector pcDNA5/FRT as part of Thermo Fisher's Flp-In system. It is stably integrated at the introduced FLP recombinase target (FRT) site in the host genome.
ENCFF173JBW	217	paired-end	released	ChIP-seq	site-specific recombination	eGFP	eGFP:131	/targets/GLI4-human/	GLI4	1	Identified	Localized		-	/files/ENCFF902JCN/	/libraries/ENCLB295BKB/	2016-04-01T01:36:47.759517+00:00	31055823	101	/biosamples/ENCBS601JDX/	/genetic-modifications/ENCGM262AJG/	/biosample-types/cell_line_EFO_0001182/	HEK293	/labs/michael-snyder/	This construct contains an eGFP N-terminal tag to GLI4 under control of a CMV promoter, introduced to expression vector pcDNA5/FRT as part of Thermo Fisher's Flp-In system. It is stably integrated at the introduced FLP recombinase target (FRT) site in the host genome.
ENCFF662MFL	874	paired-end	released	ChIP-seq	site-specific recombination	eGFP	eGFP:125	/targets/GLI4-human/	GLI4|chr4:14504001-14505001	1	Identified	Localized		Possible contamination	/files/ENCFF611UQT/	/libraries/ENCLB307YFV/	2016-04-01T01:39:05.203352+00:00	33801844	101	/biosamples/ENCBS966YJO/	/genetic-modifications/ENCGM262AJG/	/biosample-types/cell_line_EFO_0001182/	HEK293	/labs/michael-snyder/	This construct contains an eGFP N-terminal tag to GLI4 under control of a CMV promoter, introduced to expression vector pcDNA5/FRT as part of Thermo Fisher's Flp-In system. It is stably integrated at the introduced FLP recombinase target (FRT) site in the host genome.
ENCFF548XKA	732	paired-end	released	ChIP-seq	site-specific recombination	eGFP	eGFP:103	/targets/GLIS1-human/	GLIS1	1	Identified	Localized		-	/files/ENCFF420BRV/	/libraries/ENCLB498HLU/	2016-04-01T01:41:10.028722+00:00	26922752	101	/biosamples/ENCBS300BBW/	/genetic-modifications/ENCGM676ABH/	/biosample-types/cell_line_EFO_0001182/	HEK293	/labs/michael-snyder/	This construct contains an eGFP N-terminal tag to GLIS1 under control of a CMV promoter, introduced to expression vector pcDNA5/FRT as part of Thermo Fisher's Flp-In system. It is stably integrated at the introduced FLP recombinase target (FRT) site in the host genome.
ENCFF307HHE	1532	paired-end	released	ChIP-seq	site-specific recombination	eGFP	eGFP:53	/targets/GLIS1-human/	GLIS1	1	Identified	Localized		-	/files/ENCFF946JCU/	/libraries/ENCLB334XGU/	2016-04-01T01:43:02.110958+00:00	24811516	101	/biosamples/ENCBS695XFP/	/genetic-modifications/ENCGM676ABH/	/biosample-types/cell_line_EFO_0001182/	HEK293	/labs/michael-snyder/	This construct contains an eGFP N-terminal tag to GLIS1 under control of a CMV promoter, introduced to expression vector pcDNA5/FRT as part of Thermo Fisher's Flp-In system. It is stably integrated at the introduced FLP recombinase target (FRT) site in the host genome.
ENCFF100DYO	218	paired-end	released	ChIP-seq	site-specific recombination	eGFP	eGFP:175	/targets/GLIS2-human/	GLIS2	1	Identified	Localized		-	/files/ENCFF862UVE/	/libraries/ENCLB905CRP/	2016-04-01T01:47:35.411847+00:00	28144653	101	/biosamples/ENCBS627NYN/	/genetic-modifications/ENCGM472XUE/	/biosample-types/cell_line_EFO_0001182/	HEK293	/labs/michael-snyder/	This construct contains an eGFP N-terminal tag to GLIS2 under control of a CMV promoter, introduced to expression vector pcDNA5/FRT as part of Thermo Fisher's Flp-In system. It is stably integrated at the introduced FLP recombinase target (FRT) site in the host genome.
ENCFF641THN	1603	paired-end	released	ChIP-seq	site-specific recombination	eGFP	eGFP:220	/targets/GLIS2-human/	GLIS2	1	Identified	Localized		-	/files/ENCFF616ZBL/	/libraries/ENCLB092HSE/	2016-04-01T01:45:16.400417+00:00	34888530	101	/biosamples/ENCBS101WTD/	/genetic-modifications/ENCGM472XUE/	/biosample-types/cell_line_EFO_0001182/	HEK293	/labs/michael-snyder/	This construct contains an eGFP N-terminal tag to GLIS2 under control of a CMV promoter, introduced to expression vector pcDNA5/FRT as part of Thermo Fisher's Flp-In system. It is stably integrated at the introduced FLP recombinase target (FRT) site in the host genome.
ENCFF999BTS	1650	paired-end	released	ChIP-seq	CRISPR	eGFP	eGFP:24|3xFLAG:64	/targets/GLIS3-human/	GLIS3	1	Identified	Localized		-	/files/ENCFF861CGB/	/libraries/ENCLB664BHK/	2019-01-17T21:28:57.556441+00:00	46100553	100	/biosamples/ENCBS038REP/	/genetic-modifications/ENCGM708KYJ/	/biosample-types/cell_line_EFO_0003072/	SK-N-SH	/labs/michael-snyder/	-
ENCFF244LXH	1907	paired-end	released	ChIP-seq	CRISPR	eGFP	3xFLAG:42|eGFP:55	/targets/GLIS3-human/	GLIS3	1	Identified	Localized		-	/files/ENCFF280XHG/	/libraries/ENCLB388CCB/	2019-01-17T21:23:12.433016+00:00	41220179	100	/biosamples/ENCBS071NZE/	/genetic-modifications/ENCGM708KYJ/	/biosample-types/cell_line_EFO_0003072/	SK-N-SH	/labs/michael-snyder/	-
ENCFF462QOO	949	paired-end	released	ChIP-seq	CRISPR	eGFP	eGFP:121|3xFLAG:222	/targets/GMEB1-human/	GMEB1|GMEB1|HOXA13|FKBP1B	1	Identified	Localized	GMEB1 v FKBP1B v HOXA13	Hox Contamination; Suspected Contamination - ()	/files/ENCFF407IPN/	/libraries/ENCLB513GRA/	2018-12-22T01:58:54.739553+00:00	45302640	100	/biosamples/ENCBS471YIQ/	/genetic-modifications/ENCGM097KEF/	/biosample-types/cell_line_EFO_0002067/	K562	/labs/michael-snyder/	-
ENCFF072VPG	968	paired-end	released	ChIP-seq	CRISPR	eGFP	eGFP:189|3xFLAG:197	/targets/GMEB1-human/	HOXA13|HOXA13|GMEB1|OR11H4-Cterm	3	Identified	Localized	GMEB1 v HOXA13 v OR11H4 v FKBP1B	Hox Contamination; Suspected Contamination - ()	/files/ENCFF172XSI/	/libraries/ENCLB103OZB/	2018-12-22T01:54:46.234806+00:00	43217506	100	/biosamples/ENCBS930PKD/	/genetic-modifications/ENCGM097KEF/	/biosample-types/cell_line_EFO_0002067/	K562	/labs/michael-snyder/	-
ENCFF598DYO	555	paired-end	released	ChIP-seq	-	eGFP	eGFP:129|3xFLAG:207	/targets/GTF2A2-human/	ZNF277|ZNF277|GTF2A2|GTF2A2|chr6:3584001-3585001|chr12:45565001-45566001|MAP3K1	3	Identified	Localized	GTF2A2 v ZNF277	Suspected Contamination - (ENCFF598DYO, ENCFF677HTA, ENCFF483AVN)	/files/ENCFF821AJH/	/libraries/ENCLB126ABP/	2016-04-01T14:24:07.424817+00:00	41178171	100	/biosamples/ENCBS725FFW/	/genetic-modifications/ENCGM429BRY/	/biosample-types/cell_line_EFO_0002067/	K562	/labs/kevin-white/	This construct was made using the CHORI-17: Hydatidiform Mole (Homo sapiens) BAC Library and contains a Localization and Affinity Purification (LAP) tag at the C-terminal of GTF2A2. The last 50 bases before the stop codon of GTF2A2 are as follows: TACTTTACTTTCTCTTTTGTTTCCTAGATACTGGCTCCAATACTACAGAA
ENCFF677HTA	556	paired-end	released	ChIP-seq	-	eGFP	eGFP:86|3xFLAG:134	/targets/GTF2A2-human/	GTF2A2|GTF2A2|chr5:52661001-52662001|chr15:60069001-60070001|chr15:60051001-60052001|B3GAT1|ZNF277	1	Identified	Localized	GTF2A2 v ZNF277	Suspected Contamination - (ENCFF598DYO, ENCFF677HTA, ENCFF483AVN)	/files/ENCFF339NHI/	/libraries/ENCLB428JWA/	2016-04-01T14:35:18.598617+00:00	52513976	100	/biosamples/ENCBS839DWI/	/genetic-modifications/ENCGM429BRY/	/biosample-types/cell_line_EFO_0002067/	K562	/labs/kevin-white/	This construct was made using the CHORI-17: Hydatidiform Mole (Homo sapiens) BAC Library and contains a Localization and Affinity Purification (LAP) tag at the C-terminal of GTF2A2. The last 50 bases before the stop codon of GTF2A2 are as follows: TACTTTACTTTCTCTTTTGTTTCCTAGATACTGGCTCCAATACTACAGAA
ENCFF483AVN	1586	paired-end	released	ChIP-seq	-	eGFP	eGFP:60|3xFLAG:62	/targets/GTF2A2-human/	GTF2A2|GTF2A2|ZNF277	1	Identified	Localized	GTF2A2 v ZNF277	Suspected Contamination - (ENCFF598DYO, ENCFF677HTA, ENCFF483AVN)	/files/ENCFF264IWL/	/libraries/ENCLB086WYJ/	2016-04-01T14:39:22.088407+00:00	32774687	100	/biosamples/ENCBS656LOQ/	/genetic-modifications/ENCGM429BRY/	/biosample-types/cell_line_EFO_0002067/	K562	/labs/kevin-white/	This construct was made using the CHORI-17: Hydatidiform Mole (Homo sapiens) BAC Library and contains a Localization and Affinity Purification (LAP) tag at the C-terminal of GTF2A2. The last 50 bases before the stop codon of GTF2A2 are as follows: TACTTTACTTTCTCTTTTGTTTCCTAGATACTGGCTCCAATACTACAGAA
ENCFF047NSE	79	paired-end	released	ChIP-seq	-	eGFP	eGFP:176|3xFLAG:408	/targets/HDAC8-human/	HDAC8|HDAC8|chr2:191887001-191888001|NR4A1	1	Identified	Localized	HDAC8 v NR4A1	Possible contamination	/files/ENCFF743SMH/	/libraries/ENCLB956QKL/	2015-10-30T20:34:33.140739+00:00	38964871	100	/biosamples/ENCBS443JHG/	/genetic-modifications/ENCGM826JEF/	/biosample-types/cell_line_EFO_0002067/	K562	/labs/kevin-white/	This construct was made using the RPCI-11: Human Male BAC Library and contains a Localization and Affinity Purification (LAP) tag at the C-terminal of HDAC8. The last 50 bases before the stop codon of HDAC8 are as follows: TGGCTTTTATCCTCCTCAGGTACGAACCTCCTGCCCCAAATCCAGGCCTG
ENCFF393ANW	166	paired-end	released	ChIP-seq	-	eGFP	eGFP:523|3xFLAG:1707	/targets/HDAC8-human/	HDAC8|HDAC8|chr11:13058001-13059001	1	Identified	Localized		Possible contamination	/files/ENCFF351UCM/	/libraries/ENCLB824ZRT/	2015-12-16T00:41:32.662487+00:00	47663409	100	/biosamples/ENCBS422AAA/	/genetic-modifications/ENCGM826JEF/	/biosample-types/cell_line_EFO_0002067/	K562	/labs/kevin-white/	This construct was made using the RPCI-11: Human Male BAC Library and contains a Localization and Affinity Purification (LAP) tag at the C-terminal of HDAC8. The last 50 bases before the stop codon of HDAC8 are as follows: TGGCTTTTATCCTCCTCAGGTACGAACCTCCTGCCCCAAATCCAGGCCTG
ENCFF493AAY	1404	paired-end	released	ChIP-seq	-	eGFP	eGFP:434|3xFLAG:1219	/targets/HDAC8-human/	HDAC8|HDAC8|KLF1|chr10:132340001-132341001	1	Identified	Localized	HDAC8 v KLF1	Possible contamination	/files/ENCFF391EFO/	/libraries/ENCLB240SJJ/	2015-12-16T00:43:12.239945+00:00	41609078	100	/biosamples/ENCBS383AAA/	/genetic-modifications/ENCGM826JEF/	/biosample-types/cell_line_EFO_0002067/	K562	/labs/kevin-white/	This construct was made using the RPCI-11: Human Male BAC Library and contains a Localization and Affinity Purification (LAP) tag at the C-terminal of HDAC8. The last 50 bases before the stop codon of HDAC8 are as follows: TGGCTTTTATCCTCCTCAGGTACGAACCTCCTGCCCCAAATCCAGGCCTG
ENCFF876LYB	52	paired-end	released	ChIP-seq	-	eGFP	3xFLAG:25|eGFP:26	/targets/HES5-human/		0	Identified	Unlocalized		Unexplained failure to localize - possible "unlucky" coverage or insertion to blacklisted region	/files/ENCFF005CCH/	/libraries/ENCLB499ENQ/	2015-12-18T17:52:35.872967+00:00	46641526	76	/biosamples/ENCBS769EPD/	/genetic-modifications/ENCGM252BLF/	/biosample-types/cell_line_EFO_0003045/	H9	/labs/bradley-bernstein/	Hes5 promoter fused with GFP cloned by BAC transgenesis
ENCFF171VJT	160	paired-end	archived	ChIP-seq	-	eGFP	3xFLAG:20|eGFP:35	/targets/HES5-human/		0	Identified	Unlocalized		Unexplained failure to localize - possible insertion to blacklisted region	/files/ENCFF586OTT/	/libraries/ENCLB200JGZ/	2016-04-11T20:05:32.709352+00:00	24874336	25	/biosamples/ENCBS435FHS/	/genetic-modifications/ENCGM252BLF/	/biosample-types/in_vitro_differentiated_cells_CL_0002259/	neuroepithelial stem cell	/labs/bradley-bernstein/	Hes5 promoter fused with GFP cloned by BAC transgenesis
ENCFF979NZN	254	paired-end	revoked	ChIP-seq	-	eGFP	RANDOM_SEQ_500:1|3xFLAG:4|eGFP:49	/targets/HES5-human/	chrX:40852001-40853001|chr3:116349001-116350001|LPIN1	0	Identified	Unlocalized		Possible Contamination - (ENCFF979NZN, ENCFF481XNV, ENCFF170BWT, ENCFF845LVP, ENCFF669VMV, ENCFF433UNT, ENCFF022AXX, ENCFF250ADQ, ENCFF107MNI, ENCFF415TKU, ENCFF495FBS, ENCFF816DRL, ENCFF014ESP, ENCFF280EDH); Missing both genetic modification and biosample characterization	/files/ENCFF337YSO/	/libraries/ENCLB775XAW/	2016-04-13T15:16:42.256642+00:00	23921609	30	/biosamples/ENCBS908BQA/	/genetic-modifications/ENCGM252BLF/	/biosample-types/in_vitro_differentiated_cells_NTR_0003830/	mid-neurogenesis radial glial cells	/labs/bradley-bernstein/	Hes5 promoter fused with GFP cloned by BAC transgenesis
ENCFF481XNV	582	paired-end	archived	ChIP-seq	-	eGFP	RANDOM_SEQ_500:1|eGFP:7|3xFLAG:21	/targets/HES5-human/	AASS	0	Identified	Unlocalized		Possible Contamination - (ENCFF979NZN, ENCFF481XNV, ENCFF170BWT, ENCFF845LVP, ENCFF669VMV, ENCFF433UNT, ENCFF022AXX, ENCFF250ADQ, ENCFF107MNI, ENCFF415TKU, ENCFF495FBS, ENCFF816DRL, ENCFF014ESP, ENCFF280EDH); Missing both genetic modification and biosample characterization	/files/ENCFF023DTE/	/libraries/ENCLB540MMT/	2016-04-14T13:09:34.672083+00:00	35479144	30	/biosamples/ENCBS769EPD/	/genetic-modifications/ENCGM252BLF/	/biosample-types/cell_line_EFO_0003045/	H9	/labs/bradley-bernstein/	Hes5 promoter fused with GFP cloned by BAC transgenesis
ENCFF932QHY	590	paired-end	archived	ChIP-seq	-	eGFP	RANDOM_SEQ_500:2|3xFLAG:6|eGFP:123	/targets/HES5-human/	HES5-Promoter	1	Identified	Localized		Possible Contamination - (ENCFF979NZN, ENCFF481XNV, ENCFF170BWT, ENCFF845LVP, ENCFF669VMV, ENCFF433UNT, ENCFF022AXX, ENCFF250ADQ, ENCFF107MNI, ENCFF415TKU, ENCFF495FBS, ENCFF816DRL, ENCFF014ESP, ENCFF280EDH); Missing both genetic modification and biosample characterization	/files/ENCFF275QPB/	/libraries/ENCLB588HPA/	2016-04-13T14:36:53.512626+00:00	66872864	31	/biosamples/ENCBS562NPI/	/genetic-modifications/ENCGM252BLF/	/biosample-types/in_vitro_differentiated_cells_CL_0002259/	neuroepithelial stem cell	/labs/bradley-bernstein/	Hes5 promoter fused with GFP cloned by BAC transgenesis
ENCFF170BWT	595	paired-end	archived	ChIP-seq	-	eGFP	3xFLAG:5|eGFP:39	/targets/HES5-human/	chr5:164760001-164761001|chr15:68132001-68133001|PCDH17	0	Identified	Unlocalized		Possible Contamination - (ENCFF979NZN, ENCFF481XNV, ENCFF170BWT, ENCFF845LVP, ENCFF669VMV, ENCFF433UNT, ENCFF022AXX, ENCFF250ADQ, ENCFF107MNI, ENCFF415TKU, ENCFF495FBS, ENCFF816DRL, ENCFF014ESP, ENCFF280EDH); Missing both genetic modification and biosample characterization	/files/ENCFF763TQE/	/libraries/ENCLB833JZM/	2016-04-13T14:32:35.710218+00:00	24145708	30	/biosamples/ENCBS709ZNP/	/genetic-modifications/ENCGM252BLF/	/biosample-types/in_vitro_differentiated_cells_CL_0002259/	neuroepithelial stem cell	/labs/bradley-bernstein/	Hes5 promoter fused with GFP cloned by BAC transgenesis
ENCFF845LVP	619	paired-end	archived	ChIP-seq	-	eGFP	RANDOM_SEQ_500:1|3xFLAG:141|eGFP:549	/targets/HES5-human/	HHIPL1-Promoter|chrX:40852001-40853001|CCDC85C|chr20:58017001-58018001|chr19:23031001-23032001|LPIN1|PERP|SETD5|TRIQK|PCDH17	0	Identified	Unlocalized		Possible Contamination - (ENCFF979NZN, ENCFF481XNV, ENCFF170BWT, ENCFF845LVP, ENCFF669VMV, ENCFF433UNT, ENCFF022AXX, ENCFF250ADQ, ENCFF107MNI, ENCFF415TKU, ENCFF495FBS, ENCFF816DRL, ENCFF014ESP, ENCFF280EDH); Missing both genetic modification and biosample characterization	/files/ENCFF996UDV/	/libraries/ENCLB445WPO/	2016-04-14T03:20:34.037732+00:00	93011047	31	/biosamples/ENCBS562NPI/	/genetic-modifications/ENCGM252BLF/	/biosample-types/in_vitro_differentiated_cells_CL_0002259/	neuroepithelial stem cell	/labs/bradley-bernstein/	Hes5 promoter fused with GFP cloned by BAC transgenesis
ENCFF669VMV	627	paired-end	archived	ChIP-seq	-	eGFP	3xFLAG:37|eGFP:157	/targets/HES5-human/	HES5-Promoter|PERP|LPIN1	1	Identified	Localized		Possible Contamination - (ENCFF979NZN, ENCFF481XNV, ENCFF170BWT, ENCFF845LVP, ENCFF669VMV, ENCFF433UNT, ENCFF022AXX, ENCFF250ADQ, ENCFF107MNI, ENCFF415TKU, ENCFF495FBS, ENCFF816DRL, ENCFF014ESP, ENCFF280EDH); Missing both genetic modification and biosample characterization	/files/ENCFF851BIK/	/libraries/ENCLB089XWR/	2015-12-22T15:32:26.337936+00:00	64541959	31	/biosamples/ENCBS741FXQ/	/genetic-modifications/ENCGM252BLF/	/biosample-types/in_vitro_differentiated_cells_NTR_0003830/	mid-neurogenesis radial glial cells	/labs/bradley-bernstein/	Hes5 promoter fused with GFP cloned by BAC transgenesis
ENCFF433UNT	678	paired-end	released	ChIP-seq	-	eGFP	RANDOM_SEQ_500:2|3xFLAG:3|eGFP:16	/targets/HES5-human/	chr3:116349001-116350001|chr3:116350001-116351001|LPIN1	0	Identified	Unlocalized		Possible Contamination - (ENCFF979NZN, ENCFF481XNV, ENCFF170BWT, ENCFF845LVP, ENCFF669VMV, ENCFF433UNT, ENCFF022AXX, ENCFF250ADQ, ENCFF107MNI, ENCFF415TKU, ENCFF495FBS, ENCFF816DRL, ENCFF014ESP, ENCFF280EDH)	/files/ENCFF070TNJ/	/libraries/ENCLB027AOW/	2015-12-22T15:40:29.249396+00:00	31071113	30	/biosamples/ENCBS908BQA/	/genetic-modifications/ENCGM252BLF/	/biosample-types/in_vitro_differentiated_cells_NTR_0003830/	mid-neurogenesis radial glial cells	/labs/bradley-bernstein/	Hes5 promoter fused with GFP cloned by BAC transgenesis
ENCFF022AXX	769	paired-end	revoked	ChIP-seq	-	eGFP	eGFP:1|RANDOM_SEQ_500:1|3xFLAG:27	/targets/HES5-human/	chr12:39893001-39894001|HHIPL1-Promoter|CCDC85C|PCDH17	0	Identified	Unlocalized		Possible Contamination - (ENCFF979NZN, ENCFF481XNV, ENCFF170BWT, ENCFF845LVP, ENCFF669VMV, ENCFF433UNT, ENCFF022AXX, ENCFF250ADQ, ENCFF107MNI, ENCFF415TKU, ENCFF495FBS, ENCFF816DRL, ENCFF014ESP, ENCFF280EDH); Missing both genetic modification and biosample characterization	/files/ENCFF100MWT/	/libraries/ENCLB460TXP/	2016-04-14T04:07:17.332014+00:00	24188582	30	/biosamples/ENCBS769EPD/	/genetic-modifications/ENCGM252BLF/	/biosample-types/cell_line_EFO_0003045/	H9	/labs/bradley-bernstein/	Hes5 promoter fused with GFP cloned by BAC transgenesis
ENCFF250ADQ	787	paired-end	archived	ChIP-seq	-	eGFP	eGFP:2|3xFLAG:32	/targets/HES5-human/	chr19:23031001-23032001	0	Identified	Unlocalized		Possible Contamination - (ENCFF979NZN, ENCFF481XNV, ENCFF170BWT, ENCFF845LVP, ENCFF669VMV, ENCFF433UNT, ENCFF022AXX, ENCFF250ADQ, ENCFF107MNI, ENCFF415TKU, ENCFF495FBS, ENCFF816DRL, ENCFF014ESP, ENCFF280EDH); Missing both genetic modification and biosample characterization	/files/ENCFF838YFH/	/libraries/ENCLB510GSI/	2016-04-13T22:51:53.029266+00:00	26420600	30	/biosamples/ENCBS769EPD/	/genetic-modifications/ENCGM252BLF/	/biosample-types/cell_line_EFO_0003045/	H9	/labs/bradley-bernstein/	Hes5 promoter fused with GFP cloned by BAC transgenesis
ENCFF107MNI	1003	paired-end	archived	ChIP-seq	-	eGFP	RANDOM_SEQ_500:1|eGFP:7|3xFLAG:8	/targets/HES5-human/	AASS	0	Identified	Unlocalized		Possible Contamination - (ENCFF979NZN, ENCFF481XNV, ENCFF170BWT, ENCFF845LVP, ENCFF669VMV, ENCFF433UNT, ENCFF022AXX, ENCFF250ADQ, ENCFF107MNI, ENCFF415TKU, ENCFF495FBS, ENCFF816DRL, ENCFF014ESP, ENCFF280EDH); Missing both genetic modification and biosample characterization	/files/ENCFF271YIR/	/libraries/ENCLB717TKR/	2016-04-13T20:58:15.166202+00:00	24434345	30	/biosamples/ENCBS592DOF/	/genetic-modifications/ENCGM252BLF/	/biosample-types/in_vitro_differentiated_cells_CL_0002259/	neuroepithelial stem cell	/labs/bradley-bernstein/	Hes5 promoter fused with GFP cloned by BAC transgenesis
ENCFF415TKU	1192	paired-end	revoked	ChIP-seq	-	eGFP	3xFLAG:4|eGFP:24	/targets/HES5-human/	HHIPL1-Promoter|PLSCR4|CCDC85C|PCDH17	0	Identified	Unlocalized		Possible Contamination - (ENCFF979NZN, ENCFF481XNV, ENCFF170BWT, ENCFF845LVP, ENCFF669VMV, ENCFF433UNT, ENCFF022AXX, ENCFF250ADQ, ENCFF107MNI, ENCFF415TKU, ENCFF495FBS, ENCFF816DRL, ENCFF014ESP, ENCFF280EDH); Missing both genetic modification and biosample characterization	/files/ENCFF068YPN/	/libraries/ENCLB175WZV/	2016-04-14T12:40:17.088514+00:00	30031629	30	/biosamples/ENCBS108RIC/	/genetic-modifications/ENCGM252BLF/	/biosample-types/in_vitro_differentiated_cells_CL_0000681/	radial glial cell	/labs/bradley-bernstein/	Hes5 promoter fused with GFP cloned by BAC transgenesis
ENCFF495FBS	1455	paired-end	archived	ChIP-seq	-	eGFP	3xFLAG:14|eGFP:190	/targets/HES5-human/	HES5-Promoter|PERP|PCDH17|FAM19A5	1	Identified	Localized		Possible Contamination - (ENCFF979NZN, ENCFF481XNV, ENCFF170BWT, ENCFF845LVP, ENCFF669VMV, ENCFF433UNT, ENCFF022AXX, ENCFF250ADQ, ENCFF107MNI, ENCFF415TKU, ENCFF495FBS, ENCFF816DRL, ENCFF014ESP, ENCFF280EDH); Missing both genetic modification and biosample characterization	/files/ENCFF200PIL/	/libraries/ENCLB305TVL/	2016-04-13T14:45:17.067108+00:00	28832959	30	/biosamples/ENCBS769EPD/	/genetic-modifications/ENCGM252BLF/	/biosample-types/cell_line_EFO_0003045/	H9	/labs/bradley-bernstein/	Hes5 promoter fused with GFP cloned by BAC transgenesis
ENCFF816DRL	1456	paired-end	archived	ChIP-seq	-	eGFP	3xFLAG:7|eGFP:27	/targets/HES5-human/	PERP|LPIN1	0	Identified	Unlocalized		Possible Contamination - (ENCFF979NZN, ENCFF481XNV, ENCFF170BWT, ENCFF845LVP, ENCFF669VMV, ENCFF433UNT, ENCFF022AXX, ENCFF250ADQ, ENCFF107MNI, ENCFF415TKU, ENCFF495FBS, ENCFF816DRL, ENCFF014ESP, ENCFF280EDH); Missing both genetic modification and biosample characterization	/files/ENCFF311KYD/	/libraries/ENCLB523UOL/	2016-04-13T15:24:35.895872+00:00	29624402	30	/biosamples/ENCBS592DOF/	/genetic-modifications/ENCGM252BLF/	/biosample-types/in_vitro_differentiated_cells_CL_0002259/	neuroepithelial stem cell	/labs/bradley-bernstein/	Hes5 promoter fused with GFP cloned by BAC transgenesis
ENCFF014ESP	1593	paired-end	revoked	ChIP-seq	-	eGFP	eGFP:12|3xFLAG:23	/targets/HES5-human/	chrX:40852001-40853001	0	Identified	Unlocalized		Possible Contamination - (ENCFF979NZN, ENCFF481XNV, ENCFF170BWT, ENCFF845LVP, ENCFF669VMV, ENCFF433UNT, ENCFF022AXX, ENCFF250ADQ, ENCFF107MNI, ENCFF415TKU, ENCFF495FBS, ENCFF816DRL, ENCFF014ESP, ENCFF280EDH); Missing both genetic modification and biosample characterization	/files/ENCFF052JXA/	/libraries/ENCLB264PLF/	2016-04-14T03:59:47.098981+00:00	26747728	30	/biosamples/ENCBS769EPD/	/genetic-modifications/ENCGM252BLF/	/biosample-types/cell_line_EFO_0003045/	H9	/labs/bradley-bernstein/	Hes5 promoter fused with GFP cloned by BAC transgenesis
ENCFF280EDH	1683	paired-end	archived	ChIP-seq	-	eGFP	RANDOM_SEQ_500:4|3xFLAG:39|eGFP:66	/targets/HES5-human/	HES5-Promoter|HHIPL1-Promoter|chr20:58017001-58018001|CCDC85C|chr3:116350001-116351001|chr22:39962001-39963001|chr1:41967001-41968001|AASS	1	Identified	Localized		Possible Contamination - (ENCFF979NZN, ENCFF481XNV, ENCFF170BWT, ENCFF845LVP, ENCFF669VMV, ENCFF433UNT, ENCFF022AXX, ENCFF250ADQ, ENCFF107MNI, ENCFF415TKU, ENCFF495FBS, ENCFF816DRL, ENCFF014ESP, ENCFF280EDH); Missing both genetic modification and biosample characterization	/files/ENCFF459PPQ/	/libraries/ENCLB580NFP/	2016-04-13T23:21:16.769579+00:00	30118131	30	/biosamples/ENCBS769EPD/	/genetic-modifications/ENCGM252BLF/	/biosample-types/cell_line_EFO_0003045/	H9	/labs/bradley-bernstein/	Hes5 promoter fused with GFP cloned by BAC transgenesis
ENCFF460XBY	1081	paired-end	released	ChIP-seq	CRISPR	eGFP	eGFP:64|3xFLAG:93	/targets/HEY1-human/	HEY1|HEY1	1	Identified	Localized		-	/files/ENCFF464XAN/	/libraries/ENCLB279QFR/	2018-12-19T00:45:04.852041+00:00	41276641	100	/biosamples/ENCBS351CVB/	/genetic-modifications/ENCGM994EJJ/	/biosample-types/cell_line_EFO_0002067/	K562	/labs/michael-snyder/	-
ENCFF640EMC	1643	paired-end	released	ChIP-seq	CRISPR	eGFP	eGFP:65|3xFLAG:81	/targets/HEY1-human/	HEY1|chr3:128135001-128136001|HEY1	1	Identified	Localized		Possible contamination	/files/ENCFF771XBT/	/libraries/ENCLB534KFZ/	2018-12-19T00:51:11.711745+00:00	48703347	100	/biosamples/ENCBS982XJB/	/genetic-modifications/ENCGM994EJJ/	/biosample-types/cell_line_EFO_0002067/	K562	/labs/michael-snyder/	-
ENCFF169UAL	742	paired-end	released	ChIP-seq	site-specific recombination	eGFP	eGFP:508	/targets/HIC1-human/	HIC1|chr2:221989001-221990001|LMNB1	1	Identified	Localized	Check HIC1 v LMNB1	Possible contamination	/files/ENCFF747KWI/	/libraries/ENCLB778MLD/	2016-04-28T23:32:29.767627+00:00	53859571	101	/biosamples/ENCBS237PTC/	/genetic-modifications/ENCGM317SDT/	/biosample-types/cell_line_EFO_0001182/	HEK293	/labs/michael-snyder/	This construct contains an eGFP N-terminal tag to HIC1 under control of a CMV promoter, introduced to expression vector pcDNA5/FRT as part of Thermo Fisher's Flp-In system. It is stably integrated at the introduced FLP recombinase target (FRT) site in the host genome.
ENCFF623BWW	767	paired-end	released	ChIP-seq	site-specific recombination	eGFP	eGFP:707	/targets/HIC1-human/	HIC1|chr14:88297001-88298001|B3GAT1	1	Identified	Localized	Check HIC1 v B3GAT1	Possible contamination	/files/ENCFF753QHT/	/libraries/ENCLB986OLV/	2016-04-28T23:37:13.743133+00:00	66478924	101	/biosamples/ENCBS633JQE/	/genetic-modifications/ENCGM317SDT/	/biosample-types/cell_line_EFO_0001182/	HEK293	/labs/michael-snyder/	This construct contains an eGFP N-terminal tag to HIC1 under control of a CMV promoter, introduced to expression vector pcDNA5/FRT as part of Thermo Fisher's Flp-In system. It is stably integrated at the introduced FLP recombinase target (FRT) site in the host genome.
ENCFF217VQE	59	paired-end	released	ChIP-seq	-	eGFP	eGFP:68|3xFLAG:135	/targets/HINFP-human/	HINFP|HINFP|ZNF512	1	Identified	Localized	HINFP v ZNF512 v CCDC60	Suspected Contamination - (ENCFF217VQE, ENCFF551WWR, ENCFF423ZOG)	/files/ENCFF241ECN/	/libraries/ENCLB527HRB/	2015-10-30T21:24:07.301546+00:00	16850734	100	/biosamples/ENCBS422ZTW/	/genetic-modifications/ENCGM307CWI/	/biosample-types/cell_line_EFO_0002067/	K562	/labs/kevin-white/	This construct was made using the CHORI-17: Hydatidiform Mole (Homo sapiens) BAC Library and contains a Localization and Affinity Purification (LAP) tag at the C-terminal of HINFP. The last 50 bases before the stop codon of HINFP are as follows: TCATGGAAAAGCTTCAAGGAATAGCTGAGGAGCCAGAGATCCAGATGGTT
ENCFF551WWR	76	paired-end	released	ChIP-seq	-	eGFP	eGFP:110|3xFLAG:197	/targets/HINFP-human/	ZNF512|HINFP|HINFP	2	Identified	Localized	HINFP v ZNF512 v CCDC60	Suspected Contamination - (ENCFF217VQE, ENCFF551WWR, ENCFF423ZOG)	/files/ENCFF541TDH/	/libraries/ENCLB011FKD/	2015-10-31T18:21:18.761943+00:00	25166844	100	/biosamples/ENCBS436RZW/	/genetic-modifications/ENCGM307CWI/	/biosample-types/cell_line_EFO_0002067/	K562	/labs/kevin-white/	This construct was made using the CHORI-17: Hydatidiform Mole (Homo sapiens) BAC Library and contains a Localization and Affinity Purification (LAP) tag at the C-terminal of HINFP. The last 50 bases before the stop codon of HINFP are as follows: TCATGGAAAAGCTTCAAGGAATAGCTGAGGAGCCAGAGATCCAGATGGTT
ENCFF423ZOG	588	paired-end	released	ChIP-seq	-	eGFP	eGFP:111|3xFLAG:220	/targets/HINFP-human/	HINFP|ZNF512|HINFP|ZNF512|CCDC60	1	Identified	Localized	HINFP v ZNF512 v CCDC60	Suspected Contamination - (ENCFF217VQE, ENCFF551WWR, ENCFF423ZOG)	/files/ENCFF224KMR/	/libraries/ENCLB540BAL/	2015-10-31T18:19:46.029315+00:00	23968772	100	/biosamples/ENCBS595XIW/	/genetic-modifications/ENCGM307CWI/	/biosample-types/cell_line_EFO_0002067/	K562	/labs/kevin-white/	This construct was made using the CHORI-17: Hydatidiform Mole (Homo sapiens) BAC Library and contains a Localization and Affinity Purification (LAP) tag at the C-terminal of HINFP. The last 50 bases before the stop codon of HINFP are as follows: TCATGGAAAAGCTTCAAGGAATAGCTGAGGAGCCAGAGATCCAGATGGTT
ENCFF903AWM	1070	paired-end	released	ChIP-seq	CRISPR	eGFP	eGFP:105|3xFLAG:107	/targets/HIVEP1-human/	HIVEP1|HIVEP1	1	Identified	Localized		-	/files/ENCFF488HVY/	/libraries/ENCLB718PPR/	2018-12-22T02:22:19.020752+00:00	42263336	100	/biosamples/ENCBS686VGB/	/genetic-modifications/ENCGM353BQU/	/biosample-types/cell_line_EFO_0002067/	K562	/labs/michael-snyder/	-
ENCFF933GNG	1812	paired-end	released	ChIP-seq	CRISPR	eGFP	eGFP:83|3xFLAG:85	/targets/HIVEP1-human/	HIVEP1|FEM1A-Promoter|HIVEP1	1	Identified	Localized	HIVEP1 v FEM1A	Possible contamination	/files/ENCFF960JYS/	/libraries/ENCLB609YPQ/	2018-12-22T02:26:42.331404+00:00	42405516	100	/biosamples/ENCBS788KVP/	/genetic-modifications/ENCGM353BQU/	/biosample-types/cell_line_EFO_0002067/	K562	/labs/michael-snyder/	-
ENCFF203QKZ	1941	paired-end	released	ChIP-seq	CRISPR	eGFP	3xFLAG:77|eGFP:79	/targets/HIVEP1-human/	HIVEP1|HIVEP1	1	Identified	Localized		-	/files/ENCFF682ICD/	/libraries/ENCLB274GRP/	2018-12-21T00:40:05.714904+00:00	39311601	100	/biosamples/ENCBS488YPL/	/genetic-modifications/ENCGM353BQU/	/biosample-types/cell_line_EFO_0002067/	K562	/labs/michael-snyder/	-
ENCFF615VBM	346	paired-end	released	ChIP-seq	CRISPR	eGFP	eGFP:6|3xFLAG:18	/targets/HMG20A-human/		0	Identified	Unlocalized		Low tags mapped to eGFP	/files/ENCFF798RYJ/	/libraries/ENCLB966KZG/	2018-01-12T23:51:14.392633+00:00	35064253	151	/biosamples/ENCBS064MUU/	/genetic-modifications/ENCGM649CRY/	/biosample-types/cell_line_EFO_0002067/	K562	/labs/michael-snyder/	CRISPR was used to insert a LAP tag downstream of the tagging gene.
ENCFF462HFD	389	paired-end	released	ChIP-seq	CRISPR	eGFP	3xFLAG:18|eGFP:21	/targets/HMG20A-human/	HMG20A	1	Identified	Localized		-	/files/ENCFF248VUH/	/libraries/ENCLB307JGG/	2018-01-13T07:30:27.422404+00:00	37710930	151	/biosamples/ENCBS942GSO/	/genetic-modifications/ENCGM649CRY/	/biosample-types/cell_line_EFO_0002067/	K562	/labs/michael-snyder/	CRISPR was used to insert a LAP tag downstream of the tagging gene.
ENCFF995BXG	2124	paired-end	released	ChIP-seq	CRISPR	eGFP	eGFP:8|3xFLAG:26	/targets/HMG20A-human/	HMG20A	1	Identified	Localized		-	/files/ENCFF133TUV/	/libraries/ENCLB302NYQ/	2018-01-13T05:07:04.632194+00:00	33721804	151	/biosamples/ENCBS624NER/	/genetic-modifications/ENCGM649CRY/	/biosample-types/cell_line_EFO_0002067/	K562	/labs/michael-snyder/	CRISPR was used to insert a LAP tag downstream of the tagging gene.
ENCFF321TPT	2173	paired-end	released	ChIP-seq	CRISPR	eGFP	3xFLAG:3|eGFP:12	/targets/HMG20A-human/		0	Identified	Unlocalized		Sequence Less than 20M reads	/files/ENCFF673REV/	/libraries/ENCLB302NYQ/	2018-01-13T07:28:14.360129+00:00	7448742	101	/biosamples/ENCBS624NER/	/genetic-modifications/ENCGM649CRY/	/biosample-types/cell_line_EFO_0002067/	K562	/labs/michael-snyder/	CRISPR was used to insert a LAP tag downstream of the tagging gene.
ENCFF203YNV	1049	paired-end	released	ChIP-seq	CRISPR	eGFP	eGFP:253|3xFLAG:333	/targets/HOMEZ-human/	HOMEZ|HOMEZ	1	Identified	Localized		-	/files/ENCFF301LYC/	/libraries/ENCLB602GNF/	2018-12-22T00:07:52.108377+00:00	41452941	100	/biosamples/ENCBS819BRH/	/genetic-modifications/ENCGM381HDG/	/biosample-types/cell_line_EFO_0002067/	K562	/labs/michael-snyder/	-
ENCFF767NQA	1051	paired-end	released	ChIP-seq	CRISPR	eGFP	eGFP:319|3xFLAG:396	/targets/HOMEZ-human/	HOMEZ|HOXA13|HOMEZ|HOXA13|chr20:6691001-6692001	1	Identified	Localized		Hox Contamination	/files/ENCFF959YVG/	/libraries/ENCLB418CYU/	2018-12-22T00:11:45.778497+00:00	38219850	100	/biosamples/ENCBS275TOJ/	/genetic-modifications/ENCGM381HDG/	/biosample-types/cell_line_EFO_0002067/	K562	/labs/michael-snyder/	-
ENCFF930VYA	1174	paired-end	released	ChIP-seq	CRISPR	eGFP	eGFP:116|3xFLAG:192	/targets/HOMEZ-human/	HOMEZ|HOMEZ	1	Identified	Localized		-	/files/ENCFF352DIV/	/libraries/ENCLB088OAO/	2018-12-20T23:30:44.884139+00:00	36865165	100	/biosamples/ENCBS774KYG/	/genetic-modifications/ENCGM381HDG/	/biosample-types/cell_line_EFO_0002067/	K562	/labs/michael-snyder/	-
ENCFF631XXY	1108	paired-end	released	ChIP-seq	CRISPR	eGFP	3xFLAG:14|eGFP:20	/targets/HOXA7-human/	HOXA7|HOXA7	1	Identified	Localized		-	/files/ENCFF440BNY/	/libraries/ENCLB870UNR/	2019-05-12T19:07:31.564317+00:00	34830466	100	/biosamples/ENCBS406LLL/	/genetic-modifications/ENCGM243DSD/	/biosample-types/cell_line_EFO_0001086/	A549	/labs/michael-snyder/	-
ENCFF962ABN	1166	paired-end	released	ChIP-seq	CRISPR	eGFP	eGFP:25|3xFLAG:62	/targets/HOXA7-human/	HOXA7	1	Identified	Localized		-	/files/ENCFF319UBT/	/libraries/ENCLB926DYF/	2018-12-21T05:31:19.644689+00:00	26019486	100	/biosamples/ENCBS488FNL/	/genetic-modifications/ENCGM243DSD/	/biosample-types/cell_line_EFO_0001086/	A549	/labs/michael-snyder/	-
ENCFF421AET	1726	paired-end	released	ChIP-seq	CRISPR	eGFP	eGFP:18|3xFLAG:32	/targets/HOXA7-human/	HOXA7|CSRNP3	1	Identified	Localized	HOXA7 v CSRNP3	Possible contamination	/files/ENCFF655QUR/	/libraries/ENCLB096KSF/	2018-12-21T05:33:58.122397+00:00	27553231	100	/biosamples/ENCBS801NYS/	/genetic-modifications/ENCGM243DSD/	/biosample-types/cell_line_EFO_0001086/	A549	/labs/michael-snyder/	-
ENCFF937DZQ	1893	paired-end	released	ChIP-seq	CRISPR	eGFP	eGFP:4|3xFLAG:15	/targets/HOXA7-human/	HOXA7	1	Identified	Localized		-	/files/ENCFF618NOD/	/libraries/ENCLB870UNR/	2018-12-20T18:58:25.087389+00:00	22480855	100	/biosamples/ENCBS406LLL/	/genetic-modifications/ENCGM243DSD/	/biosample-types/cell_line_EFO_0001086/	A549	/labs/michael-snyder/	-
ENCFF096KTP	1896	paired-end	released	ChIP-seq	CRISPR	eGFP	eGFP:26|3xFLAG:42	/targets/HOXA7-human/	HOXA7|HOXA7	1	Identified	Localized		-	/files/ENCFF613LNN/	/libraries/ENCLB096KSF/	2019-05-12T19:11:22.063635+00:00	42256495	100	/biosamples/ENCBS801NYS/	/genetic-modifications/ENCGM243DSD/	/biosample-types/cell_line_EFO_0001086/	A549	/labs/michael-snyder/	-
ENCFF926XRJ	2153	paired-end	released	ChIP-seq	CRISPR	eGFP	eGFP:36|3xFLAG:49	/targets/HOXA7-human/	HOXA7	1	Identified	Localized		-	/files/ENCFF832XZH/	/libraries/ENCLB926DYF/	2019-05-12T19:15:00.521330+00:00	39238371	100	/biosamples/ENCBS488FNL/	/genetic-modifications/ENCGM243DSD/	/biosample-types/cell_line_EFO_0001086/	A549	/labs/michael-snyder/	-
ENCFF207CRX	752	paired-end	released	ChIP-seq	CRISPR	eGFP	eGFP:62|3xFLAG:66	/targets/HOXB13-human/	HOXB13|HOXB13|TBX19	1	Identified	Localized		Possible contamination - (ENCFF207CRX, ENCFF226HES)	/files/ENCFF927XLN/	/libraries/ENCLB032PIM/	2018-12-22T21:03:44.198060+00:00	38099878	100	/biosamples/ENCBS847DWP/	/genetic-modifications/ENCGM204LLJ/	/biosample-types/cell_line_EFO_0001086/	A549	/labs/michael-snyder/	-
ENCFF226HES	1715	paired-end	released	ChIP-seq	CRISPR	eGFP	eGFP:114|3xFLAG:139	/targets/HOXB13-human/	HOXB13|HOXB13|TBX19|TSHZ3	1	Identified	Localized		Possible contamination - (ENCFF207CRX, ENCFF226HES)	/files/ENCFF550ABJ/	/libraries/ENCLB210CYC/	2018-12-22T21:00:21.439107+00:00	27116451	100	/biosamples/ENCBS536RJJ/	/genetic-modifications/ENCGM204LLJ/	/biosample-types/cell_line_EFO_0001086/	A549	/labs/michael-snyder/	-
ENCFF945OTH	1729	paired-end	released	ChIP-seq	CRISPR	eGFP	eGFP:84|3xFLAG:94	/targets/HOXB5-human/	HOXB5|EHF|HOXB5	1	Identified	Localized	HOXB5 v EHF	Suspected contamination	/files/ENCFF730GSI/	/libraries/ENCLB880TLM/	2018-12-21T04:38:38.933570+00:00	33083808	100	/biosamples/ENCBS265GUL/	/genetic-modifications/ENCGM013WVZ/	/biosample-types/cell_line_EFO_0001086/	A549	/labs/michael-snyder/	-
ENCFF616YBL	1735	paired-end	released	ChIP-seq	CRISPR	eGFP	eGFP:5070|3xFLAG:5139	/targets/HOXB5-human/	HOXA13|HOXA13|HOXB5|HOXB5|HOXB13|FOXF2|FOXF2|chr2:33141001-33142001|chr2:33141001-33142001|chr10:32226001-32227001|chr17:33296001-33297001|chr10:83386001-83387001|chr1:113797001-113798001|chr13:27075001-27076001|SSSCA1-Cterm|FOXS1|FOXS1|FAM89B|HOXB13|NGB	3	Identified	Localized		Possible contamination - (ENCFF616YBL, ENCFF657OOT)	/files/ENCFF351VMV/	/libraries/ENCLB635ZAB/	2018-12-22T20:43:29.237714+00:00	44914629	100	/biosamples/ENCBS381ACY/	/genetic-modifications/ENCGM013WVZ/	/biosample-types/cell_line_EFO_0001086/	A549	/labs/michael-snyder/	-
ENCFF657OOT	1935	paired-end	released	ChIP-seq	CRISPR	eGFP	eGFP:1213|3xFLAG:1436	/targets/HOXB5-human/	HOXA13|HOXA13|HOXB13|chr8:71468001-71469001|HOXB5|HOXB5|chr4:84528029-84529001|chr3:50544001-50545001|chr9:19794001-19795001|chr4:96663001-96664001|PGK1	5	Identified	Localized		Possible contamination - (ENCFF616YBL, ENCFF657OOT)	/files/ENCFF009CDB/	/libraries/ENCLB418EUM/	2018-12-22T20:39:25.886077+00:00	36292562	100	/biosamples/ENCBS647VTU/	/genetic-modifications/ENCGM013WVZ/	/biosample-types/cell_line_EFO_0001086/	A549	/labs/michael-snyder/	-
ENCFF548RTA	25	paired-end	released	ChIP-seq	-	eGFP	eGFP:4457|3xFLAG:12635	/targets/ID3-human/	NR4A1|NR4A1|chr12:52455001-52456001|NR4A1|NR4A1-Promoter|chr12:52396001-52397001|chr16:73559001-73560001|chr3:171755001-171756001|chr13:44504001-44505001|TMEM151B-Promoter|chr21:18284001-18285001|ACIN1-Cterm|chr2:107177001-107178001|DOK2-Cterm|chr13:51478001-51479001|CDH24-Promoter|chr13:45416001-45417001|chr12:52458001-52459001	0	Identified	Unlocalized		Potential Sample Group Contamination - ID3 and NR4A1 targeted samples like (ENCFF671VDI, ENCFF548RTA, ENCFF236YCR, ENCFF622ATI, ENCFF760LCQ, ENCFF542CMJ)	/files/ENCFF916QKA/	/libraries/ENCLB314DMO/	2015-12-16T00:46:18.811022+00:00	47837602	100	/biosamples/ENCBS425AAA/	/genetic-modifications/ENCGM380IYP/	/biosample-types/cell_line_EFO_0002067/	K562	/labs/kevin-white/	This construct was made using the CHORI-17: Hydatidiform Mole (Homo sapiens) BAC Library and contains a Localization and Affinity Purification (LAP) tag at the C-terminal of ID3. The last 50 bases before the stop codon of ID3 are as follows: AGCTCACTCCGGAACTTGTCATCTCCAACGACAAAAGGAGCTTTTGCCAC
ENCFF622ATI	63	paired-end	released	ChIP-seq	-	eGFP	eGFP:1625|3xFLAG:3309	/targets/ID3-human/	NR4A1|NR4A1|chr12:52455001-52456001|chr12:11689001-11690001|NR4A1|FANCI|chr10:26164001-26165001|chr11:117760001-117761001|USP34-Promoter	0	Identified	Unlocalized		Potential Sample Group Contamination - ID3 and NR4A1 targeted samples like (ENCFF671VDI, ENCFF548RTA, ENCFF236YCR, ENCFF622ATI, ENCFF760LCQ, ENCFF542CMJ)	/files/ENCFF114DVM/	/libraries/ENCLB356AAP/	2015-10-30T20:37:14.559201+00:00	40185913	100	/biosamples/ENCBS579QSJ/	/genetic-modifications/ENCGM380IYP/	/biosample-types/cell_line_EFO_0002067/	K562	/labs/kevin-white/	This construct was made using the CHORI-17: Hydatidiform Mole (Homo sapiens) BAC Library and contains a Localization and Affinity Purification (LAP) tag at the C-terminal of ID3. The last 50 bases before the stop codon of ID3 are as follows: AGCTCACTCCGGAACTTGTCATCTCCAACGACAAAAGGAGCTTTTGCCAC
ENCFF542CMJ	1399	paired-end	released	ChIP-seq	-	eGFP	eGFP:4431|3xFLAG:12477	/targets/ID3-human/	NR4A1|NR4A1|chr12:52455001-52456001|NR4A1|chr4:172492001-172493001|ID3|chr12:52454292-52455001|chr2:27040001-27041001|NR4A1-Promoter|chr12:53015001-53016001|chr12:52329001-52330001|chr1:231007001-231008001|chr16:11735001-11736001|chr1:95019001-95020001|chr12:52395001-52396001|chr12:52332001-52333001|chr7:125480001-125481001|chr16:17165001-17166001|chr8:96436001-96437001|chr6:79113001-79114001	6	Identified	Localized		Potential Sample Group Contamination - ID3 and NR4A1 targeted samples like (ENCFF671VDI, ENCFF548RTA, ENCFF236YCR, ENCFF622ATI, ENCFF760LCQ, ENCFF542CMJ)	/files/ENCFF780YRV/	/libraries/ENCLB842NPF/	2015-12-16T00:44:50.144337+00:00	41631689	100	/biosamples/ENCBS384AAA/	/genetic-modifications/ENCGM380IYP/	/biosample-types/cell_line_EFO_0002067/	K562	/labs/kevin-white/	This construct was made using the CHORI-17: Hydatidiform Mole (Homo sapiens) BAC Library and contains a Localization and Affinity Purification (LAP) tag at the C-terminal of ID3. The last 50 bases before the stop codon of ID3 are as follows: AGCTCACTCCGGAACTTGTCATCTCCAACGACAAAAGGAGCTTTTGCCAC
ENCFF338LXJ	1723	paired-end	released	ChIP-seq	CRISPR	eGFP	eGFP:27|3xFLAG:47	/targets/IFI16-human/	IFI16|IFI16	1	Identified	Localized		-	/files/ENCFF142CHD/	/libraries/ENCLB806KML/	2018-12-20T23:59:04.384050+00:00	45244722	100	/biosamples/ENCBS040QKU/	/genetic-modifications/ENCGM333DXZ/	/biosample-types/cell_line_EFO_0002067/	K562	/labs/michael-snyder/	-
ENCFF518ZBE	1877	paired-end	revoked	ChIP-seq	CRISPR	eGFP	eGFP:174|3xFLAG:246	/targets/IFI16-human/	HOXA13|HOXA13|IST1|ZNF114|IFI16|IFI16|chr5:121276001-121277001|ARID4B	5	Identified	Localized	IFI16 v HOXA13 v IST1 v ZNF114 v ARID4B v FOXF2 v BNC2	Confirmed possible contamination	/files/ENCFF884RXJ/	/libraries/ENCLB088JWG/	2018-12-22T01:08:10.574280+00:00	40758418	100	/biosamples/ENCBS641NXG/	/genetic-modifications/ENCGM333DXZ/	/biosample-types/cell_line_EFO_0002067/	K562	/labs/michael-snyder/	-
ENCFF406ERZ	1914	paired-end	revoked	ChIP-seq	CRISPR	eGFP	eGFP:242|3xFLAG:244	/targets/IFI16-human/	HOXA13|HOXA13|IFI16|FOXF2|BNC2	3	Identified	Localized	IFI16 v HOXA13 v IST1 v ZNF114 v ARID4B v FOXF2 v BNC2	Confirmed possible contamination	/files/ENCFF588AQI/	/libraries/ENCLB265DQU/	2018-12-22T01:11:58.347992+00:00	40993271	100	/biosamples/ENCBS103UDD/	/genetic-modifications/ENCGM333DXZ/	/biosample-types/cell_line_EFO_0002067/	K562	/labs/michael-snyder/	-
ENCFF018TBF	1012	paired-end	revoked	ChIP-seq	site-specific recombination	eGFP	eGFP:127	/targets/IKZF2-human/	EGR2	0	Identified	Unlocalized		Suspected Mislabeling - (ENCFF018TBF, ENCFF307WIE); Potential Rescue	/files/ENCFF310AGV/	/libraries/ENCLB408AVE/	2016-04-01T01:57:33.365384+00:00	25506496	101	/biosamples/ENCBS822XRF/	/genetic-modifications/ENCGM689PLE/	/biosample-types/cell_line_EFO_0001182/	HEK293	/labs/michael-snyder/	This construct contains an eGFP N-terminal tag to IKZF2 under control of a CMV promoter, introduced to expression vector pcDNA5/FRT as part of Thermo Fisher's Flp-In system. It is stably integrated at the introduced FLP recombinase target (FRT) site in the host genome.
ENCFF307WIE	1667	paired-end	revoked	ChIP-seq	site-specific recombination	eGFP	eGFP:123	/targets/IKZF2-human/	EGR2|chr1:169027001-169028001|S100PBP-Promoter|YARS	0	Identified	Unlocalized		Suspected Mislabeling - (ENCFF018TBF, ENCFF307WIE); Possible contamination	/files/ENCFF696GEW/	/libraries/ENCLB449ZZB/	2016-04-01T01:55:34.578519+00:00	30299463	101	/biosamples/ENCBS404QSS/	/genetic-modifications/ENCGM689PLE/	/biosample-types/cell_line_EFO_0001182/	HEK293	/labs/michael-snyder/	This construct contains an eGFP N-terminal tag to IKZF2 under control of a CMV promoter, introduced to expression vector pcDNA5/FRT as part of Thermo Fisher's Flp-In system. It is stably integrated at the introduced FLP recombinase target (FRT) site in the host genome.
ENCFF095MZW	1860	paired-end	released	ChIP-seq	site-specific recombination	eGFP	3xFLAG:63|eGFP:148	/targets/IKZF3-human/	IKZF3|HOXA13|HOXB13	1	Identified	Localized		Hox Contamination	/files/ENCFF753UIW/	/libraries/ENCLB728MNP/	2018-06-08T18:30:16.706333+00:00	39858101	101	/biosamples/ENCBS555DBM/	/genetic-modifications/ENCGM391IEK/	/biosample-types/cell_line_EFO_0001182/	HEK293	/labs/michael-snyder/	This construct contains an eGFP N-terminal tag to IKZF3 under control of a CMV promoter, introduced to expression vector pcDNA5/FRT as part of Thermo Fisher's Flp-In system. It is stably integrated at the introduced FLP recombinase target (FRT) site in the host genome.
ENCFF074LAP	2341	paired-end	released	ChIP-seq	site-specific recombination	eGFP	3xFLAG:63|eGFP:236	/targets/IKZF3-human/	IKZF3	1	Identified	Localized		-	/files/ENCFF069DQI/	/libraries/ENCLB074MKN/	2018-06-08T18:31:48.798382+00:00	48926830	101	/biosamples/ENCBS128PEJ/	/genetic-modifications/ENCGM391IEK/	/biosample-types/cell_line_EFO_0001182/	HEK293	/labs/michael-snyder/	This construct contains an eGFP N-terminal tag to IKZF3 under control of a CMV promoter, introduced to expression vector pcDNA5/FRT as part of Thermo Fisher's Flp-In system. It is stably integrated at the introduced FLP recombinase target (FRT) site in the host genome.
ENCFF908PTR	50	paired-end	released	ChIP-seq	-	eGFP	eGFP:128|3xFLAG:143	/targets/ILK-human/	TAF10-Cterm|ILK|TAF10-Cterm|ILK|chr1:176189001-176190001	2	Identified	Localized		TAF10 and ILK are genomic coordinate neighbors	/files/ENCFF007IDQ/	/libraries/ENCLB107LBU/	2015-12-16T00:47:59.004494+00:00	40800865	100	/biosamples/ENCBS428AAA/	/genetic-modifications/ENCGM593WHV/	/biosample-types/cell_line_EFO_0002067/	K562	/labs/kevin-white/	This construct was made using the CHORI-17: Hydatidiform Mole (Homo sapiens) BAC Library and contains a Localization and Affinity Purification (LAP) tag at the C-terminal of the protein of interest. The last 50 bases before the stop codon of the tagged-protein are as follows: GACCCAAATTTGACATGATTGTGCCTATCCTTGAGAAGATGCAGGACAAG
ENCFF395XDN	638	paired-end	released	ChIP-seq	-	eGFP	eGFP:67|3xFLAG:87	/targets/ILK-human/	TAF10-Cterm|TAF10-Cterm|ILK|ILK|chr10:43020001-43021001|AP4E1	3	Identified	Localized	TAF10 v ILK v AP4E1	Possible contamination; TAF10 and ILK are genomic coordinate neighbors	/files/ENCFF188LAZ/	/libraries/ENCLB758UNH/	2015-12-16T00:49:14.264715+00:00	26780421	100	/biosamples/ENCBS076AAA/	/genetic-modifications/ENCGM593WHV/	/biosample-types/cell_line_EFO_0002067/	K562	/labs/kevin-white/	This construct was made using the CHORI-17: Hydatidiform Mole (Homo sapiens) BAC Library and contains a Localization and Affinity Purification (LAP) tag at the C-terminal of the protein of interest. The last 50 bases before the stop codon of the tagged-protein are as follows: GACCCAAATTTGACATGATTGTGCCTATCCTTGAGAAGATGCAGGACAAG
ENCFF823MCH	1386	paired-end	released	ChIP-seq	-	eGFP	eGFP:154|3xFLAG:155	/targets/ILK-human/	TAF10-Cterm|ILK|TAF10-Cterm|ILK|chr2:161952001-161953001|TAF10	2	Identified	Localized		TAF10 and ILK are genomic coordinate neighbors	/files/ENCFF904LUM/	/libraries/ENCLB189DCJ/	2015-10-30T20:39:51.400187+00:00	36809968	100	/biosamples/ENCBS002PZY/	/genetic-modifications/ENCGM593WHV/	/biosample-types/cell_line_EFO_0002067/	K562	/labs/kevin-white/	This construct was made using the CHORI-17: Hydatidiform Mole (Homo sapiens) BAC Library and contains a Localization and Affinity Purification (LAP) tag at the C-terminal of the protein of interest. The last 50 bases before the stop codon of the tagged-protein are as follows: GACCCAAATTTGACATGATTGTGCCTATCCTTGAGAAGATGCAGGACAAG
ENCFF724ABX	605	paired-end	released	ChIP-seq	site-specific recombination	eGFP	eGFP:87	/targets/INSM2-human/	RYR1	0	Identified	Unlocalized		Possible mislabeling	/files/ENCFF150IYM/	/libraries/ENCLB036GOJ/	2016-04-01T02:04:31.612529+00:00	30091537	101	/biosamples/ENCBS121NOF/	/genetic-modifications/ENCGM069KOS/	/biosample-types/cell_line_EFO_0001182/	HEK293	/labs/michael-snyder/	This construct contains an eGFP N-terminal tag to INSM2, synthesized by Life Technologies (using the sequence identified by ENST00000307169), under control of a CMV promoter, introduced to expression vector pcDNA5/FRT as part of Thermo Fisher's Flp-In system. It is stably integrated at the introduced FLP recombinase target (FRT) site in the host genome.
ENCFF112XWZ	1549	paired-end	released	ChIP-seq	site-specific recombination	eGFP	eGFP:105	/targets/INSM2-human/	SCHIP1	0	Identified	Unlocalized		Possible mislabeling	/files/ENCFF421MDM/	/libraries/ENCLB333RHS/	2016-04-01T02:07:14.366785+00:00	40250408	101	/biosamples/ENCBS748WVG/	/genetic-modifications/ENCGM069KOS/	/biosample-types/cell_line_EFO_0001182/	HEK293	/labs/michael-snyder/	This construct contains an eGFP N-terminal tag to INSM2, synthesized by Life Technologies (using the sequence identified by ENST00000307169), under control of a CMV promoter, introduced to expression vector pcDNA5/FRT as part of Thermo Fisher's Flp-In system. It is stably integrated at the introduced FLP recombinase target (FRT) site in the host genome.
ENCFF285JYI	60	paired-end	released	ChIP-seq	-	eGFP	eGFP:22|3xFLAG:58	/targets/IRF1-human/	IRF1|IRF1	1	Identified	Localized		-	/files/ENCFF420KFM/	/libraries/ENCLB045WLS/	2015-10-30T21:27:31.435349+00:00	40154023	100	/biosamples/ENCBS329CYL/	/genetic-modifications/ENCGM237PYL/	/biosample-types/cell_line_EFO_0002067/	K562	/labs/kevin-white/	This construct was made using the CHORI-17: Hydatidiform Mole (Homo sapiens) BAC Library and contains a Localization and Affinity Purification (LAP) tag at the C-terminal of IRF1. The last 50 bases before the stop codon of IRF1 are as follows: TGCTGACCCCAGTCCGGTTGCCCTCCATCCAGGCCATTCCCTGTGCACCG
ENCFF602NSL	64	paired-end	released	ChIP-seq	-	eGFP	eGFP:20|3xFLAG:26	/targets/IRF1-human/	IRF1|IRF1	1	Identified	Localized		-	/files/ENCFF071PWE/	/libraries/ENCLB442GMR/	2015-10-31T18:23:19.480922+00:00	29491058	100	/biosamples/ENCBS429AAA/	/genetic-modifications/ENCGM237PYL/	/biosample-types/cell_line_EFO_0002067/	K562	/labs/kevin-white/	This construct was made using the CHORI-17: Hydatidiform Mole (Homo sapiens) BAC Library and contains a Localization and Affinity Purification (LAP) tag at the C-terminal of IRF1. The last 50 bases before the stop codon of IRF1 are as follows: TGCTGACCCCAGTCCGGTTGCCCTCCATCCAGGCCATTCCCTGTGCACCG
ENCFF031RWN	187	paired-end	released	ChIP-seq	-	eGFP	eGFP:38|3xFLAG:175	/targets/IRF1-human/	IRF1|IRF1	1	Identified	Localized		-	/files/ENCFF031WIT/	/libraries/ENCLB534ROR/	2015-10-31T18:25:10.230239+00:00	31538309	100	/biosamples/ENCBS385AAA/	/genetic-modifications/ENCGM237PYL/	/biosample-types/cell_line_EFO_0002067/	K562	/labs/kevin-white/	This construct was made using the CHORI-17: Hydatidiform Mole (Homo sapiens) BAC Library and contains a Localization and Affinity Purification (LAP) tag at the C-terminal of IRF1. The last 50 bases before the stop codon of IRF1 are as follows: TGCTGACCCCAGTCCGGTTGCCCTCCATCCAGGCCATTCCCTGTGCACCG
ENCFF137GVE	83	paired-end	released	ChIP-seq	-	eGFP	eGFP:196|3xFLAG:491	/targets/IRF9-human/	IRF9|IRF9|EMC9-Promoter|CERS2|NFKBIL1	1	Identified	Localized	IRF9/EMC9/REC8 v CERS2 v NFKBIL1	Suspected Contamination - (ENCFF137GVE, ENCFF614IRS, ENCFF034WFD); IRF9, EMC9, and REC8 are genomic coordinate neighbors	/files/ENCFF991EAW/	/libraries/ENCLB892HRZ/	2015-10-30T22:03:02.799892+00:00	28174449	100	/biosamples/ENCBS951JJK/	/genetic-modifications/ENCGM641EWK/	/biosample-types/cell_line_EFO_0002067/	K562	/labs/kevin-white/	This construct was made using the CHORI-17: Hydatidiform Mole (Homo sapiens) BAC Library and contains a Localization and Affinity Purification (LAP) tag at the C-terminal of IRF9. The last 50 bases before the stop codon of IRF9 are as follows: ACTTGCTGGAGCAGACTCCAGAGCAGCAGGCAGCCATTCTGTCCCTGGTG
ENCFF614IRS	174	paired-end	released	ChIP-seq	-	eGFP	eGFP:117|3xFLAG:242	/targets/IRF9-human/	IRF9|IRF9|REC8|CERS2	1	Identified	Localized	IRF9/EMC9/REC8 v CERS2 v NFKBIL1	Suspected Contamination - (ENCFF137GVE, ENCFF614IRS, ENCFF034WFD); IRF9, EMC9, and REC8 are genomic coordinate neighbors	/files/ENCFF817GNU/	/libraries/ENCLB693HUO/	2015-10-30T20:42:15.110027+00:00	28640425	100	/biosamples/ENCBS134NRZ/	/genetic-modifications/ENCGM641EWK/	/biosample-types/cell_line_EFO_0002067/	K562	/labs/kevin-white/	This construct was made using the CHORI-17: Hydatidiform Mole (Homo sapiens) BAC Library and contains a Localization and Affinity Purification (LAP) tag at the C-terminal of IRF9. The last 50 bases before the stop codon of IRF9 are as follows: ACTTGCTGGAGCAGACTCCAGAGCAGCAGGCAGCCATTCTGTCCCTGGTG
ENCFF034WFD	175	paired-end	released	ChIP-seq	-	eGFP	eGFP:176|3xFLAG:540	/targets/IRF9-human/	IRF9|IRF9|CERS2	1	Identified	Localized	IRF9/EMC9/REC8 v CERS2 v NFKBIL1	Suspected Contamination - (ENCFF137GVE, ENCFF614IRS, ENCFF034WFD)	/files/ENCFF183THJ/	/libraries/ENCLB656SZS/	2015-10-30T22:05:10.978575+00:00	30656300	100	/biosamples/ENCBS264ETB/	/genetic-modifications/ENCGM641EWK/	/biosample-types/cell_line_EFO_0002067/	K562	/labs/kevin-white/	This construct was made using the CHORI-17: Hydatidiform Mole (Homo sapiens) BAC Library and contains a Localization and Affinity Purification (LAP) tag at the C-terminal of IRF9. The last 50 bases before the stop codon of IRF9 are as follows: ACTTGCTGGAGCAGACTCCAGAGCAGCAGGCAGCCATTCTGTCCCTGGTG
ENCFF092RMB	308	paired-end	released	ChIP-seq	CRISPR	eGFP	eGFP:38|3xFLAG:61	/targets/JUNB-human/	JUNB|JUNB|FANCI	1	Identified	Localized	JUNB v FANCI	Possible contamination	/files/ENCFF776AUW/	/libraries/ENCLB650KBV/	2018-01-13T05:33:08.434647+00:00	39705693	101	/biosamples/ENCBS801XKS/	/genetic-modifications/ENCGM094ZOS/	/biosample-types/cell_line_EFO_0002067/	K562	/labs/michael-snyder/	CRISPR was used to insert a LAP tag downstream of the tagging gene.
ENCFF128WKJ	352	paired-end	released	ChIP-seq	CRISPR	eGFP	eGFP:58|3xFLAG:115	/targets/JUNB-human/	JUNB|chr2:157290001-157290964|JUNB	1	Identified	Localized		Possible contamination	/files/ENCFF964SHA/	/libraries/ENCLB356KLK/	2018-01-13T05:38:11.215134+00:00	30416870	101	/biosamples/ENCBS133ZSU/	/genetic-modifications/ENCGM094ZOS/	/biosample-types/cell_line_EFO_0002067/	K562	/labs/michael-snyder/	CRISPR was used to insert a LAP tag downstream of the tagging gene.
ENCFF746FEB	2358	paired-end	released	ChIP-seq	CRISPR	eGFP	eGFP:61|3xFLAG:90	/targets/JUNB-human/	JUNB|JUNB	1	Identified	Localized		-	/files/ENCFF896XER/	/libraries/ENCLB260ZGP/	2018-01-13T00:05:59.574814+00:00	41940148	101	/biosamples/ENCBS224JZT/	/genetic-modifications/ENCGM094ZOS/	/biosample-types/cell_line_EFO_0002067/	K562	/labs/michael-snyder/	CRISPR was used to insert a LAP tag downstream of the tagging gene.
ENCFF856FKW	1647	paired-end	released	ChIP-seq	CRISPR	eGFP	eGFP:43|3xFLAG:80	/targets/KDM2B-human/	KDM2B|KDM2B	1	Identified	Localized		-	/files/ENCFF828ZEW/	/libraries/ENCLB688ZFS/	2018-12-22T21:21:46.837615+00:00	38640979	100	/biosamples/ENCBS421YVO/	/genetic-modifications/ENCGM931SHT/	/biosample-types/cell_line_EFO_0002067/	K562	/labs/michael-snyder/	-
ENCFF918QAP	715	paired-end	released	ChIP-seq	-	eGFP	eGFP:83|3xFLAG:126	/targets/KLF1-human/	KLF1|KLF1|chr9:83057001-83058001	1	Identified	Localized		Possible contamination	/files/ENCFF419AVJ/	/libraries/ENCLB503VCE/	2015-10-30T20:44:33.719978+00:00	30099464	100	/biosamples/ENCBS481LVE/	/genetic-modifications/ENCGM563MOZ/	/biosample-types/cell_line_EFO_0002067/	K562	/labs/kevin-white/	This construct was made using the CHORI-17: Hydatidiform Mole (Homo sapiens) BAC Library and contains a Localization and Affinity Purification (LAP) tag at the C-terminal of KLF1. The last 50 bases before the stop codon of KLF1 are as follows: GTGCTTTTTCGCGCTCTGACCACCTGGCCTTGCACATGAAGCGCCACCTT
ENCFF426NQH	733	paired-end	released	ChIP-seq	site-specific recombination	eGFP	eGFP:85	/targets/KLF1-human/	KLF1	1	Identified	Localized		-	/files/ENCFF957AJG/	/libraries/ENCLB212WDT/	2016-04-01T02:12:12.523074+00:00	35605854	101	/biosamples/ENCBS211CSP/	/genetic-modifications/ENCGM866PQK/	/biosample-types/cell_line_EFO_0001182/	HEK293	/labs/michael-snyder/	This construct contains an eGFP N-terminal tag to KLF1, synthesized by Life Technologies (using the sequence identified by ENST00000264834), under control of a CMV promoter, introduced to expression vector pcDNA5/FRT as part of Thermo Fisher's Flp-In system. It is stably integrated at the introduced FLP recombinase target (FRT) site in the host genome.
ENCFF994DFN	1379	paired-end	released	ChIP-seq	-	eGFP	eGFP:244|3xFLAG:346	/targets/KLF1-human/	KLF1|KLF1|ELK1|chr19:38735001-38736001	1	Identified	Localized	KLF1 v ELK1	Suspected Contamination - (ENCFF994DFN, ENCFF942FDD)	/files/ENCFF438UFH/	/libraries/ENCLB371OAT/	2015-10-30T22:09:53.147274+00:00	37748023	100	/biosamples/ENCBS431AAA/	/genetic-modifications/ENCGM563MOZ/	/biosample-types/cell_line_EFO_0002067/	K562	/labs/kevin-white/	This construct was made using the CHORI-17: Hydatidiform Mole (Homo sapiens) BAC Library and contains a Localization and Affinity Purification (LAP) tag at the C-terminal of KLF1. The last 50 bases before the stop codon of KLF1 are as follows: GTGCTTTTTCGCGCTCTGACCACCTGGCCTTGCACATGAAGCGCCACCTT
ENCFF942FDD	1381	paired-end	released	ChIP-seq	-	eGFP	eGFP:193|3xFLAG:301	/targets/KLF1-human/	KLF1|KLF1|ELK1|chr13:107615001-107616001|chrX:47535001-47536001|ELK1	1	Identified	Localized	KLF1 v ELK1	Suspected Contamination - (ENCFF994DFN, ENCFF942FDD)	/files/ENCFF807OLO/	/libraries/ENCLB606PCO/	2015-10-30T22:07:28.580980+00:00	37339540	100	/biosamples/ENCBS386AAA/	/genetic-modifications/ENCGM563MOZ/	/biosample-types/cell_line_EFO_0002067/	K562	/labs/kevin-white/	This construct was made using the CHORI-17: Hydatidiform Mole (Homo sapiens) BAC Library and contains a Localization and Affinity Purification (LAP) tag at the C-terminal of KLF1. The last 50 bases before the stop codon of KLF1 are as follows: GTGCTTTTTCGCGCTCTGACCACCTGGCCTTGCACATGAAGCGCCACCTT
ENCFF312XEN	1655	paired-end	released	ChIP-seq	site-specific recombination	eGFP	eGFP:91	/targets/KLF1-human/	KLF1	1	Identified	Localized		-	/files/ENCFF246YGR/	/libraries/ENCLB326VNQ/	2016-04-01T02:09:47.262018+00:00	31149936	101	/biosamples/ENCBS870ICB/	/genetic-modifications/ENCGM866PQK/	/biosample-types/cell_line_EFO_0001182/	HEK293	/labs/michael-snyder/	This construct contains an eGFP N-terminal tag to KLF1, synthesized by Life Technologies (using the sequence identified by ENST00000264834), under control of a CMV promoter, introduced to expression vector pcDNA5/FRT as part of Thermo Fisher's Flp-In system. It is stably integrated at the introduced FLP recombinase target (FRT) site in the host genome.
ENCFF532GQH	333	paired-end	released	ChIP-seq	site-specific recombination	eGFP	3xFLAG:3|eGFP:114	/targets/KLF10-human/	KLF10|ZKSCAN4	1	Identified	Localized	Check seq KLF10 v ZKSCAN4 v ZNF565	Possible contamination	/files/ENCFF585KDA/	/libraries/ENCLB779UCQ/	2018-03-22T01:02:41.011247+00:00	42192359	101	/biosamples/ENCBS875TML/	/genetic-modifications/ENCGM640CIS/	/biosample-types/cell_line_EFO_0001182/	HEK293	/labs/michael-snyder/	This construct contains an eGFP N-terminal tag to KLF10 under control of a CMV promoter, introduced to expression vector pcDNA5/FRT as part of Thermo Fisher's Flp-In system. It is stably integrated at the introduced FLP recombinase target (FRT) site in the host genome.
ENCFF097ZBB	1298	paired-end	released	ChIP-seq	CRISPR	eGFP	eGFP:107|3xFLAG:170	/targets/KLF10-human/	KLF10|KLF10	1	Identified	Localized		-	/files/ENCFF241ASF/	/libraries/ENCLB668VSQ/	2020-10-12T21:12:45.125315+00:00	39433486	100	/biosamples/ENCBS953CJW/	/genetic-modifications/ENCGM876UUW/	/biosample-types/cell_line_EFO_0002067/	K562	/labs/michael-snyder/	-
ENCFF246XXX	1736	paired-end	released	ChIP-seq	CRISPR	eGFP	eGFP:57|3xFLAG:142	/targets/KLF10-human/	KLF10|KLF10	1	Identified	Localized		-	/files/ENCFF336LTK/	/libraries/ENCLB792AED/	2020-10-12T21:15:27.375171+00:00	40859193	100	/biosamples/ENCBS702DTC/	/genetic-modifications/ENCGM876UUW/	/biosample-types/cell_line_EFO_0002067/	K562	/labs/michael-snyder/	-
ENCFF014MYU	1886	paired-end	released	ChIP-seq	CRISPR	eGFP	eGFP:25|3xFLAG:29	/targets/KLF10-human/	ESRRG|ESRRG	0	Identified	Unlocalized		Potential Sample Swap - three way swap between KLF10, DLX4, and ESRRG targeted samples (ENCFF916KAQ, ENCFF014MYU, ENCFF060SWA)	/files/ENCFF152MTL/	/libraries/ENCLB538JNO/	2019-01-08T03:06:48.632379+00:00	45540039	100	/biosamples/ENCBS319HOM/	/genetic-modifications/ENCGM876UUW/	/biosample-types/cell_line_EFO_0002067/	K562	/labs/michael-snyder/	-
ENCFF480MVG	2274	paired-end	released	ChIP-seq	site-specific recombination	eGFP	3xFLAG:17|eGFP:74	/targets/KLF10-human/	KLF10|ZNF565	1	Identified	Localized	Check seq KLF10 v ZKSCAN4 v ZNF565	Possible contamination	/files/ENCFF409DYO/	/libraries/ENCLB364RAS/	2017-10-26T00:16:18.615464+00:00	32612575	101	/biosamples/ENCBS590CPG/	/genetic-modifications/ENCGM640CIS/	/biosample-types/cell_line_EFO_0001182/	HEK293	/labs/michael-snyder/	This construct contains an eGFP N-terminal tag to KLF10 under control of a CMV promoter, introduced to expression vector pcDNA5/FRT as part of Thermo Fisher's Flp-In system. It is stably integrated at the introduced FLP recombinase target (FRT) site in the host genome.
ENCFF519FTA	23	paired-end	released	ChIP-seq	-	eGFP	eGFP:689|3xFLAG:1062	/targets/KLF13-human/	KLF13|KLF13|chr1:83042001-83043001	1	Identified	Localized		Possible contamination	/files/ENCFF607CQM/	/libraries/ENCLB203KFJ/	2015-10-31T21:03:29.070434+00:00	38898510	100	/biosamples/ENCBS432AAA/	/genetic-modifications/ENCGM779GVI/	/biosample-types/cell_line_EFO_0002067/	K562	/labs/kevin-white/	This construct was made using the CHORI-17: Hydatidiform Mole (Homo sapiens) BAC Library and contains a Localization and Affinity Purification (LAP) tag at the C-terminal of KLF13. The last 50 bases before the stop codon of KLF13 are as follows: ACAGCCGCTCCGACGCCAGCAGCCCCACCATCAGCCCGGCCAGCTCGCCC
ENCFF697PWI	56	paired-end	released	ChIP-seq	-	eGFP	eGFP:361|3xFLAG:589	/targets/KLF13-human/	KLF13|KLF13|chr10:31381001-31382001|chrX:94334001-94335001|HDAC11	1	Identified	Localized	KLF13 v HDAC11	Possible contamination	/files/ENCFF486HGM/	/libraries/ENCLB639AYO/	2015-10-30T21:30:34.947715+00:00	39431172	100	/biosamples/ENCBS703NZF/	/genetic-modifications/ENCGM779GVI/	/biosample-types/cell_line_EFO_0002067/	K562	/labs/kevin-white/	This construct was made using the CHORI-17: Hydatidiform Mole (Homo sapiens) BAC Library and contains a Localization and Affinity Purification (LAP) tag at the C-terminal of KLF13. The last 50 bases before the stop codon of KLF13 are as follows: ACAGCCGCTCCGACGCCAGCAGCCCCACCATCAGCCCGGCCAGCTCGCCC
ENCFF358PYP	81	paired-end	released	ChIP-seq	-	eGFP	eGFP:452|3xFLAG:668	/targets/KLF13-human/	KLF13|KLF13|HDAC11	1	Identified	Localized	KLF13 v HDAC11	Possible contamination	/files/ENCFF684JBQ/	/libraries/ENCLB645ARI/	2015-10-31T21:02:02.278302+00:00	29715382	100	/biosamples/ENCBS078AAA/	/genetic-modifications/ENCGM779GVI/	/biosample-types/cell_line_EFO_0002067/	K562	/labs/kevin-white/	This construct was made using the CHORI-17: Hydatidiform Mole (Homo sapiens) BAC Library and contains a Localization and Affinity Purification (LAP) tag at the C-terminal of KLF13. The last 50 bases before the stop codon of KLF13 are as follows: ACAGCCGCTCCGACGCCAGCAGCCCCACCATCAGCCCGGCCAGCTCGCCC
ENCFF444LAR	883	paired-end	revoked	ChIP-seq	site-specific recombination	eGFP	eGFP:88	/targets/KLF13-human/		0	Identified	Unlocalized		Unexplained failure to localize - possible insertion to blacklisted region; Sequence near 20M; Revoked for ChIP artifact-not contamination issues	/files/ENCFF344XLB/	/libraries/ENCLB373FPZ/	2017-01-21T00:43:15.579438+00:00	20630118	101	/biosamples/ENCBS919NDB/	/genetic-modifications/ENCGM981DPF/	/biosample-types/cell_line_EFO_0001182/	HEK293	/labs/michael-snyder/	This construct contains an eGFP N-terminal tag to KLF13 under control of a CMV promoter, introduced to expression vector pcDNA5/FRT as part of Thermo Fisher's Flp-In system. It is stably integrated at the introduced FLP recombinase target (FRT) site in the host genome.
ENCFF262XBU	2189	paired-end	revoked	ChIP-seq	site-specific recombination	eGFP	3xFLAG:11|eGFP:110	/targets/KLF13-human/	KLF13|SNAI2	1	Identified	Localized	KLF13 v SNAI2	Possible contamination; Revoked for ChIP artifact-not contamination issues	/files/ENCFF189ZSY/	/libraries/ENCLB157EQB/	2017-10-26T02:12:00.292096+00:00	26019499	101	/biosamples/ENCBS842XAE/	/genetic-modifications/ENCGM981DPF/	/biosample-types/cell_line_EFO_0001182/	HEK293	/labs/michael-snyder/	This construct contains an eGFP N-terminal tag to KLF13 under control of a CMV promoter, introduced to expression vector pcDNA5/FRT as part of Thermo Fisher's Flp-In system. It is stably integrated at the introduced FLP recombinase target (FRT) site in the host genome.
ENCFF373PXQ	1491	paired-end	revoked	ChIP-seq	site-specific recombination	eGFP	eGFP:39	/targets/KLF14-human/	KLF14	1	Identified	Localized		-	/files/ENCFF121UFD/	/libraries/ENCLB671MXW/	2016-04-01T02:16:29.195639+00:00	26641744	101	/biosamples/ENCBS949DFI/	/genetic-modifications/ENCGM433NGK/	/biosample-types/cell_line_EFO_0001182/	HEK293	/labs/michael-snyder/	This construct contains an eGFP N-terminal tag to KLF14 under control of a CMV promoter, introduced to expression vector pcDNA5/FRT as part of Thermo Fisher's Flp-In system. It is stably integrated at the introduced FLP recombinase target (FRT) site in the host genome.
ENCFF276YLX	2211	paired-end	revoked	ChIP-seq	site-specific recombination	eGFP	3xFLAG:4|eGFP:86	/targets/KLF14-human/	KLF14	1	Identified	Localized		-	/files/ENCFF556HOO/	/libraries/ENCLB009GIZ/	2017-12-05T01:16:02.913375+00:00	54474355	101	/biosamples/ENCBS348BZR/	/genetic-modifications/ENCGM433NGK/	/biosample-types/cell_line_EFO_0001182/	HEK293	/labs/michael-snyder/	This construct contains an eGFP N-terminal tag to KLF14 under control of a CMV promoter, introduced to expression vector pcDNA5/FRT as part of Thermo Fisher's Flp-In system. It is stably integrated at the introduced FLP recombinase target (FRT) site in the host genome.
ENCFF877OHU	157	paired-end	released	ChIP-seq	site-specific recombination	eGFP	eGFP:76	/targets/KLF16-human/	MICALCL	0	Identified	Unlocalized		Possible mislabeling	/files/ENCFF408NSX/	/libraries/ENCLB649QYZ/	2016-04-01T02:22:04.564775+00:00	33563596	101	/biosamples/ENCBS255NNL/	/genetic-modifications/ENCGM546ZVR/	/biosample-types/cell_line_EFO_0001182/	HEK293	/labs/michael-snyder/	This construct contains an eGFP N-terminal tag to KLF16, synthesized by Life Technologies (using the sequence identified by ENST00000250916), under control of a CMV promoter, introduced to expression vector pcDNA5/FRT as part of Thermo Fisher's Flp-In system. It is stably integrated at the introduced FLP recombinase target (FRT) site in the host genome.
ENCFF509PJP	1604	paired-end	released	ChIP-seq	site-specific recombination	eGFP	eGFP:98	/targets/KLF16-human/	KLF16	1	Identified	Localized		-	/files/ENCFF454MNE/	/libraries/ENCLB699FEM/	2016-04-01T02:19:08.900755+00:00	35295488	101	/biosamples/ENCBS099BWK/	/genetic-modifications/ENCGM546ZVR/	/biosample-types/cell_line_EFO_0001182/	HEK293	/labs/michael-snyder/	This construct contains an eGFP N-terminal tag to KLF16, synthesized by Life Technologies (using the sequence identified by ENST00000250916), under control of a CMV promoter, introduced to expression vector pcDNA5/FRT as part of Thermo Fisher's Flp-In system. It is stably integrated at the introduced FLP recombinase target (FRT) site in the host genome.
ENCFF371HHV	221	paired-end	released	ChIP-seq	site-specific recombination	eGFP	eGFP:83	/targets/KLF17-human/	KLF17|chr12:62629001-62630001	1	Identified	Localized		Suspected contamination/mislocalization - (ENCFF371HHV, ENCFF957TBU)	/files/ENCFF688KSF/	/libraries/ENCLB430LNO/	2016-04-01T02:26:56.534514+00:00	34587073	101	/biosamples/ENCBS485LHG/	/genetic-modifications/ENCGM521XHF/	/biosample-types/cell_line_EFO_0001182/	HEK293	/labs/michael-snyder/	This construct contains an eGFP N-terminal tag to KLF17, synthesized by Life Technologies (using the sequence identified by ENST00000372299), under control of a CMV promoter, introduced to expression vector pcDNA5/FRT as part of Thermo Fisher's Flp-In system. It is stably integrated at the introduced FLP recombinase target (FRT) site in the host genome.
ENCFF957TBU	649	paired-end	released	ChIP-seq	site-specific recombination	eGFP	eGFP:98	/targets/KLF17-human/	KLF17|chr12:62629001-62630001	1	Identified	Localized		Suspected contamination/mislocalization - (ENCFF371HHV, ENCFF957TBU)	/files/ENCFF509LKR/	/libraries/ENCLB721PXQ/	2016-04-01T02:24:31.681026+00:00	32527320	101	/biosamples/ENCBS328EZX/	/genetic-modifications/ENCGM521XHF/	/biosample-types/cell_line_EFO_0001182/	HEK293	/labs/michael-snyder/	This construct contains an eGFP N-terminal tag to KLF17, synthesized by Life Technologies (using the sequence identified by ENST00000372299), under control of a CMV promoter, introduced to expression vector pcDNA5/FRT as part of Thermo Fisher's Flp-In system. It is stably integrated at the introduced FLP recombinase target (FRT) site in the host genome.
ENCFF206NYP	741	paired-end	released	ChIP-seq	CRISPR	eGFP	eGFP:76|3xFLAG:102	/targets/KLF6-human/	KLF6|KLF6|SHOX2	1	Identified	Localized	KLF6 v HOXA13 v SHOX2 v GPR153	Possible contamination	/files/ENCFF127QOG/	/libraries/ENCLB435ATA/	2018-12-22T01:31:01.096971+00:00	43086421	100	/biosamples/ENCBS518RFG/	/genetic-modifications/ENCGM547UJA/	/biosample-types/cell_line_EFO_0002067/	K562	/labs/michael-snyder/	-
ENCFF883VSC	960	paired-end	released	ChIP-seq	CRISPR	eGFP	eGFP:113|3xFLAG:162	/targets/KLF6-human/	KLF6|KLF6|chr2:14752001-14753001|HOXA13	1	Identified	Localized	KLF6 v HOXA13 v SHOX2 v GPR153	Hox Contamination	/files/ENCFF806TVF/	/libraries/ENCLB028OGX/	2018-12-22T01:27:06.451721+00:00	40617332	100	/biosamples/ENCBS237UZR/	/genetic-modifications/ENCGM547UJA/	/biosample-types/cell_line_EFO_0002067/	K562	/labs/michael-snyder/	-
ENCFF129WCO	1170	paired-end	released	ChIP-seq	CRISPR	eGFP	3xFLAG:80|eGFP:98	/targets/KLF6-human/	KLF6|KLF6|GPR153	1	Identified	Localized	KLF6 v HOXA13 v SHOX2 v GPR153	Possible contamination	/files/ENCFF650PGY/	/libraries/ENCLB123COW/	2018-12-21T00:09:08.826939+00:00	47742566	100	/biosamples/ENCBS911XLZ/	/genetic-modifications/ENCGM547UJA/	/biosample-types/cell_line_EFO_0002067/	K562	/labs/michael-snyder/	-
ENCFF613EQS	867	paired-end	released	ChIP-seq	site-specific recombination	eGFP	3xFLAG:3|eGFP:95	/targets/KLF7-human/	KLF7	1	Identified	Localized		-	/files/ENCFF899AEL/	/libraries/ENCLB248JRW/	2016-04-01T02:36:19.936576+00:00	34386551	101	/biosamples/ENCBS184IBZ/	/genetic-modifications/ENCGM414NAL/	/biosample-types/cell_line_EFO_0001182/	HEK293	/labs/michael-snyder/	This construct contains an eGFP N-terminal tag to KLF7 under control of a CMV promoter, introduced to expression vector pcDNA5/FRT as part of Thermo Fisher's Flp-In system. It is stably integrated at the introduced FLP recombinase target (FRT) site in the host genome.
ENCFF177UXL	1103	paired-end	released	ChIP-seq	site-specific recombination	eGFP	eGFP:54	/targets/KLF7-human/	KLF7	1	Identified	Localized		-	/files/ENCFF568ZTC/	/libraries/ENCLB643TMZ/	2016-04-27T21:46:04.129206+00:00	36909677	101	/biosamples/ENCBS079LXY/	/genetic-modifications/ENCGM414NAL/	/biosample-types/cell_line_EFO_0001182/	HEK293	/labs/michael-snyder/	This construct contains an eGFP N-terminal tag to KLF7 under control of a CMV promoter, introduced to expression vector pcDNA5/FRT as part of Thermo Fisher's Flp-In system. It is stably integrated at the introduced FLP recombinase target (FRT) site in the host genome.
ENCFF139YAL	654	paired-end	released	ChIP-seq	site-specific recombination	eGFP	eGFP:112	/targets/KLF8-human/	KLF8	1	Identified	Localized		-	/files/ENCFF238JFX/	/libraries/ENCLB814MFV/	2016-04-01T02:38:43.802614+00:00	30669348	101	/biosamples/ENCBS960DYO/	/genetic-modifications/ENCGM982GZQ/	/biosample-types/cell_line_EFO_0001182/	HEK293	/labs/michael-snyder/	This construct contains an eGFP N-terminal tag to KLF8 under control of a CMV promoter, introduced to expression vector pcDNA5/FRT as part of Thermo Fisher's Flp-In system. It is stably integrated at the introduced FLP recombinase target (FRT) site in the host genome.
ENCFF413XPW	734	paired-end	released	ChIP-seq	site-specific recombination	eGFP	eGFP:73	/targets/KLF8-human/	KLF8	1	Identified	Localized		-	/files/ENCFF147RGY/	/libraries/ENCLB252ROJ/	2016-04-01T02:41:20.646711+00:00	32112453	101	/biosamples/ENCBS132UZL/	/genetic-modifications/ENCGM982GZQ/	/biosample-types/cell_line_EFO_0001182/	HEK293	/labs/michael-snyder/	This construct contains an eGFP N-terminal tag to KLF8 under control of a CMV promoter, introduced to expression vector pcDNA5/FRT as part of Thermo Fisher's Flp-In system. It is stably integrated at the introduced FLP recombinase target (FRT) site in the host genome.
ENCFF413POC	652	paired-end	released	ChIP-seq	site-specific recombination	eGFP	eGFP:54	/targets/KLF9-human/	KLF9	1	Identified	Localized		-	/files/ENCFF943NZH/	/libraries/ENCLB734LTP/	2016-04-01T02:45:40.349614+00:00	20825650	101	/biosamples/ENCBS659BWP/	/genetic-modifications/ENCGM944MFQ/	/biosample-types/cell_line_EFO_0001182/	HEK293	/labs/michael-snyder/	This construct contains an eGFP N-terminal tag to KLF9 under control of a CMV promoter, introduced to expression vector pcDNA5/FRT as part of Thermo Fisher's Flp-In system. It is stably integrated at the introduced FLP recombinase target (FRT) site in the host genome.
ENCFF589GMJ	1550	paired-end	released	ChIP-seq	site-specific recombination	eGFP	eGFP:90	/targets/KLF9-human/	KLF9	1	Identified	Localized		-	/files/ENCFF211WHO/	/libraries/ENCLB786ZSN/	2016-04-01T02:43:46.890244+00:00	34818131	101	/biosamples/ENCBS321GAS/	/genetic-modifications/ENCGM944MFQ/	/biosample-types/cell_line_EFO_0001182/	HEK293	/labs/michael-snyder/	This construct contains an eGFP N-terminal tag to KLF9 under control of a CMV promoter, introduced to expression vector pcDNA5/FRT as part of Thermo Fisher's Flp-In system. It is stably integrated at the introduced FLP recombinase target (FRT) site in the host genome.
ENCFF345KIN	24	paired-end	released	ChIP-seq	-	eGFP	eGFP:101|3xFLAG:112	/targets/MAFG-human/	MAFG|MAFG|chr8:118652001-118653001|chr8:73422001-73423001|chr7:130439001-130440001|ARHGDIA|NOTUM|POLR1E	1	Identified	Localized	MAFG v ARHGDIA v NOTUM v POLR1E	Possible contamination	/files/ENCFF211RBV/	/libraries/ENCLB341QQP/	2015-10-30T20:46:47.866079+00:00	41177944	100	/biosamples/ENCBS683EBC/	/genetic-modifications/ENCGM115KRH/	/biosample-types/cell_line_EFO_0002067/	K562	/labs/kevin-white/	This construct was made using the RPCI-11: Human Male BAC Library and contains a Localization and Affinity Purification (LAP) tag at the C-terminal of MAFG. The last 50 bases before the stop codon of MAFG are as follows: CCGCCACCAGCGTCATCACAATAGTAAAGTCCAAGACGGATGCCCGATCG
ENCFF683PDC	167	paired-end	released	ChIP-seq	-	eGFP	eGFP:61|3xFLAG:117	/targets/MAFG-human/	MAFG|MAFG|NFE2L1	1	Identified	Localized	MAFG v NFE2L1	Suspected contamination	/files/ENCFF307CQO/	/libraries/ENCLB754JCU/	2015-10-30T22:13:51.217980+00:00	31571617	100	/biosamples/ENCBS584ZNF/	/genetic-modifications/ENCGM115KRH/	/biosample-types/cell_line_EFO_0002067/	K562	/labs/kevin-white/	This construct was made using the RPCI-11: Human Male BAC Library and contains a Localization and Affinity Purification (LAP) tag at the C-terminal of MAFG. The last 50 bases before the stop codon of MAFG are as follows: CCGCCACCAGCGTCATCACAATAGTAAAGTCCAAGACGGATGCCCGATCG
ENCFF711WIA	1395	paired-end	released	ChIP-seq	-	eGFP	eGFP:96|3xFLAG:208	/targets/MAFG-human/	MAFG|MAFG|CCDC60	1	Identified	Localized	MAFG v CCD60	Possible contamination	/files/ENCFF131JSB/	/libraries/ENCLB918FBQ/	2015-10-30T22:15:52.287937+00:00	29624077	100	/biosamples/ENCBS062KUE/	/genetic-modifications/ENCGM115KRH/	/biosample-types/cell_line_EFO_0002067/	K562	/labs/kevin-white/	This construct was made using the RPCI-11: Human Male BAC Library and contains a Localization and Affinity Purification (LAP) tag at the C-terminal of MAFG. The last 50 bases before the stop codon of MAFG are as follows: CCGCCACCAGCGTCATCACAATAGTAAAGTCCAAGACGGATGCCCGATCG
ENCFF469HPU	159	paired-end	released	ChIP-seq	site-specific recombination	eGFP	eGFP:37	/targets/MAZ-human/	MAZ	1	Identified	Localized		-	/files/ENCFF944NFT/	/libraries/ENCLB107AQP/	2016-04-01T02:49:34.259619+00:00	16529693	101	/biosamples/ENCBS099PTU/	/genetic-modifications/ENCGM053AMK/	/biosample-types/cell_line_EFO_0001182/	HEK293	/labs/michael-snyder/	This construct contains an eGFP N-terminal tag to MAZ under control of a CMV promoter, introduced to expression vector pcDNA5/FRT as part of Thermo Fisher's Flp-In system. It is stably integrated at the introduced FLP recombinase target (FRT) site in the host genome.
ENCFF858PHT	301	paired-end	released	ChIP-seq	CRISPR	eGFP	3xFLAG:47|eGFP:63	/targets/MAZ-human/	MAZ|ATP1B1|MAZ|SNX29|ITIH5	1	Identified	Localized	MAZ v ATP1B1 v SNX29 v ITIH5 v YAE1D1	Suspected Contamination - (ENCFF858PHT, ENCFF989PAV)	/files/ENCFF341AQX/	/libraries/ENCLB520CKA/	2018-01-13T05:59:26.729198+00:00	45531036	101	/biosamples/ENCBS496NMZ/	/genetic-modifications/ENCGM992CAE/	/biosample-types/cell_line_EFO_0002784/	GM12878	/labs/michael-snyder/	CRISPR was used to insert a LAP tag downstream of the tagging gene.
ENCFF590EUS	544	paired-end	released	ChIP-seq	site-specific recombination	eGFP	eGFP:75	/targets/MAZ-human/	MAZ	1	Identified	Localized		-	/files/ENCFF463FLS/	/libraries/ENCLB404ECP/	2016-04-01T02:47:49.672377+00:00	34703927	101	/biosamples/ENCBS541TCN/	/genetic-modifications/ENCGM053AMK/	/biosample-types/cell_line_EFO_0001182/	HEK293	/labs/michael-snyder/	This construct contains an eGFP N-terminal tag to MAZ under control of a CMV promoter, introduced to expression vector pcDNA5/FRT as part of Thermo Fisher's Flp-In system. It is stably integrated at the introduced FLP recombinase target (FRT) site in the host genome.
ENCFF696OLX	1958	paired-end	released	ChIP-seq	site-specific recombination	eGFP	eGFP:42	/targets/MAZ-human/	MAZ	1	Identified	Localized		-	/files/ENCFF825GYY/	/libraries/ENCLB182EFD/	2016-08-22T23:02:55.000414+00:00	33018740	101	/biosamples/ENCBS373QTO/	/genetic-modifications/ENCGM053AMK/	/biosample-types/cell_line_EFO_0001182/	HEK293	/labs/michael-snyder/	This construct contains an eGFP N-terminal tag to MAZ under control of a CMV promoter, introduced to expression vector pcDNA5/FRT as part of Thermo Fisher's Flp-In system. It is stably integrated at the introduced FLP recombinase target (FRT) site in the host genome.
ENCFF027IXU	2170	paired-end	released	ChIP-seq	CRISPR	eGFP	eGFP:51|3xFLAG:79	/targets/MAZ-human/	MAZ|MAZ	1	Identified	Localized		-	/files/ENCFF019NTV/	/libraries/ENCLB336RWF/	2018-01-13T06:37:00.760042+00:00	43503633	101	/biosamples/ENCBS506QOL/	/genetic-modifications/ENCGM992CAE/	/biosample-types/cell_line_EFO_0002067/	K562	/labs/michael-snyder/	CRISPR was used to insert a LAP tag downstream of the tagging gene.
ENCFF989PAV	2289	paired-end	released	ChIP-seq	CRISPR	eGFP	3xFLAG:28|eGFP:106	/targets/MAZ-human/	MAZ|ATP1B1|YAE1D1	1	Identified	Localized	MAZ v ATP1B1 v SNX29 v ITIH5 v YAE1D1	Suspected Contamination - (ENCFF858PHT, ENCFF989PAV)	/files/ENCFF714PVU/	/libraries/ENCLB948TXP/	2018-01-13T06:03:53.103505+00:00	48551146	101	/biosamples/ENCBS211HKF/	/genetic-modifications/ENCGM992CAE/	/biosample-types/cell_line_EFO_0002784/	GM12878	/labs/michael-snyder/	CRISPR was used to insert a LAP tag downstream of the tagging gene.
ENCFF967IXD	2328	paired-end	released	ChIP-seq	CRISPR	eGFP	eGFP:60|3xFLAG:100	/targets/MAZ-human/	MAZ|MAZ	1	Identified	Localized		-	/files/ENCFF634THB/	/libraries/ENCLB945LPU/	2018-01-13T06:33:05.309223+00:00	44591312	101	/biosamples/ENCBS519OFN/	/genetic-modifications/ENCGM992CAE/	/biosample-types/cell_line_EFO_0002067/	K562	/labs/michael-snyder/	CRISPR was used to insert a LAP tag downstream of the tagging gene.
ENCFF987YBA	238	paired-end	released	ChIP-seq	-	eGFP	eGFP:107|3xFLAG:205	/targets/MEF2D-human/	MEF2D|MEF2D	1	Identified	Localized		-	/files/ENCFF482ODR/	/libraries/ENCLB091OUX/	2016-04-01T21:06:22.614724+00:00	21827733	100	/biosamples/ENCBS163FHT/	/genetic-modifications/ENCGM549ORA/	/biosample-types/cell_line_EFO_0002067/	K562	/labs/kevin-white/	This construct was made using the CHORI-17: Hydatidiform Mole (Homo sapiens) BAC Library and contains a Localization and Affinity Purification (LAP) tag at the C-terminal of MEF2D. The last 50 bases before the stop codon of MEF2D are as follows: CCACCCCCTCACACCCCCTTCTCCATCTCCTCTCTTCACAGACATTAAAG
ENCFF650GDL	1583	paired-end	released	ChIP-seq	-	eGFP	eGFP:150|3xFLAG:179	/targets/MEF2D-human/	MEF2D|MEF2D	1	Identified	Localized		-	/files/ENCFF132ASO/	/libraries/ENCLB447KRR/	2016-04-01T20:59:48.189195+00:00	34878165	100	/biosamples/ENCBS207FBE/	/genetic-modifications/ENCGM549ORA/	/biosample-types/cell_line_EFO_0002067/	K562	/labs/kevin-white/	This construct was made using the CHORI-17: Hydatidiform Mole (Homo sapiens) BAC Library and contains a Localization and Affinity Purification (LAP) tag at the C-terminal of MEF2D. The last 50 bases before the stop codon of MEF2D are as follows: CCACCCCCTCACACCCCCTTCTCCATCTCCTCTCTTCACAGACATTAAAG
ENCFF703DNA	1587	paired-end	released	ChIP-seq	-	eGFP	eGFP:113|3xFLAG:217	/targets/MEF2D-human/	MEF2D|MEF2D	1	Identified	Localized		-	/files/ENCFF958CZA/	/libraries/ENCLB428UIE/	2016-04-01T21:12:17.599753+00:00	25844165	100	/biosamples/ENCBS902TFF/	/genetic-modifications/ENCGM549ORA/	/biosample-types/cell_line_EFO_0002067/	K562	/labs/kevin-white/	This construct was made using the CHORI-17: Hydatidiform Mole (Homo sapiens) BAC Library and contains a Localization and Affinity Purification (LAP) tag at the C-terminal of MEF2D. The last 50 bases before the stop codon of MEF2D are as follows: CCACCCCCTCACACCCCCTTCTCCATCTCCTCTCTTCACAGACATTAAAG
ENCFF634RIS	554	paired-end	released	ChIP-seq	CRISPR	eGFP	eGFP:66|3xFLAG:106	/targets/MLX-human/	PSMC3IP-Cterm|MLX|PSMC3IP-Cterm|MLX	2	Identified	Localized		MLX and PSMC3IP are genomic coordinate neighbors	/files/ENCFF871XEN/	/libraries/ENCLB123MJK/	2017-07-19T18:58:36.285927+00:00	33388641	101	/biosamples/ENCBS006IGG/	/genetic-modifications/ENCGM442GDB/	/biosample-types/cell_line_EFO_0002067/	K562	/labs/michael-snyder/	CRISPR was used to insert a LAP tag downstream of the MLX gene.
ENCFF844VSS	2187	paired-end	released	ChIP-seq	CRISPR	eGFP	eGFP:99|3xFLAG:111	/targets/MLX-human/	PSMC3IP-Cterm|PSMC3IP-Cterm|MLX|MLX|MLX|TARBP1	3	Identified	Localized	MLX/PSMC3IP v TARBP1	Possible contamination; MLX and PSMC3IP are genomic coordinate neighbors	/files/ENCFF754FYE/	/libraries/ENCLB053WII/	2017-07-19T19:02:20.476276+00:00	43503154	101	/biosamples/ENCBS715SXA/	/genetic-modifications/ENCGM442GDB/	/biosample-types/cell_line_EFO_0002067/	K562	/labs/michael-snyder/	CRISPR was used to insert a LAP tag downstream of the MLX gene.
ENCFF009OKE	790	paired-end	released	ChIP-seq	CRISPR	eGFP	eGFP:51|3xFLAG:67	/targets/MSX2-human/	MSX2|chr17:56235001-56236001|chr2:147565001-147566001	1	Identified	Localized	MSX2 v chr17:56235001-56236001 v ZFP42 v CCDC60	Suspected mislocalization - (ENCFF009OKE, ENCFF851NCD, ENCFF269TJM)	/files/ENCFF306SAG/	/libraries/ENCLB356XTG/	2019-01-17T20:25:01.182067+00:00	37661831	100	/biosamples/ENCBS532FKW/	/genetic-modifications/ENCGM388GHO/	/biosample-types/cell_line_EFO_0001203/	MCF-7	/labs/michael-snyder/	-
ENCFF851NCD	1790	paired-end	released	ChIP-seq	CRISPR	eGFP	eGFP:93|3xFLAG:125	/targets/MSX2-human/	chr17:56235001-56236001|MSX2|ZFP42|CCDC60	2	Identified	Localized	MSX2 v chr17:56235001-56236001 v ZFP42 v CCDC60	Suspected mislocalization - (ENCFF009OKE, ENCFF851NCD, ENCFF269TJM)	/files/ENCFF144VJJ/	/libraries/ENCLB014RGN/	2019-01-17T20:36:11.226676+00:00	40593133	100	/biosamples/ENCBS400CEG/	/genetic-modifications/ENCGM388GHO/	/biosample-types/cell_line_EFO_0001203/	MCF-7	/labs/michael-snyder/	-
ENCFF269TJM	1796	paired-end	released	ChIP-seq	CRISPR	eGFP	eGFP:50|3xFLAG:91	/targets/MSX2-human/	chr17:56235001-56236001|MSX2	2	Identified	Localized	MSX2 v chr17:56235001-56236001 v ZFP42 v CCDC60	Suspected mislocalization - (ENCFF009OKE, ENCFF851NCD, ENCFF269TJM)	/files/ENCFF924MVS/	/libraries/ENCLB185NBE/	2019-01-17T20:30:12.125673+00:00	45641100	100	/biosamples/ENCBS970SPN/	/genetic-modifications/ENCGM388GHO/	/biosample-types/cell_line_EFO_0001203/	MCF-7	/labs/michael-snyder/	-
ENCFF275QVQ	989	paired-end	revoked	ChIP-seq	CRISPR	eGFP	eGFP:86|3xFLAG:124	/targets/MTF1-human/	MTF1|CSDC2|MTF1	1	Identified	Localized	MTF1 v CSDC2	Confirmed contamination	/files/ENCFF987NLN/	/libraries/ENCLB265BKZ/	2018-12-22T03:11:34.966020+00:00	40946460	100	/biosamples/ENCBS838OWM/	/genetic-modifications/ENCGM425VGU/	/biosample-types/cell_line_EFO_0002067/	K562	/labs/michael-snyder/	-
ENCFF424GGO	1864	paired-end	released	ChIP-seq	CRISPR	eGFP	eGFP:80|3xFLAG:84	/targets/MTF1-human/	MTF1|chr5:21066001-21067001|MTF1	1	Identified	Localized		Possible contamination	/files/ENCFF450TZO/	/libraries/ENCLB559YAV/	2018-12-21T02:04:05.181478+00:00	34091483	100	/biosamples/ENCBS162BIW/	/genetic-modifications/ENCGM425VGU/	/biosample-types/cell_line_EFO_0002067/	K562	/labs/michael-snyder/	-
ENCFF566UHG	1876	paired-end	revoked	ChIP-seq	CRISPR	eGFP	eGFP:67|3xFLAG:130	/targets/MTF1-human/	MTF1|MTF1	1	Identified	Localized		Potential Rescue	/files/ENCFF751GCK/	/libraries/ENCLB001ZDH/	2018-12-22T03:07:43.017704+00:00	37312653	100	/biosamples/ENCBS512MRM/	/genetic-modifications/ENCGM425VGU/	/biosample-types/cell_line_EFO_0002067/	K562	/labs/michael-snyder/	-
ENCFF519KJL	900	paired-end	released	ChIP-seq	site-specific recombination	eGFP	eGFP:41	/targets/MYNN-human/	MYNN	1	Identified	Localized		-	/files/ENCFF610VOU/	/libraries/ENCLB968ICB/	2016-04-01T02:52:37.573318+00:00	27223320	101	/biosamples/ENCBS187WDU/	/genetic-modifications/ENCGM252DZV/	/biosample-types/cell_line_EFO_0001182/	HEK293	/labs/michael-snyder/	This construct contains an eGFP N-terminal tag to MYNN under control of a CMV promoter, introduced to expression vector pcDNA5/FRT as part of Thermo Fisher's Flp-In system. It is stably integrated at the introduced FLP recombinase target (FRT) site in the host genome.
ENCFF253DEI	1414	paired-end	released	ChIP-seq	site-specific recombination	eGFP	eGFP:54	/targets/MYNN-human/	MYNN|NCL	1	Identified	Localized		Possible contamination	/files/ENCFF213PFC/	/libraries/ENCLB024ZCQ/	2016-04-01T02:54:34.318964+00:00	29567510	101	/biosamples/ENCBS898VIL/	/genetic-modifications/ENCGM252DZV/	/biosample-types/cell_line_EFO_0001182/	HEK293	/labs/michael-snyder/	This construct contains an eGFP N-terminal tag to MYNN under control of a CMV promoter, introduced to expression vector pcDNA5/FRT as part of Thermo Fisher's Flp-In system. It is stably integrated at the introduced FLP recombinase target (FRT) site in the host genome.
ENCFF837EIC	244	paired-end	released	ChIP-seq	site-specific recombination	eGFP	eGFP:58	/targets/MZF1-human/	MZF1	1	Identified	Localized		-	/files/ENCFF305DHD/	/libraries/ENCLB607DMC/	2016-04-01T02:56:52.406708+00:00	35692801	101	/biosamples/ENCBS647IEQ/	/genetic-modifications/ENCGM293YOQ/	/biosample-types/cell_line_EFO_0001182/	HEK293	/labs/michael-snyder/	This construct contains an eGFP N-terminal tag to MZF1 under control of a CMV promoter, introduced to expression vector pcDNA5/FRT as part of Thermo Fisher's Flp-In system. It is stably integrated at the introduced FLP recombinase target (FRT) site in the host genome.
ENCFF514FUK	516	paired-end	released	ChIP-seq	site-specific recombination	eGFP	3xFLAG:102|eGFP:134	/targets/MZF1-human/	MZF1|ZNF354C|ZNF354C|ZNF70|ZNF70|ZNF565	1	Identified	Localized	Check seq ZNF354C v ZNF70 v. ZNF565	Suspected contamination	/files/ENCFF796PBA/	/libraries/ENCLB356WMZ/	2017-10-26T00:51:08.683504+00:00	29751068	101	/biosamples/ENCBS970FPD/	/genetic-modifications/ENCGM293YOQ/	/biosample-types/cell_line_EFO_0001182/	HEK293	/labs/michael-snyder/	This construct contains an eGFP N-terminal tag to MZF1 under control of a CMV promoter, introduced to expression vector pcDNA5/FRT as part of Thermo Fisher's Flp-In system. It is stably integrated at the introduced FLP recombinase target (FRT) site in the host genome.
ENCFF719JFL	201	paired-end	released	ChIP-seq	-	eGFP	eGFP:23|3xFLAG:66	/targets/NFE2-human/	NFE2|NFE2	1	Identified	Localized		-	/files/ENCFF105YSI/	/libraries/ENCLB695IPK/	2016-04-07T15:43:15.565276+00:00	18444767	100	/biosamples/ENCBS443AAA/	/genetic-modifications/ENCGM803QAK/	/biosample-types/cell_line_EFO_0002067/	K562	/labs/kevin-white/	This construct was made using the CHORI-17: Hydatidiform Mole (Homo sapiens) BAC Library and contains a Localization and Affinity Purification (LAP) tag at the C-terminal of NFE2. The last 50 bases before the stop codon of NFE2 are as follows: ATGGGACCATCTTCCTTGTGCCCCGGGGGACCAAGATGGAGGCCACAGAC
ENCFF160VFX	536	paired-end	released	ChIP-seq	-	eGFP	eGFP:48|3xFLAG:58	/targets/NFE2-human/	NFE2|NFE2	1	Identified	Localized		-	/files/ENCFF439KJM/	/libraries/ENCLB959EQZ/	2016-04-07T15:38:21.222386+00:00	26046945	100	/biosamples/ENCBS903THP/	/genetic-modifications/ENCGM803QAK/	/biosample-types/cell_line_EFO_0002067/	K562	/labs/kevin-white/	This construct was made using the CHORI-17: Hydatidiform Mole (Homo sapiens) BAC Library and contains a Localization and Affinity Purification (LAP) tag at the C-terminal of NFE2. The last 50 bases before the stop codon of NFE2 are as follows: ATGGGACCATCTTCCTTGTGCCCCGGGGGACCAAGATGGAGGCCACAGAC
ENCFF118PSY	711	paired-end	released	ChIP-seq	-	eGFP	eGFP:51|3xFLAG:122	/targets/NFE2-human/	NFE2|NFE2	1	Identified	Localized		-	/files/ENCFF034LKJ/	/libraries/ENCLB768TMO/	2016-04-07T15:40:56.384867+00:00	24819480	100	/biosamples/ENCBS085AAA/	/genetic-modifications/ENCGM803QAK/	/biosample-types/cell_line_EFO_0002067/	K562	/labs/kevin-white/	This construct was made using the CHORI-17: Hydatidiform Mole (Homo sapiens) BAC Library and contains a Localization and Affinity Purification (LAP) tag at the C-terminal of NFE2. The last 50 bases before the stop codon of NFE2 are as follows: ATGGGACCATCTTCCTTGTGCCCCGGGGGACCAAGATGGAGGCCACAGAC
ENCFF576NTQ	30	paired-end	released	ChIP-seq	-	eGFP	eGFP:28|3xFLAG:66	/targets/NFE2L1-human/	NFE2L1|NFE2L1	1	Identified	Localized		-	/files/ENCFF686CXJ/	/libraries/ENCLB296MDB/	2015-10-31T18:27:13.636061+00:00	32720100	100	/biosamples/ENCBS378YNT/	/genetic-modifications/ENCGM224GHI/	/biosample-types/cell_line_EFO_0002067/	K562	/labs/kevin-white/	This construct was made using the Human RP11 BAC library, derived from male whole blood, and contains a Localization and Affinity Purification (LAP) tag at the C-terminal of NFE2L1. The last 50 bases before the stop codon of NFE2L1 are as follows: CCGACCAGCAGGCCCGGCGGCAGGAGAGGAAGCCAAAGGACCGGAGAAAG
ENCFF563YDI	82	paired-end	released	ChIP-seq	-	eGFP	eGFP:64|3xFLAG:74	/targets/NFE2L1-human/	NFE2L1|NFE2L1|chr22:20623001-20624001|ARHGAP21|CCDC60	1	Identified	Localized	NFE2L1 v ARHGAP21 v CCDC60	Possible contamination	/files/ENCFF527UFN/	/libraries/ENCLB838IQJ/	2015-10-30T21:32:26.919830+00:00	36510696	100	/biosamples/ENCBS670PDV/	/genetic-modifications/ENCGM224GHI/	/biosample-types/cell_line_EFO_0002067/	K562	/labs/kevin-white/	This construct was made using the Human RP11 BAC library, derived from male whole blood, and contains a Localization and Affinity Purification (LAP) tag at the C-terminal of NFE2L1. The last 50 bases before the stop codon of NFE2L1 are as follows: CCGACCAGCAGGCCCGGCGGCAGGAGAGGAAGCCAAAGGACCGGAGAAAG
ENCFF663LGS	545	paired-end	archived	ChIP-seq	-	eGFP	eGFP:28|3xFLAG:67	/targets/NFE2L1-human/	NFE2L1|NFE2L1	1	Identified	Localized		Potential Rescue; Missing both genetic modification and biosample characterization	/files/ENCFF564DJV/	/libraries/ENCLB177NVB/	2016-04-07T15:05:38.960544+00:00	40482269	100	/biosamples/ENCBS500RHB/	/genetic-modifications/ENCGM224GHI/	/biosample-types/cell_line_EFO_0002067/	K562	/labs/kevin-white/	This construct was made using the Human RP11 BAC library, derived from male whole blood, and contains a Localization and Affinity Purification (LAP) tag at the C-terminal of NFE2L1. The last 50 bases before the stop codon of NFE2L1 are as follows: CCGACCAGCAGGCCCGGCGGCAGGAGAGGAAGCCAAAGGACCGGAGAAAG
ENCFF226RVI	600	paired-end	released	ChIP-seq	-	eGFP	eGFP:20|3xFLAG:53	/targets/NFE2L1-human/	NFE2L1|NFE2L1|BAP1	1	Identified	Localized	NFE2L1 v BAP1	Possible contamination	/files/ENCFF657HVC/	/libraries/ENCLB069WHB/	2015-10-31T18:29:32.222081+00:00	22774635	100	/biosamples/ENCBS151LVY/	/genetic-modifications/ENCGM224GHI/	/biosample-types/cell_line_EFO_0002067/	K562	/labs/kevin-white/	This construct was made using the Human RP11 BAC library, derived from male whole blood, and contains a Localization and Affinity Purification (LAP) tag at the C-terminal of NFE2L1. The last 50 bases before the stop codon of NFE2L1 are as follows: CCGACCAGCAGGCCCGGCGGCAGGAGAGGAAGCCAAAGGACCGGAGAAAG
ENCFF203GDE	743	paired-end	released	ChIP-seq	-	eGFP	eGFP:118|3xFLAG:128	/targets/NFE2L1-human/	NFE2L1|NFE2L1|CTNNAL1|FANCI	1	Identified	Localized	NFE2L1 v CTNNAL1 v FANCI	Possible contamination	/files/ENCFF671HJP/	/libraries/ENCLB281PIG/	2016-04-07T13:53:47.381215+00:00	30591131	100	/biosamples/ENCBS918KOX/	/genetic-modifications/ENCGM224GHI/	/biosample-types/cell_line_EFO_0002067/	K562	/labs/kevin-white/	This construct was made using the Human RP11 BAC library, derived from male whole blood, and contains a Localization and Affinity Purification (LAP) tag at the C-terminal of NFE2L1. The last 50 bases before the stop codon of NFE2L1 are as follows: CCGACCAGCAGGCCCGGCGGCAGGAGAGGAAGCCAAAGGACCGGAGAAAG
ENCFF307UJX	1124	paired-end	archived	ChIP-seq	-	eGFP	eGFP:27|3xFLAG:128	/targets/NFE2L1-human/	NFE2L1|NFE2L1|CBX1	1	Identified	Localized	NFE2L1 v CBX1	Possible contamination; Missing both genetic modification and biosample characterization	/files/ENCFF335WPX/	/libraries/ENCLB681FCY/	2016-04-07T14:58:36.770440+00:00	33397428	100	/biosamples/ENCBS108AEM/	/genetic-modifications/ENCGM224GHI/	/biosample-types/cell_line_EFO_0002067/	K562	/labs/kevin-white/	This construct was made using the Human RP11 BAC library, derived from male whole blood, and contains a Localization and Affinity Purification (LAP) tag at the C-terminal of NFE2L1. The last 50 bases before the stop codon of NFE2L1 are as follows: CCGACCAGCAGGCCCGGCGGCAGGAGAGGAAGCCAAAGGACCGGAGAAAG
ENCFF379SKH	994	paired-end	released	ChIP-seq	CRISPR	eGFP	eGFP:57|3xFLAG:87	/targets/NFIX-human/	chr8:130500001-130501001|NFIX	2	Identified	Localized	NFIX v ENOX2 v ZNF79	Possible contamination	/files/ENCFF998HRQ/	/libraries/ENCLB670RWR/	2018-12-20T21:53:45.080349+00:00	30837864	100	/biosamples/ENCBS616FJW/	/genetic-modifications/ENCGM249EIG/	/biosample-types/cell_line_EFO_0002067/	K562	/labs/michael-snyder/	-
ENCFF080GFO	1055	paired-end	released	ChIP-seq	CRISPR	eGFP	3xFLAG:123|eGFP:127	/targets/NFIX-human/	NFIX|NFIX|ENOX2|ZNF79	1	Identified	Localized	NFIX v ENOX2 v ZNF79	Possible contamination	/files/ENCFF744XHW/	/libraries/ENCLB123KBQ/	2018-12-21T23:30:43.411027+00:00	37948037	100	/biosamples/ENCBS515LAF/	/genetic-modifications/ENCGM249EIG/	/biosample-types/cell_line_EFO_0002067/	K562	/labs/michael-snyder/	-
ENCFF290HOJ	1904	paired-end	released	ChIP-seq	CRISPR	eGFP	eGFP:44|3xFLAG:60	/targets/NFIX-human/	NFIX|NFIX	1	Identified	Localized		-	/files/ENCFF487OBE/	/libraries/ENCLB848FCC/	2018-12-21T23:27:04.395711+00:00	30824219	100	/biosamples/ENCBS242JDR/	/genetic-modifications/ENCGM249EIG/	/biosample-types/cell_line_EFO_0002067/	K562	/labs/michael-snyder/	-
ENCFF096CKY	80	paired-end	released	ChIP-seq	-	eGFP	eGFP:142|3xFLAG:281	/targets/NR2C1-human/	NR2C1|NR2C1	1	Identified	Localized		-	/files/ENCFF849TLD/	/libraries/ENCLB766EJE/	2015-10-30T20:52:21.392556+00:00	14089317	100	/biosamples/ENCBS936SUX/	/genetic-modifications/ENCGM969OUP/	/biosample-types/cell_line_EFO_0002067/	K562	/labs/kevin-white/	This construct was made using the RPCI-11: Human Male BAC Library and contains a Localization and Affinity Purification (LAP) tag at the C-terminal of NR2C1-L. The last 50 bases before the stop codon of NR2C1-L are as follows: TGAAAATGGAGCCTGCAGATTATAACTCTCAAATAATTGGTCACAGCATT
ENCFF060XCR	191	paired-end	archived	ChIP-seq	-	eGFP	eGFP:139|3xFLAG:456	/targets/NR2C1-human/	NR2C1|NR2C1	1	Identified	Localized		Potential Rescue; Missing both genetic modification and biosample characterization	/files/ENCFF097GJA/	/libraries/ENCLB755WMD/	2015-10-31T21:07:41.131851+00:00	11267668	100	/biosamples/ENCBS707WFI/	/genetic-modifications/ENCGM969OUP/	/biosample-types/cell_line_EFO_0002067/	K562	/labs/kevin-white/	This construct was made using the RPCI-11: Human Male BAC Library and contains a Localization and Affinity Purification (LAP) tag at the C-terminal of NR2C1-L. The last 50 bases before the stop codon of NR2C1-L are as follows: TGAAAATGGAGCCTGCAGATTATAACTCTCAAATAATTGGTCACAGCATT
ENCFF845UZE	594	paired-end	archived	ChIP-seq	-	eGFP	eGFP:257|3xFLAG:857	/targets/NR2C1-human/	NR2C1|NR2C1|chr2:33141001-33142001	1	Identified	Localized		Potential Rescue; Missing both genetic modification and biosample characterization	/files/ENCFF865YLR/	/libraries/ENCLB152UJT/	2015-10-31T21:08:38.862144+00:00	22855050	100	/biosamples/ENCBS706YBL/	/genetic-modifications/ENCGM969OUP/	/biosample-types/cell_line_EFO_0002067/	K562	/labs/kevin-white/	This construct was made using the RPCI-11: Human Male BAC Library and contains a Localization and Affinity Purification (LAP) tag at the C-terminal of NR2C1-L. The last 50 bases before the stop codon of NR2C1-L are as follows: TGAAAATGGAGCCTGCAGATTATAACTCTCAAATAATTGGTCACAGCATT
ENCFF960ZID	1567	paired-end	released	ChIP-seq	-	eGFP	eGFP:648|3xFLAG:1754	/targets/NR2C1-human/	NR2C1|NR2C1|chr1:199460001-199461001|chr17:45872001-45873001	1	Identified	Localized		Possible contamination	/files/ENCFF096VXL/	/libraries/ENCLB755WMD/	2016-12-13T21:37:02.694230+00:00	40370086	100	/biosamples/ENCBS707WFI/	/genetic-modifications/ENCGM969OUP/	/biosample-types/cell_line_EFO_0002067/	K562	/labs/kevin-white/	This construct was made using the RPCI-11: Human Male BAC Library and contains a Localization and Affinity Purification (LAP) tag at the C-terminal of NR2C1-L. The last 50 bases before the stop codon of NR2C1-L are as follows: TGAAAATGGAGCCTGCAGATTATAACTCTCAAATAATTGGTCACAGCATT
ENCFF725WQM	1573	paired-end	released	ChIP-seq	-	eGFP	eGFP:433|3xFLAG:855	/targets/NR2C1-human/	NR2C1|NR2C1	1	Identified	Localized		-	/files/ENCFF768JTI/	/libraries/ENCLB766EJE/	2016-12-13T00:38:02.448402+00:00	37957547	100	/biosamples/ENCBS936SUX/	/genetic-modifications/ENCGM969OUP/	/biosample-types/cell_line_EFO_0002067/	K562	/labs/kevin-white/	This construct was made using the RPCI-11: Human Male BAC Library and contains a Localization and Affinity Purification (LAP) tag at the C-terminal of NR2C1-L. The last 50 bases before the stop codon of NR2C1-L are as follows: TGAAAATGGAGCCTGCAGATTATAACTCTCAAATAATTGGTCACAGCATT
ENCFF621NBR	1861	paired-end	released	ChIP-seq	-	eGFP	eGFP:441|3xFLAG:1210	/targets/NR2C1-human/	NR2C1|NR2C1|chr2:232047001-232048001	1	Identified	Localized		Possible contamination	/files/ENCFF230HNM/	/libraries/ENCLB152UJT/	2016-12-13T21:47:28.314530+00:00	29353588	100	/biosamples/ENCBS706YBL/	/genetic-modifications/ENCGM969OUP/	/biosample-types/cell_line_EFO_0002067/	K562	/labs/kevin-white/	This construct was made using the RPCI-11: Human Male BAC Library and contains a Localization and Affinity Purification (LAP) tag at the C-terminal of NR2C1-L. The last 50 bases before the stop codon of NR2C1-L are as follows: TGAAAATGGAGCCTGCAGATTATAACTCTCAAATAATTGGTCACAGCATT
ENCFF564LRC	274	paired-end	released	ChIP-seq	CRISPR	eGFP	eGFP:72|3xFLAG:78	/targets/NR2F1-human/	SNAI2|NR2F6|NR2F1|NR2F6|LHX2|RAD21	3	Identified	Localized	NR2F1 v SNAI2 v NR2F6	Suspected contamination	/files/ENCFF669JTY/	/libraries/ENCLB833YVP/	2018-01-13T07:17:24.530168+00:00	50118762	101	/biosamples/ENCBS507WIU/	/genetic-modifications/ENCGM462XXT/	/biosample-types/cell_line_EFO_0001187/	HepG2	/labs/michael-snyder/	CRISPR was used to insert a LAP tag downstream of the tagging gene.
ENCFF921YAV	329	paired-end	released	ChIP-seq	CRISPR	eGFP	eGFP:22|3xFLAG:44	/targets/NR2F1-human/	NR2F1	1	Identified	Localized		-	/files/ENCFF433ZBN/	/libraries/ENCLB256AIV/	2018-01-13T07:22:01.584025+00:00	42902233	101	/biosamples/ENCBS387MWT/	/genetic-modifications/ENCGM462XXT/	/biosample-types/cell_line_EFO_0001187/	HepG2	/labs/michael-snyder/	CRISPR was used to insert a LAP tag downstream of the tagging gene.
ENCFF100TGF	311	paired-end	revoked	ChIP-seq	CRISPR	eGFP	3xFLAG:22|eGFP:46	/targets/NR2F6-human/	ATP1B1|NR2F6|SNX29	2	Identified	Localized	NR2F6 v ATP1B1 v SNX29	Possible contamination; Missing both genetic modification and biosample characterization	/files/ENCFF367JXL/	/libraries/ENCLB211XRC/	2018-01-13T06:36:29.312814+00:00	42668625	101	/biosamples/ENCBS057CJE/	/genetic-modifications/ENCGM763UKB/	/biosample-types/cell_line_EFO_0001187/	HepG2	/labs/michael-snyder/	CRISPR was used to insert a LAP tag downstream of the NR2F6 gene.
ENCFF862RBY	550	paired-end	released	ChIP-seq	CRISPR	eGFP	eGFP:49|3xFLAG:88	/targets/NR2F6-human/	NR2F6|NR2F6	1	Identified	Localized		-	/files/ENCFF182FTU/	/libraries/ENCLB255WFP/	2017-07-19T19:42:30.370819+00:00	46427979	101	/biosamples/ENCBS314WGN/	/genetic-modifications/ENCGM763UKB/	/biosample-types/cell_line_EFO_0002067/	K562	/labs/michael-snyder/	CRISPR was used to insert a LAP tag downstream of the NR2F6 gene.
ENCFF839RRW	2267	paired-end	released	ChIP-seq	CRISPR	eGFP	eGFP:56|3xFLAG:77	/targets/NR2F6-human/	NR2F6|NR2F6	1	Identified	Localized		-	/files/ENCFF442HWT/	/libraries/ENCLB272FEY/	2017-07-19T19:36:57.677905+00:00	50354967	101	/biosamples/ENCBS179OKH/	/genetic-modifications/ENCGM763UKB/	/biosample-types/cell_line_EFO_0002067/	K562	/labs/michael-snyder/	CRISPR was used to insert a LAP tag downstream of the NR2F6 gene.
ENCFF251JZW	2296	paired-end	revoked	ChIP-seq	CRISPR	eGFP	eGFP:305|3xFLAG:320	/targets/NR2F6-human/	ZNF565|ZNF354C|ZNF70|ZNF565|LRFN5|ZNF354C	0	Identified	Unlocalized	NR2F6 v ZNF565 v ZNF354C v ZNF70 v LRFN5	Confirmed contamination	/files/ENCFF727ZPK/	/libraries/ENCLB780CAK/	2018-01-13T06:31:41.111985+00:00	59760423	101	/biosamples/ENCBS391NHP/	/genetic-modifications/ENCGM763UKB/	/biosample-types/cell_line_EFO_0001187/	HepG2	/labs/michael-snyder/	CRISPR was used to insert a LAP tag downstream of the NR2F6 gene.
ENCFF671VDI	21	paired-end	released	ChIP-seq	-	eGFP	eGFP:1672|3xFLAG:5162	/targets/NR4A1-human/	ID3|ID3|chr1:23897001-23898001|chr3:11119001-11120001|chr6:163793001-163794001|chr22:39962001-39963001|chr9:118830001-118831001|chr2:154078001-154079001|chr1:31630001-31631001|chr7:41705001-41706001	0	Identified	Unlocalized		Potential Sample Group Contamination - ID3 and NR4A1 targeted samples like (ENCFF671VDI, ENCFF548RTA, ENCFF236YCR, ENCFF622ATI, ENCFF760LCQ, ENCFF542CMJ)	/files/ENCFF301GRJ/	/libraries/ENCLB336CSQ/	2015-10-31T17:48:56.121686+00:00	59445309	100	/biosamples/ENCBS445AAA/	/genetic-modifications/ENCGM696LPO/	/biosample-types/cell_line_EFO_0002067/	K562	/labs/kevin-white/	This construct was made using the Invitrogen BAC (Bacterial Artificial Chromosome) Clone Collections and contains a Localization and Affinity Purification (LAP) tag at the C-terminal of NR4A1. The last 50 bases before the stop codon of NR4A1 are as follows: TGCCCCCTCCACCCATCATTGACAAGATCTTCATGGACACGCTGCCCTTC
ENCFF236YCR	55	paired-end	released	ChIP-seq	-	eGFP	eGFP:425|3xFLAG:619	/targets/NR4A1-human/	ID3|ID3|chr1:23897001-23898001|chr5:101344001-101345001	0	Identified	Unlocalized		Potential Sample Group Contamination - ID3 and NR4A1 targeted samples like (ENCFF671VDI, ENCFF548RTA, ENCFF236YCR, ENCFF622ATI, ENCFF760LCQ, ENCFF542CMJ)	/files/ENCFF113QAJ/	/libraries/ENCLB491YHQ/	2015-10-30T20:53:59.605794+00:00	40451538	100	/biosamples/ENCBS862GKZ/	/genetic-modifications/ENCGM696LPO/	/biosample-types/cell_line_EFO_0002067/	K562	/labs/kevin-white/	This construct was made using the Invitrogen BAC (Bacterial Artificial Chromosome) Clone Collections and contains a Localization and Affinity Purification (LAP) tag at the C-terminal of NR4A1. The last 50 bases before the stop codon of NR4A1 are as follows: TGCCCCCTCCACCCATCATTGACAAGATCTTCATGGACACGCTGCCCTTC
ENCFF760LCQ	178	paired-end	released	ChIP-seq	-	eGFP	eGFP:1922|3xFLAG:4768	/targets/NR4A1-human/	ID3|ID3|chr1:23897001-23898001|NR4A1	4	Identified	Localized		Potential Sample Group Contamination - ID3 and NR4A1 targeted samples like (ENCFF671VDI, ENCFF548RTA, ENCFF236YCR, ENCFF622ATI, ENCFF760LCQ, ENCFF542CMJ)	/files/ENCFF681PIN/	/libraries/ENCLB952VTX/	2015-10-31T17:52:38.264646+00:00	55373673	100	/biosamples/ENCBS392AAA/	/genetic-modifications/ENCGM696LPO/	/biosample-types/cell_line_EFO_0002067/	K562	/labs/kevin-white/	This construct was made using the Invitrogen BAC (Bacterial Artificial Chromosome) Clone Collections and contains a Localization and Affinity Purification (LAP) tag at the C-terminal of NR4A1. The last 50 bases before the stop codon of NR4A1 are as follows: TGCCCCCTCCACCCATCATTGACAAGATCTTCATGGACACGCTGCCCTTC
ENCFF035UFD	748	paired-end	released	ChIP-seq	CRISPR	eGFP	eGFP:67|3xFLAG:81	/targets/NR4A1-human/	HOXA13|HOXA13|NR4A1|DEAF1|HORMAD2	3	Identified	Localized		Hox Contamination	/files/ENCFF375VZT/	/libraries/ENCLB872ZKZ/	2019-01-16T08:40:04.040666+00:00	34277876	100	/biosamples/ENCBS041NXN/	/genetic-modifications/ENCGM610YGI/	/biosample-types/cell_line_EFO_0002067/	K562	/labs/michael-snyder/	-
ENCFF415CJF	1885	paired-end	released	ChIP-seq	CRISPR	eGFP	eGFP:442|3xFLAG:894	/targets/NR4A1-human/	NR4A1|NR4A1|KCNS3|chr8:29499001-29500001|HOXA13	1	Identified	Localized		Hox Contamination	/files/ENCFF368OBR/	/libraries/ENCLB805RGQ/	2019-01-16T08:28:11.182752+00:00	39866491	100	/biosamples/ENCBS741XDL/	/genetic-modifications/ENCGM610YGI/	/biosample-types/cell_line_EFO_0002067/	K562	/labs/michael-snyder/	-
ENCFF968BDS	1908	paired-end	released	ChIP-seq	CRISPR	eGFP	eGFP:124|3xFLAG:407	/targets/NR4A1-human/	NR4A1|NR4A1|NTSR2|chr7:124731001-124732001|RPL6|KCNS3	1	Identified	Localized		Possible contamination	/files/ENCFF343XUY/	/libraries/ENCLB366FGE/	2019-01-18T05:58:58.171559+00:00	37860296	100	/biosamples/ENCBS610DXM/	/genetic-modifications/ENCGM610YGI/	/biosample-types/cell_line_EFO_0002067/	K562	/labs/michael-snyder/	-
ENCFF420IMD	927	paired-end	released	ChIP-seq	CRISPR	eGFP	eGFP:144|3xFLAG:149	/targets/NR5A2-human/	HOXA13|NR5A2|HOXA13|HOXB13|NR5A2	2	Identified	Localized	NR5A2 v HOXA13 v VSTM2B	Hox Contamination	/files/ENCFF616BQQ/	/libraries/ENCLB159AFW/	2018-12-22T09:20:57.672676+00:00	43664569	100	/biosamples/ENCBS439BBX/	/genetic-modifications/ENCGM623TXY/	/biosample-types/cell_line_EFO_0001086/	A549	/labs/michael-snyder/	-
ENCFF658SXW	1164	paired-end	released	ChIP-seq	CRISPR	eGFP	eGFP:40|3xFLAG:40	/targets/NR5A2-human/	NR5A2|chr3:165065001-165066001|chr15:84032001-84033001|HOXA13|HOXA13	1	Identified	Localized	NR5A2 v HOXA13 v VSTM2B	Hox Contamination	/files/ENCFF101YQV/	/libraries/ENCLB186TDE/	2018-12-21T04:34:35.714585+00:00	31923349	100	/biosamples/ENCBS216TQT/	/genetic-modifications/ENCGM623TXY/	/biosample-types/cell_line_EFO_0001086/	A549	/labs/michael-snyder/	-
ENCFF293WAK	1708	paired-end	released	ChIP-seq	CRISPR	eGFP	eGFP:162|3xFLAG:171	/targets/NR5A2-human/	HOXA13|NR5A2|HOXA13|HOXB13|NR5A2|chr1:43352001-43353001|chr14:22631001-22632001|VSTM2B	2	Identified	Localized	NR5A2 v HOXA13 v VSTM2B	Hox Contamination	/files/ENCFF532MUN/	/libraries/ENCLB431QMZ/	2018-12-22T09:17:01.660638+00:00	34366591	100	/biosamples/ENCBS931TFT/	/genetic-modifications/ENCGM623TXY/	/biosample-types/cell_line_EFO_0001086/	A549	/labs/michael-snyder/	-
ENCFF575MKR	735	paired-end	released	ChIP-seq	site-specific recombination	eGFP	eGFP:38	/targets/OSR2-human/	OSR2	1	Identified	Localized		-	/files/ENCFF902ARM/	/libraries/ENCLB145CQN/	2016-04-01T03:01:14.725939+00:00	25065833	101	/biosamples/ENCBS582ZUH/	/genetic-modifications/ENCGM962EEA/	/biosample-types/cell_line_EFO_0001182/	HEK293	/labs/michael-snyder/	This construct contains an eGFP N-terminal tag to OSR2 under control of a CMV promoter, introduced to expression vector pcDNA5/FRT as part of Thermo Fisher's Flp-In system. It is stably integrated at the introduced FLP recombinase target (FRT) site in the host genome.
ENCFF784CYN	1782	paired-end	released	ChIP-seq	site-specific recombination	eGFP	eGFP:36	/targets/OSR2-human/		0	Identified	Unlocalized		Unexplained failure to localize - possible insertion to blacklisted region	/files/ENCFF167UWT/	/libraries/ENCLB518DEI/	2016-04-01T02:59:10.625680+00:00	28160715	101	/biosamples/ENCBS927YCP/	/genetic-modifications/ENCGM962EEA/	/biosample-types/cell_line_EFO_0001182/	HEK293	/labs/michael-snyder/	This construct contains an eGFP N-terminal tag to OSR2 under control of a CMV promoter, introduced to expression vector pcDNA5/FRT as part of Thermo Fisher's Flp-In system. It is stably integrated at the introduced FLP recombinase target (FRT) site in the host genome.
ENCFF942ZTE	271	paired-end	released	ChIP-seq	CRISPR	eGFP	eGFP:7|3xFLAG:22	/targets/OVOL1-human/	OVOL1	1	Identified	Localized		-	/files/ENCFF246WMZ/	/libraries/ENCLB750TTS/	2018-01-13T01:09:32.380545+00:00	36697904	101	/biosamples/ENCBS294KWE/	/genetic-modifications/ENCGM608QXL/	/biosample-types/cell_line_EFO_0001203/	MCF-7	/labs/michael-snyder/	CRISPR was used to insert a LAP tag downstream of the tagging gene.
ENCFF140SYG	2175	paired-end	released	ChIP-seq	CRISPR	eGFP	eGFP:44|3xFLAG:50	/targets/OVOL1-human/	OVOL1	1	Identified	Localized		-	/files/ENCFF738NLR/	/libraries/ENCLB004FGR/	2018-01-13T07:41:39.448142+00:00	37599027	101	/biosamples/ENCBS993BJG/	/genetic-modifications/ENCGM608QXL/	/biosample-types/cell_line_EFO_0001203/	MCF-7	/labs/michael-snyder/	CRISPR was used to insert a LAP tag downstream of the tagging gene.
ENCFF828XLN	2344	paired-end	released	ChIP-seq	CRISPR	eGFP	eGFP:18|3xFLAG:26	/targets/OVOL1-human/	OVOL1|OVOL1	1	Identified	Localized		-	/files/ENCFF356OML/	/libraries/ENCLB645POA/	2018-01-13T07:45:17.610350+00:00	43209573	101	/biosamples/ENCBS952IAS/	/genetic-modifications/ENCGM608QXL/	/biosample-types/cell_line_EFO_0001203/	MCF-7	/labs/michael-snyder/	CRISPR was used to insert a LAP tag downstream of the tagging gene.
ENCFF070SVK	1197	paired-end	released	ChIP-seq	site-specific recombination	eGFP	eGFP:72	/targets/OVOL3-human/		0	Identified	Unlocalized		Unexplained failure to localize - (ENCFF070SVK, ENCFF416FTW)	/files/ENCFF917ZPE/	/libraries/ENCLB100RZO/	2016-04-28T23:41:02.608193+00:00	31952572	101	/biosamples/ENCBS465UQI/	/genetic-modifications/ENCGM409RQZ/	/biosample-types/cell_line_EFO_0001182/	HEK293	/labs/michael-snyder/	This construct contains an eGFP N-terminal tag to OVOL3, synthesized by Life Technologies (using the sequence identified by NM_001270948), under control of a CMV promoter, introduced to expression vector pcDNA5/FRT as part of Thermo Fisher's Flp-In system. It is stably integrated at the introduced FLP recombinase target (FRT) site in the host genome.
ENCFF416FTW	2065	paired-end	released	ChIP-seq	site-specific recombination	eGFP	eGFP:68	/targets/OVOL3-human/		0	Identified	Unlocalized		Unexplained failure to localize - (ENCFF070SVK, ENCFF416FTW)	/files/ENCFF608PZD/	/libraries/ENCLB398GJS/	2016-04-28T23:43:39.924484+00:00	23539635	101	/biosamples/ENCBS294AQJ/	/genetic-modifications/ENCGM409RQZ/	/biosample-types/cell_line_EFO_0001182/	HEK293	/labs/michael-snyder/	This construct contains an eGFP N-terminal tag to OVOL3, synthesized by Life Technologies (using the sequence identified by NM_001270948), under control of a CMV promoter, introduced to expression vector pcDNA5/FRT as part of Thermo Fisher's Flp-In system. It is stably integrated at the introduced FLP recombinase target (FRT) site in the host genome.
ENCFF478JEY	420	paired-end	released	ChIP-seq	CRISPR	eGFP	eGFP:31|3xFLAG:38	/targets/PATZ1-human/	PATZ1|MYO16	1	Identified	Localized	PATZ1 v MYO16	Possible contamination	/files/ENCFF939OHZ/	/libraries/ENCLB713TFW/	2020-05-18T02:29:54.599865+00:00	42194538	100	/biosamples/ENCBS774MUH/	/genetic-modifications/ENCGM453UHR/	/biosample-types/cell_line_EFO_0002067/	K562	/labs/michael-snyder/	-
ENCFF909VIW	450	paired-end	released	ChIP-seq	CRISPR	eGFP	eGFP:44|3xFLAG:84	/targets/PATZ1-human/	PATZ1|PATZ1	1	Identified	Localized		-	/files/ENCFF793ETX/	/libraries/ENCLB112JBZ/	2020-05-18T02:23:54.803284+00:00	41652550	100	/biosamples/ENCBS578UOX/	/genetic-modifications/ENCGM453UHR/	/biosample-types/cell_line_EFO_0002067/	K562	/labs/michael-snyder/	-
ENCFF413PLS	509	paired-end	released	ChIP-seq	site-specific recombination	eGFP	eGFP:102	/targets/PATZ1-human/	PATZ1	1	Identified	Localized		-	/files/ENCFF972SBT/	/libraries/ENCLB516DXE/	2016-04-28T23:49:00.345262+00:00	30736854	101	/biosamples/ENCBS577WIH/	/genetic-modifications/ENCGM844RLY/	/biosample-types/cell_line_EFO_0001182/	HEK293	/labs/michael-snyder/	This construct contains an eGFP N-terminal tag to PATZ1 under control of a CMV promoter, introduced to expression vector pcDNA5/FRT as part of Thermo Fisher's Flp-In system. It is stably integrated at the introduced FLP recombinase target (FRT) site in the host genome.
ENCFF809WZP	893	paired-end	released	ChIP-seq	site-specific recombination	eGFP	eGFP:115	/targets/PATZ1-human/	PATZ1	1	Identified	Localized		-	/files/ENCFF231IQH/	/libraries/ENCLB948OXM/	2016-04-28T23:46:05.986973+00:00	29911984	101	/biosamples/ENCBS186LSD/	/genetic-modifications/ENCGM844RLY/	/biosample-types/cell_line_EFO_0001182/	HEK293	/labs/michael-snyder/	This construct contains an eGFP N-terminal tag to PATZ1 under control of a CMV promoter, introduced to expression vector pcDNA5/FRT as part of Thermo Fisher's Flp-In system. It is stably integrated at the introduced FLP recombinase target (FRT) site in the host genome.
ENCFF670JGW	1059	paired-end	released	ChIP-seq	CRISPR	eGFP	3xFLAG:25|eGFP:28	/targets/PATZ1-human/	PATZ1	1	Identified	Localized		-	/files/ENCFF882IPX/	/libraries/ENCLB383MVD/	2019-01-07T23:08:33.556102+00:00	41994877	100	/biosamples/ENCBS273WSA/	/genetic-modifications/ENCGM453UHR/	/biosample-types/cell_line_EFO_0003072/	SK-N-SH	/labs/michael-snyder/	-
ENCFF918ZSW	1169	paired-end	released	ChIP-seq	CRISPR	eGFP	eGFP:17|3xFLAG:52	/targets/PATZ1-human/	PATZ1|PATZ1	1	Identified	Localized		-	/files/ENCFF766AGI/	/libraries/ENCLB071DIN/	2019-01-07T23:32:23.225691+00:00	35149354	100	/biosamples/ENCBS568BOG/	/genetic-modifications/ENCGM453UHR/	/biosample-types/cell_line_EFO_0003072/	SK-N-SH	/labs/michael-snyder/	-
ENCFF166HVR	1645	paired-end	released	ChIP-seq	CRISPR	eGFP	3xFLAG:44|eGFP:171	/targets/PATZ1-human/	HBB|PATZ1|PATZ1|EEF1A1	2	Identified	Localized	PATZ1 v HBB v EEF1A1	Suspected contamination	/files/ENCFF734XHM/	/libraries/ENCLB982UVI/	2019-01-07T23:53:04.030837+00:00	46600461	100	/biosamples/ENCBS307WPO/	/genetic-modifications/ENCGM453UHR/	/biosample-types/cell_line_EFO_0003072/	SK-N-SH	/labs/michael-snyder/	-
ENCFF905YHU	2200	paired-end	released	ChIP-seq	CRISPR	eGFP	eGFP:105|3xFLAG:134	/targets/PATZ1-human/	PATZ1|PATZ1	1	Identified	Localized		-	/files/ENCFF771FTA/	/libraries/ENCLB436HOE/	2020-05-18T02:26:58.035839+00:00	35354076	100	/biosamples/ENCBS196FSV/	/genetic-modifications/ENCGM453UHR/	/biosample-types/cell_line_EFO_0002067/	K562	/labs/michael-snyder/	-
ENCFF272TZP	773	paired-end	released	ChIP-seq	CRISPR	eGFP	eGFP:33|3xFLAG:53	/targets/PBX1-human/	ZNF630|PBX1|PBX1|NR4A2|NR4A2	2	Identified	Localized	PBX1 v NR4A2 v ZNF630	Suspected Contamination - (ENCFF272TZP, ENCFF452XLR)	/files/ENCFF424WVQ/	/libraries/ENCLB780YLL/	2018-12-21T21:22:08.771199+00:00	40610367	100	/biosamples/ENCBS774JUW/	/genetic-modifications/ENCGM135ZAT/	/biosample-types/cell_line_EFO_0001086/	A549	/labs/michael-snyder/	-
ENCFF452XLR	779	paired-end	released	ChIP-seq	CRISPR	eGFP	eGFP:28|3xFLAG:43	/targets/PBX1-human/	chr8:131514001-131515001|PBX1|NR4A2|PBX1	2	Identified	Localized	PBX1 v NR4A2 v ZNF630	Suspected Contamination - (ENCFF272TZP, ENCFF452XLR)	/files/ENCFF613EKH/	/libraries/ENCLB493YVM/	2018-12-21T21:17:29.095784+00:00	34621271	100	/biosamples/ENCBS798OPX/	/genetic-modifications/ENCGM135ZAT/	/biosample-types/cell_line_EFO_0001086/	A549	/labs/michael-snyder/	-
ENCFF716EXR	990	paired-end	released	ChIP-seq	CRISPR	eGFP	eGFP:11|3xFLAG:19	/targets/PBX1-human/	PBX1|PBX1	1	Identified	Localized		-	/files/ENCFF917PIL/	/libraries/ENCLB743VMH/	2018-12-20T20:41:59.320242+00:00	36827288	100	/biosamples/ENCBS696ZPT/	/genetic-modifications/ENCGM135ZAT/	/biosample-types/cell_line_EFO_0001086/	A549	/labs/michael-snyder/	-
ENCFF176RUD	231	paired-end	released	ChIP-seq	-	eGFP	eGFP:58|3xFLAG:137	/targets/PBX2-human/	PBX2|PBX2	1	Identified	Localized		-	/files/ENCFF793URQ/	/libraries/ENCLB199PDG/	2016-04-01T21:35:39.332111+00:00	22685880	100	/biosamples/ENCBS655BEX/	/genetic-modifications/ENCGM244BAK/	/biosample-types/cell_line_EFO_0002067/	K562	/labs/kevin-white/	This construct was made using the CHORI-17: Hydatidiform Mole (Homo sapiens) BAC Library and contains a Localization and Affinity Purification (LAP) tag at the C-terminal of PBX2. The last 50 bases before the stop codon of PBX2 are as follows: TGACATCCCCAACGGAGGGACCAGGGAGTGTTCACTCTGATACCTCCAAC
ENCFF417ORB	529	paired-end	released	ChIP-seq	-	eGFP	eGFP:97|3xFLAG:162	/targets/PBX2-human/	PBX2|PBX2|NEB	1	Identified	Localized	PBX2 v NEB	Possible contamination	/files/ENCFF839JCV/	/libraries/ENCLB906RKA/	2016-04-01T21:20:18.648887+00:00	42226183	100	/biosamples/ENCBS753ZIZ/	/genetic-modifications/ENCGM244BAK/	/biosample-types/cell_line_EFO_0002067/	K562	/labs/kevin-white/	This construct was made using the CHORI-17: Hydatidiform Mole (Homo sapiens) BAC Library and contains a Localization and Affinity Purification (LAP) tag at the C-terminal of PBX2. The last 50 bases before the stop codon of PBX2 are as follows: TGACATCCCCAACGGAGGGACCAGGGAGTGTTCACTCTGATACCTCCAAC
ENCFF932THV	1689	paired-end	released	ChIP-seq	-	eGFP	eGFP:45|3xFLAG:143	/targets/PBX2-human/	PBX2|PBX2	1	Identified	Localized		-	/files/ENCFF410UIX/	/libraries/ENCLB725KCV/	2016-04-01T21:29:29.315960+00:00	28981595	100	/biosamples/ENCBS860ULO/	/genetic-modifications/ENCGM244BAK/	/biosample-types/cell_line_EFO_0002067/	K562	/labs/kevin-white/	This construct was made using the CHORI-17: Hydatidiform Mole (Homo sapiens) BAC Library and contains a Localization and Affinity Purification (LAP) tag at the C-terminal of PBX2. The last 50 bases before the stop codon of PBX2 are as follows: TGACATCCCCAACGGAGGGACCAGGGAGTGTTCACTCTGATACCTCCAAC
ENCFF613UAT	264	paired-end	released	ChIP-seq	-	eGFP	eGFP:52|3xFLAG:198	/targets/POLR2H-human/	POLR2H|POLR2H-Cterm|POLR2H	1	Identified	Localized		-	/files/ENCFF618IBA/	/libraries/ENCLB223NVK/	2016-03-31T20:32:02.501201+00:00	31471732	100	/biosamples/ENCBS420IWT/	/genetic-modifications/ENCGM206JRG/	/biosample-types/cell_line_EFO_0002067/	K562	/labs/kevin-white/	This construct was made using the CHORI-17: Hydatidiform Mole (Homo sapiens) BAC Library and contains a Localization and Affinity Purification (LAP) tag at the C-terminal of POLR2H. The last 50 bases before the stop codon of POLR2H are as follows: GATTCGAGGTGGACTCCAGAGTTTATCTCCTGATGAAGAAGCTAGCCTTC
ENCFF524UOO	712	paired-end	released	ChIP-seq	-	eGFP	eGFP:73|3xFLAG:147	/targets/POLR2H-human/	POLR2H|POLR2H|POLR2H-Cterm	1	Identified	Localized		-	/files/ENCFF277ZND/	/libraries/ENCLB890AJD/	2016-03-31T20:35:42.130707+00:00	20442378	100	/biosamples/ENCBS188WMP/	/genetic-modifications/ENCGM206JRG/	/biosample-types/cell_line_EFO_0002067/	K562	/labs/kevin-white/	This construct was made using the CHORI-17: Hydatidiform Mole (Homo sapiens) BAC Library and contains a Localization and Affinity Purification (LAP) tag at the C-terminal of POLR2H. The last 50 bases before the stop codon of POLR2H are as follows: GATTCGAGGTGGACTCCAGAGTTTATCTCCTGATGAAGAAGCTAGCCTTC
ENCFF022SAF	1020	paired-end	released	ChIP-seq	-	eGFP	eGFP:39|3xFLAG:116	/targets/POLR2H-human/	POLR2H-Cterm|POLR2H|POLR2H	1	Identified	Localized		-	/files/ENCFF446YHR/	/libraries/ENCLB890AJD/	2016-03-31T20:33:41.099231+00:00	13631067	100	/biosamples/ENCBS188WMP/	/genetic-modifications/ENCGM206JRG/	/biosample-types/cell_line_EFO_0002067/	K562	/labs/kevin-white/	This construct was made using the CHORI-17: Hydatidiform Mole (Homo sapiens) BAC Library and contains a Localization and Affinity Purification (LAP) tag at the C-terminal of POLR2H. The last 50 bases before the stop codon of POLR2H are as follows: GATTCGAGGTGGACTCCAGAGTTTATCTCCTGATGAAGAAGCTAGCCTTC
ENCFF096LLU	1660	paired-end	released	ChIP-seq	-	eGFP	eGFP:58|3xFLAG:94	/targets/POLR2H-human/	POLR2H|POLR2H|POLR2H-Cterm|chr22:39963001-39964001|ADGRL4	1	Identified	Localized	POLR2H v ADGRL4	Possible contamination	/files/ENCFF026HSI/	/libraries/ENCLB868ABL/	2016-03-31T19:19:23.412269+00:00	23724338	100	/biosamples/ENCBS687TWN/	/genetic-modifications/ENCGM206JRG/	/biosample-types/cell_line_EFO_0002067/	K562	/labs/kevin-white/	This construct was made using the CHORI-17: Hydatidiform Mole (Homo sapiens) BAC Library and contains a Localization and Affinity Purification (LAP) tag at the C-terminal of POLR2H. The last 50 bases before the stop codon of POLR2H are as follows: GATTCGAGGTGGACTCCAGAGTTTATCTCCTGATGAAGAAGCTAGCCTTC
ENCFF053VHO	1021	paired-end	released	ChIP-seq	CRISPR	eGFP	eGFP:37|3xFLAG:39	/targets/PPARA-human/	PPARA|CSDC2|CSDC2|ZNF354B|ZNF536	1	Identified	Localized	PPARA v CSDC2 v ZNF354B v ZNF536	Suspected contamination	/files/ENCFF525ZZO/	/libraries/ENCLB314ZOO/	2018-12-22T09:03:00.701280+00:00	37147140	100	/biosamples/ENCBS062KGP/	/genetic-modifications/ENCGM195KLL/	/biosample-types/cell_line_EFO_0003072/	SK-N-SH	/labs/michael-snyder/	-
ENCFF192UKU	1818	paired-end	released	ChIP-seq	CRISPR	eGFP	eGFP:24|3xFLAG:30	/targets/PPARA-human/	ZNF354B-Cterm|CSDC2|ZNF354B|PPARA	4	Identified	Localized	PPARA v CSDC2 v ZNF354B v ZNF536	Suspected contamination	/files/ENCFF913ACS/	/libraries/ENCLB813CGY/	2018-12-22T08:59:20.944254+00:00	31191692	100	/biosamples/ENCBS055BET/	/genetic-modifications/ENCGM195KLL/	/biosample-types/cell_line_EFO_0003072/	SK-N-SH	/labs/michael-snyder/	-
ENCFF508EBU	1944	paired-end	released	ChIP-seq	CRISPR	eGFP	3xFLAG:6|eGFP:15	/targets/PPARA-human/	PPARA	1	Identified	Localized		-	/files/ENCFF388NBT/	/libraries/ENCLB768DJG/	2018-12-21T04:26:44.480225+00:00	32086925	100	/biosamples/ENCBS073IGD/	/genetic-modifications/ENCGM195KLL/	/biosample-types/cell_line_EFO_0003072/	SK-N-SH	/labs/michael-snyder/	-
ENCFF837FJY	772	paired-end	revoked	ChIP-seq	CRISPR	eGFP	eGFP:133|3xFLAG:228	/targets/PPARD-human/	PPARD|MARS-Cterm|HOXA13|DDIT3|PPARD	1	Identified	Localized	PPARD v ZNF507 v MARS v HOXA13 v DDIT3	Confirmed contamination	/files/ENCFF845KND/	/libraries/ENCLB331DUJ/	2018-12-21T23:44:54.893958+00:00	34834348	100	/biosamples/ENCBS840EXM/	/genetic-modifications/ENCGM573ERV/	/biosample-types/cell_line_EFO_0002067/	K562	/labs/michael-snyder/	-
ENCFF498GFI	1891	paired-end	revoked	ChIP-seq	CRISPR	eGFP	eGFP:63|3xFLAG:108	/targets/PPARD-human/	ZNF507|ZNF507|PPARD|PPARD	3	Identified	Localized	PPARD v ZNF507 v MARS v HOXA13 v DDIT3	Confirmed contamination	/files/ENCFF913SRC/	/libraries/ENCLB271QAJ/	2018-12-21T23:41:53.181267+00:00	29508168	100	/biosamples/ENCBS941XDT/	/genetic-modifications/ENCGM573ERV/	/biosample-types/cell_line_EFO_0002067/	K562	/labs/michael-snyder/	-
ENCFF439GSQ	1939	paired-end	released	ChIP-seq	CRISPR	eGFP	eGFP:29|3xFLAG:106	/targets/PPARD-human/	ZNF507|ZNF507|PPARD|PPARD	3	Identified	Localized	PPARD v ZNF507	Possible contamination	/files/ENCFF949OME/	/libraries/ENCLB305WMV/	2018-12-20T23:14:09.403685+00:00	35128737	100	/biosamples/ENCBS221GHQ/	/genetic-modifications/ENCGM573ERV/	/biosample-types/cell_line_EFO_0002067/	K562	/labs/michael-snyder/	-
ENCFF431EEL	941	paired-end	released	ChIP-seq	CRISPR	eGFP	eGFP:10|3xFLAG:40	/targets/PRDM1-human/	PRDM1	1	Identified	Localized		-	/files/ENCFF604DQV/	/libraries/ENCLB513LFR/	2018-12-20T20:25:21.333700+00:00	40408058	100	/biosamples/ENCBS798LHW/	/genetic-modifications/ENCGM553STI/	/biosample-types/cell_line_EFO_0001086/	A549	/labs/michael-snyder/	-
ENCFF110KHM	1025	paired-end	released	ChIP-seq	site-specific recombination	eGFP	eGFP:93	/targets/PRDM1-human/	PRDM1|CCDC77	1	Identified	Localized		Possible contamination	/files/ENCFF861XPL/	/libraries/ENCLB267TEY/	2016-04-01T03:16:11.889481+00:00	37816362	101	/biosamples/ENCBS153AXP/	/genetic-modifications/ENCGM467PJS/	/biosample-types/cell_line_EFO_0001182/	HEK293	/labs/michael-snyder/	This construct contains an eGFP N-terminal tag to PRDM1 under control of a CMV promoter, introduced to expression vector pcDNA5/FRT as part of Thermo Fisher's Flp-In system. It is stably integrated at the introduced FLP recombinase target (FRT) site in the host genome.
ENCFF691EHP	1739	paired-end	released	ChIP-seq	site-specific recombination	eGFP	eGFP:90	/targets/PRDM1-human/	PRDM1	1	Identified	Localized		-	/files/ENCFF246IMR/	/libraries/ENCLB138UPY/	2016-04-01T03:12:43.271202+00:00	47253419	101	/biosamples/ENCBS830CXI/	/genetic-modifications/ENCGM467PJS/	/biosample-types/cell_line_EFO_0001182/	HEK293	/labs/michael-snyder/	This construct contains an eGFP N-terminal tag to PRDM1 under control of a CMV promoter, introduced to expression vector pcDNA5/FRT as part of Thermo Fisher's Flp-In system. It is stably integrated at the introduced FLP recombinase target (FRT) site in the host genome.
ENCFF272JEL	1888	paired-end	released	ChIP-seq	CRISPR	eGFP	eGFP:113|3xFLAG:155	/targets/PRDM1-human/	PRDM1|HOXA13|PRDM1	1	Identified	Localized	PRDM1 v HOXA13 v CRY1	Hox Contamination; Possible contamination	/files/ENCFF327ENF/	/libraries/ENCLB870UJU/	2018-12-21T20:45:06.393886+00:00	42446256	100	/biosamples/ENCBS223AKZ/	/genetic-modifications/ENCGM553STI/	/biosample-types/cell_line_EFO_0001086/	A549	/labs/michael-snyder/	-
ENCFF925LJA	1899	paired-end	released	ChIP-seq	CRISPR	eGFP	eGFP:161|3xFLAG:165	/targets/PRDM1-human/	PRDM1|HOXA13|PRDM1|CRY1	1	Identified	Localized	PRDM1 v HOXA13 v CRY1	Hox Contamination; Possible contamination	/files/ENCFF423IMW/	/libraries/ENCLB872KJH/	2018-12-21T20:49:19.822610+00:00	40321232	100	/biosamples/ENCBS810DVN/	/genetic-modifications/ENCGM553STI/	/biosample-types/cell_line_EFO_0001086/	A549	/labs/michael-snyder/	-
ENCFF071KJL	1026	paired-end	released	ChIP-seq	site-specific recombination	eGFP	eGFP:136	/targets/PRDM10-human/	PRDM10	1	Identified	Localized		-	/files/ENCFF764PLC/	/libraries/ENCLB753VDZ/	2016-04-01T03:18:47.300362+00:00	25906068	101	/biosamples/ENCBS002NWR/	/genetic-modifications/ENCGM275ONH/	/biosample-types/cell_line_EFO_0001182/	HEK293	/labs/michael-snyder/	This construct contains an eGFP N-terminal tag to PRDM10 under control of a CMV promoter, introduced to expression vector pcDNA5/FRT as part of Thermo Fisher's Flp-In system. It is stably integrated at the introduced FLP recombinase target (FRT) site in the host genome.
ENCFF445ZKX	1501	paired-end	released	ChIP-seq	site-specific recombination	eGFP	eGFP:99	/targets/PRDM10-human/	PRDM10	1	Identified	Localized		-	/files/ENCFF804SFA/	/libraries/ENCLB130VTD/	2016-04-01T03:21:05.780624+00:00	24680640	101	/biosamples/ENCBS154XJI/	/genetic-modifications/ENCGM275ONH/	/biosample-types/cell_line_EFO_0001182/	HEK293	/labs/michael-snyder/	This construct contains an eGFP N-terminal tag to PRDM10 under control of a CMV promoter, introduced to expression vector pcDNA5/FRT as part of Thermo Fisher's Flp-In system. It is stably integrated at the introduced FLP recombinase target (FRT) site in the host genome.
ENCFF909GZY	196	paired-end	revoked	ChIP-seq	site-specific recombination	eGFP	eGFP:14	/targets/PRDM12-human/	chr16:88761001-88761902	0	Identified	Unlocalized		Low tags mapped to eGFP	/files/ENCFF728GHG/	/libraries/ENCLB417TKQ/	2016-04-01T03:24:24.762661+00:00	20636799	101	/biosamples/ENCBS395UVF/	/genetic-modifications/ENCGM702MWW/	/biosample-types/cell_line_EFO_0001182/	HEK293	/labs/michael-snyder/	This construct contains an eGFP N-terminal tag to PRDM12 under control of a CMV promoter, introduced to expression vector pcDNA5/FRT as part of Thermo Fisher's Flp-In system. It is stably integrated at the introduced FLP recombinase target (FRT) site in the host genome.
ENCFF642NHF	1506	paired-end	released	ChIP-seq	site-specific recombination	eGFP	eGFP:17	/targets/PRDM12-human/	chr10:37353001-37354001	0	Identified	Unlocalized		Low tags mapped to eGFP	/files/ENCFF446ZHN/	/libraries/ENCLB599HDQ/	2016-08-24T04:50:47.380340+00:00	36440642	101	/biosamples/ENCBS568ALT/	/genetic-modifications/ENCGM702MWW/	/biosample-types/cell_line_EFO_0001182/	HEK293	/labs/michael-snyder/	This construct contains an eGFP N-terminal tag to PRDM12 under control of a CMV promoter, introduced to expression vector pcDNA5/FRT as part of Thermo Fisher's Flp-In system. It is stably integrated at the introduced FLP recombinase target (FRT) site in the host genome.
ENCFF923WIN	1621	paired-end	revoked	ChIP-seq	site-specific recombination	eGFP	eGFP:7	/targets/PRDM12-human/	PRDM12	1	Identified	Localized		-	/files/ENCFF518DXW/	/libraries/ENCLB022DDK/	2016-04-01T03:22:56.264491+00:00	20216423	101	/biosamples/ENCBS568ALT/	/genetic-modifications/ENCGM702MWW/	/biosample-types/cell_line_EFO_0001182/	HEK293	/labs/michael-snyder/	This construct contains an eGFP N-terminal tag to PRDM12 under control of a CMV promoter, introduced to expression vector pcDNA5/FRT as part of Thermo Fisher's Flp-In system. It is stably integrated at the introduced FLP recombinase target (FRT) site in the host genome.
ENCFF422RCF	359	paired-end	released	ChIP-seq	CRISPR	eGFP	eGFP:42|3xFLAG:81	/targets/PRDM15-human/	PRDM15|NR2F6	1	Identified	Localized	PRDM15 v NR2F6 v ZBTB4	Possible contamination	/files/ENCFF022DVC/	/libraries/ENCLB447MPY/	2018-01-13T06:11:55.076944+00:00	52175986	101	/biosamples/ENCBS415DVP/	/genetic-modifications/ENCGM387BAR/	/biosample-types/cell_line_EFO_0002784/	GM12878	/labs/michael-snyder/	CRISPR was used to insert a LAP tag downstream of the tagging gene.
ENCFF521LDT	2162	paired-end	released	ChIP-seq	CRISPR	eGFP	3xFLAG:65|eGFP:86	/targets/PRDM15-human/	PRDM15|ZBTB4|PRDM15	1	Identified	Localized	PRDM15 v NR2F6 v ZBTB4	Possible contamination	/files/ENCFF387EIE/	/libraries/ENCLB150IGC/	2018-01-13T06:08:03.337384+00:00	39582133	101	/biosamples/ENCBS054IQO/	/genetic-modifications/ENCGM387BAR/	/biosample-types/cell_line_EFO_0002784/	GM12878	/labs/michael-snyder/	CRISPR was used to insert a LAP tag downstream of the tagging gene.
ENCFF331FYR	248	paired-end	released	ChIP-seq	site-specific recombination	eGFP	eGFP:85	/targets/PRDM2-human/	PRDM2	1	Identified	Localized		-	/files/ENCFF374FPM/	/libraries/ENCLB563IED/	2016-04-28T23:52:37.731093+00:00	54622718	101	/biosamples/ENCBS077EHF/	/genetic-modifications/ENCGM900KXK/	/biosample-types/cell_line_EFO_0001182/	HEK293	/labs/michael-snyder/	This construct contains an eGFP N-terminal tag to PRDM2 under control of a CMV promoter, introduced to expression vector pcDNA5/FRT as part of Thermo Fisher's Flp-In system. It is stably integrated at the introduced FLP recombinase target (FRT) site in the host genome.
ENCFF655ROQ	1772	paired-end	released	ChIP-seq	site-specific recombination	eGFP	eGFP:95	/targets/PRDM2-human/	PRDM2|chr14:58460001-58461001|chr4:139228001-139229001|chr18:49054001-49055001	1	Identified	Localized		Suspected contamination	/files/ENCFF112OGR/	/libraries/ENCLB127IUL/	2016-04-28T23:57:08.574562+00:00	66307320	101	/biosamples/ENCBS410VFQ/	/genetic-modifications/ENCGM900KXK/	/biosample-types/cell_line_EFO_0001182/	HEK293	/labs/michael-snyder/	This construct contains an eGFP N-terminal tag to PRDM2 under control of a CMV promoter, introduced to expression vector pcDNA5/FRT as part of Thermo Fisher's Flp-In system. It is stably integrated at the introduced FLP recombinase target (FRT) site in the host genome.
ENCFF400BXJ	537	paired-end	archived	ChIP-seq	site-specific recombination	eGFP	eGFP:32	/targets/PRDM4-human/	PRDM4	1	Identified	Localized		-	/files/ENCFF843RNC/	/libraries/ENCLB077RTM/	2016-04-01T03:29:59.852950+00:00	30431719	101	/biosamples/ENCBS564GDD/	/genetic-modifications/ENCGM035PHZ/	/biosample-types/cell_line_EFO_0001182/	HEK293	/labs/michael-snyder/	This construct contains an eGFP N-terminal tag to PRDM4 under control of a CMV promoter, introduced to expression vector pcDNA5/FRT as part of Thermo Fisher's Flp-In system. It is stably integrated at the introduced FLP recombinase target (FRT) site in the host genome.
ENCFF305RJU	538	paired-end	released	ChIP-seq	site-specific recombination	eGFP	eGFP:32	/targets/PRDM4-human/	PRDM4	1	Identified	Localized		-	/files/ENCFF903QJF/	/libraries/ENCLB949YFY/	2016-04-01T03:32:19.224731+00:00	31155347	101	/biosamples/ENCBS269DNN/	/genetic-modifications/ENCGM035PHZ/	/biosample-types/cell_line_EFO_0001182/	HEK293	/labs/michael-snyder/	This construct contains an eGFP N-terminal tag to PRDM4 under control of a CMV promoter, introduced to expression vector pcDNA5/FRT as part of Thermo Fisher's Flp-In system. It is stably integrated at the introduced FLP recombinase target (FRT) site in the host genome.
ENCFF842HVL	1811	paired-end	released	ChIP-seq	site-specific recombination	eGFP	eGFP:66	/targets/PRDM4-human/	PRDM4	1	Identified	Localized		-	/files/ENCFF642UJL/	/libraries/ENCLB853TZR/	2017-01-21T00:08:00.195890+00:00	32028768	101	/biosamples/ENCBS090OPS/	/genetic-modifications/ENCGM035PHZ/	/biosample-types/cell_line_EFO_0001182/	HEK293	/labs/michael-snyder/	This construct contains an eGFP N-terminal tag to PRDM4 under control of a CMV promoter, introduced to expression vector pcDNA5/FRT as part of Thermo Fisher's Flp-In system. It is stably integrated at the introduced FLP recombinase target (FRT) site in the host genome.
c	1551	paired-end	released	ChIP-seq	site-specific recombination	eGFP	eGFP:43	/targets/PRDM6-human/	PRDM6	1	Identified	Localized		-	/files/ENCFF279ILV/	/libraries/ENCLB739OBC/	2016-04-01T03:34:21.963442+00:00	23817141	101	/biosamples/ENCBS568BLW/	/genetic-modifications/ENCGM661NBG/	/biosample-types/cell_line_EFO_0001182/	HEK293	/labs/michael-snyder/	This construct contains an eGFP N-terminal tag to PRDM6, synthesized by Life Technologies (using the sequence identified by ENST00000407847), under control of a CMV promoter, introduced to expression vector pcDNA5/FRT as part of Thermo Fisher's Flp-In system. It is stably integrated at the introduced FLP recombinase target (FRT) site in the host genome.
ENCFF889XNL	2080	paired-end	released	ChIP-seq	site-specific recombination	eGFP	3xFLAG:1|eGFP:22	/targets/PRDM6-human/	chr2:119398001-119399001	0	Identified	Unlocalized		Possible mislocalization	/files/ENCFF586TBV/	/libraries/ENCLB710IXD/	2017-02-11T00:55:18.069636+00:00	45825088	101	/biosamples/ENCBS913UOH/	/genetic-modifications/ENCGM661NBG/	/biosample-types/cell_line_EFO_0001182/	HEK293	/labs/michael-snyder/	This construct contains an eGFP N-terminal tag to PRDM6, synthesized by Life Technologies (using the sequence identified by ENST00000407847), under control of a CMV promoter, introduced to expression vector pcDNA5/FRT as part of Thermo Fisher's Flp-In system. It is stably integrated at the introduced FLP recombinase target (FRT) site in the host genome.
ENCFF474LQU	29	paired-end	released	ChIP-seq	-	eGFP	eGFP:420|3xFLAG:689	/targets/PTRF-human/	PTRF|PTRF|chrX:128796001-128797001|chr17:40682001-40683001|chr2:78831001-78832001	1	Identified	Localized		Possible contamination	/files/ENCFF532XZW/	/libraries/ENCLB576AXT/	2015-10-30T22:18:05.726105+00:00	32188299	100	/biosamples/ENCBS931QBF/	/genetic-modifications/ENCGM545OPP/	/biosample-types/cell_line_EFO_0002067/	K562	/labs/kevin-white/	This construct was made using the CHORI-17: Hydatidiform Mole (Homo sapiens) BAC Library and contains a Localization and Affinity Purification (LAP) tag at the C-terminal of PTRF. The last 50 bases before the stop codon of PTRF are as follows: AGATCACCGAGGAGTCGGACGCCGTGCTGGTGGACAAGAGCGACAGCGAC
ENCFF931LWJ	78	paired-end	released	ChIP-seq	-	eGFP	eGFP:582|3xFLAG:778	/targets/PTRF-human/	PTRF|PTRF	1	Identified	Localized		-	/files/ENCFF928HTI/	/libraries/ENCLB611KDW/	2015-10-30T20:49:48.175444+00:00	36664607	100	/biosamples/ENCBS544EAP/	/genetic-modifications/ENCGM545OPP/	/biosample-types/cell_line_EFO_0002067/	K562	/labs/kevin-white/	This construct was made using the CHORI-17: Hydatidiform Mole (Homo sapiens) BAC Library and contains a Localization and Affinity Purification (LAP) tag at the C-terminal of PTRF. The last 50 bases before the stop codon of PTRF are as follows: AGATCACCGAGGAGTCGGACGCCGTGCTGGTGGACAAGAGCGACAGCGAC
ENCFF141RCB	190	paired-end	released	ChIP-seq	-	eGFP	eGFP:262|3xFLAG:538	/targets/PTRF-human/	PTRF|PTRF|chr5:138676001-138676520|chr15:36447001-36448001	1	Identified	Localized		Possible contamination	/files/ENCFF781WSM/	/libraries/ENCLB834VOO/	2015-10-30T22:20:00.916228+00:00	30806473	100	/biosamples/ENCBS258BIP/	/genetic-modifications/ENCGM545OPP/	/biosample-types/cell_line_EFO_0002067/	K562	/labs/kevin-white/	This construct was made using the CHORI-17: Hydatidiform Mole (Homo sapiens) BAC Library and contains a Localization and Affinity Purification (LAP) tag at the C-terminal of PTRF. The last 50 bases before the stop codon of PTRF are as follows: AGATCACCGAGGAGTCGGACGCCGTGCTGGTGGACAAGAGCGACAGCGAC
ENCFF760WPA	57	paired-end	released	ChIP-seq	-	eGFP	3xFLAG:16|eGFP:18	/targets/PTTG1-human/	PTTG1-Cterm|PTTG1	1	Identified	Localized		-	/files/ENCFF950USL/	/libraries/ENCLB340ZRV/	2015-10-30T20:57:01.953402+00:00	32721685	100	/biosamples/ENCBS405IFW/	/genetic-modifications/ENCGM643MOR/	/biosample-types/cell_line_EFO_0002067/	K562	/labs/kevin-white/	This construct was made using the CHORI-17: Hydatidiform Mole (Homo sapiens) BAC Library and contains a Localization and Affinity Purification (LAP) tag at the C-terminal of PTTG1. The last 50 bases before the stop codon of PTTG1 are as follows: TGTCGACCCTGGATGTTGAATTGCCACCTGTTTGCTGTGACATAGATATT
ENCFF529BRM	173	paired-end	released	ChIP-seq	-	eGFP	eGFP:16|3xFLAG:19	/targets/PTTG1-human/	PTTG1|PTTG1-Cterm	1	Identified	Localized		-	/files/ENCFF277CCO/	/libraries/ENCLB710GIY/	2015-10-31T17:57:35.385724+00:00	23870523	100	/biosamples/ENCBS430AYP/	/genetic-modifications/ENCGM643MOR/	/biosample-types/cell_line_EFO_0002067/	K562	/labs/kevin-white/	This construct was made using the CHORI-17: Hydatidiform Mole (Homo sapiens) BAC Library and contains a Localization and Affinity Purification (LAP) tag at the C-terminal of PTTG1. The last 50 bases before the stop codon of PTTG1 are as follows: TGTCGACCCTGGATGTTGAATTGCCACCTGTTTGCTGTGACATAGATATT
ENCFF349DXW	1383	paired-end	released	ChIP-seq	-	eGFP	eGFP:15|3xFLAG:25	/targets/PTTG1-human/	PTTG1-Cterm|PTTG1	1	Identified	Localized		-	/files/ENCFF660MJG/	/libraries/ENCLB636VQQ/	2015-10-31T17:55:53.895074+00:00	27369759	100	/biosamples/ENCBS473LEX/	/genetic-modifications/ENCGM643MOR/	/biosample-types/cell_line_EFO_0002067/	K562	/labs/kevin-white/	This construct was made using the CHORI-17: Hydatidiform Mole (Homo sapiens) BAC Library and contains a Localization and Affinity Purification (LAP) tag at the C-terminal of PTTG1. The last 50 bases before the stop codon of PTTG1 are as follows: TGTCGACCCTGGATGTTGAATTGCCACCTGTTTGCTGTGACATAGATATT
ENCFF315YLZ	47	paired-end	released	ChIP-seq	-	eGFP	eGFP:18|3xFLAG:32	/targets/PYGO2-human/	PYGO2|PYGO2	1	Identified	Localized		-	/files/ENCFF649JEY/	/libraries/ENCLB329LTQ/	2015-10-31T18:33:33.477288+00:00	34654888	100	/biosamples/ENCBS203NBV/	/genetic-modifications/ENCGM076MVU/	/biosample-types/cell_line_EFO_0002067/	K562	/labs/kevin-white/	This construct was made using the CHORI-17: Hydatidiform Mole (Homo sapiens) BAC Library and contains a Localization and Affinity Purification (LAP) tag at the C-terminal of PYGO2. The last 50 bases before the stop codon of PYGO2 are as follows: CTGTCTACATCCGTGAGGGCATGGGGCAGCTGGTGGCTGCTAACGATGGG
ENCFF150HAD	77	paired-end	released	ChIP-seq	-	eGFP	3xFLAG:25|eGFP:33	/targets/PYGO2-human/	PYGO2|chr6:153666001-153667001|PYGO2|ETV1	1	Identified	Localized	PYGO2 v ETV1	Possible contamination	/files/ENCFF768KWX/	/libraries/ENCLB851MSF/	2015-10-31T18:31:14.296412+00:00	32248478	100	/biosamples/ENCBS102NQC/	/genetic-modifications/ENCGM076MVU/	/biosample-types/cell_line_EFO_0002067/	K562	/labs/kevin-white/	This construct was made using the CHORI-17: Hydatidiform Mole (Homo sapiens) BAC Library and contains a Localization and Affinity Purification (LAP) tag at the C-terminal of PYGO2. The last 50 bases before the stop codon of PYGO2 are as follows: CTGTCTACATCCGTGAGGGCATGGGGCAGCTGGTGGCTGCTAACGATGGG
ENCFF427TUR	620	paired-end	released	ChIP-seq	-	eGFP	eGFP:20|3xFLAG:27	/targets/PYGO2-human/	PYGO2|PYGO2|ETV1	1	Identified	Localized	PYGO2 v ETV1	Possible contamination	/files/ENCFF422LHF/	/libraries/ENCLB994GJI/	2015-10-30T21:35:56.405536+00:00	27915217	100	/biosamples/ENCBS500RNP/	/genetic-modifications/ENCGM076MVU/	/biosample-types/cell_line_EFO_0002067/	K562	/labs/kevin-white/	This construct was made using the CHORI-17: Hydatidiform Mole (Homo sapiens) BAC Library and contains a Localization and Affinity Purification (LAP) tag at the C-terminal of PYGO2. The last 50 bases before the stop codon of PYGO2 are as follows: CTGTCTACATCCGTGAGGGCATGGGGCAGCTGGTGGCTGCTAACGATGGG
ENCFF246OUP	278	paired-end	released	ChIP-seq	CRISPR	eGFP	RANDOM_SEQ_500:1|3xFLAG:32|eGFP:55	/targets/RAD21-human/	ATP1B1|MAZ|chrX:84663001-84664001|SNX29|RAD21	5	Identified	Localized	RAD21 v ATP1B1 v MAZ v SNX29	Suspected Contamination - (ENCFF246OUP, ENCFF777KWW)	/files/ENCFF064KLI/	/libraries/ENCLB048WXW/	2018-01-13T07:03:51.473694+00:00	71476869	101	/biosamples/ENCBS828BFU/	/genetic-modifications/ENCGM798LWU/	/biosample-types/cell_line_EFO_0001187/	HepG2	/labs/michael-snyder/	CRISPR was used to insert a LAP tag downstream of the tagging gene.
ENCFF777KWW	297	paired-end	released	ChIP-seq	CRISPR	eGFP	3xFLAG:27|eGFP:46	/targets/RAD21-human/	ATP1B1|RAD21|SNX29|RAD21	2	Identified	Localized	RAD21 v ATP1B1 v MAZ v SNX29	Suspected Contamination - (ENCFF246OUP, ENCFF777KWW)	/files/ENCFF129QPS/	/libraries/ENCLB917JYN/	2018-01-13T06:59:04.924177+00:00	43391476	101	/biosamples/ENCBS390CJI/	/genetic-modifications/ENCGM798LWU/	/biosample-types/cell_line_EFO_0001187/	HepG2	/labs/michael-snyder/	CRISPR was used to insert a LAP tag downstream of the tagging gene.
ENCFF720ECJ	338	paired-end	released	ChIP-seq	CRISPR	eGFP	eGFP:29|3xFLAG:42	/targets/RAD21-human/	RAD21|RAD21	1	Identified	Localized		-	/files/ENCFF740MBY/	/libraries/ENCLB447LJT/	2018-01-13T06:21:44.217106+00:00	37056609	101	/biosamples/ENCBS810HFC/	/genetic-modifications/ENCGM798LWU/	/biosample-types/cell_line_EFO_0002067/	K562	/labs/michael-snyder/	CRISPR was used to insert a LAP tag downstream of the tagging gene.
ENCFF192KEM	2166	paired-end	released	ChIP-seq	CRISPR	eGFP	eGFP:24|3xFLAG:37	/targets/RAD21-human/	RAD21|RAD21	1	Identified	Localized		-	/files/ENCFF118EQX/	/libraries/ENCLB093HUL/	2018-01-13T06:25:31.200598+00:00	44053904	101	/biosamples/ENCBS260FUU/	/genetic-modifications/ENCGM798LWU/	/biosample-types/cell_line_EFO_0002067/	K562	/labs/michael-snyder/	CRISPR was used to insert a LAP tag downstream of the tagging gene.
ENCFF108NAI	1559	paired-end	released	ChIP-seq	site-specific recombination	eGFP	3xFLAG:26|eGFP:58	/targets/RBAK-human/	E2F1|IKBKB|IKBKB	0	Identified	Unlocalized	Check seq IKBKB v RBAK v RBAK-RBAKDN	Possible mislabeling; Possible contamination - (ENCFF108NAI, ENCFF470VSN)	/files/ENCFF459YDW/	/libraries/ENCLB964HRE/	2016-11-18T21:29:06.323352+00:00	35006529	101	/biosamples/ENCBS826GBM/	/genetic-modifications/ENCGM262FXI/	/biosample-types/cell_line_EFO_0001182/	HEK293	/labs/michael-snyder/	This construct contains an eGFP N-terminal tag to RBAK under control of a CMV promoter, introduced to expression vector pcDNA5/FRT as part of Thermo Fisher's Flp-In system. It is stably integrated at the introduced FLP recombinase target (FRT) site in the host genome.
ENCFF470VSN	2068	paired-end	released	ChIP-seq	site-specific recombination	eGFP	3xFLAG:3|eGFP:37	/targets/RBAK-human/	RBAK|RBAK-RBAKDN|IKBKB	1	Identified	Localized	Check seq IKBKB v RBAK v RBAK-RBAKDN	Possible mislabeling; Possible contamination - (ENCFF108NAI, ENCFF470VSN)	/files/ENCFF752RBW/	/libraries/ENCLB065MTT/	2016-11-18T21:25:22.834340+00:00	28597442	101	/biosamples/ENCBS758JEW/	/genetic-modifications/ENCGM262FXI/	/biosample-types/cell_line_EFO_0001182/	HEK293	/labs/michael-snyder/	This construct contains an eGFP N-terminal tag to RBAK under control of a CMV promoter, introduced to expression vector pcDNA5/FRT as part of Thermo Fisher's Flp-In system. It is stably integrated at the introduced FLP recombinase target (FRT) site in the host genome.
ENCFF148FMX	58	paired-end	released	ChIP-seq	-	eGFP	eGFP:47|3xFLAG:80	/targets/RELA-human/	RELA|RELA	1	Identified	Localized		-	/files/ENCFF528GYT/	/libraries/ENCLB998PQU/	2015-10-31T17:59:17.611375+00:00	35214444	100	/biosamples/ENCBS394AAA/	/genetic-modifications/ENCGM122JDS/	/biosample-types/cell_line_EFO_0002067/	K562	/labs/kevin-white/	This construct was made using the CHORI-17: Hydatidiform Mole (Homo sapiens) BAC Library and contains a Localization and Affinity Purification (LAP) tag at the C-terminal of RELA. The last 50 bases before the stop codon of RELA are as follows: CCTCCATTGCGGACATGGACTTCTCAGCCCTGCTGAGTCAGATCAGCTCC
ENCFF795KJT	176	paired-end	released	ChIP-seq	-	eGFP	3xFLAG:33|eGFP:40	/targets/RELA-human/	RELA|RELA|chrX:117029001-117030001	1	Identified	Localized		Possible contamination	/files/ENCFF067HZB/	/libraries/ENCLB096NOI/	2015-10-30T21:00:20.084540+00:00	36383481	100	/biosamples/ENCBS557OXO/	/genetic-modifications/ENCGM122JDS/	/biosample-types/cell_line_EFO_0002067/	K562	/labs/kevin-white/	This construct was made using the CHORI-17: Hydatidiform Mole (Homo sapiens) BAC Library and contains a Localization and Affinity Purification (LAP) tag at the C-terminal of RELA. The last 50 bases before the stop codon of RELA are as follows: CCTCCATTGCGGACATGGACTTCTCAGCCCTGCTGAGTCAGATCAGCTCC
ENCFF074UIO	599	paired-end	released	ChIP-seq	-	eGFP	eGFP:17|3xFLAG:90	/targets/RELA-human/	RELA|RELA	1	Identified	Localized		-	/files/ENCFF186DEJ/	/libraries/ENCLB738KFG/	2015-10-31T18:01:30.394216+00:00	31245725	100	/biosamples/ENCBS450AAA/	/genetic-modifications/ENCGM122JDS/	/biosample-types/cell_line_EFO_0002067/	K562	/labs/kevin-white/	This construct was made using the CHORI-17: Hydatidiform Mole (Homo sapiens) BAC Library and contains a Localization and Affinity Purification (LAP) tag at the C-terminal of RELA. The last 50 bases before the stop codon of RELA are as follows: CCTCCATTGCGGACATGGACTTCTCAGCCCTGCTGAGTCAGATCAGCTCC
ENCFF842RSK	868	paired-end	archived	ChIP-seq	site-specific recombination	eGFP	eGFP:30	/targets/REPIN1-human/		0	Identified	Unlocalized		Unexplained failure to localize - possible "unlucky" coverage or insertion to blacklisted region; Revoked for insufficient sequencing depth	/files/ENCFF553HLR/	/libraries/ENCLB731NAM/	2016-04-01T03:39:17.909825+00:00	20017801	101	/biosamples/ENCBS313ZXJ/	/genetic-modifications/ENCGM057AJS/	/biosample-types/cell_line_EFO_0001182/	HEK293	/labs/michael-snyder/	This construct contains an eGFP N-terminal tag to REPIN1 under control of a CMV promoter, introduced to expression vector pcDNA5/FRT as part of Thermo Fisher's Flp-In system. It is stably integrated at the introduced FLP recombinase target (FRT) site in the host genome.
ENCFF685PQB	1620	paired-end	released	ChIP-seq	site-specific recombination	eGFP	eGFP:87	/targets/REPIN1-human/	REPIN1	1	Identified	Localized		-	/files/ENCFF421SXH/	/libraries/ENCLB196JIW/	2016-04-01T03:37:13.380213+00:00	39313525	101	/biosamples/ENCBS440JWN/	/genetic-modifications/ENCGM057AJS/	/biosample-types/cell_line_EFO_0001182/	HEK293	/labs/michael-snyder/	This construct contains an eGFP N-terminal tag to REPIN1 under control of a CMV promoter, introduced to expression vector pcDNA5/FRT as part of Thermo Fisher's Flp-In system. It is stably integrated at the introduced FLP recombinase target (FRT) site in the host genome.
ENCFF629DEC	1819	paired-end	released	ChIP-seq	site-specific recombination	eGFP	eGFP:23	/targets/REPIN1-human/	REPIN1	1	Identified	Localized		-	/files/ENCFF311EFD/	/libraries/ENCLB650WFT/	2017-01-21T00:19:33.668886+00:00	15440677	101	/biosamples/ENCBS430QMH/	/genetic-modifications/ENCGM057AJS/	/biosample-types/cell_line_EFO_0001182/	HEK293	/labs/michael-snyder/	This construct contains an eGFP N-terminal tag to REPIN1 under control of a CMV promoter, introduced to expression vector pcDNA5/FRT as part of Thermo Fisher's Flp-In system. It is stably integrated at the introduced FLP recombinase target (FRT) site in the host genome.
ENCFF354NIL	267	paired-end	released	ChIP-seq	CRISPR	eGFP	eGFP:31|3xFLAG:55	/targets/REST-human/	REST|chr8:29897001-29898001|ATP1B1|SNX29	1	Identified	Localized	REST v ATP1B1 v SNX29 v ATF4	Suspected Contamination - (ENCFF354NIL, ENCFF254CYD)	/files/ENCFF174AZC/	/libraries/ENCLB811VFS/	2018-01-13T06:29:06.727546+00:00	28498011	101	/biosamples/ENCBS877MXZ/	/genetic-modifications/ENCGM903ERV/	/biosample-types/cell_line_EFO_0002067/	K562	/labs/michael-snyder/	CRISPR was used to insert a LAP tag downstream of the tagging gene.
ENCFF604BPK	279	paired-end	revoked	ChIP-seq	CRISPR	eGFP	eGFP:25|3xFLAG:61	/targets/REST-human/	REST|SNAI2|SNAI2	1	Identified	Localized	REST v SNAI2	Confirmed contamination	/files/ENCFF405NUD/	/libraries/ENCLB262BDY/	2018-01-13T07:09:21.996957+00:00	40578481	101	/biosamples/ENCBS359NTS/	/genetic-modifications/ENCGM903ERV/	/biosample-types/cell_line_EFO_0001187/	HepG2	/labs/michael-snyder/	CRISPR was used to insert a LAP tag downstream of the tagging gene.
ENCFF673HFX	305	paired-end	revoked	ChIP-seq	CRISPR	eGFP	eGFP:27|3xFLAG:36	/targets/REST-human/	REST|RAD21	1	Identified	Localized	REST v RAD21	Confirmed possible contamination	/files/ENCFF394BIL/	/libraries/ENCLB113NHC/	2018-01-13T07:13:29.162940+00:00	37856926	101	/biosamples/ENCBS043HQY/	/genetic-modifications/ENCGM903ERV/	/biosample-types/cell_line_EFO_0001187/	HepG2	/labs/michael-snyder/	CRISPR was used to insert a LAP tag downstream of the tagging gene.
ENCFF774HWW	1552	paired-end	released	ChIP-seq	site-specific recombination	eGFP	3xFLAG:4|eGFP:343	/targets/REST-human/	REST	1	Identified	Localized		-	/files/ENCFF554YBC/	/libraries/ENCLB439YDP/	2016-04-01T03:43:51.269246+00:00	25267326	101	/biosamples/ENCBS064MAI/	/genetic-modifications/ENCGM690XCQ/	/biosample-types/cell_line_EFO_0001182/	HEK293	/labs/michael-snyder/	This construct contains an eGFP N-terminal tag to REST under control of a CMV promoter, introduced to expression vector pcDNA5/FRT as part of Thermo Fisher's Flp-In system. It is stably integrated at the introduced FLP recombinase target (FRT) site in the host genome.
ENCFF807MLK	1596	paired-end	released	ChIP-seq	site-specific recombination	eGFP	eGFP:350	/targets/REST-human/	REST	1	Identified	Localized		-	/files/ENCFF846CXS/	/libraries/ENCLB876EJP/	2016-04-01T03:41:33.455102+00:00	36470961	101	/biosamples/ENCBS988LBI/	/genetic-modifications/ENCGM690XCQ/	/biosample-types/cell_line_EFO_0001182/	HEK293	/labs/michael-snyder/	This construct contains an eGFP N-terminal tag to REST under control of a CMV promoter, introduced to expression vector pcDNA5/FRT as part of Thermo Fisher's Flp-In system. It is stably integrated at the introduced FLP recombinase target (FRT) site in the host genome.
ENCFF254CYD	2176	paired-end	released	ChIP-seq	CRISPR	eGFP	eGFP:42|3xFLAG:63	/targets/REST-human/	ATF4|SNX29|REST	3	Identified	Localized	REST v ATP1B1 v SNX29 v ATF4	Suspected Contamination - (ENCFF354NIL, ENCFF254CYD)	/files/ENCFF160IGU/	/libraries/ENCLB187MXI/	2018-01-13T06:32:26.127948+00:00	37232255	101	/biosamples/ENCBS942UCF/	/genetic-modifications/ENCGM903ERV/	/biosample-types/cell_line_EFO_0002067/	K562	/labs/michael-snyder/	CRISPR was used to insert a LAP tag downstream of the tagging gene.
ENCFF907VAK	916	paired-end	released	ChIP-seq	CRISPR	eGFP	eGFP:133|3xFLAG:168	/targets/RREB1-human/	RREB1|RREB1|chr18:45277001-45278001|HOXA13|HOXB13|BTK|IPO5	1	Identified	Localized	RREB1 v HOXA13 v HOXB13 v BTK v IPO5 v SV2B	Hox Contamination; Suspected Contamination - ()	/files/ENCFF978HMO/	/libraries/ENCLB754YMC/	2019-01-17T20:54:13.506427+00:00	37859845	100	/biosamples/ENCBS027BSC/	/genetic-modifications/ENCGM421XOX/	/biosample-types/cell_line_EFO_0002067/	K562	/labs/michael-snyder/	-
ENCFF583VLJ	1654	paired-end	released	ChIP-seq	CRISPR	eGFP	eGFP:143|3xFLAG:188	/targets/RREB1-human/	RREB1|HOXB13|RREB1|HOXA13	1	Identified	Localized	RREB1 v HOXA13 v HOXB13 v BTK v IPO5 v SV2B	Hox Contamination; Suspected Contamination - ()	/files/ENCFF752DFE/	/libraries/ENCLB784HIX/	2019-01-17T20:48:44.093255+00:00	40627659	100	/biosamples/ENCBS107SVF/	/genetic-modifications/ENCGM421XOX/	/biosample-types/cell_line_EFO_0002067/	K562	/labs/michael-snyder/	-
ENCFF561EJF	1889	paired-end	released	ChIP-seq	CRISPR	eGFP	eGFP:103|3xFLAG:134	/targets/RREB1-human/	RREB1|RREB1|chr17:43586001-43587001|chr14:44984001-44985001|chr1:151166001-151167001|SV2B	1	Identified	Localized	RREB1 v HOXA13 v HOXB13 v BTK v IPO5 v SV2B	Hox Contamination; Suspected Contamination - ()	/files/ENCFF315QZF/	/libraries/ENCLB686QJE/	2019-01-17T20:42:58.540936+00:00	42063762	100	/biosamples/ENCBS668EOK/	/genetic-modifications/ENCGM421XOX/	/biosample-types/cell_line_EFO_0002067/	K562	/labs/michael-snyder/	-
ENCFF453SOG	909	paired-end	revoked	ChIP-seq	site-specific recombination	eGFP	3xFLAG:2|eGFP:29	/targets/SALL1-human/	SALL1	1	Identified	Localized		-	/files/ENCFF330LTF/	/libraries/ENCLB879EFD/	2016-11-30T21:28:40.506392+00:00	31085122	101	/biosamples/ENCBS308KSJ/	/genetic-modifications/ENCGM872WJA/	/biosample-types/cell_line_EFO_0001182/	HEK293	/labs/michael-snyder/	This construct contains an eGFP N-terminal tag to SALL1 under control of a CMV promoter, introduced to expression vector pcDNA5/FRT as part of Thermo Fisher's Flp-In system. It is stably integrated at the introduced FLP recombinase target (FRT) site in the host genome.
ENCFF696BLE	1041	paired-end	revoked	ChIP-seq	site-specific recombination	eGFP	3xFLAG:1|eGFP:28	/targets/SALL1-human/	FUZ|TMC8|SALL1|LAMA2	3	Identified	Localized	SALL1 V FUZ V TMC8 V LAMA2	Possible contamination; Revoked for ChIP artifact-not contamination issues	/files/ENCFF185TWT/	/libraries/ENCLB768TDT/	2016-04-01T03:46:02.937312+00:00	30411257	101	/biosamples/ENCBS933NCW/	/genetic-modifications/ENCGM872WJA/	/biosample-types/cell_line_EFO_0001182/	HEK293	/labs/michael-snyder/	This construct contains an eGFP N-terminal tag to SALL1 under control of a CMV promoter, introduced to expression vector pcDNA5/FRT as part of Thermo Fisher's Flp-In system. It is stably integrated at the introduced FLP recombinase target (FRT) site in the host genome.
ENCFF998QDV	1078	paired-end	released	ChIP-seq	site-specific recombination	eGFP	eGFP:55	/targets/SALL2-human/	SALL2|PTGFRN	1	Identified	Localized	Check seq SALL2 v PTGFRN	Possible contamination	/files/ENCFF524IZD/	/libraries/ENCLB243VTX/	2017-02-10T06:09:57.665930+00:00	44930381	101	/biosamples/ENCBS543JCR/	/genetic-modifications/ENCGM075NMI/	/biosample-types/cell_line_EFO_0001182/	HEK293	/labs/michael-snyder/	This construct contains an eGFP N-terminal tag to SALL2 under control of a CMV promoter, introduced to expression vector pcDNA5/FRT as part of Thermo Fisher's Flp-In system. It is stably integrated at the introduced FLP recombinase target (FRT) site in the host genome.
ENCFF009REX	2086	paired-end	released	ChIP-seq	site-specific recombination	eGFP	3xFLAG:2|eGFP:62	/targets/SALL2-human/	SALL2	1	Identified	Localized		-	/files/ENCFF781ZAP/	/libraries/ENCLB004XUE/	2017-02-10T06:06:31.334527+00:00	45831800	101	/biosamples/ENCBS209PBO/	/genetic-modifications/ENCGM075NMI/	/biosample-types/cell_line_EFO_0001182/	HEK293	/labs/michael-snyder/	This construct contains an eGFP N-terminal tag to SALL2 under control of a CMV promoter, introduced to expression vector pcDNA5/FRT as part of Thermo Fisher's Flp-In system. It is stably integrated at the introduced FLP recombinase target (FRT) site in the host genome.
ENCFF881MQW	2075	paired-end	released	ChIP-seq	site-specific recombination	eGFP	eGFP:1	/targets/SALL4-human/	B3GAT1	0	Identified	Unlocalized		Possible mislabeling; Low tags mapped to eGFP	/files/ENCFF231MWC/	/libraries/ENCLB710TMH/	2016-08-24T04:25:33.386782+00:00	30256361	101	/biosamples/ENCBS247KOX/	/genetic-modifications/ENCGM401BHX/	/biosample-types/cell_line_EFO_0001182/	HEK293	/labs/michael-snyder/	This construct contains an eGFP N-terminal tag to SALL4 under control of a CMV promoter, introduced to expression vector pcDNA5/FRT as part of Thermo Fisher's Flp-In system. It is stably integrated at the introduced FLP recombinase target (FRT) site in the host genome.
ENCFF872XMM	1716	paired-end	released	ChIP-seq	CRISPR	eGFP	eGFP:85|3xFLAG:121	/targets/SATB1-human/	SATB1|chr13:43086001-43087001|HOXB13|SATB1	1	Identified	Localized	SATB1 v HOXB13	Hox Contamination	/files/ENCFF471PBC/	/libraries/ENCLB288MXW/	2018-12-21T03:52:17.462662+00:00	50135700	100	/biosamples/ENCBS524KYL/	/genetic-modifications/ENCGM431MZK/	/biosample-types/cell_line_EFO_0003072/	SK-N-SH	/labs/michael-snyder/	-
ENCFF783NLA	252	paired-end	released	ChIP-seq	site-specific recombination	eGFP	eGFP:47	/targets/SCRT1-human/	SCRT1	1	Identified	Localized		-	/files/ENCFF202RSF/	/libraries/ENCLB199UQA/	2016-04-29T00:02:56.353672+00:00	44070675	101	/biosamples/ENCBS570HPC/	/genetic-modifications/ENCGM735MKH/	/biosample-types/cell_line_EFO_0001182/	HEK293	/labs/michael-snyder/	This construct contains an eGFP N-terminal tag to SCRT1 under control of a CMV promoter, introduced to expression vector pcDNA5/FRT as part of Thermo Fisher's Flp-In system. It is stably integrated at the introduced FLP recombinase target (FRT) site in the host genome.
ENCFF029VAX	747	paired-end	released	ChIP-seq	site-specific recombination	eGFP	eGFP:23	/targets/SCRT1-human/	SCRT1	1	Identified	Localized		-	/files/ENCFF251KLG/	/libraries/ENCLB650KPF/	2016-04-29T00:07:13.645993+00:00	35985203	101	/biosamples/ENCBS869DNC/	/genetic-modifications/ENCGM735MKH/	/biosample-types/cell_line_EFO_0001182/	HEK293	/labs/michael-snyder/	This construct contains an eGFP N-terminal tag to SCRT1 under control of a CMV promoter, introduced to expression vector pcDNA5/FRT as part of Thermo Fisher's Flp-In system. It is stably integrated at the introduced FLP recombinase target (FRT) site in the host genome.
ENCFF539QEY	247	paired-end	released	ChIP-seq	site-specific recombination	eGFP	eGFP:152	/targets/SCRT2-human/	ZFP37	0	Identified	Unlocalized	Check seq SCRT2 v ZFP37	Possible mislabeling	/files/ENCFF709VMO/	/libraries/ENCLB160EOD/	2016-04-29T00:11:54.765826+00:00	67491635	101	/biosamples/ENCBS969EIC/	/genetic-modifications/ENCGM132JYR/	/biosample-types/cell_line_EFO_0001182/	HEK293	/labs/michael-snyder/	This construct contains an eGFP N-terminal tag to SCRT2 under control of a CMV promoter, introduced to expression vector pcDNA5/FRT as part of Thermo Fisher's Flp-In system. It is stably integrated at the introduced FLP recombinase target (FRT) site in the host genome.
ENCFF858OMD	739	paired-end	released	ChIP-seq	site-specific recombination	eGFP	eGFP:124	/targets/SCRT2-human/	SCRT2|FAM186A	1	Identified	Localized	SCRT2 v FAM186A	Possible contamination	/files/ENCFF781UOJ/	/libraries/ENCLB884UKM/	2016-04-29T00:16:33.909434+00:00	49928247	101	/biosamples/ENCBS843XAC/	/genetic-modifications/ENCGM132JYR/	/biosample-types/cell_line_EFO_0001182/	HEK293	/labs/michael-snyder/	This construct contains an eGFP N-terminal tag to SCRT2 under control of a CMV promoter, introduced to expression vector pcDNA5/FRT as part of Thermo Fisher's Flp-In system. It is stably integrated at the introduced FLP recombinase target (FRT) site in the host genome.
ENCFF199ZYE	967	paired-end	released	ChIP-seq	CRISPR	eGFP	eGFP:78|3xFLAG:196	/targets/SHOX2-human/	SHOX2|SHOX2|UBE2D2	1	Identified	Localized	SHOX2 v UBE2D2 v GNAZ v RSPH14 v FAM131C v STAG2	Suspected Contamination - (ENCFF199ZYE, ENCFF155PWJ, ENCFF953RFT)	/files/ENCFF541YFQ/	/libraries/ENCLB961IAO/	2018-12-22T01:49:14.609463+00:00	43543356	100	/biosamples/ENCBS089ARY/	/genetic-modifications/ENCGM563DKM/	/biosample-types/cell_line_EFO_0002067/	K562	/labs/michael-snyder/	-
ENCFF155PWJ	1919	paired-end	released	ChIP-seq	CRISPR	eGFP	eGFP:105|3xFLAG:230	/targets/SHOX2-human/	SHOX2|SHOX2|chr7:114857001-114858001|chr6:147494001-147495001|FAM131C|STAG2|STAG2	1	Identified	Localized	SHOX2 v UBE2D2 v GNAZ v RSPH14 v FAM131C v STAG2	Suspected Contamination - (ENCFF199ZYE, ENCFF155PWJ, ENCFF953RFT)	/files/ENCFF113NXH/	/libraries/ENCLB260THE/	2018-12-22T01:45:32.788554+00:00	36883432	100	/biosamples/ENCBS517XBC/	/genetic-modifications/ENCGM563DKM/	/biosample-types/cell_line_EFO_0002067/	K562	/labs/michael-snyder/	-
ENCFF953RFT	1929	paired-end	released	ChIP-seq	CRISPR	eGFP	eGFP:67|3xFLAG:109	/targets/SHOX2-human/	SHOX2|SHOX2|GNAZ|RSPH14|chr11:29920001-29921001|STAG2	1	Identified	Localized	SHOX2 v UBE2D2 v GNAZ v RSPH14 v FAM131C v STAG2	Suspected Contamination - (ENCFF199ZYE, ENCFF155PWJ, ENCFF953RFT)	/files/ENCFF257QOM/	/libraries/ENCLB035JPQ/	2018-12-21T00:20:07.567768+00:00	43875471	100	/biosamples/ENCBS908XEC/	/genetic-modifications/ENCGM563DKM/	/biosample-types/cell_line_EFO_0002067/	K562	/labs/michael-snyder/	-
ENCFF089MKD	294	paired-end	released	ChIP-seq	CRISPR	eGFP	eGFP:41|3xFLAG:74	/targets/SMAD3-human/	chr2:157290001-157290964|SMAD3|chr13:27075001-27076001|JUNB|SMAD3	2	Identified	Localized	SMAD3 v JUNB	Possible contamination	/files/ENCFF523HHB/	/libraries/ENCLB887QPH/	2018-01-13T05:48:18.976947+00:00	37786076	101	/biosamples/ENCBS019GQD/	/genetic-modifications/ENCGM316QHB/	/biosample-types/cell_line_EFO_0002067/	K562	/labs/michael-snyder/	CRISPR was used to insert a LAP tag downstream of the tagging gene.
ENCFF432KAJ	302	paired-end	released	ChIP-seq	CRISPR	eGFP	eGFP:28|3xFLAG:62	/targets/SMAD3-human/	SMAD3	1	Identified	Localized		-	/files/ENCFF060UHU/	/libraries/ENCLB882BED/	2018-01-13T05:45:08.373584+00:00	32458799	101	/biosamples/ENCBS937IGV/	/genetic-modifications/ENCGM316QHB/	/biosample-types/cell_line_EFO_0002067/	K562	/labs/michael-snyder/	CRISPR was used to insert a LAP tag downstream of the tagging gene.
ENCFF424EYH	385	paired-end	released	ChIP-seq	CRISPR	eGFP	3xFLAG:38|eGFP:46	/targets/SMAD3-human/	SMAD3|SMAD3	1	Identified	Localized		-	/files/ENCFF849OFN/	/libraries/ENCLB893BXZ/	2018-01-13T00:07:48.738482+00:00	41180447	101	/biosamples/ENCBS458GUT/	/genetic-modifications/ENCGM316QHB/	/biosample-types/cell_line_EFO_0002067/	K562	/labs/michael-snyder/	CRISPR was used to insert a LAP tag downstream of the tagging gene.
ENCFF550XER	1814	paired-end	released	ChIP-seq	CRISPR	eGFP	eGFP:971|3xFLAG:975	/targets/SNAI2-human/	HOXA13|HOXB13|HOXB13|HOXA13|FOXS1|FOXF2|chr2:157290001-157290964|chr20:29612001-29613001|HOXB5|SNAI2|EHF|EHF|FOXS1	10	Identified	Localized	SNAI2 v HOXA13 v HOXB13 v EHF v HOXB5 v FOXS1 v FOXF2 v PGK1	Hox Contamination; Suspected Contamination - (ENCFF550XER, ENCFF083YXD)	/files/ENCFF528YWL/	/libraries/ENCLB054QKH/	2018-12-22T08:44:49.870981+00:00	40765024	100	/biosamples/ENCBS483BGQ/	/genetic-modifications/ENCGM157DUD/	/biosample-types/cell_line_EFO_0003072/	SK-N-SH	/labs/michael-snyder/	-
ENCFF083YXD	1994	paired-end	released	ChIP-seq	CRISPR	eGFP	3xFLAG:819|eGFP:965	/targets/SNAI2-human/	HOXA13|HOXB13|HOXA13|PGK1|HOXB5|HOXB5|HOXB13|EHF|chr2:157290001-157290964|chr10:129646001-129647001|FOXS1|FOXS1|FOXF2|FOXF2|EHF	0	Identified	Unlocalized	SNAI2 v HOXA13 v HOXB13 v EHF v HOXB5 v FOXS1 v FOXF2 v PGK1	Hox Contamination; Suspected Contamination - (ENCFF550XER, ENCFF083YXD)	/files/ENCFF362LVJ/	/libraries/ENCLB349DBM/	2018-12-22T08:40:29.385773+00:00	36873203	100	/biosamples/ENCBS825WRZ/	/genetic-modifications/ENCGM157DUD/	/biosample-types/cell_line_EFO_0003072/	SK-N-SH	/labs/michael-snyder/	-
ENCFF647UJY	1997	paired-end	released	ChIP-seq	CRISPR	eGFP	eGFP:12|3xFLAG:28	/targets/SNAI2-human/	SNAI2|AGPAT4	1	Identified	Localized	SNAI2 v AGPAT4	Possible Contamination	/files/ENCFF071MGF/	/libraries/ENCLB255PPZ/	2018-12-21T04:14:34.537897+00:00	44236918	100	/biosamples/ENCBS078III/	/genetic-modifications/ENCGM157DUD/	/biosample-types/cell_line_EFO_0003072/	SK-N-SH	/labs/michael-snyder/	-
ENCFF426VZE	357	paired-end	released	ChIP-seq	CRISPR	eGFP	eGFP:16|3xFLAG:59	/targets/SOX13-human/	NR2F6|SOX13	2	Identified	Localized	SOX13 v ZNF624 v NR2F6	Possible contamination	/files/ENCFF460KRG/	/libraries/ENCLB367KXI/	2018-01-13T07:30:39.669168+00:00	40998123	101	/biosamples/ENCBS638VTL/	/genetic-modifications/ENCGM670KSD/	/biosample-types/cell_line_EFO_0001187/	HepG2	/labs/michael-snyder/	CRISPR was used to insert a LAP tag downstream of the tagging gene.
ENCFF924RZC	2333	paired-end	released	ChIP-seq	CRISPR	eGFP	eGFP:31|3xFLAG:98	/targets/SOX13-human/	SOX13|ZNF624|SOX13	1	Identified	Localized	SOX13 v ZNF624 v NR2F6	Possible contamination	/files/ENCFF501BVO/	/libraries/ENCLB569RGQ/	2018-01-13T07:26:34.420967+00:00	42028237	101	/biosamples/ENCBS336OFG/	/genetic-modifications/ENCGM670KSD/	/biosample-types/cell_line_EFO_0001187/	HepG2	/labs/michael-snyder/	CRISPR was used to insert a LAP tag downstream of the tagging gene.
ENCFF840CUL	878	paired-end	released	ChIP-seq	site-specific recombination	eGFP	eGFP:109	/targets/SP2-human/	SP2	1	Identified	Localized		-	/files/ENCFF321HWW/	/libraries/ENCLB140NEY/	2016-04-01T03:53:47.240312+00:00	36835065	101	/biosamples/ENCBS974ABS/	/genetic-modifications/ENCGM901SDG/	/biosample-types/cell_line_EFO_0001182/	HEK293	/labs/michael-snyder/	This construct contains an eGFP N-terminal tag to SP2 under control of a CMV promoter, introduced to expression vector pcDNA5/FRT as part of Thermo Fisher's Flp-In system. It is stably integrated at the introduced FLP recombinase target (FRT) site in the host genome.
ENCFF259QKU	1088	paired-end	released	ChIP-seq	site-specific recombination	eGFP	eGFP:18	/targets/SP2-human/	SP2	1	Identified	Localized		-	/files/ENCFF437BSD/	/libraries/ENCLB817WJN/	2016-08-24T04:29:04.072122+00:00	29527638	101	/biosamples/ENCBS974ABS/	/genetic-modifications/ENCGM901SDG/	/biosample-types/cell_line_EFO_0001182/	HEK293	/labs/michael-snyder/	This construct contains an eGFP N-terminal tag to SP2 under control of a CMV promoter, introduced to expression vector pcDNA5/FRT as part of Thermo Fisher's Flp-In system. It is stably integrated at the introduced FLP recombinase target (FRT) site in the host genome.
ENCFF645LBS	1588	paired-end	released	ChIP-seq	site-specific recombination	eGFP	eGFP:129	/targets/SP2-human/	SP2	1	Identified	Localized		-	/files/ENCFF269DXT/	/libraries/ENCLB820SRC/	2016-04-01T03:56:23.121596+00:00	34343288	101	/biosamples/ENCBS525GEV/	/genetic-modifications/ENCGM901SDG/	/biosample-types/cell_line_EFO_0001182/	HEK293	/labs/michael-snyder/	This construct contains an eGFP N-terminal tag to SP2 under control of a CMV promoter, introduced to expression vector pcDNA5/FRT as part of Thermo Fisher's Flp-In system. It is stably integrated at the introduced FLP recombinase target (FRT) site in the host genome.
ENCFF253QUP	629	paired-end	released	ChIP-seq	site-specific recombination	eGFP	eGFP:86	/targets/SP3-human/	SP3	1	Identified	Localized		-	/files/ENCFF743IFE/	/libraries/ENCLB526QAW/	2016-04-01T04:00:44.860539+00:00	29680385	101	/biosamples/ENCBS227SEC/	/genetic-modifications/ENCGM181NRM/	/biosample-types/cell_line_EFO_0001182/	HEK293	/labs/michael-snyder/	This construct contains an eGFP N-terminal tag to SP3 under control of a CMV promoter, introduced to expression vector pcDNA5/FRT as part of Thermo Fisher's Flp-In system. It is stably integrated at the introduced FLP recombinase target (FRT) site in the host genome.
ENCFF146VSJ	1418	paired-end	released	ChIP-seq	site-specific recombination	eGFP	eGFP:117	/targets/SP3-human/	SP3	1	Identified	Localized		-	/files/ENCFF115RSO/	/libraries/ENCLB797TMH/	2016-04-01T03:58:38.273281+00:00	26054993	101	/biosamples/ENCBS451MRF/	/genetic-modifications/ENCGM181NRM/	/biosample-types/cell_line_EFO_0001182/	HEK293	/labs/michael-snyder/	This construct contains an eGFP N-terminal tag to SP3 under control of a CMV promoter, introduced to expression vector pcDNA5/FRT as part of Thermo Fisher's Flp-In system. It is stably integrated at the introduced FLP recombinase target (FRT) site in the host genome.
ENCFF736BPA	1132	paired-end	released	ChIP-seq	site-specific recombination	eGFP	eGFP:94	/targets/SP7-human/	SP7	1	Identified	Localized		-	/files/ENCFF595HTZ/	/libraries/ENCLB100XVY/	2016-08-01T03:45:47.990242+00:00	48818544	101	/biosamples/ENCBS387JTD/	/genetic-modifications/ENCGM164OKX/	/biosample-types/cell_line_EFO_0001182/	HEK293	/labs/michael-snyder/	This construct contains an eGFP N-terminal tag to SP7 under control of a CMV promoter, introduced to expression vector pcDNA5/FRT as part of Thermo Fisher's Flp-In system. It is stably integrated at the introduced FLP recombinase target (FRT) site in the host genome.
ENCFF234GIA	1606	paired-end	released	ChIP-seq	site-specific recombination	eGFP	eGFP:235	/targets/SP7-human/	SP7|chr12:55120001-55121001|EEF1A1	1	Identified	Localized	Check seq EEF1A1 v SP7 v RAE1	Possible contamination	/files/ENCFF134EEH/	/libraries/ENCLB419BYD/	2016-04-01T04:07:27.124438+00:00	34455420	101	/biosamples/ENCBS983QBQ/	/genetic-modifications/ENCGM164OKX/	/biosample-types/cell_line_EFO_0001182/	HEK293	/labs/michael-snyder/	This construct contains an eGFP N-terminal tag to SP7 under control of a CMV promoter, introduced to expression vector pcDNA5/FRT as part of Thermo Fisher's Flp-In system. It is stably integrated at the introduced FLP recombinase target (FRT) site in the host genome.
ENCFF741TKM	1691	paired-end	released	ChIP-seq	site-specific recombination	eGFP	3xFLAG:2|eGFP:192	/targets/SP7-human/	SP7|chr5:109561001-109562001|RAE1-Promoter	1	Identified	Localized	Check seq EEF1A1 v SP7 v RAE1	Possible contamination	/files/ENCFF605WDX/	/libraries/ENCLB544MOG/	2016-04-01T04:04:45.091640+00:00	34401965	101	/biosamples/ENCBS516AIH/	/genetic-modifications/ENCGM164OKX/	/biosample-types/cell_line_EFO_0001182/	HEK293	/labs/michael-snyder/	This construct contains an eGFP N-terminal tag to SP7 under control of a CMV promoter, introduced to expression vector pcDNA5/FRT as part of Thermo Fisher's Flp-In system. It is stably integrated at the introduced FLP recombinase target (FRT) site in the host genome.
ENCFF153HYB	2055	paired-end	released	ChIP-seq	site-specific recombination	eGFP	eGFP:47	/targets/SP7-human/	SP7	1	Identified	Localized		-	/files/ENCFF374JTH/	/libraries/ENCLB100XVY/	2016-08-01T03:26:24.308519+00:00	32860786	101	/biosamples/ENCBS387JTD/	/genetic-modifications/ENCGM164OKX/	/biosample-types/cell_line_EFO_0001182/	HEK293	/labs/michael-snyder/	This construct contains an eGFP N-terminal tag to SP7 under control of a CMV promoter, introduced to expression vector pcDNA5/FRT as part of Thermo Fisher's Flp-In system. It is stably integrated at the introduced FLP recombinase target (FRT) site in the host genome.
ENCFF928JTA	1084	paired-end	released	ChIP-seq	CRISPR	eGFP	3xFLAG:6|eGFP:8	/targets/SPDEF-human/	SPDEF	1	Identified	Localized		-	/files/ENCFF267BHP/	/libraries/ENCLB438UWO/	2018-12-18T21:30:29.876017+00:00	33131887	100	/biosamples/ENCBS939KMT/	/genetic-modifications/ENCGM607YQT/	/biosample-types/cell_line_EFO_0001203/	MCF-7	/labs/michael-snyder/	-
ENCFF867FHB	1634	paired-end	released	ChIP-seq	CRISPR	eGFP	3xFLAG:23|eGFP:28	/targets/SPDEF-human/	SPDEF|SPDEF	1	Identified	Localized		-	/files/ENCFF639HXR/	/libraries/ENCLB466MVI/	2018-12-18T21:35:09.981175+00:00	38468564	100	/biosamples/ENCBS397IRN/	/genetic-modifications/ENCGM607YQT/	/biosample-types/cell_line_EFO_0001203/	MCF-7	/labs/michael-snyder/	-
ENCFF342UTM	1906	paired-end	released	ChIP-seq	CRISPR	eGFP	eGFP:10|3xFLAG:12	/targets/SPDEF-human/	SPDEF|SPDEF|SPDEF	1	Identified	Localized		-	/files/ENCFF885GMO/	/libraries/ENCLB305DNF/	2018-12-18T21:26:09.080799+00:00	36369059	100	/biosamples/ENCBS781XRM/	/genetic-modifications/ENCGM607YQT/	/biosample-types/cell_line_EFO_0001203/	MCF-7	/labs/michael-snyder/	-
ENCFF697HNT	444	paired-end	revoked	ChIP-seq	CRISPR	eGFP	eGFP:13|3xFLAG:45	/targets/SRF-human/	COG5-Cterm|COG5-Cterm|SRF|HBP1|HBP1	3	Identified	Localized	SRF v COG5 v HBP1 v ZBTB26	Confirmed Contamination - (ENCFF697HNT, ENCFF475LRH)	/files/ENCFF548OWE/	/libraries/ENCLB790SGK/	2017-07-19T21:19:23.064316+00:00	51380837	101	/biosamples/ENCBS685TQW/	/genetic-modifications/ENCGM675KII/	/biosample-types/cell_line_EFO_0001203/	MCF-7	/labs/michael-snyder/	CRISPR was used to insert a LAP tag downstream of the SRF gene.
ENCFF499HZO	610	paired-end	released	ChIP-seq	CRISPR	eGFP	3xFLAG:9|eGFP:11	/targets/SRF-human/	SRF	1	Identified	Localized		-	/files/ENCFF324VSC/	/libraries/ENCLB975HBP/	2017-07-19T02:28:01.012382+00:00	48476404	101	/biosamples/ENCBS638SNW/	/genetic-modifications/ENCGM675KII/	/biosample-types/cell_line_EFO_0001203/	MCF-7	/labs/michael-snyder/	CRISPR was used to insert a LAP tag downstream of the SRF gene.
ENCFF475LRH	2195	paired-end	revoked	ChIP-seq	CRISPR	eGFP	3xFLAG:29|eGFP:31	/targets/SRF-human/	COG5-Cterm|HBP1|COG5-Cterm|SRF|SRF|ZBTB26|HBP1	4	Identified	Localized	SRF v COG5 v HBP1 v ZBTB26	Confirmed Contamination - (ENCFF697HNT, ENCFF475LRH)	/files/ENCFF097XHM/	/libraries/ENCLB374VBG/	2017-07-19T21:14:21.637502+00:00	45188671	101	/biosamples/ENCBS301UZJ/	/genetic-modifications/ENCGM675KII/	/biosample-types/cell_line_EFO_0001203/	MCF-7	/labs/michael-snyder/	CRISPR was used to insert a LAP tag downstream of the SRF gene.
ENCFF099UOS	62	paired-end	released	ChIP-seq	-	eGFP	eGFP:151|3xFLAG:156	/targets/TAF7-human/	TAF7|TAF7|chr5:140686001-140687001|HIST1H1C-Cterm|chr15:92181001-92182001|chr1:205722001-205723001|chr2:28711001-28712001|RAB3GAP2	1	Identified	Localized	TAF7 v HIST1H1C v RAB3GAP2	Possible contamination	/files/ENCFF790ADI/	/libraries/ENCLB350DWH/	2015-10-31T18:03:35.117460+00:00	27942865	100	/biosamples/ENCBS360JZL/	/genetic-modifications/ENCGM145FXM/	/biosample-types/cell_line_EFO_0002067/	K562	/labs/kevin-white/	This construct was made using the RPCI-11: Human Male BAC Library and contains a Localization and Affinity Purification (LAP) tag at the C-terminal of TAF7. The last 50 bases before the stop codon of TAF7 are as follows: AGGAGCAACTCAGCTCTTTGCAAGAGGAGCTAGAATCACTCCTAGAGAAG
ENCFF860YMH	704	paired-end	released	ChIP-seq	-	eGFP	eGFP:75|3xFLAG:95	/targets/TAF7-human/	TAF7|TAF7	1	Identified	Localized		-	/files/ENCFF769QGP/	/libraries/ENCLB089NIL/	2015-10-30T21:03:33.337024+00:00	27428257	100	/biosamples/ENCBS350VSG/	/genetic-modifications/ENCGM145FXM/	/biosample-types/cell_line_EFO_0002067/	K562	/labs/kevin-white/	This construct was made using the RPCI-11: Human Male BAC Library and contains a Localization and Affinity Purification (LAP) tag at the C-terminal of TAF7. The last 50 bases before the stop codon of TAF7 are as follows: AGGAGCAACTCAGCTCTTTGCAAGAGGAGCTAGAATCACTCCTAGAGAAG
ENCFF926UQW	1382	paired-end	released	ChIP-seq	-	eGFP	eGFP:155|3xFLAG:174	/targets/TAF7-human/	TAF7|TAF7	1	Identified	Localized		-	/files/ENCFF098GTH/	/libraries/ENCLB704OAE/	2015-10-31T18:05:32.040191+00:00	33534266	100	/biosamples/ENCBS115OID/	/genetic-modifications/ENCGM145FXM/	/biosample-types/cell_line_EFO_0002067/	K562	/labs/kevin-white/	This construct was made using the RPCI-11: Human Male BAC Library and contains a Localization and Affinity Purification (LAP) tag at the C-terminal of TAF7. The last 50 bases before the stop codon of TAF7 are as follows: AGGAGCAACTCAGCTCTTTGCAAGAGGAGCTAGAATCACTCCTAGAGAAG
ENCFF501TZA	355	paired-end	released	ChIP-seq	CRISPR	eGFP	eGFP:91|3xFLAG:115	/targets/TBPL1-human/	SLC2A12-Cterm|SLC2A12-Cterm|TBPL1|TBPL1	3	Identified	Localized		TBPL1 and SLC2A12 are genomic coordinate neighbors	/files/ENCFF698YSX/	/libraries/ENCLB959HGT/	2018-01-13T06:35:27.148244+00:00	26086339	101	/biosamples/ENCBS348YOL/	/genetic-modifications/ENCGM456GLN/	/biosample-types/cell_line_EFO_0002067/	K562	/labs/michael-snyder/	CRISPR was used to insert a LAP tag downstream of the tagging gene.
ENCFF413TFC	361	paired-end	released	ChIP-seq	CRISPR	eGFP	eGFP:184|3xFLAG:310	/targets/TBPL1-human/	SLC2A12-Cterm|TBPL1|SLC2A12-Cterm|TBPL1|chr4:32777001-32778001|C12orf75	2	Identified	Localized	SLC2A12/TBPL1 v C12orf75	TBPL1 and SLC2A12 are genomic coordinate neighbors	/files/ENCFF598ORO/	/libraries/ENCLB986VYO/	2018-01-13T06:38:38.708493+00:00	40413949	101	/biosamples/ENCBS290QFU/	/genetic-modifications/ENCGM456GLN/	/biosample-types/cell_line_EFO_0002067/	K562	/labs/michael-snyder/	CRISPR was used to insert a LAP tag downstream of the tagging gene.
ENCFF874IUH	765	paired-end	released	ChIP-seq	CRISPR	eGFP	eGFP:64|3xFLAG:130	/targets/TBX18-human/	TBX18|HOMEZ|NOLC1|ANKRD54|TBX18|RBL1	1	Identified	Localized	TBX18 v HOMEZ v NOLC1 v ANKRD54 v RBL1 v HOXA13 v RPLP0	Hox contamination; Possible contamination	/files/ENCFF593SIA/	/libraries/ENCLB947RXL/	2018-12-21T23:58:29.855608+00:00	39676352	100	/biosamples/ENCBS295NOZ/	/genetic-modifications/ENCGM143AJD/	/biosample-types/cell_line_EFO_0002067/	K562	/labs/michael-snyder/	-
ENCFF995DOZ	976	paired-end	released	ChIP-seq	CRISPR	eGFP	eGFP:142|3xFLAG:245	/targets/TBX18-human/	TBX18|HOXA13|TBX18|chr20:50648001-50649001|chr17:43095001-43096001|HOXA13|RPLP0	1	Identified	Localized	TBX18 v HOMEZ v NOLC1 v ANKRD54 v RBL1 v HOXA13 v RPLP0	Possible contamination	/files/ENCFF438QBQ/	/libraries/ENCLB956MBN/	2018-12-22T00:02:12.001152+00:00	40652526	100	/biosamples/ENCBS828ZSJ/	/genetic-modifications/ENCGM143AJD/	/biosample-types/cell_line_EFO_0002067/	K562	/labs/michael-snyder/	-
ENCFF488HFP	1923	paired-end	released	ChIP-seq	CRISPR	eGFP	eGFP:117|3xFLAG:165	/targets/TBX18-human/	TBX18|TBX18	1	Identified	Localized		-	/files/ENCFF912HCR/	/libraries/ENCLB611DYS/	2018-12-20T23:24:28.635347+00:00	47370764	100	/biosamples/ENCBS197NYS/	/genetic-modifications/ENCGM143AJD/	/biosample-types/cell_line_EFO_0002067/	K562	/labs/michael-snyder/	-
ENCFF955UXW	930	paired-end	revoked	ChIP-seq	CRISPR	eGFP	eGFP:31|3xFLAG:35	/targets/TCF15-human/	TCF15	1	Identified	Localized		Potential Rescue	/files/ENCFF093ADO/	/libraries/ENCLB297VBH/	2018-12-22T03:20:20.144808+00:00	37100046	100	/biosamples/ENCBS176MCM/	/genetic-modifications/ENCGM683TOT/	/biosample-types/cell_line_EFO_0002067/	K562	/labs/michael-snyder/	-
ENCFF585DKE	957	paired-end	revoked	ChIP-seq	CRISPR	eGFP	eGFP:37|3xFLAG:45	/targets/TCF15-human/	TCF15|TCF15|MTF1	1	Identified	Localized	TCF15 v MTF1	Confirmed possible contamination	/files/ENCFF796XMP/	/libraries/ENCLB431VNS/	2018-12-22T03:17:03.423051+00:00	32966712	100	/biosamples/ENCBS177MVV/	/genetic-modifications/ENCGM683TOT/	/biosample-types/cell_line_EFO_0002067/	K562	/labs/michael-snyder/	-
ENCFF601OII	1711	paired-end	released	ChIP-seq	CRISPR	eGFP	3xFLAG:19|eGFP:20	/targets/TCF15-human/	TCF15|TCF15	1	Identified	Localized		-	/files/ENCFF544PEW/	/libraries/ENCLB538ERS/	2018-12-21T02:09:21.445277+00:00	36090627	100	/biosamples/ENCBS942JTM/	/genetic-modifications/ENCGM683TOT/	/biosample-types/cell_line_EFO_0002067/	K562	/labs/michael-snyder/	-
ENCFF066EKP	391	paired-end	released	ChIP-seq	CRISPR	eGFP	eGFP:31|3xFLAG:44	/targets/TCFL5-human/	COL9A3-Cterm|TCFL5|AFAP1	2	Identified	Localized	COL9A/TCFL5 v AFAP1	Possible contamination; COL9A3 and TCFL5 are genomic coordinate neighbors	/files/ENCFF333PNA/	/libraries/ENCLB468YUD/	2020-10-09T04:53:03.670442+00:00	39627708	100	/biosamples/ENCBS581VXF/	/genetic-modifications/ENCGM279LSJ/	/biosample-types/cell_line_EFO_0002067/	K562	/labs/michael-snyder/	-
ENCFF515TVK	1733	paired-end	released	ChIP-seq	CRISPR	eGFP	eGFP:7|3xFLAG:16	/targets/TCFL5-human/		0	Identified	Unlocalized		Low tags mapped to eGFP	/files/ENCFF778VLX/	/libraries/ENCLB533TDL/	2018-12-21T03:06:11.430170+00:00	40787671	100	/biosamples/ENCBS924IKF/	/genetic-modifications/ENCGM279LSJ/	/biosample-types/cell_line_EFO_0002067/	K562	/labs/michael-snyder/	-
ENCFF973LJD	2206	paired-end	released	ChIP-seq	CRISPR	eGFP	eGFP:47|3xFLAG:84	/targets/TCFL5-human/	COL9A3-Cterm|TCFL5|COL9A3-Cterm|TCFL5	2	Identified	Localized		COL9A3 and TCFL5 are genomic coordinate neighbors	/files/ENCFF697VYD/	/libraries/ENCLB847KOP/	2020-10-09T04:55:57.005489+00:00	41372576	100	/biosamples/ENCBS743OTT/	/genetic-modifications/ENCGM279LSJ/	/biosample-types/cell_line_EFO_0002067/	K562	/labs/michael-snyder/	-
ENCFF684LRO	328	paired-end	released	ChIP-seq	CRISPR	eGFP	eGFP:69|3xFLAG:104	/targets/TEAD1-human/	chr13:27075001-27076001	0	Identified	Unlocalized	TEAD1 v chr2:157290001-157290964 v chr3:128132001-128133001	Possible mislocalization	/files/ENCFF695RRW/	/libraries/ENCLB600IEJ/	2018-01-13T05:55:22.937941+00:00	42564941	101	/biosamples/ENCBS844RVR/	/genetic-modifications/ENCGM584GQK/	/biosample-types/cell_line_EFO_0002067/	K562	/labs/michael-snyder/	CRISPR was used to insert a LAP tag downstream of the tagging gene.
ENCFF480VTB	386	paired-end	released	ChIP-seq	CRISPR	eGFP	eGFP:44|3xFLAG:65	/targets/TEAD1-human/	chr2:157290001-157290964|chr3:128132001-128133001|TEAD1|TEAD1	3	Identified	Localized	TEAD1 v chr2:157290001-157290964 v chr3:128132001-128133001	Possible mislocalization	/files/ENCFF658OOQ/	/libraries/ENCLB090DRZ/	2018-01-13T00:11:27.847076+00:00	40104769	101	/biosamples/ENCBS456FWN/	/genetic-modifications/ENCGM584GQK/	/biosample-types/cell_line_EFO_0002067/	K562	/labs/michael-snyder/	CRISPR was used to insert a LAP tag downstream of the tagging gene.
ENCFF773CXD	2127	paired-end	released	ChIP-seq	CRISPR	eGFP	eGFP:46|3xFLAG:74	/targets/TEAD1-human/	chr2:157290001-157290964|TEAD1|chr13:27075001-27076001|TEAD1	2	Identified	Localized	TEAD1 v chr2:157290001-157290964 v chr3:128132001-128133001	Possible mislocalization	/files/ENCFF193NQS/	/libraries/ENCLB659PNH/	2018-01-13T05:51:47.248952+00:00	36651837	101	/biosamples/ENCBS315QLJ/	/genetic-modifications/ENCGM584GQK/	/biosample-types/cell_line_EFO_0002067/	K562	/labs/michael-snyder/	CRISPR was used to insert a LAP tag downstream of the tagging gene.
ENCFF734FMS	177	paired-end	released	ChIP-seq	-	eGFP	eGFP:139|3xFLAG:197	/targets/TEAD2-human/	CD37-Cterm|TEAD2|CD37-Cterm|TEAD2	2	Identified	Localized		TEAD2 and CD37 are genomic coordinate neighbors	/files/ENCFF335SYB/	/libraries/ENCLB385HFC/	2015-10-31T18:35:52.915544+00:00	28929291	100	/biosamples/ENCBS528ZIT/	/genetic-modifications/ENCGM966BSY/	/biosample-types/cell_line_EFO_0002067/	K562	/labs/kevin-white/	This construct was made using the RPCI-11: Human Male BAC Library and contains a Localization and Affinity Purification (LAP) tag at the C-terminal of TEAD2. The last 50 bases before the stop codon of TEAD2 are as follows: CCACCAGCGAGCGTGGGGCCCAGCATCACATTTACCGCCTGGTCAGGGAC
ENCFF677HXI	587	paired-end	released	ChIP-seq	-	eGFP	eGFP:117|3xFLAG:172	/targets/TEAD2-human/	CD37-Cterm|TEAD2|CD37-Cterm|TEAD2	2	Identified	Localized		TEAD2 and CD37 are genomic coordinate neighbors	/files/ENCFF442MPQ/	/libraries/ENCLB047LXS/	2015-10-31T18:38:04.445099+00:00	29695792	100	/biosamples/ENCBS723GLY/	/genetic-modifications/ENCGM966BSY/	/biosample-types/cell_line_EFO_0002067/	K562	/labs/kevin-white/	This construct was made using the RPCI-11: Human Male BAC Library and contains a Localization and Affinity Purification (LAP) tag at the C-terminal of TEAD2. The last 50 bases before the stop codon of TEAD2 are as follows: CCACCAGCGAGCGTGGGGCCCAGCATCACATTTACCGCCTGGTCAGGGAC
ENCFF717YHU	1402	paired-end	released	ChIP-seq	-	eGFP	eGFP:52|3xFLAG:108	/targets/TEAD2-human/	chr4:105964001-105965001|chr10:47059001-47060001|CD37-Cterm|CD37-Cterm|TEAD2|TEAD2	5	Identified	Localized		Possible contamination; TEAD2 and CD37 are genomic coordinate neighbors	/files/ENCFF031XFH/	/libraries/ENCLB663ULD/	2015-10-30T21:38:47.474731+00:00	19604630	100	/biosamples/ENCBS661EXX/	/genetic-modifications/ENCGM966BSY/	/biosample-types/cell_line_EFO_0002067/	K562	/labs/kevin-white/	This construct was made using the RPCI-11: Human Male BAC Library and contains a Localization and Affinity Purification (LAP) tag at the C-terminal of TEAD2. The last 50 bases before the stop codon of TEAD2 are as follows: CCACCAGCGAGCGTGGGGCCCAGCATCACATTTACCGCCTGGTCAGGGAC
ENCFF406LEN	1068	paired-end	released	ChIP-seq	CRISPR	eGFP	eGFP:11|3xFLAG:17	/targets/TFAP2B-human/	TFAP2B|TFAP2B	1	Identified	Localized		-	/files/ENCFF945QEI/	/libraries/ENCLB702EEE/	2018-12-18T20:27:38.375092+00:00	36141553	100	/biosamples/ENCBS485VAI/	/genetic-modifications/ENCGM588NYJ/	/biosample-types/cell_line_EFO_0003072/	SK-N-SH	/labs/michael-snyder/	-
ENCFF636PUJ	1052	paired-end	revoked	ChIP-seq	CRISPR	eGFP	3xFLAG:182|eGFP:214	/targets/TFAP2C-human/	HOXA13|HOXA13|NR4A2|MSC|EHF	0	Identified	Unlocalized	TFAP2C v HOXA13 v HOXB13 v NR4A2 v MSC v EHF v MSC	Confirmed Contamination - (ENCFF636PUJ, ENCFF541MER)	/files/ENCFF051AZI/	/libraries/ENCLB447HWU/	2019-01-08T05:10:04.462469+00:00	37322630	100	/biosamples/ENCBS657BUY/	/genetic-modifications/ENCGM563JMN/	/biosample-types/cell_line_EFO_0001203/	MCF-7	/labs/michael-snyder/	-
ENCFF541MER	1901	paired-end	revoked	ChIP-seq	CRISPR	eGFP	3xFLAG:196|eGFP:223	/targets/TFAP2C-human/	MSC|HOXA13|MSC|HOXA13|TFAP2C	5	Identified	Localized	TFAP2C v HOXA13 v HOXB13 v NR4A2 v MSC v EHF v MSC	Confirmed Contamination - (ENCFF636PUJ, ENCFF541MER)	/files/ENCFF736RDG/	/libraries/ENCLB239YSP/	2019-01-08T05:06:03.741358+00:00	39148068	100	/biosamples/ENCBS581QOO/	/genetic-modifications/ENCGM563JMN/	/biosample-types/cell_line_EFO_0001203/	MCF-7	/labs/michael-snyder/	-
ENCFF202QWH	266	paired-end	released	ChIP-seq	CRISPR	eGFP	3xFLAG:27|eGFP:32	/targets/TFCP2-human/	TFCP2	1	Identified	Localized		-	/files/ENCFF910JJV/	/libraries/ENCLB952BZD/	2018-01-13T07:35:54.894877+00:00	13003032	151	/biosamples/ENCBS421QQY/	/genetic-modifications/ENCGM904PSC/	/biosample-types/cell_line_EFO_0002067/	K562	/labs/michael-snyder/	CRISPR was used to insert a LAP tag downstream of the tagging gene.
ENCFF810WZH	2167	paired-end	released	ChIP-seq	CRISPR	eGFP	eGFP:34|3xFLAG:59	/targets/TFCP2-human/	TFCP2|TRIM41-Promoter|ERF	1	Identified	Localized	TFCP2 v TRIM41 v ERF	Possible contamination	/files/ENCFF836ZWG/	/libraries/ENCLB952BZD/	2018-01-13T07:33:25.956631+00:00	29121556	101	/biosamples/ENCBS421QQY/	/genetic-modifications/ENCGM904PSC/	/biosample-types/cell_line_EFO_0002067/	K562	/labs/michael-snyder/	CRISPR was used to insert a LAP tag downstream of the tagging gene.
ENCFF797AKQ	2203	paired-end	released	ChIP-seq	CRISPR	eGFP	3xFLAG:21|eGFP:28	/targets/TFCP2-human/	TFCP2	1	Identified	Localized		-	/files/ENCFF036SCX/	/libraries/ENCLB903SLN/	2018-01-13T07:40:23.824780+00:00	10977813	151	/biosamples/ENCBS392QKT/	/genetic-modifications/ENCGM904PSC/	/biosample-types/cell_line_EFO_0002067/	K562	/labs/michael-snyder/	CRISPR was used to insert a LAP tag downstream of the tagging gene.
ENCFF436KKW	2343	paired-end	released	ChIP-seq	CRISPR	eGFP	eGFP:56|3xFLAG:59	/targets/TFCP2-human/	TFCP2|TFCP2|ERF	1	Identified	Localized	TFCP2 v TRIM41 v ERF	Possible contamination	/files/ENCFF965WGH/	/libraries/ENCLB903SLN/	2018-01-13T07:38:10.332853+00:00	26056316	101	/biosamples/ENCBS392QKT/	/genetic-modifications/ENCGM904PSC/	/biosample-types/cell_line_EFO_0002067/	K562	/labs/michael-snyder/	CRISPR was used to insert a LAP tag downstream of the tagging gene.
ENCFF454PLN	276	paired-end	released	ChIP-seq	CRISPR	eGFP	eGFP:18|3xFLAG:21	/targets/TFE3-human/	ERF	0	Identified	Unlocalized		Low tags mapped to eGFP	/files/ENCFF764QDO/	/libraries/ENCLB866YUD/	2018-01-13T07:20:04.524059+00:00	31769344	151	/biosamples/ENCBS430IWD/	/genetic-modifications/ENCGM778EYB/	/biosample-types/cell_line_EFO_0002067/	K562	/labs/michael-snyder/	CRISPR was used to insert a LAP tag downstream of the tagging gene.
ENCFF427KAL	2164	paired-end	released	ChIP-seq	CRISPR	eGFP	3xFLAG:5|eGFP:7	/targets/TFE3-human/	chr12:119243001-119244001	0	Identified	Unlocalized		Possible mislocalization; Sequence Less than 20M reads	/files/ENCFF188XXV/	/libraries/ENCLB742LPY/	2018-01-13T07:18:11.633028+00:00	7190673	101	/biosamples/ENCBS969XBW/	/genetic-modifications/ENCGM778EYB/	/biosample-types/cell_line_EFO_0002067/	K562	/labs/michael-snyder/	CRISPR was used to insert a LAP tag downstream of the tagging gene.
ENCFF800DSL	2169	paired-end	released	ChIP-seq	CRISPR	eGFP	eGFP:40|3xFLAG:59	/targets/TFE3-human/	chr14:77112001-77113001|TFE3|TFE3	2	Identified	Localized		Possible contamination	/files/ENCFF566RGK/	/libraries/ENCLB742LPY/	2018-01-13T07:14:42.464890+00:00	32068687	151	/biosamples/ENCBS969XBW/	/genetic-modifications/ENCGM778EYB/	/biosample-types/cell_line_EFO_0002067/	K562	/labs/michael-snyder/	CRISPR was used to insert a LAP tag downstream of the tagging gene.
ENCFF911RBJ	2332	paired-end	released	ChIP-seq	CRISPR	eGFP	eGFP:4|3xFLAG:4	/targets/TFE3-human/		0	Identified	Unlocalized		Sequence Less than 20M reads	/files/ENCFF059MKU/	/libraries/ENCLB866YUD/	2018-01-13T07:23:03.433123+00:00	7628372	101	/biosamples/ENCBS430IWD/	/genetic-modifications/ENCGM778EYB/	/biosample-types/cell_line_EFO_0002067/	K562	/labs/michael-snyder/	CRISPR was used to insert a LAP tag downstream of the tagging gene.
ENCFF169EUL	313	paired-end	released	ChIP-seq	CRISPR	eGFP	eGFP:4|3xFLAG:17	/targets/TOX2-human/		0	Identified	Unlocalized		Low tags mapped to eGFP	/files/ENCFF871NRK/	/libraries/ENCLB423WTK/	2018-01-13T06:11:06.364788+00:00	38477500	101	/biosamples/ENCBS996JXR/	/genetic-modifications/ENCGM485KZT/	/biosample-types/cell_line_EFO_0003072/	SK-N-SH	/labs/michael-snyder/	CRISPR was used to insert a LAP tag downstream of the tagging gene.
ENCFF134ZHE	2121	paired-end	released	ChIP-seq	CRISPR	eGFP	3xFLAG:15|eGFP:18	/targets/TOX2-human/		0	Identified	Unlocalized		Low tags mapped to eGFP	/files/ENCFF378FJF/	/libraries/ENCLB563XZP/	2018-01-13T01:44:08.638897+00:00	40410024	101	/biosamples/ENCBS805KSW/	/genetic-modifications/ENCGM485KZT/	/biosample-types/cell_line_EFO_0003072/	SK-N-SH	/labs/michael-snyder/	CRISPR was used to insert a LAP tag downstream of the tagging gene.
ENCFF662SHE	2291	paired-end	released	ChIP-seq	CRISPR	eGFP	eGFP:19|3xFLAG:23	/targets/TOX2-human/	TOX2	1	Identified	Localized		-	/files/ENCFF368OJN/	/libraries/ENCLB963NFG/	2018-01-13T06:14:42.776486+00:00	43685746	101	/biosamples/ENCBS462YCT/	/genetic-modifications/ENCGM485KZT/	/biosample-types/cell_line_EFO_0003072/	SK-N-SH	/labs/michael-snyder/	CRISPR was used to insert a LAP tag downstream of the tagging gene.
ENCFF493SOQ	54	paired-end	released	ChIP-seq	-	eGFP	eGFP:266|3xFLAG:291	/targets/TSC22D4-human/	ZNF446|ZNF446|ZNF8	0	Identified	Unlocalized	TSC22D4 v ZNF446 v HIST1H1C v ZNF8 v ZSCAN22 v FANCI	Suspected Mislabeling - (ENCFF493SOQ, ENCFF284BOO, ENCFF703OVM) shared ENCGM	/files/ENCFF398EAS/	/libraries/ENCLB483YWT/	2015-10-31T18:40:01.716655+00:00	24641575	100	/biosamples/ENCBS528FGG/	/genetic-modifications/ENCGM665ZUJ/	/biosample-types/cell_line_EFO_0002067/	K562	/labs/kevin-white/	This construct was made using the CHORI-17: Hydatidiform Mole (Homo sapiens) BAC Library and contains a Localization and Affinity Purification (LAP) tag at the C-terminal of TSC22D4. The last 50 bases before the stop codon of TSC22D4 are as follows: CCTCGGGGGTCCCACGGCTTGGGCCCCCTGCGCCCAATGGGCCCTCCGTC
ENCFF284BOO	158	paired-end	released	ChIP-seq	-	eGFP	eGFP:411|3xFLAG:496	/targets/TSC22D4-human/	ZNF446|ZNF446|HIST1H1C-Cterm	0	Identified	Unlocalized	TSC22D4 v ZNF446 v HIST1H1C v ZNF8 v ZSCAN22 v FANCI	Suspected Mislabeling - (ENCFF493SOQ, ENCFF284BOO, ENCFF703OVM) shared ENCGM	/files/ENCFF014DOG/	/libraries/ENCLB021WRW/	2015-10-31T18:42:07.186623+00:00	45131102	100	/biosamples/ENCBS340PVD/	/genetic-modifications/ENCGM665ZUJ/	/biosample-types/cell_line_EFO_0002067/	K562	/labs/kevin-white/	This construct was made using the CHORI-17: Hydatidiform Mole (Homo sapiens) BAC Library and contains a Localization and Affinity Purification (LAP) tag at the C-terminal of TSC22D4. The last 50 bases before the stop codon of TSC22D4 are as follows: CCTCGGGGGTCCCACGGCTTGGGCCCCCTGCGCCCAATGGGCCCTCCGTC
ENCFF703OVM	179	paired-end	released	ChIP-seq	-	eGFP	eGFP:169|3xFLAG:289	/targets/TSC22D4-human/	ZNF446|ZNF446|HIST1H1C|ZSCAN22|FANCI	0	Identified	Unlocalized	TSC22D4 v ZNF446 v HIST1H1C v ZNF8 v ZSCAN22 v FANCI	Suspected Mislabeling - (ENCFF493SOQ, ENCFF284BOO, ENCFF703OVM) shared ENCGM; Sequence Less than 20M reads	/files/ENCFF898SRJ/	/libraries/ENCLB977LNM/	2015-10-30T21:40:30.766957+00:00	19451000	100	/biosamples/ENCBS587AHU/	/genetic-modifications/ENCGM665ZUJ/	/biosample-types/cell_line_EFO_0002067/	K562	/labs/kevin-white/	This construct was made using the CHORI-17: Hydatidiform Mole (Homo sapiens) BAC Library and contains a Localization and Affinity Purification (LAP) tag at the C-terminal of TSC22D4. The last 50 bases before the stop codon of TSC22D4 are as follows: CCTCGGGGGTCCCACGGCTTGGGCCCCCTGCGCCCAATGGGCCCTCCGTC
ENCFF945NKO	785	paired-end	released	ChIP-seq	site-specific recombination	eGFP	3xFLAG:1|eGFP:103	/targets/TSHZ1-human/	TSHZ1	1	Identified	Localized		-	/files/ENCFF282WYC/	/libraries/ENCLB443YBZ/	2016-04-01T04:09:59.236142+00:00	35725778	101	/biosamples/ENCBS429FXL/	/genetic-modifications/ENCGM635NRF/	/biosample-types/cell_line_EFO_0001182/	HEK293	/labs/michael-snyder/	This construct contains an eGFP N-terminal tag to TSHZ1 under control of a CMV promoter, introduced to expression vector pcDNA5/FRT as part of Thermo Fisher's Flp-In system. It is stably integrated at the introduced FLP recombinase target (FRT) site in the host genome.
ENCFF147LKM	1592	paired-end	released	ChIP-seq	site-specific recombination	eGFP	3xFLAG:3|eGFP:44	/targets/TSHZ1-human/	TSHZ2	0	Identified	Unlocalized	Check seq TSHZ1 v TSHZ2	Sequence similarity mis-hit?	/files/ENCFF319KBV/	/libraries/ENCLB733OPG/	2016-04-01T04:12:17.266782+00:00	29257014	101	/biosamples/ENCBS351LOZ/	/genetic-modifications/ENCGM635NRF/	/biosample-types/cell_line_EFO_0001182/	HEK293	/labs/michael-snyder/	This construct contains an eGFP N-terminal tag to TSHZ1 under control of a CMV promoter, introduced to expression vector pcDNA5/FRT as part of Thermo Fisher's Flp-In system. It is stably integrated at the introduced FLP recombinase target (FRT) site in the host genome.
ENCFF227ELI	1810	paired-end	released	ChIP-seq	CRISPR	eGFP	eGFP:65|3xFLAG:128	/targets/TSHZ1-human/	TSHZ1|TSHZ1|chr1:61537001-61538001	1	Identified	Localized		Possible contamination	/files/ENCFF072XUD/	/libraries/ENCLB720PVH/	2018-12-22T01:36:23.384301+00:00	37221930	100	/biosamples/ENCBS220ERL/	/genetic-modifications/ENCGM904UWA/	/biosample-types/cell_line_EFO_0002067/	K562	/labs/michael-snyder/	-
ENCFF085FHC	1879	paired-end	released	ChIP-seq	CRISPR	eGFP	eGFP:80|3xFLAG:95	/targets/TSHZ1-human/	TSHZ1|TSHZ1	1	Identified	Localized		-	/files/ENCFF963VAX/	/libraries/ENCLB933NEE/	2018-12-22T01:40:05.323994+00:00	45685257	100	/biosamples/ENCBS610XIC/	/genetic-modifications/ENCGM904UWA/	/biosample-types/cell_line_EFO_0002067/	K562	/labs/michael-snyder/	-
ENCFF348FMK	1937	paired-end	released	ChIP-seq	CRISPR	eGFP	eGFP:53|3xFLAG:116	/targets/TSHZ1-human/	TSHZ1|TSHZ1	1	Identified	Localized		-	/files/ENCFF834PYG/	/libraries/ENCLB902VXZ/	2018-12-21T00:14:54.496680+00:00	46063593	100	/biosamples/ENCBS626IAB/	/genetic-modifications/ENCGM904UWA/	/biosample-types/cell_line_EFO_0002067/	K562	/labs/michael-snyder/	-
ENCFF853QMD	782	paired-end	released	ChIP-seq	CRISPR	eGFP	eGFP:5135|3xFLAG:5461	/targets/TSHZ2-human/	HOXA13|HOXA13|HOXB13|HOXB13|HOXB5|HOXB5|EHF|EHF|FOXF2|FOXS1|chr17:70031001-70032001|CEP350-Promoter|FOXS1|chr10:81812001-81813001|chr6:33845001-33846001|chr5:78654001-78655001|chr13:53707001-53708001|chr3:177895001-177896001|chr20:6646001-6647001|FOXS1-Cterm|chr9:83428001-83429001|chr18:51549001-51550001|HOXA13|HOXA13|FOXF2	0	Identified	Unlocalized	TSHZ2 v HOXA13 v HOXB13 v HOXB5 v EHF v FOXF2 v FOXS1 v CEP350 v BNC2	Hox Contamination; Suspected Contamination - (ENCFF853QMD, ENCFF077JQK, ENCFF423VHT)	/files/ENCFF705WXI/	/libraries/ENCLB383ZDI/	2018-12-22T08:30:34.940151+00:00	37434995	100	/biosamples/ENCBS657ZAZ/	/genetic-modifications/ENCGM733YIG/	/biosample-types/cell_line_EFO_0003072/	SK-N-SH	/labs/michael-snyder/	-
ENCFF077JQK	1188	paired-end	released	ChIP-seq	CRISPR	eGFP	eGFP:69|3xFLAG:104	/targets/TSHZ2-human/	HOXB5|HOXA13|EHF	0	Identified	Unlocalized	TSHZ2 v HOXA13 v HOXB13 v HOXB5 v EHF v FOXF2 v FOXS1 v CEP350 v BNC2	Hox Contamination; Suspected Contamination - (ENCFF853QMD, ENCFF077JQK, ENCFF423VHT)	/files/ENCFF259GGM/	/libraries/ENCLB462AKC/	2018-12-21T04:07:39.239680+00:00	37351357	100	/biosamples/ENCBS065XPO/	/genetic-modifications/ENCGM733YIG/	/biosample-types/cell_line_EFO_0003072/	SK-N-SH	/labs/michael-snyder/	-
ENCFF423VHT	1720	paired-end	released	ChIP-seq	CRISPR	eGFP	eGFP:13073|3xFLAG:14281	/targets/TSHZ2-human/	HOXB5|HOXB13|HOXB5|HOXB13|EHF|EHF|HOXA13|HOXA13|FOXS1|FOXS1|FOXF2|FOXF2|FOXS1-Cterm|BNC2|chr10:26635001-26636001|chr2:8101001-8102001|chr2:193398001-193399001|chr3:463001-464001|chr16:76922001-76923001|chr6:50269001-50270001|chr10:59919001-59920001|chr11:130359001-130360001|chr3:29195001-29196001|chr8:65875001-65876001|chr6:158719001-158720001|chr2:33141001-33142001|chr2:36428001-36429001|chr14:7…	0	Identified	Unlocalized	TSHZ2 v HOXA13 v HOXB13 v HOXB5 v EHF v FOXF2 v FOXS1 v CEP350 v BNC2	Hox Contamination; Suspected Contamination - (ENCFF853QMD, ENCFF077JQK, ENCFF423VHT)	/files/ENCFF858RQN/	/libraries/ENCLB752BUU/	2018-12-22T08:34:37.091861+00:00	37023208	100	/biosamples/ENCBS743KWD/	/genetic-modifications/ENCGM733YIG/	/biosample-types/cell_line_EFO_0003072/	SK-N-SH	/labs/michael-snyder/	-
ENCFF999JFC	979	paired-end	released	ChIP-seq	site-specific recombination	eGFP	eGFP:67	/targets/WT1-human/		0	Identified	Unlocalized		Unexplained failure to localize - possible insertion to blacklisted region	/files/ENCFF179CUG/	/libraries/ENCLB441RRJ/	2016-04-01T04:14:09.054217+00:00	23625845	101	/biosamples/ENCBS927FFT/	/genetic-modifications/ENCGM672ZHA/	/biosample-types/cell_line_EFO_0001182/	HEK293	/labs/michael-snyder/	This construct contains an eGFP N-terminal tag to WT1, synthesized by Life Technologies (using the sequence identified by ENST00000332351), under control of a CMV promoter, introduced to expression vector pcDNA5/FRT as part of Thermo Fisher's Flp-In system. It is stably integrated at the introduced FLP recombinase target (FRT) site in the host genome.
ENCFF053VVJ	1529	paired-end	released	ChIP-seq	site-specific recombination	eGFP	eGFP:112	/targets/WT1-human/		0	Identified	Unlocalized		Unexplained failure to localize - possible insertion to blacklisted region	/files/ENCFF474NQE/	/libraries/ENCLB320JQH/	2016-04-01T04:16:36.836161+00:00	37081242	101	/biosamples/ENCBS740TWL/	/genetic-modifications/ENCGM672ZHA/	/biosample-types/cell_line_EFO_0001182/	HEK293	/labs/michael-snyder/	This construct contains an eGFP N-terminal tag to WT1, synthesized by Life Technologies (using the sequence identified by ENST00000332351), under control of a CMV promoter, introduced to expression vector pcDNA5/FRT as part of Thermo Fisher's Flp-In system. It is stably integrated at the introduced FLP recombinase target (FRT) site in the host genome.
ENCFF158KLD	293	paired-end	released	ChIP-seq	site-specific recombination	eGFP	3xFLAG:1|eGFP:85	/targets/YY1-human/	YY1	1	Identified	Localized		-	/files/ENCFF933FSS/	/libraries/ENCLB507TBI/	2017-12-05T01:22:12.195217+00:00	53781109	101	/biosamples/ENCBS884IXW/	/genetic-modifications/ENCGM995ZCM/	/biosample-types/cell_line_EFO_0001182/	HEK293	/labs/michael-snyder/	This construct contains an eGFP N-terminal tag to YY1 under control of a CMV promoter, introduced to expression vector pcDNA5/FRT as part of Thermo Fisher's Flp-In system. It is stably integrated at the introduced FLP recombinase target (FRT) site in the host genome.
ENCFF561ORG	1004	paired-end	released	ChIP-seq	site-specific recombination	eGFP	eGFP:133	/targets/YY1-human/	YY1|chr1:16448001-16449001	1	Identified	Localized		Possible contamination	/files/ENCFF855LGC/	/libraries/ENCLB867JXP/	2016-04-01T04:19:46.456506+00:00	42875921	101	/biosamples/ENCBS082ZRX/	/genetic-modifications/ENCGM995ZCM/	/biosample-types/cell_line_EFO_0001182/	HEK293	/labs/michael-snyder/	This construct contains an eGFP N-terminal tag to YY1 under control of a CMV promoter, introduced to expression vector pcDNA5/FRT as part of Thermo Fisher's Flp-In system. It is stably integrated at the introduced FLP recombinase target (FRT) site in the host genome.
ENCFF237ACY	862	paired-end	released	ChIP-seq	site-specific recombination	eGFP	3xFLAG:16|eGFP:244	/targets/YY2-human/	YY2|MBTPS2|IKBKB	1	Identified	Localized	Check seq IKBKB v YY2 v MBTPS2	Possible contamination; YY2 and MBTPS2 are genomic coordinate neighbors	/files/ENCFF258AHN/	/libraries/ENCLB633LUB/	2016-11-18T21:43:24.948190+00:00	38895927	101	/biosamples/ENCBS957THJ/	/genetic-modifications/ENCGM889XNB/	/biosample-types/cell_line_EFO_0001182/	HEK293	/labs/michael-snyder/	This construct contains an eGFP N-terminal tag to YY2 under control of a CMV promoter, introduced to expression vector pcDNA5/FRT as part of Thermo Fisher's Flp-In system. It is stably integrated at the introduced FLP recombinase target (FRT) site in the host genome.
ENCFF268FKS	1409	paired-end	released	ChIP-seq	site-specific recombination	eGFP	3xFLAG:1|eGFP:202	/targets/YY2-human/	YY2|MBTPS2	1	Identified	Localized		YY2 and MBTPS2 are genomic coordinate neighbors	/files/ENCFF011RLG/	/libraries/ENCLB956ALA/	2016-11-18T21:39:10.790331+00:00	33790249	101	/biosamples/ENCBS828IPH/	/genetic-modifications/ENCGM889XNB/	/biosample-types/cell_line_EFO_0001182/	HEK293	/labs/michael-snyder/	This construct contains an eGFP N-terminal tag to YY2 under control of a CMV promoter, introduced to expression vector pcDNA5/FRT as part of Thermo Fisher's Flp-In system. It is stably integrated at the introduced FLP recombinase target (FRT) site in the host genome.
ENCFF707MCD	1030	paired-end	released	ChIP-seq	site-specific recombination	eGFP	eGFP:60	/targets/ZBTB1-human/	ZBTB1	1	Identified	Localized		-	/files/ENCFF132YCG/	/libraries/ENCLB716AGX/	2016-04-01T04:24:17.702348+00:00	27787914	101	/biosamples/ENCBS255RNI/	/genetic-modifications/ENCGM320QLE/	/biosample-types/cell_line_EFO_0001182/	HEK293	/labs/michael-snyder/	This construct contains an eGFP N-terminal tag to ZBTB1 under control of a CMV promoter, introduced to expression vector pcDNA5/FRT as part of Thermo Fisher's Flp-In system. It is stably integrated at the introduced FLP recombinase target (FRT) site in the host genome.
ENCFF794JUL	1448	paired-end	released	ChIP-seq	site-specific recombination	eGFP	eGFP:17	/targets/ZBTB1-human/	ZBTB1	1	Identified	Localized		-	/files/ENCFF674OUR/	/libraries/ENCLB045CDZ/	2016-08-24T04:46:43.202093+00:00	35203165	101	/biosamples/ENCBS221WVG/	/genetic-modifications/ENCGM320QLE/	/biosample-types/cell_line_EFO_0001182/	HEK293	/labs/michael-snyder/	This construct contains an eGFP N-terminal tag to ZBTB1 under control of a CMV promoter, introduced to expression vector pcDNA5/FRT as part of Thermo Fisher's Flp-In system. It is stably integrated at the introduced FLP recombinase target (FRT) site in the host genome.
ENCFF022TFF	1531	paired-end	released	ChIP-seq	site-specific recombination	eGFP	RANDOM_SEQ_500:1|eGFP:47	/targets/ZBTB1-human/	ZBTB1|AASS	1	Identified	Localized		AASS localization of RANDOM_SEQ_500 sequence is likely an artifact	/files/ENCFF960UFT/	/libraries/ENCLB055XCX/	2016-04-01T04:22:14.033255+00:00	26415399	101	/biosamples/ENCBS221WVG/	/genetic-modifications/ENCGM320QLE/	/biosample-types/cell_line_EFO_0001182/	HEK293	/labs/michael-snyder/	This construct contains an eGFP N-terminal tag to ZBTB1 under control of a CMV promoter, introduced to expression vector pcDNA5/FRT as part of Thermo Fisher's Flp-In system. It is stably integrated at the introduced FLP recombinase target (FRT) site in the host genome.
ENCFF456XDQ	823	paired-end	released	ChIP-seq	site-specific recombination	eGFP	3xFLAG:12|eGFP:43	/targets/ZBTB10-human/	ZBTB10	1	Identified	Localized		-	/files/ENCFF104PEG/	/libraries/ENCLB231NSS/	2016-11-18T21:47:45.103943+00:00	32626774	101	/biosamples/ENCBS137HOM/	/genetic-modifications/ENCGM584YRB/	/biosample-types/cell_line_EFO_0001182/	HEK293	/labs/michael-snyder/	This construct contains an eGFP N-terminal tag to ZBTB10 under control of a CMV promoter, introduced to expression vector pcDNA5/FRT as part of Thermo Fisher's Flp-In system. It is stably integrated at the introduced FLP recombinase target (FRT) site in the host genome.
ENCFF454CBQ	1850	paired-end	released	ChIP-seq	site-specific recombination	eGFP	3xFLAG:1|eGFP:53	/targets/ZBTB10-human/	ZBTB10	1	Identified	Localized		-	/files/ENCFF262SIO/	/libraries/ENCLB227MHI/	2016-11-18T21:51:48.235936+00:00	32042662	101	/biosamples/ENCBS542HYG/	/genetic-modifications/ENCGM584YRB/	/biosample-types/cell_line_EFO_0001182/	HEK293	/labs/michael-snyder/	This construct contains an eGFP N-terminal tag to ZBTB10 under control of a CMV promoter, introduced to expression vector pcDNA5/FRT as part of Thermo Fisher's Flp-In system. It is stably integrated at the introduced FLP recombinase target (FRT) site in the host genome.
ENCFF355TNC	456	paired-end	released	ChIP-seq	CRISPR	eGFP	eGFP:89|3xFLAG:100	/targets/ZBTB11-human/	ZBTB11|ZBTB11|HOXA13|HOXA13	1	Identified	Localized	ZBTB11 v HOXA13 v CCDC113	Hox contamination	/files/ENCFF620KTJ/	/libraries/ENCLB589LGV/	2020-05-06T18:23:49.212701+00:00	27862451	100	/biosamples/ENCBS652RNM/	/genetic-modifications/ENCGM547FKG/	/biosample-types/cell_line_EFO_0002067/	K562	/labs/michael-snyder/	-
ENCFF952XTB	673	paired-end	released	ChIP-seq	site-specific recombination	eGFP	3xFLAG:3|eGFP:22	/targets/ZBTB11-human/	ZBTB11	1	Identified	Localized		-	/files/ENCFF354KYI/	/libraries/ENCLB390DUN/	2016-04-01T04:28:37.985754+00:00	31063535	101	/biosamples/ENCBS097DHX/	/genetic-modifications/ENCGM415TVJ/	/biosample-types/cell_line_EFO_0001182/	HEK293	/labs/michael-snyder/	This construct contains an eGFP N-terminal tag to ZBTB11 under control of a CMV promoter, introduced to expression vector pcDNA5/FRT as part of Thermo Fisher's Flp-In system. It is stably integrated at the introduced FLP recombinase target (FRT) site in the host genome.
ENCFF768RZW	716	paired-end	released	ChIP-seq	site-specific recombination	eGFP	3xFLAG:15|eGFP:18	/targets/ZBTB11-human/		0	Identified	Unlocalized		Low tags mapped to eGFP	/files/ENCFF779JEY/	/libraries/ENCLB592DTG/	2016-04-01T04:26:18.732677+00:00	26524768	101	/biosamples/ENCBS310DWJ/	/genetic-modifications/ENCGM415TVJ/	/biosample-types/cell_line_EFO_0001182/	HEK293	/labs/michael-snyder/	This construct contains an eGFP N-terminal tag to ZBTB11 under control of a CMV promoter, introduced to expression vector pcDNA5/FRT as part of Thermo Fisher's Flp-In system. It is stably integrated at the introduced FLP recombinase target (FRT) site in the host genome.
ENCFF690JJH	2219	paired-end	released	ChIP-seq	CRISPR	eGFP	eGFP:104|3xFLAG:120	/targets/ZBTB11-human/	ZBTB11|HOXA13|ZBTB11|CCDC113	1	Identified	Localized	ZBTB11 v HOXA13 v CCDC113	Hox Contamination; Possible contamination	/files/ENCFF560TVH/	/libraries/ENCLB786FQX/	2020-05-06T18:19:23.938242+00:00	36054578	100	/biosamples/ENCBS781WJV/	/genetic-modifications/ENCGM547FKG/	/biosample-types/cell_line_EFO_0002067/	K562	/labs/michael-snyder/	-
ENCFF691JKH	518	paired-end	released	ChIP-seq	site-specific recombination	eGFP	3xFLAG:19|eGFP:42	/targets/ZBTB12-human/	ZBTB12|ZNF565|C2	1	Identified	Localized	Check ZBTB12 v ZNF565 v C2	Possible contamination; ZBTB12 and C2 are genomic coordinate neighbors	/files/ENCFF140JKY/	/libraries/ENCLB447IAR/	2017-10-26T01:09:21.743896+00:00	33952667	101	/biosamples/ENCBS766SME/	/genetic-modifications/ENCGM937XBV/	/biosample-types/cell_line_EFO_0001182/	HEK293	/labs/michael-snyder/	This construct contains an eGFP N-terminal tag to ZBTB12 under control of a CMV promoter, introduced to expression vector pcDNA5/FRT as part of Thermo Fisher's Flp-In system. It is stably integrated at the introduced FLP recombinase target (FRT) site in the host genome.
ENCFF684UVH	827	paired-end	released	ChIP-seq	site-specific recombination	eGFP	eGFP:37	/targets/ZBTB12-human/	ZBTB12|C2	1	Identified	Localized		ZBTB12 and C2 are genomic coordinate neighbors	/files/ENCFF466DJP/	/libraries/ENCLB425XZE/	2016-04-01T04:30:47.447979+00:00	29403559	101	/biosamples/ENCBS897JUR/	/genetic-modifications/ENCGM937XBV/	/biosample-types/cell_line_EFO_0001182/	HEK293	/labs/michael-snyder/	This construct contains an eGFP N-terminal tag to ZBTB12 under control of a CMV promoter, introduced to expression vector pcDNA5/FRT as part of Thermo Fisher's Flp-In system. It is stably integrated at the introduced FLP recombinase target (FRT) site in the host genome.
ENCFF486JTI	917	paired-end	released	ChIP-seq	CRISPR	eGFP	eGFP:19|3xFLAG:24	/targets/ZBTB12-human/	PGK1	0	Identified	Unlocalized	ZBTB12 v PGK1 v C2 v METTL21A v ZNF507 v CREB1 v SORCS3	Possible mislabeling	/files/ENCFF382JIL/	/libraries/ENCLB129EAX/	2018-12-22T04:23:29.914675+00:00	26274136	100	/biosamples/ENCBS259BPH/	/genetic-modifications/ENCGM552MAT/	/biosample-types/cell_line_EFO_0002067/	K562	/labs/michael-snyder/	-
ENCFF158DFY	1797	paired-end	released	ChIP-seq	CRISPR	eGFP	eGFP:26|3xFLAG:30	/targets/ZBTB12-human/	ZBTB12|ZBTB12|ZNF507|METTL21A|C2|C2|CREB1|SORCS3	1	Identified	Localized	ZBTB12 v PGK1 v C2 v METTL21A v ZNF507 v CREB1 v SORCS3	Suspected contamination	/files/ENCFF047XQH/	/libraries/ENCLB393CYF/	2018-12-22T04:20:07.822559+00:00	29884578	100	/biosamples/ENCBS409RBU/	/genetic-modifications/ENCGM552MAT/	/biosample-types/cell_line_EFO_0002067/	K562	/labs/michael-snyder/	-
ENCFF120XAX	241	paired-end	released	ChIP-seq	site-specific recombination	eGFP	eGFP:574	/targets/ZBTB17-human/	ZBTB17	1	Identified	Localized		-	/files/ENCFF499WBO/	/libraries/ENCLB783OTL/	2016-04-29T00:23:45.812753+00:00	39903156	101	/biosamples/ENCBS056OOQ/	/genetic-modifications/ENCGM638MKP/	/biosample-types/cell_line_EFO_0001182/	HEK293	/labs/michael-snyder/	This construct contains an eGFP N-terminal tag to ZBTB17 under control of a CMV promoter, introduced to expression vector pcDNA5/FRT as part of Thermo Fisher's Flp-In system. It is stably integrated at the introduced FLP recombinase target (FRT) site in the host genome.
ENCFF465UKP	314	paired-end	released	ChIP-seq	CRISPR	eGFP	eGFP:50|3xFLAG:82	/targets/ZBTB17-human/	ZBTB17-Cterm|CWC27|THRB	1	Identified	Localized	ZBTB17 v CWC27 v THRB v ZBTB4 v ADGRG1	Possible contamination	/files/ENCFF526POI/	/libraries/ENCLB876UFE/	2018-01-13T06:44:37.019337+00:00	36172249	101	/biosamples/ENCBS610LIG/	/genetic-modifications/ENCGM235PQV/	/biosample-types/cell_line_EFO_0002067/	K562	/labs/michael-snyder/	CRISPR was used to insert a LAP tag downstream of the tagging gene.
ENCFF862OIP	515	paired-end	released	ChIP-seq	site-specific recombination	eGFP	eGFP:440	/targets/ZBTB17-human/	ZBTB17|PATZ1|TMEM56	1	Identified	Localized		Possible contamination	/files/ENCFF587GLI/	/libraries/ENCLB501RTX/	2016-04-29T00:20:00.885778+00:00	27431087	101	/biosamples/ENCBS492OGG/	/genetic-modifications/ENCGM638MKP/	/biosample-types/cell_line_EFO_0001182/	HEK293	/labs/michael-snyder/	This construct contains an eGFP N-terminal tag to ZBTB17 under control of a CMV promoter, introduced to expression vector pcDNA5/FRT as part of Thermo Fisher's Flp-In system. It is stably integrated at the introduced FLP recombinase target (FRT) site in the host genome.
ENCFF477WJX	2123	paired-end	revoked	ChIP-seq	CRISPR	eGFP	eGFP:59|3xFLAG:77	/targets/ZBTB17-human/	ZBTB17|ZBTB17-Cterm|ZBTB17-Cterm|NR2F6	1	Identified	Localized	ZBTB17 v NR2F6	Confirmed possible contamination	/files/ENCFF455ZJL/	/libraries/ENCLB217TGU/	2018-01-13T06:27:29.573188+00:00	41825119	101	/biosamples/ENCBS942GJJ/	/genetic-modifications/ENCGM235PQV/	/biosample-types/cell_line_EFO_0002784/	GM12878	/labs/michael-snyder/	CRISPR was used to insert a LAP tag downstream of the tagging gene.
ENCFF622QAG	2128	paired-end	released	ChIP-seq	CRISPR	eGFP	eGFP:32|3xFLAG:67	/targets/ZBTB17-human/	ZBTB4	0	Identified	Unlocalized	ZBTB17 v CWC27 v THRB v ZBTB4 v ADGRG1	Possible mislabeling	/files/ENCFF981NOD/	/libraries/ENCLB543VIF/	2018-01-13T00:28:55.968646+00:00	41650222	101	/biosamples/ENCBS954ALC/	/genetic-modifications/ENCGM235PQV/	/biosample-types/cell_line_EFO_0002784/	GM12878	/labs/michael-snyder/	CRISPR was used to insert a LAP tag downstream of the tagging gene.
ENCFF224AFQ	2163	paired-end	released	ChIP-seq	CRISPR	eGFP	eGFP:64|3xFLAG:91	/targets/ZBTB17-human/	ZBTB17|ZBTB17-Cterm|ZBTB17|ADGRG1	1	Identified	Localized	ZBTB17 v CWC27 v THRB v ZBTB4 v ADGRG1	Possible contamination	/files/ENCFF254IWF/	/libraries/ENCLB712VRK/	2018-01-13T06:40:54.228636+00:00	42846148	101	/biosamples/ENCBS126ZOX/	/genetic-modifications/ENCGM235PQV/	/biosample-types/cell_line_EFO_0002067/	K562	/labs/michael-snyder/	CRISPR was used to insert a LAP tag downstream of the tagging gene.
ENCFF612CZJ	2295	paired-end	revoked	ChIP-seq	CRISPR	eGFP	eGFP:137|3xFLAG:185	/targets/ZBTB17-human/	ZBTB17-Cterm|ZBTB17|SNAI2|ZNF624|LHX2|ZNF624|ZBTB17|ARNTL	1	Identified	Localized	ZBTB17 v SNAI2 v ZNF624 v LHX2 v ZNF624 v ARNTL	Confirmed contamination	/files/ENCFF579FGR/	/libraries/ENCLB573MFO/	2018-01-13T06:23:56.556099+00:00	38040794	101	/biosamples/ENCBS820BLN/	/genetic-modifications/ENCGM235PQV/	/biosample-types/cell_line_EFO_0002784/	GM12878	/labs/michael-snyder/	CRISPR was used to insert a LAP tag downstream of the tagging gene.
ENCFF204KOO	1605	paired-end	released	ChIP-seq	site-specific recombination	eGFP	eGFP:58	/targets/ZBTB20-human/	ZFP64	0	Identified	Unlocalized	Check seq ZBTB20 v ZFP64	Suspected Mislabeling - (ENCFF204KOO, ENCFF033ZFD)	/files/ENCFF668LKZ/	/libraries/ENCLB171GGN/	2016-11-18T22:00:29.495008+00:00	26957020	101	/biosamples/ENCBS544JLM/	/genetic-modifications/ENCGM524YJU/	/biosample-types/cell_line_EFO_0001182/	HEK293	/labs/michael-snyder/	This construct contains an eGFP N-terminal tag to ZBTB20 under control of a CMV promoter, introduced to expression vector pcDNA5/FRT as part of Thermo Fisher's Flp-In system. It is stably integrated at the introduced FLP recombinase target (FRT) site in the host genome.
ENCFF033ZFD	1763	paired-end	released	ChIP-seq	site-specific recombination	eGFP	eGFP:101	/targets/ZBTB20-human/	ZFP64	0	Identified	Unlocalized	Check seq ZBTB20 v ZFP64	Suspected Mislabeling - (ENCFF204KOO, ENCFF033ZFD)	/files/ENCFF753KIN/	/libraries/ENCLB671AKQ/	2016-11-18T21:56:24.199618+00:00	38905840	101	/biosamples/ENCBS635EFP/	/genetic-modifications/ENCGM524YJU/	/biosample-types/cell_line_EFO_0001182/	HEK293	/labs/michael-snyder/	This construct contains an eGFP N-terminal tag to ZBTB20 under control of a CMV promoter, introduced to expression vector pcDNA5/FRT as part of Thermo Fisher's Flp-In system. It is stably integrated at the introduced FLP recombinase target (FRT) site in the host genome.
ENCFF950RDX	1813	paired-end	released	ChIP-seq	site-specific recombination	eGFP	eGFP:39	/targets/ZBTB21-human/	ZBTB21	1	Identified	Localized		-	/files/ENCFF864RUH/	/libraries/ENCLB823ALQ/	2017-01-21T00:33:23.717462+00:00	31702725	101	/biosamples/ENCBS866NNL/	/genetic-modifications/ENCGM753PPD/	/biosample-types/cell_line_EFO_0001182/	HEK293	/labs/michael-snyder/	This construct contains an eGFP N-terminal tag to ZBTB21 under control of a CMV promoter, introduced to expression vector pcDNA5/FRT as part of Thermo Fisher's Flp-In system. It is stably integrated at the introduced FLP recombinase target (FRT) site in the host genome.
ENCFF280GIQ	1817	paired-end	released	ChIP-seq	site-specific recombination	eGFP	3xFLAG:1|eGFP:72	/targets/ZBTB21-human/	ZBTB21	1	Identified	Localized		-	/files/ENCFF384HTL/	/libraries/ENCLB927FIF/	2017-01-21T00:24:50.070266+00:00	33300041	101	/biosamples/ENCBS722WSQ/	/genetic-modifications/ENCGM753PPD/	/biosample-types/cell_line_EFO_0001182/	HEK293	/labs/michael-snyder/	This construct contains an eGFP N-terminal tag to ZBTB21 under control of a CMV promoter, introduced to expression vector pcDNA5/FRT as part of Thermo Fisher's Flp-In system. It is stably integrated at the introduced FLP recombinase target (FRT) site in the host genome.
ENCFF219XKY	771	paired-end	released	ChIP-seq	site-specific recombination	eGFP	eGFP:493	/targets/ZBTB26-human/	ZBTB14	0	Identified	Unlocalized	Check ZBTB14 v ZBTB26	Suspected Mislabeling - (ENCFF095AFX, ENCFF219XKY)	/files/ENCFF434TPG/	/libraries/ENCLB815JRZ/	2016-04-27T22:01:46.909295+00:00	56272959	101	/biosamples/ENCBS587LLP/	/genetic-modifications/ENCGM068BQW/	/biosample-types/cell_line_EFO_0001182/	HEK293	/labs/michael-snyder/	This construct contains an eGFP N-terminal tag to ZBTB26 under control of a CMV promoter, introduced to expression vector pcDNA5/FRT as part of Thermo Fisher's Flp-In system. It is stably integrated at the introduced FLP recombinase target (FRT) site in the host genome.
ENCFF095AFX	1527	paired-end	released	ChIP-seq	site-specific recombination	eGFP	eGFP:521	/targets/ZBTB26-human/	ZBTB14|RGS9BP-Promoter|ANKRD27	0	Identified	Unlocalized	Check ZBTB14 v ZBTB26	Suspected Mislabeling - (ENCFF095AFX, ENCFF219XKY); Suspected contamination; RGS9BP and ANKRD27 are genomic coordinate neighbors	/files/ENCFF173GSZ/	/libraries/ENCLB136FFY/	2016-11-30T21:34:09.505161+00:00	88973520	101	/biosamples/ENCBS097KFU/	/genetic-modifications/ENCGM068BQW/	/biosample-types/cell_line_EFO_0001182/	HEK293	/labs/michael-snyder/	This construct contains an eGFP N-terminal tag to ZBTB26 under control of a CMV promoter, introduced to expression vector pcDNA5/FRT as part of Thermo Fisher's Flp-In system. It is stably integrated at the introduced FLP recombinase target (FRT) site in the host genome.
ENCFF154HBU	783	paired-end	revoked	ChIP-seq	site-specific recombination	eGFP	eGFP:48	/targets/ZBTB33-human/	ZBTB33	1	Identified	Localized		-	/files/ENCFF415ELT/	/libraries/ENCLB207AZB/	2016-04-01T04:53:23.541693+00:00	31301567	101	/biosamples/ENCBS464TRL/	/genetic-modifications/ENCGM479TUW/	/biosample-types/cell_line_EFO_0001182/	HEK293	/labs/michael-snyder/	This construct contains an eGFP N-terminal tag to ZBTB33 under control of a CMV promoter, introduced to expression vector pcDNA5/FRT as part of Thermo Fisher's Flp-In system. It is stably integrated at the introduced FLP recombinase target (FRT) site in the host genome.
ENCFF569QXG	876	paired-end	revoked	ChIP-seq	site-specific recombination	eGFP	eGFP:25	/targets/ZBTB33-human/	ZBTB33	1	Identified	Localized		-	/files/ENCFF644ORY/	/libraries/ENCLB175UHG/	2016-04-01T04:51:04.025922+00:00	29245839	101	/biosamples/ENCBS233IJK/	/genetic-modifications/ENCGM479TUW/	/biosample-types/cell_line_EFO_0001182/	HEK293	/labs/michael-snyder/	This construct contains an eGFP N-terminal tag to ZBTB33 under control of a CMV promoter, introduced to expression vector pcDNA5/FRT as part of Thermo Fisher's Flp-In system. It is stably integrated at the introduced FLP recombinase target (FRT) site in the host genome.
ENCFF546JZR	330	paired-end	released	ChIP-seq	site-specific recombination	eGFP	3xFLAG:3|eGFP:132	/targets/ZBTB44-human/	ZBTB44|chr22:21491001-21492001	1	Identified	Localized		Possible contamination	/files/ENCFF578ASR/	/libraries/ENCLB380KPY/	2018-03-22T01:12:10.585147+00:00	51097921	101	/biosamples/ENCBS164NKY/	/genetic-modifications/ENCGM086KUL/	/biosample-types/cell_line_EFO_0001182/	HEK293	/labs/michael-snyder/	This construct contains an eGFP N-terminal tag to ZBTB44 under control of a CMV promoter, introduced to expression vector pcDNA5/FRT as part of Thermo Fisher's Flp-In system. It is stably integrated at the introduced FLP recombinase target (FRT) site in the host genome.
ENCFF469DMX	524	paired-end	released	ChIP-seq	site-specific recombination	eGFP	3xFLAG:20|eGFP:106	/targets/ZBTB44-human/	ZBTB44	1	Identified	Localized		-	/files/ENCFF168INR/	/libraries/ENCLB550XBU/	2017-10-26T00:20:35.221887+00:00	34336643	101	/biosamples/ENCBS680SKC/	/genetic-modifications/ENCGM086KUL/	/biosample-types/cell_line_EFO_0001182/	HEK293	/labs/michael-snyder/	This construct contains an eGFP N-terminal tag to ZBTB44 under control of a CMV promoter, introduced to expression vector pcDNA5/FRT as part of Thermo Fisher's Flp-In system. It is stably integrated at the introduced FLP recombinase target (FRT) site in the host genome.
ENCFF620OZQ	1423	paired-end	released	ChIP-seq	site-specific recombination	eGFP	3xFLAG:1|eGFP:81	/targets/ZBTB48-human/	ZBTB48|TAS1R1-Cterm|IKBKB	1	Identified	Localized	Check 3xFLAG v IKBKB	Possible contamination; ZBTB48 and TAS1R1 are genomic coordinate neighbors	/files/ENCFF889HHE/	/libraries/ENCLB422XEO/	2016-11-18T22:04:15.000212+00:00	33175099	101	/biosamples/ENCBS608CNR/	/genetic-modifications/ENCGM010PIS/	/biosample-types/cell_line_EFO_0001182/	HEK293	/labs/michael-snyder/	This construct contains an eGFP N-terminal tag to ZBTB48 under control of a CMV promoter, introduced to expression vector pcDNA5/FRT as part of Thermo Fisher's Flp-In system. It is stably integrated at the introduced FLP recombinase target (FRT) site in the host genome.
ENCFF365YXG	1454	paired-end	released	ChIP-seq	site-specific recombination	eGFP	eGFP:63	/targets/ZBTB48-human/	ZBTB48|TAS1R1-Cterm|chr19:41374001-41375001	1	Identified	Localized		Possible contamination; ZBTB48 and TAS1R1 are genomic coordinate neighbors	/files/ENCFF392CXN/	/libraries/ENCLB053CLF/	2016-11-18T22:08:12.309629+00:00	26754516	101	/biosamples/ENCBS634DCB/	/genetic-modifications/ENCGM010PIS/	/biosample-types/cell_line_EFO_0001182/	HEK293	/labs/michael-snyder/	This construct contains an eGFP N-terminal tag to ZBTB48 under control of a CMV promoter, introduced to expression vector pcDNA5/FRT as part of Thermo Fisher's Flp-In system. It is stably integrated at the introduced FLP recombinase target (FRT) site in the host genome.
ENCFF951RZS	666	paired-end	released	ChIP-seq	site-specific recombination	eGFP	eGFP:38	/targets/ZBTB49-human/	ZBTB49	1	Identified	Localized		-	/files/ENCFF520VNB/	/libraries/ENCLB400KJK/	2016-04-28T23:39:50.747956+00:00	19983676	101	/biosamples/ENCBS652OCL/	/genetic-modifications/ENCGM991OVJ/	/biosample-types/cell_line_EFO_0001182/	HEK293	/labs/michael-snyder/	This construct contains an eGFP N-terminal tag to ZBTB49 under control of a CMV promoter, introduced to expression vector pcDNA5/FRT as part of Thermo Fisher's Flp-In system. It is stably integrated at the introduced FLP recombinase target (FRT) site in the host genome.
ENCFF505FEG	778	paired-end	released	ChIP-seq	site-specific recombination	eGFP	eGFP:28	/targets/ZBTB49-human/	ZBTB49	1	Identified	Localized		-	/files/ENCFF295MZS/	/libraries/ENCLB184HSW/	2016-04-29T00:32:24.273382+00:00	28818042	101	/biosamples/ENCBS876NMZ/	/genetic-modifications/ENCGM991OVJ/	/biosample-types/cell_line_EFO_0001182/	HEK293	/labs/michael-snyder/	This construct contains an eGFP N-terminal tag to ZBTB49 under control of a CMV promoter, introduced to expression vector pcDNA5/FRT as part of Thermo Fisher's Flp-In system. It is stably integrated at the introduced FLP recombinase target (FRT) site in the host genome.
ENCFF584LER	2171	paired-end	released	ChIP-seq	CRISPR	eGFP	eGFP:64|3xFLAG:109	/targets/ZBTB5-human/	ZBTB5|ZBTB5	1	Identified	Localized		-	/files/ENCFF458LYI/	/libraries/ENCLB157YYR/	2018-01-13T05:59:50.135886+00:00	45153518	101	/biosamples/ENCBS119HSP/	/genetic-modifications/ENCGM807OUN/	/biosample-types/cell_line_EFO_0002067/	K562	/labs/michael-snyder/	CRISPR was used to insert a LAP tag downstream of the tagging gene.
ENCFF490SYO	2290	paired-end	released	ChIP-seq	CRISPR	eGFP	eGFP:55|3xFLAG:75	/targets/ZBTB5-human/	ZBTB5|CWC27	1	Identified	Localized	ZBTB5 v CWC27	Possible contamination	/files/ENCFF578KKA/	/libraries/ENCLB456WMS/	2018-01-13T06:04:10.743349+00:00	45261035	101	/biosamples/ENCBS562MDX/	/genetic-modifications/ENCGM807OUN/	/biosample-types/cell_line_EFO_0002067/	K562	/labs/michael-snyder/	CRISPR was used to insert a LAP tag downstream of the tagging gene.
ENCFF573IJP	521	paired-end	released	ChIP-seq	site-specific recombination	eGFP	3xFLAG:16|eGFP:99	/targets/ZBTB6-human/	ZBTB6|chr7:110230001-110231001	1	Identified	Localized		Possible contamination	/files/ENCFF800JZM/	/libraries/ENCLB879ISG/	2017-10-26T01:27:13.276206+00:00	32935740	101	/biosamples/ENCBS300DCZ/	/genetic-modifications/ENCGM811LZB/	/biosample-types/cell_line_EFO_0001182/	HEK293	/labs/michael-snyder/	This construct contains an eGFP N-terminal tag to ZBTB6 under control of a CMV promoter, introduced to expression vector pcDNA5/FRT as part of Thermo Fisher's Flp-In system. It is stably integrated at the introduced FLP recombinase target (FRT) site in the host genome.
ENCFF240PRL	746	paired-end	released	ChIP-seq	site-specific recombination	eGFP	3xFLAG:1|eGFP:96	/targets/ZBTB6-human/	ZBTB6	1	Identified	Localized		-	/files/ENCFF665UFI/	/libraries/ENCLB746GMD/	2016-12-17T00:06:07.877192+00:00	31856964	101	/biosamples/ENCBS537JPD/	/genetic-modifications/ENCGM811LZB/	/biosample-types/cell_line_EFO_0001182/	HEK293	/labs/michael-snyder/	This construct contains an eGFP N-terminal tag to ZBTB6 under control of a CMV promoter, introduced to expression vector pcDNA5/FRT as part of Thermo Fisher's Flp-In system. It is stably integrated at the introduced FLP recombinase target (FRT) site in the host genome.
ENCFF649OML	731	paired-end	released	ChIP-seq	site-specific recombination	eGFP	eGFP:66	/targets/ZBTB7A-human/	ZBTB7A	1	Identified	Localized		-	/files/ENCFF152HSQ/	/libraries/ENCLB665BDQ/	2016-04-27T22:31:18.354082+00:00	22423628	101	/biosamples/ENCBS241SWW/	/genetic-modifications/ENCGM683YNL/	/biosample-types/cell_line_EFO_0001182/	HEK293	/labs/michael-snyder/	This construct contains an eGFP N-terminal tag to ZBTB7A, synthesized by Life Technologies (using the sequence identified by ENST00000322357), under control of a CMV promoter, introduced to expression vector pcDNA5/FRT as part of Thermo Fisher's Flp-In system. It is stably integrated at the introduced FLP recombinase target (FRT) site in the host genome.
ENCFF231CRO	768	paired-end	released	ChIP-seq	site-specific recombination	eGFP	3xFLAG:2|eGFP:115	/targets/ZBTB7A-human/	ZBTB7A	1	Identified	Localized		-	/files/ENCFF082EXH/	/libraries/ENCLB382ZJT/	2016-04-27T22:27:56.258030+00:00	40112183	101	/biosamples/ENCBS628NYX/	/genetic-modifications/ENCGM683YNL/	/biosample-types/cell_line_EFO_0001182/	HEK293	/labs/michael-snyder/	This construct contains an eGFP N-terminal tag to ZBTB7A, synthesized by Life Technologies (using the sequence identified by ENST00000322357), under control of a CMV promoter, introduced to expression vector pcDNA5/FRT as part of Thermo Fisher's Flp-In system. It is stably integrated at the introduced FLP recombinase target (FRT) site in the host genome.
ENCFF906LEJ	1119	paired-end	released	ChIP-seq	site-specific recombination	eGFP	eGFP:82	/targets/ZBTB8A-human/	ZBTB8A	1	Identified	Localized		-	/files/ENCFF872RVH/	/libraries/ENCLB755IEY/	2016-04-27T22:34:48.960125+00:00	25702290	101	/biosamples/ENCBS218CJM/	/genetic-modifications/ENCGM211EAY/	/biosample-types/cell_line_EFO_0001182/	HEK293	/labs/michael-snyder/	This construct contains an eGFP N-terminal tag to ZBTB8A under control of a CMV promoter, introduced to expression vector pcDNA5/FRT as part of Thermo Fisher's Flp-In system. It is stably integrated at the introduced FLP recombinase target (FRT) site in the host genome.
ENCFF592FUT	1120	paired-end	released	ChIP-seq	site-specific recombination	eGFP	eGFP:69	/targets/ZBTB8A-human/	ZBTB8A	1	Identified	Localized		-	/files/ENCFF018COO/	/libraries/ENCLB143MYU/	2016-04-27T22:39:11.067880+00:00	30659884	101	/biosamples/ENCBS078UYW/	/genetic-modifications/ENCGM211EAY/	/biosample-types/cell_line_EFO_0001182/	HEK293	/labs/michael-snyder/	This construct contains an eGFP N-terminal tag to ZBTB8A under control of a CMV promoter, introduced to expression vector pcDNA5/FRT as part of Thermo Fisher's Flp-In system. It is stably integrated at the introduced FLP recombinase target (FRT) site in the host genome.
ENCFF432XTE	321	paired-end	released	ChIP-seq	CRISPR	eGFP	eGFP:89|3xFLAG:165	/targets/ZBTB9-human/	ZBTB9|ZBTB9	1	Identified	Localized		-	/files/ENCFF543LQO/	/libraries/ENCLB698ARH/	2018-01-13T06:28:31.068444+00:00	52827934	101	/biosamples/ENCBS185PIR/	/genetic-modifications/ENCGM154WAT/	/biosample-types/cell_line_EFO_0002067/	K562	/labs/michael-snyder/	CRISPR was used to insert a LAP tag downstream of the tagging gene.
ENCFF602AXC	358	paired-end	released	ChIP-seq	CRISPR	eGFP	eGFP:61|3xFLAG:98	/targets/ZBTB9-human/	ZBTB9|ZBTB9|chr8:132178001-132179001|chr4:40732001-40733001|chr2:75123001-75124001|HS3ST3A1|AMOTL1	1	Identified	Localized	ZBTB9 v HS3ST3A1 v AMOTL1	Possible contamination	/files/ENCFF530OTF/	/libraries/ENCLB338LOH/	2018-01-13T06:24:33.764770+00:00	36337978	101	/biosamples/ENCBS118AQY/	/genetic-modifications/ENCGM154WAT/	/biosample-types/cell_line_EFO_0002067/	K562	/labs/michael-snyder/	CRISPR was used to insert a LAP tag downstream of the tagging gene.
ENCFF204USM	631	paired-end	released	ChIP-seq	site-specific recombination	eGFP	eGFP:225	/targets/ZEB1-human/	ZEB1	1	Identified	Localized		-	/files/ENCFF647EYX/	/libraries/ENCLB134VRF/	2016-04-27T22:47:56.744299+00:00	33867167	101	/biosamples/ENCBS073ZEX/	/genetic-modifications/ENCGM058QPO/	/biosample-types/cell_line_EFO_0001182/	HEK293	/labs/michael-snyder/	This construct contains an eGFP N-terminal tag to ZEB1 under control of a CMV promoter, introduced to expression vector pcDNA5/FRT as part of Thermo Fisher's Flp-In system. It is stably integrated at the introduced FLP recombinase target (FRT) site in the host genome.
ENCFF841LNZ	665	paired-end	released	ChIP-seq	site-specific recombination	eGFP	eGFP:180	/targets/ZEB1-human/	ZEB1	1	Identified	Localized		-	/files/ENCFF349SST/	/libraries/ENCLB587KXK/	2016-04-27T22:43:15.008890+00:00	29673604	101	/biosamples/ENCBS472JNF/	/genetic-modifications/ENCGM058QPO/	/biosample-types/cell_line_EFO_0001182/	HEK293	/labs/michael-snyder/	This construct contains an eGFP N-terminal tag to ZEB1 under control of a CMV promoter, introduced to expression vector pcDNA5/FRT as part of Thermo Fisher's Flp-In system. It is stably integrated at the introduced FLP recombinase target (FRT) site in the host genome.
ENCFF815ZVG	777	paired-end	released	ChIP-seq	site-specific recombination	eGFP	eGFP:196	/targets/ZEB2-human/	ZEB2|ZBTB2	1	Identified	Localized	Check ZEB2 v ZBTB2	Suspected Contamination - (ENCFF815ZVG, ENCFF481UQC, ENCFF612YLD)	/files/ENCFF811KIP/	/libraries/ENCLB759APX/	2016-04-27T22:52:03.265071+00:00	27676614	101	/biosamples/ENCBS768DUW/	/genetic-modifications/ENCGM086ECU/	/biosample-types/cell_line_EFO_0001182/	HEK293	/labs/michael-snyder/	This construct contains an eGFP N-terminal tag to ZEB2 under control of a CMV promoter, introduced to expression vector pcDNA5/FRT as part of Thermo Fisher's Flp-In system. It is stably integrated at the introduced FLP recombinase target (FRT) site in the host genome.
ENCFF481UQC	861	paired-end	released	ChIP-seq	site-specific recombination	eGFP	eGFP:194	/targets/ZEB2-human/	ZEB2|ZBTB2	1	Identified	Localized	Check ZEB2 v ZBTB2	Suspected Contamination - (ENCFF815ZVG, ENCFF481UQC, ENCFF612YLD)	/files/ENCFF419KZP/	/libraries/ENCLB432PLO/	2016-04-27T22:56:09.067240+00:00	26953213	101	/biosamples/ENCBS665JKR/	/genetic-modifications/ENCGM086ECU/	/biosample-types/cell_line_EFO_0001182/	HEK293	/labs/michael-snyder/	This construct contains an eGFP N-terminal tag to ZEB2 under control of a CMV promoter, introduced to expression vector pcDNA5/FRT as part of Thermo Fisher's Flp-In system. It is stably integrated at the introduced FLP recombinase target (FRT) site in the host genome.
ENCFF557HNG	1773	paired-end	released	ChIP-seq	site-specific recombination	eGFP	eGFP:47	/targets/ZEB2-human/	ZEB2	1	Identified	Localized		-	/files/ENCFF453HUS/	/libraries/ENCLB234VXS/	2016-08-01T03:42:30.532748+00:00	44447445	101	/biosamples/ENCBS768DUW/	/genetic-modifications/ENCGM086ECU/	/biosample-types/cell_line_EFO_0001182/	HEK293	/labs/michael-snyder/	This construct contains an eGFP N-terminal tag to ZEB2 under control of a CMV promoter, introduced to expression vector pcDNA5/FRT as part of Thermo Fisher's Flp-In system. It is stably integrated at the introduced FLP recombinase target (FRT) site in the host genome.
ENCFF612YLD	2054	paired-end	released	ChIP-seq	site-specific recombination	eGFP	eGFP:31	/targets/ZEB2-human/	ZBTB2|ZEB2	2	Identified	Localized	Check ZEB2 v ZBTB2	Suspected Contamination - (ENCFF815ZVG, ENCFF481UQC, ENCFF612YLD)	/files/ENCFF212MYS/	/libraries/ENCLB234VXS/	2016-08-01T03:23:38.954166+00:00	34109372	101	/biosamples/ENCBS768DUW/	/genetic-modifications/ENCGM086ECU/	/biosample-types/cell_line_EFO_0001182/	HEK293	/labs/michael-snyder/	This construct contains an eGFP N-terminal tag to ZEB2 under control of a CMV promoter, introduced to expression vector pcDNA5/FRT as part of Thermo Fisher's Flp-In system. It is stably integrated at the introduced FLP recombinase target (FRT) site in the host genome.
ENCFF962YIK	1427	paired-end	released	ChIP-seq	site-specific recombination	eGFP	3xFLAG:4|eGFP:100	/targets/ZFHX2-human/	EGR2|chr14:22883001-22884001|YY2|MBTPS2	0	Identified	Unlocalized	Check EGR2 v ZFHX2	Suspected Mislabeling - (ENCFF962YIK, ENCFF574OQO); Suspected contamination; YY2 and MBTPS2 are genomic coordinate neighbors	/files/ENCFF692XUJ/	/libraries/ENCLB298NZO/	2016-11-18T22:12:12.813719+00:00	36244313	101	/biosamples/ENCBS762DKV/	/genetic-modifications/ENCGM739HXM/	/biosample-types/cell_line_EFO_0001182/	HEK293	/labs/michael-snyder/	This construct contains an eGFP N-terminal tag to ZFHX2 under control of a CMV promoter, introduced to expression vector pcDNA5/FRT as part of Thermo Fisher's Flp-In system. It is stably integrated at the introduced FLP recombinase target (FRT) site in the host genome.
ENCFF574OQO	1762	paired-end	released	ChIP-seq	site-specific recombination	eGFP	eGFP:90	/targets/ZFHX2-human/	EGR2	0	Identified	Unlocalized	Check EGR2 v ZFHX2	Suspected Mislabeling - (ENCFF962YIK, ENCFF574OQO)	/files/ENCFF352EJH/	/libraries/ENCLB021PPC/	2016-11-18T22:17:04.802326+00:00	37902806	101	/biosamples/ENCBS234WKE/	/genetic-modifications/ENCGM739HXM/	/biosample-types/cell_line_EFO_0001182/	HEK293	/labs/michael-snyder/	This construct contains an eGFP N-terminal tag to ZFHX2 under control of a CMV promoter, introduced to expression vector pcDNA5/FRT as part of Thermo Fisher's Flp-In system. It is stably integrated at the introduced FLP recombinase target (FRT) site in the host genome.
ENCFF698VLP	347	paired-end	released	ChIP-seq	CRISPR	eGFP	eGFP:41|3xFLAG:55	/targets/ZFP1-human/	ZFP1	1	Identified	Localized		-	/files/ENCFF825VPU/	/libraries/ENCLB804AYS/	2018-01-13T07:35:25.015873+00:00	31627458	151	/biosamples/ENCBS124KDW/	/genetic-modifications/ENCGM643SYY/	/biosample-types/cell_line_EFO_0002067/	K562	/labs/michael-snyder/	CRISPR was used to insert a LAP tag downstream of the tagging gene.
ENCFF117LRS	393	paired-end	released	ChIP-seq	CRISPR	eGFP	eGFP:78|3xFLAG:79	/targets/ZFP1-human/	ZFP1	1	Identified	Localized		-	/files/ENCFF844GQM/	/libraries/ENCLB074EUC/	2018-01-13T07:40:42.164620+00:00	44298887	151	/biosamples/ENCBS516VRI/	/genetic-modifications/ENCGM643SYY/	/biosample-types/cell_line_EFO_0002067/	K562	/labs/michael-snyder/	CRISPR was used to insert a LAP tag downstream of the tagging gene.
ENCFF563MJG	394	paired-end	released	ChIP-seq	CRISPR	eGFP	eGFP:7|3xFLAG:27	/targets/ZFP1-human/	ZFP1	1	Identified	Localized		-	/files/ENCFF752DFQ/	/libraries/ENCLB804AYS/	2018-01-13T07:38:16.374051+00:00	6953070	101	/biosamples/ENCBS124KDW/	/genetic-modifications/ENCGM643SYY/	/biosample-types/cell_line_EFO_0002067/	K562	/labs/michael-snyder/	CRISPR was used to insert a LAP tag downstream of the tagging gene.
ENCFF345RFV	726	paired-end	revoked	ChIP-seq	site-specific recombination	eGFP	eGFP:50	/targets/ZFP2-human/	KLF15	0	Identified	Unlocalized		Possible mislabeling	/files/ENCFF994BDO/	/libraries/ENCLB574JQX/	2016-04-27T23:01:46.914670+00:00	35743270	101	/biosamples/ENCBS801SRT/	/genetic-modifications/ENCGM345BYU/	/biosample-types/cell_line_EFO_0001182/	HEK293	/labs/michael-snyder/	This construct contains an eGFP N-terminal tag to ZFP2 under control of a CMV promoter, introduced to expression vector pcDNA5/FRT as part of Thermo Fisher's Flp-In system. It is stably integrated at the introduced FLP recombinase target (FRT) site in the host genome.
ENCFF071WQZ	763	paired-end	revoked	ChIP-seq	site-specific recombination	eGFP	eGFP:273	/targets/ZFP2-human/	ZFP2|SP7	1	Identified	Localized	ZFP2 v SP7	Confirmed possible contamination	/files/ENCFF025FGS/	/libraries/ENCLB649VIQ/	2016-04-27T23:06:23.676444+00:00	30422464	101	/biosamples/ENCBS441WOU/	/genetic-modifications/ENCGM345BYU/	/biosample-types/cell_line_EFO_0001182/	HEK293	/labs/michael-snyder/	This construct contains an eGFP N-terminal tag to ZFP2 under control of a CMV promoter, introduced to expression vector pcDNA5/FRT as part of Thermo Fisher's Flp-In system. It is stably integrated at the introduced FLP recombinase target (FRT) site in the host genome.
ENCFF117CBN	764	paired-end	released	ChIP-seq	site-specific recombination	eGFP	eGFP:28	/targets/ZFP3-human/	ZFP3	1	Identified	Localized		-	/files/ENCFF881GTO/	/libraries/ENCLB968JSK/	2016-04-27T23:08:48.961075+00:00	12212944	101	/biosamples/ENCBS232OEE/	/genetic-modifications/ENCGM828PSG/	/biosample-types/cell_line_EFO_0001182/	HEK293	/labs/michael-snyder/	This construct contains an eGFP N-terminal tag to ZFP3 under control of a CMV promoter, introduced to expression vector pcDNA5/FRT as part of Thermo Fisher's Flp-In system. It is stably integrated at the introduced FLP recombinase target (FRT) site in the host genome.
ENCFF321KTO	1411	paired-end	released	ChIP-seq	site-specific recombination	eGFP	eGFP:25	/targets/ZFP3-human/	ZFP3	1	Identified	Localized		-	/files/ENCFF668FXA/	/libraries/ENCLB966JSO/	2016-04-27T23:10:37.011483+00:00	12563487	101	/biosamples/ENCBS543JVF/	/genetic-modifications/ENCGM828PSG/	/biosample-types/cell_line_EFO_0001182/	HEK293	/labs/michael-snyder/	This construct contains an eGFP N-terminal tag to ZFP3 under control of a CMV promoter, introduced to expression vector pcDNA5/FRT as part of Thermo Fisher's Flp-In system. It is stably integrated at the introduced FLP recombinase target (FRT) site in the host genome.
ENCFF727NSS	1806	paired-end	released	ChIP-seq	CRISPR	eGFP	eGFP:237|3xFLAG:265	/targets/ZFP3-human/	HOXA13|HOXB13|chr8:115748001-115749001|HOXB5|HOXA13|KCNJ9|EHF	0	Identified	Unlocalized	ZFP3 v HOXA13 v HOXB13 v HOXB5 v KCNJ9 v EHF v MLF2 v FOXF2 v NR5A2	Hox Contamination; Suspected Contamination - (ENCFF727NSS, ENCFF640SSC)	/files/ENCFF465XRC/	/libraries/ENCLB648IZO/	2018-12-22T08:11:07.432233+00:00	40219567	100	/biosamples/ENCBS639AKM/	/genetic-modifications/ENCGM026QJV/	/biosample-types/cell_line_EFO_0003072/	SK-N-SH	/labs/michael-snyder/	-
ENCFF640SSC	1897	paired-end	released	ChIP-seq	CRISPR	eGFP	eGFP:257|3xFLAG:267	/targets/ZFP3-human/	HOXA13|HOXA13|HOXB13|HOXB13|chr4:143954001-143955001|HOXB5|MLF2|FOXF2|EHF|NR5A2	0	Identified	Unlocalized	ZFP3 v HOXA13 v HOXB13 v HOXB5 v KCNJ9 v EHF v MLF2 v FOXF2 v NR5A2	Hox Contamination; Suspected Contamination - (ENCFF727NSS, ENCFF640SSC)	/files/ENCFF821ELO/	/libraries/ENCLB058LIH/	2018-12-22T08:15:02.927930+00:00	37046214	100	/biosamples/ENCBS792ZHS/	/genetic-modifications/ENCGM026QJV/	/biosample-types/cell_line_EFO_0003072/	SK-N-SH	/labs/michael-snyder/	-
ENCFF593STX	943	paired-end	revoked	ChIP-seq	CRISPR	eGFP	eGFP:243|3xFLAG:299	/targets/ZFP30-human/	HOXA13|HOXA13|HOXB13|ZFP30|BNC2|OPALIN	4	Identified	Localized	ZFP30 v HOXA13 v FOXS1 v ZNF70 v BNC2 v OPALIN	Confirmed contamination	/files/ENCFF134KKC/	/libraries/ENCLB701SBW/	2018-12-22T03:38:41.492271+00:00	53566055	100	/biosamples/ENCBS966OFJ/	/genetic-modifications/ENCGM959UAF/	/biosample-types/cell_line_EFO_0002067/	K562	/labs/michael-snyder/	-
ENCFF914FBM	1167	paired-end	released	ChIP-seq	CRISPR	eGFP	eGFP:13|3xFLAG:35	/targets/ZFP30-human/	ZFP30	1	Identified	Localized		-	/files/ENCFF793JUD/	/libraries/ENCLB276OCC/	2018-12-21T02:19:51.161593+00:00	60703827	100	/biosamples/ENCBS635QOC/	/genetic-modifications/ENCGM959UAF/	/biosample-types/cell_line_EFO_0002067/	K562	/labs/michael-snyder/	-
ENCFF661AFU	1913	paired-end	revoked	ChIP-seq	CRISPR	eGFP	eGFP:153|3xFLAG:173	/targets/ZFP30-human/	chr2:221241001-221242001|FOXS1|HOXA13|HOXB13|ZNF70|ZFP30|ZFP30	6	Identified	Localized	ZFP30 v HOXA13 v FOXS1 v ZNF70 v BNC2 v OPALIN	Confirmed possible contamination	/files/ENCFF707CYY/	/libraries/ENCLB262UDO/	2018-12-22T03:34:22.552051+00:00	45169671	100	/biosamples/ENCBS807HDW/	/genetic-modifications/ENCGM959UAF/	/biosample-types/cell_line_EFO_0002067/	K562	/labs/michael-snyder/	-
ENCFF755SKN	1155	paired-end	released	ChIP-seq	site-specific recombination	eGFP	eGFP:272	/targets/ZFP37-human/	ZFP37	1	Identified	Localized		-	/files/ENCFF895EJG/	/libraries/ENCLB755UDB/	2016-04-28T23:42:46.933768+00:00	51296004	101	/biosamples/ENCBS841DEH/	/genetic-modifications/ENCGM020UQG/	/biosample-types/cell_line_EFO_0001182/	HEK293	/labs/michael-snyder/	This construct contains an eGFP N-terminal tag to ZFP37 under control of a CMV promoter, introduced to expression vector pcDNA5/FRT as part of Thermo Fisher's Flp-In system. It is stably integrated at the introduced FLP recombinase target (FRT) site in the host genome.
ENCFF512LPA	1615	paired-end	released	ChIP-seq	site-specific recombination	eGFP	eGFP:329	/targets/ZFP37-human/	ZFP37|ZNF526	1	Identified	Localized	Check ZFP37 v ZNF526	Possible contamination	/files/ENCFF301ONT/	/libraries/ENCLB754PWX/	2016-04-28T23:46:54.117287+00:00	57974176	101	/biosamples/ENCBS853DEI/	/genetic-modifications/ENCGM020UQG/	/biosample-types/cell_line_EFO_0001182/	HEK293	/labs/michael-snyder/	This construct contains an eGFP N-terminal tag to ZFP37 under control of a CMV promoter, introduced to expression vector pcDNA5/FRT as part of Thermo Fisher's Flp-In system. It is stably integrated at the introduced FLP recombinase target (FRT) site in the host genome.
ENCFF343SQT	729	paired-end	released	ChIP-seq	site-specific recombination	eGFP	eGFP:74	/targets/ZFP41-human/	ZFP41	1	Identified	Localized		-	/files/ENCFF203JRY/	/libraries/ENCLB071FYL/	2016-04-27T23:15:22.835141+00:00	37079921	101	/biosamples/ENCBS503YOP/	/genetic-modifications/ENCGM890PRP/	/biosample-types/cell_line_EFO_0001182/	HEK293	/labs/michael-snyder/	This construct contains an eGFP N-terminal tag to ZFP41 under control of a CMV promoter, introduced to expression vector pcDNA5/FRT as part of Thermo Fisher's Flp-In system. It is stably integrated at the introduced FLP recombinase target (FRT) site in the host genome.
ENCFF668LQF	841	paired-end	released	ChIP-seq	site-specific recombination	eGFP	eGFP:18	/targets/ZFP41-human/		0	Identified	Unlocalized		Low tags mapped to eGFP	/files/ENCFF169WOT/	/libraries/ENCLB543WFM/	2016-08-24T04:32:49.394869+00:00	33610077	101	/biosamples/ENCBS503YOP/	/genetic-modifications/ENCGM890PRP/	/biosample-types/cell_line_EFO_0001182/	HEK293	/labs/michael-snyder/	This construct contains an eGFP N-terminal tag to ZFP41 under control of a CMV promoter, introduced to expression vector pcDNA5/FRT as part of Thermo Fisher's Flp-In system. It is stably integrated at the introduced FLP recombinase target (FRT) site in the host genome.
ENCFF161OGL	1553	paired-end	released	ChIP-seq	site-specific recombination	eGFP	eGFP:42	/targets/ZFP41-human/	ZFP41	1	Identified	Localized		-	/files/ENCFF522WIQ/	/libraries/ENCLB968TGA/	2016-04-27T23:20:42.448959+00:00	36816086	101	/biosamples/ENCBS424AYE/	/genetic-modifications/ENCGM890PRP/	/biosample-types/cell_line_EFO_0001182/	HEK293	/labs/michael-snyder/	This construct contains an eGFP N-terminal tag to ZFP41 under control of a CMV promoter, introduced to expression vector pcDNA5/FRT as part of Thermo Fisher's Flp-In system. It is stably integrated at the introduced FLP recombinase target (FRT) site in the host genome.
ENCFF688XKX	642	paired-end	revoked	ChIP-seq	site-specific recombination	eGFP	eGFP:7	/targets/ZFP64-human/	ZFP64	1	Identified	Localized		-	/files/ENCFF742FEB/	/libraries/ENCLB870EUO/	2016-04-27T23:32:58.700350+00:00	31956164	101	/biosamples/ENCBS502HSC/	/genetic-modifications/ENCGM466NYU/	/biosample-types/cell_line_EFO_0001182/	HEK293	/labs/michael-snyder/	This construct contains an eGFP N-terminal tag to ZFP64 under control of a CMV promoter, introduced to expression vector pcDNA5/FRT as part of Thermo Fisher's Flp-In system. It is stably integrated at the introduced FLP recombinase target (FRT) site in the host genome.
ENCFF354EZU	698	paired-end	released	ChIP-seq	site-specific recombination	eGFP	eGFP:3	/targets/ZFP64-human/		0	Identified	Unlocalized		Low tags mapped to eGFP	/files/ENCFF806BJB/	/libraries/ENCLB504PSD/	2016-08-24T04:38:47.478219+00:00	34174751	101	/biosamples/ENCBS502HSC/	/genetic-modifications/ENCGM466NYU/	/biosample-types/cell_line_EFO_0001182/	HEK293	/labs/michael-snyder/	This construct contains an eGFP N-terminal tag to ZFP64 under control of a CMV promoter, introduced to expression vector pcDNA5/FRT as part of Thermo Fisher's Flp-In system. It is stably integrated at the introduced FLP recombinase target (FRT) site in the host genome.
ENCFF653BTH	709	paired-end	revoked	ChIP-seq	site-specific recombination	eGFP	eGFP:10	/targets/ZFP64-human/	ZFP64	1	Identified	Localized		-	/files/ENCFF460GBK/	/libraries/ENCLB285SKH/	2016-04-27T23:36:52.380151+00:00	27264407	101	/biosamples/ENCBS307QUS/	/genetic-modifications/ENCGM466NYU/	/biosample-types/cell_line_EFO_0001182/	HEK293	/labs/michael-snyder/	This construct contains an eGFP N-terminal tag to ZFP64 under control of a CMV promoter, introduced to expression vector pcDNA5/FRT as part of Thermo Fisher's Flp-In system. It is stably integrated at the introduced FLP recombinase target (FRT) site in the host genome.
ENCFF014DZB	718	paired-end	released	ChIP-seq	site-specific recombination	eGFP	eGFP:83	/targets/ZFP69B-human/	ZNF692	0	Identified	Unlocalized	Check ZFP69B v ZNF692	Suspected Mislabeling - (ENCFF014DZB, ENCFF322OHR)	/files/ENCFF363NUU/	/libraries/ENCLB821ZCY/	2016-04-27T23:45:02.855778+00:00	25489687	101	/biosamples/ENCBS386IWZ/	/genetic-modifications/ENCGM144KYQ/	/biosample-types/cell_line_EFO_0001182/	HEK293	/labs/michael-snyder/	This construct contains an eGFP N-terminal tag to ZFP69B under control of a CMV promoter, introduced to expression vector pcDNA5/FRT as part of Thermo Fisher's Flp-In system. It is stably integrated at the introduced FLP recombinase target (FRT) site in the host genome.
ENCFF322OHR	788	paired-end	released	ChIP-seq	site-specific recombination	eGFP	eGFP:86	/targets/ZFP69B-human/	ZNF692	0	Identified	Unlocalized	Check ZFP69B v ZNF692	Suspected Mislabeling - (ENCFF014DZB, ENCFF322OHR)	/files/ENCFF930PJS/	/libraries/ENCLB650ECO/	2016-04-27T23:41:21.060327+00:00	33430542	101	/biosamples/ENCBS114DPO/	/genetic-modifications/ENCGM144KYQ/	/biosample-types/cell_line_EFO_0001182/	HEK293	/labs/michael-snyder/	This construct contains an eGFP N-terminal tag to ZFP69B under control of a CMV promoter, introduced to expression vector pcDNA5/FRT as part of Thermo Fisher's Flp-In system. It is stably integrated at the introduced FLP recombinase target (FRT) site in the host genome.
ENCFF676APD	2228	paired-end	released	ChIP-seq	CRISPR	eGFP	eGFP:54|3xFLAG:85	/targets/ZFPM2-human/	ZFPM2|ZFPM2	1	Identified	Localized		-	/files/ENCFF614VTR/	/libraries/ENCLB172WUY/	2020-05-18T02:38:21.775276+00:00	37196329	100	/biosamples/ENCBS548GBQ/	/genetic-modifications/ENCGM711OJQ/	/biosample-types/cell_line_EFO_0002067/	K562	/labs/michael-snyder/	-
ENCFF549IKB	1564	paired-end	released	ChIP-seq	site-specific recombination	eGFP	eGFP:97	/targets/ZIC2-human/	ZIC2	1	Identified	Localized		-	/files/ENCFF659PCT/	/libraries/ENCLB638TRX/	2016-11-18T22:25:51.943439+00:00	31245690	101	/biosamples/ENCBS629IXE/	/genetic-modifications/ENCGM992TKC/	/biosample-types/cell_line_EFO_0001182/	HEK293	/labs/michael-snyder/	This construct contains an eGFP N-terminal tag to ZIC2 under control of a CMV promoter, introduced to expression vector pcDNA5/FRT as part of Thermo Fisher's Flp-In system. It is stably integrated at the introduced FLP recombinase target (FRT) site in the host genome.
ENCFF539JMO	1991	paired-end	released	ChIP-seq	site-specific recombination	eGFP	eGFP:100	/targets/ZIC2-human/	ZIC2	1	Identified	Localized		-	/files/ENCFF981GJX/	/libraries/ENCLB121GOT/	2016-11-18T22:21:41.647554+00:00	31782484	101	/biosamples/ENCBS763QCP/	/genetic-modifications/ENCGM992TKC/	/biosample-types/cell_line_EFO_0001182/	HEK293	/labs/michael-snyder/	This construct contains an eGFP N-terminal tag to ZIC2 under control of a CMV promoter, introduced to expression vector pcDNA5/FRT as part of Thermo Fisher's Flp-In system. It is stably integrated at the introduced FLP recombinase target (FRT) site in the host genome.
ENCFF696VRU	1075	paired-end	revoked	ChIP-seq	site-specific recombination	eGFP	eGFP:29	/targets/ZIK1-human/	ZIK1	1	Identified	Localized		-	/files/ENCFF919JNL/	/libraries/ENCLB224ZAT/	2017-02-10T06:36:40.294689+00:00	38589009	101	/biosamples/ENCBS853XGC/	/genetic-modifications/ENCGM815MFG/	/biosample-types/cell_line_EFO_0001182/	HEK293	/labs/michael-snyder/	This construct contains an eGFP N-terminal tag to ZIK1 under control of a CMV promoter, introduced to expression vector pcDNA5/FRT as part of Thermo Fisher's Flp-In system. It is stably integrated at the introduced FLP recombinase target (FRT) site in the host genome.
ENCFF786REQ	2097	paired-end	revoked	ChIP-seq	site-specific recombination	eGFP	eGFP:32	/targets/ZIK1-human/	ZIK1	1	Identified	Localized		-	/files/ENCFF575PJE/	/libraries/ENCLB057WEO/	2017-02-10T06:34:25.544592+00:00	43381102	101	/biosamples/ENCBS979VMT/	/genetic-modifications/ENCGM815MFG/	/biosample-types/cell_line_EFO_0001182/	HEK293	/labs/michael-snyder/	This construct contains an eGFP N-terminal tag to ZIK1 under control of a CMV promoter, introduced to expression vector pcDNA5/FRT as part of Thermo Fisher's Flp-In system. It is stably integrated at the introduced FLP recombinase target (FRT) site in the host genome.
ENCFF628ROD	1074	paired-end	released	ChIP-seq	CRISPR	eGFP	eGFP:60|3xFLAG:80	/targets/ZKSCAN3-human/	ZKSCAN3|ZKSCAN3	1	Identified	Localized		-	/files/ENCFF950PHM/	/libraries/ENCLB851YPF/	2018-12-21T22:46:02.695932+00:00	32039334	100	/biosamples/ENCBS705HLM/	/genetic-modifications/ENCGM332FTE/	/biosample-types/cell_line_EFO_0002067/	K562	/labs/michael-snyder/	-
ENCFF004RTV	1626	paired-end	released	ChIP-seq	CRISPR	eGFP	eGFP:70|3xFLAG:88	/targets/ZKSCAN3-human/	ZKSCAN3|ZKSCAN3|HOXA13	1	Identified	Localized	ZKSCAN3 v HOXA13	Possible contamination	/files/ENCFF087AGS/	/libraries/ENCLB873MHQ/	2018-12-21T22:42:23.960324+00:00	33338732	100	/biosamples/ENCBS317OTM/	/genetic-modifications/ENCGM332FTE/	/biosample-types/cell_line_EFO_0002067/	K562	/labs/michael-snyder/	-
ENCFF132WBV	1803	paired-end	released	ChIP-seq	CRISPR	eGFP	eGFP:43|3xFLAG:43	/targets/ZKSCAN3-human/	ZKSCAN3|ZKSCAN3	1	Identified	Localized		-	/files/ENCFF830JEP/	/libraries/ENCLB788ZGO/	2018-12-20T21:32:27.233900+00:00	38135475	100	/biosamples/ENCBS479UUJ/	/genetic-modifications/ENCGM332FTE/	/biosample-types/cell_line_EFO_0002067/	K562	/labs/michael-snyder/	-
ENCFF192LSU	2031	paired-end	released	ChIP-seq	site-specific recombination	eGFP	eGFP:68	/targets/ZNF10-human/	ZNF134	0	Identified	Unlocalized	Check ZNF10 v ZNF134	Suspected Mislabeling - (ENCFF192LSU, ENCFF233DTH)	/files/ENCFF261LTR/	/libraries/ENCLB591UUE/	2017-02-11T01:14:10.430061+00:00	28134745	101	/biosamples/ENCBS942NZU/	/genetic-modifications/ENCGM104WFH/	/biosample-types/cell_line_EFO_0001182/	HEK293	/labs/michael-snyder/	This construct contains an eGFP N-terminal tag to ZNF10 under control of a CMV promoter, introduced to expression vector pcDNA5/FRT as part of Thermo Fisher's Flp-In system. It is stably integrated at the introduced FLP recombinase target (FRT) site in the host genome.
ENCFF233DTH	2045	paired-end	released	ChIP-seq	site-specific recombination	eGFP	eGFP:65	/targets/ZNF10-human/	ZNF134	0	Identified	Unlocalized	Check ZNF10 v ZNF134	Suspected Mislabeling - (ENCFF192LSU, ENCFF233DTH)	/files/ENCFF650VLS/	/libraries/ENCLB042NQJ/	2017-02-11T01:17:13.647279+00:00	42214451	101	/biosamples/ENCBS958UZO/	/genetic-modifications/ENCGM104WFH/	/biosample-types/cell_line_EFO_0001182/	HEK293	/labs/michael-snyder/	This construct contains an eGFP N-terminal tag to ZNF10 under control of a CMV promoter, introduced to expression vector pcDNA5/FRT as part of Thermo Fisher's Flp-In system. It is stably integrated at the introduced FLP recombinase target (FRT) site in the host genome.
ENCFF466VMF	510	paired-end	revoked	ChIP-seq	site-specific recombination	eGFP	eGFP:62	/targets/ZNF101-human/	ZNF101	1	Identified	Localized		-	/files/ENCFF451TRG/	/libraries/ENCLB914FJJ/	2016-04-28T23:52:45.057024+00:00	24954606	101	/biosamples/ENCBS370DEV/	/genetic-modifications/ENCGM984DDH/	/biosample-types/cell_line_EFO_0001182/	HEK293	/labs/michael-snyder/	This construct contains an eGFP N-terminal tag to ZNF101 under control of a CMV promoter, introduced to expression vector pcDNA5/FRT as part of Thermo Fisher's Flp-In system. It is stably integrated at the introduced FLP recombinase target (FRT) site in the host genome.
ENCFF231MZY	675	paired-end	revoked	ChIP-seq	site-specific recombination	eGFP	eGFP:21	/targets/ZNF101-human/	ZNF101	1	Identified	Localized		-	/files/ENCFF474UCX/	/libraries/ENCLB896HDJ/	2016-04-28T23:50:10.829560+00:00	26088942	101	/biosamples/ENCBS096IDY/	/genetic-modifications/ENCGM984DDH/	/biosample-types/cell_line_EFO_0001182/	HEK293	/labs/michael-snyder/	This construct contains an eGFP N-terminal tag to ZNF101 under control of a CMV promoter, introduced to expression vector pcDNA5/FRT as part of Thermo Fisher's Flp-In system. It is stably integrated at the introduced FLP recombinase target (FRT) site in the host genome.
ENCFF052UFC	1131	paired-end	released	ChIP-seq	site-specific recombination	eGFP	eGFP:38	/targets/ZNF112-human/	ZNF112	1	Identified	Localized		-	/files/ENCFF278QRX/	/libraries/ENCLB140IWJ/	2017-02-22T04:08:31.810534+00:00	41924520	101	/biosamples/ENCBS934EWU/	/genetic-modifications/ENCGM885PNN/	/biosample-types/cell_line_EFO_0001182/	HEK293	/labs/michael-snyder/	This construct contains an eGFP N-terminal tag to ZNF112 under control of a CMV promoter, introduced to expression vector pcDNA5/FRT as part of Thermo Fisher's Flp-In system. It is stably integrated at the introduced FLP recombinase target (FRT) site in the host genome.
ENCFF990KCY	2034	paired-end	released	ChIP-seq	site-specific recombination	eGFP	eGFP:35	/targets/ZNF112-human/	ZNF112	1	Identified	Localized		-	/files/ENCFF059KSX/	/libraries/ENCLB095YAC/	2017-02-22T04:03:14.968713+00:00	43129250	101	/biosamples/ENCBS294ZAB/	/genetic-modifications/ENCGM885PNN/	/biosample-types/cell_line_EFO_0001182/	HEK293	/labs/michael-snyder/	This construct contains an eGFP N-terminal tag to ZNF112 under control of a CMV promoter, introduced to expression vector pcDNA5/FRT as part of Thermo Fisher's Flp-In system. It is stably integrated at the introduced FLP recombinase target (FRT) site in the host genome.
ENCFF460WUI	920	paired-end	released	ChIP-seq	CRISPR	eGFP	3xFLAG:47|eGFP:59	/targets/ZNF114-human/	ZNF114|TBX19	1	Identified	Localized	ZNF114 v TBX19 v MTF1 v HAT1	Possible contamination	/files/ENCFF336KAT/	/libraries/ENCLB583HSF/	2018-12-21T20:29:27.704470+00:00	44923513	100	/biosamples/ENCBS587JWF/	/genetic-modifications/ENCGM231ANF/	/biosample-types/cell_line_EFO_0007950/	GM23338	/labs/michael-snyder/	-
ENCFF367YSE	951	paired-end	released	ChIP-seq	CRISPR	eGFP	eGFP:21|3xFLAG:30	/targets/ZNF114-human/		0	Identified	Unlocalized		Unexplained failure to localize - possible "unlucky" coverage or insertion to blacklisted region	/files/ENCFF142DGD/	/libraries/ENCLB045FIM/	2018-12-20T20:12:37.324085+00:00	44472118	100	/biosamples/ENCBS598WJH/	/genetic-modifications/ENCGM231ANF/	/biosample-types/cell_line_EFO_0007950/	GM23338	/labs/michael-snyder/	-
ENCFF552EFI	1916	paired-end	released	ChIP-seq	CRISPR	eGFP	eGFP:50|3xFLAG:75	/targets/ZNF114-human/	ZNF114|ZNF114|chr12:128707001-128708001|TBX19|ZNF793|MTF1|HAT1	1	Identified	Localized	ZNF114 v TBX19 v MTF1 v HAT1	Possible contamination	/files/ENCFF871GSI/	/libraries/ENCLB287HRR/	2018-12-21T20:24:53.173805+00:00	46434398	100	/biosamples/ENCBS274RDI/	/genetic-modifications/ENCGM231ANF/	/biosample-types/cell_line_EFO_0007950/	GM23338	/labs/michael-snyder/	-
ENCFF977ONA	2192	paired-end	released	ChIP-seq	site-specific recombination	eGFP	eGFP:26	/targets/ZNF114-human/	ZNF114	1	Identified	Localized		-	/files/ENCFF457RTQ/	/libraries/ENCLB258WFN/	2017-04-27T19:11:00.563666+00:00	43056958	101	/biosamples/ENCBS963ZTO/	/genetic-modifications/ENCGM375VUR/	/biosample-types/cell_line_EFO_0001182/	HEK293	/labs/michael-snyder/	This construct contains an eGFP N-terminal tag to ZNF114 under control of a CMV promoter, introduced to expression vector pcDNA5/FRT as part of Thermo Fisher's Flp-In system. It is stably integrated at the introduced FLP recombinase target (FRT) site in the host genome.
ENCFF519ZJI	2264	paired-end	released	ChIP-seq	site-specific recombination	eGFP	eGFP:30	/targets/ZNF114-human/	ZNF114	1	Identified	Localized		-	/files/ENCFF748THJ/	/libraries/ENCLB090DHG/	2017-04-27T16:51:24.073849+00:00	44919573	101	/biosamples/ENCBS619DUK/	/genetic-modifications/ENCGM375VUR/	/biosample-types/cell_line_EFO_0001182/	HEK293	/labs/michael-snyder/	This construct contains an eGFP N-terminal tag to ZNF114 under control of a CMV promoter, introduced to expression vector pcDNA5/FRT as part of Thermo Fisher's Flp-In system. It is stably integrated at the introduced FLP recombinase target (FRT) site in the host genome.
ENCFF505LMS	1961	paired-end	released	ChIP-seq	site-specific recombination	eGFP	eGFP:220	/targets/ZNF121-human/	ZNF121	1	Identified	Localized		-	/files/ENCFF495EOX/	/libraries/ENCLB556KVV/	2016-04-28T23:56:30.192396+00:00	60976576	101	/biosamples/ENCBS258CDJ/	/genetic-modifications/ENCGM683TZT/	/biosample-types/cell_line_EFO_0001182/	HEK293	/labs/michael-snyder/	This construct contains an eGFP N-terminal tag to ZNF121 under control of a CMV promoter, introduced to expression vector pcDNA5/FRT as part of Thermo Fisher's Flp-In system. It is stably integrated at the introduced FLP recombinase target (FRT) site in the host genome.
ENCFF986WDC	1962	paired-end	released	ChIP-seq	site-specific recombination	eGFP	eGFP:263	/targets/ZNF121-human/	ZNF121	1	Identified	Localized		-	/files/ENCFF410UBV/	/libraries/ENCLB776GKQ/	2016-04-29T00:02:25.182745+00:00	46302293	101	/biosamples/ENCBS557JBD/	/genetic-modifications/ENCGM683TZT/	/biosample-types/cell_line_EFO_0001182/	HEK293	/labs/michael-snyder/	This construct contains an eGFP N-terminal tag to ZNF121 under control of a CMV promoter, introduced to expression vector pcDNA5/FRT as part of Thermo Fisher's Flp-In system. It is stably integrated at the introduced FLP recombinase target (FRT) site in the host genome.
ENCFF949JWR	1028	paired-end	released	ChIP-seq	site-specific recombination	eGFP	3xFLAG:2|eGFP:13	/targets/ZNF132-human/	ZNF132	1	Identified	Localized		-	/files/ENCFF585PXT/	/libraries/ENCLB607FQK/	2017-02-11T00:51:45.659018+00:00	33619290	101	/biosamples/ENCBS478IQA/	/genetic-modifications/ENCGM166VXS/	/biosample-types/cell_line_EFO_0001182/	HEK293	/labs/michael-snyder/	This construct contains an eGFP N-terminal tag to ZNF132 under control of a CMV promoter, introduced to expression vector pcDNA5/FRT as part of Thermo Fisher's Flp-In system. It is stably integrated at the introduced FLP recombinase target (FRT) site in the host genome.
ENCFF405NIJ	2079	paired-end	released	ChIP-seq	site-specific recombination	eGFP	eGFP:28	/targets/ZNF132-human/	ZNF132	1	Identified	Localized		-	/files/ENCFF836KYO/	/libraries/ENCLB285OYS/	2017-02-13T22:06:33.329947+00:00	35657719	101	/biosamples/ENCBS274LVS/	/genetic-modifications/ENCGM166VXS/	/biosample-types/cell_line_EFO_0001182/	HEK293	/labs/michael-snyder/	This construct contains an eGFP N-terminal tag to ZNF132 under control of a CMV promoter, introduced to expression vector pcDNA5/FRT as part of Thermo Fisher's Flp-In system. It is stably integrated at the introduced FLP recombinase target (FRT) site in the host genome.
ENCFF679HEE	922	paired-end	released	ChIP-seq	CRISPR	eGFP	eGFP:26|3xFLAG:52	/targets/ZNF133-human/	ZNF133|ZNF133|AARS|DOCK4	1	Identified	Localized	ZNF133 v AARS v DOCK4	Possible contamination	/files/ENCFF596PBD/	/libraries/ENCLB384UHT/	2018-12-22T02:36:12.313155+00:00	44257051	100	/biosamples/ENCBS382ZNL/	/genetic-modifications/ENCGM635ILF/	/biosample-types/cell_line_EFO_0002067/	K562	/labs/michael-snyder/	-
ENCFF050CTT	1755	paired-end	released	ChIP-seq	site-specific recombination	eGFP	3xFLAG:1|eGFP:33	/targets/ZNF133-human/	ZNF133	1	Identified	Localized		-	/files/ENCFF641CWU/	/libraries/ENCLB644HCK/	2016-11-18T22:34:18.881664+00:00	25006734	101	/biosamples/ENCBS431ZNZ/	/genetic-modifications/ENCGM849GWD/	/biosample-types/cell_line_EFO_0001182/	HEK293	/labs/michael-snyder/	This construct contains an eGFP N-terminal tag to ZNF133 under control of a CMV promoter, introduced to expression vector pcDNA5/FRT as part of Thermo Fisher's Flp-In system. It is stably integrated at the introduced FLP recombinase target (FRT) site in the host genome.
ENCFF029VTH	1922	paired-end	released	ChIP-seq	CRISPR	eGFP	eGFP:30|3xFLAG:45	/targets/ZNF133-human/	ZNF133|chr10:47127001-47128001	1	Identified	Localized		Possible contamination	/files/ENCFF347JAE/	/libraries/ENCLB005YXG/	2018-12-22T02:32:13.591013+00:00	35058066	100	/biosamples/ENCBS855QTJ/	/genetic-modifications/ENCGM635ILF/	/biosample-types/cell_line_EFO_0002067/	K562	/labs/michael-snyder/	-
ENCFF204JBE	1989	paired-end	released	ChIP-seq	site-specific recombination	eGFP	eGFP:28	/targets/ZNF133-human/	ZNF133	1	Identified	Localized		-	/files/ENCFF013IOZ/	/libraries/ENCLB107WQC/	2016-11-18T22:30:11.994280+00:00	30443869	101	/biosamples/ENCBS669LUY/	/genetic-modifications/ENCGM849GWD/	/biosample-types/cell_line_EFO_0001182/	HEK293	/labs/michael-snyder/	This construct contains an eGFP N-terminal tag to ZNF133 under control of a CMV promoter, introduced to expression vector pcDNA5/FRT as part of Thermo Fisher's Flp-In system. It is stably integrated at the introduced FLP recombinase target (FRT) site in the host genome.
ENCFF597ZFQ	1998	paired-end	released	ChIP-seq	CRISPR	eGFP	3xFLAG:54|eGFP:69	/targets/ZNF133-human/	ZNF133|ZNF133	1	Identified	Localized		-	/files/ENCFF830ROL/	/libraries/ENCLB463WIF/	2018-12-21T00:45:11.071210+00:00	44054761	100	/biosamples/ENCBS498UJD/	/genetic-modifications/ENCGM635ILF/	/biosample-types/cell_line_EFO_0002067/	K562	/labs/michael-snyder/	-
ENCFF961ATG	1038	paired-end	released	ChIP-seq	CRISPR	eGFP	eGFP:39|3xFLAG:46	/targets/ZNF134-human/	ZNF134|chrX:112893001-112894001|ZNF134	1	Identified	Localized		Possible contamination	/files/ENCFF672WUL/	/libraries/ENCLB499LWJ/	2018-12-22T04:39:24.684812+00:00	34302672	100	/biosamples/ENCBS825PSA/	/genetic-modifications/ENCGM286XQM/	/biosample-types/cell_line_EFO_0002067/	K562	/labs/michael-snyder/	-
ENCFF475UOI	1158	paired-end	released	ChIP-seq	CRISPR	eGFP	3xFLAG:21|eGFP:30	/targets/ZNF134-human/	ZNF134	1	Identified	Localized		-	/files/ENCFF967ZFT/	/libraries/ENCLB390LNC/	2018-12-22T04:36:13.244904+00:00	27052652	100	/biosamples/ENCBS599RPQ/	/genetic-modifications/ENCGM286XQM/	/biosample-types/cell_line_EFO_0002067/	K562	/labs/michael-snyder/	-
ENCFF636MYK	1162	paired-end	released	ChIP-seq	CRISPR	eGFP	3xFLAG:17|eGFP:25	/targets/ZNF134-human/	ZNF134	1	Identified	Localized		-	/files/ENCFF684PRR/	/libraries/ENCLB892YJL/	2018-12-21T02:53:03.928047+00:00	25105135	100	/biosamples/ENCBS797UET/	/genetic-modifications/ENCGM286XQM/	/biosample-types/cell_line_EFO_0002067/	K562	/labs/michael-snyder/	-
ENCFF528TQX	643	paired-end	released	ChIP-seq	site-specific recombination	eGFP	eGFP:27	/targets/ZNF138-human/	ZNF138|PSMD8	1	Identified	Localized	Check PSMD8 v ZNF138	Possible contamination	/files/ENCFF110HEA/	/libraries/ENCLB283ZKE/	2016-04-27T23:54:57.152898+00:00	35620658	101	/biosamples/ENCBS403FNN/	/genetic-modifications/ENCGM196UVN/	/biosample-types/cell_line_EFO_0001182/	HEK293	/labs/michael-snyder/	This construct contains an eGFP N-terminal tag to ZNF138 under control of a CMV promoter, introduced to expression vector pcDNA5/FRT as part of Thermo Fisher's Flp-In system. It is stably integrated at the introduced FLP recombinase target (FRT) site in the host genome.
ENCFF858BWH	719	paired-end	released	ChIP-seq	site-specific recombination	eGFP	eGFP:46	/targets/ZNF138-human/	ZNF138	1	Identified	Localized		-	/files/ENCFF080EPR/	/libraries/ENCLB598ESL/	2016-04-27T23:59:15.297330+00:00	29787635	101	/biosamples/ENCBS646GOM/	/genetic-modifications/ENCGM196UVN/	/biosample-types/cell_line_EFO_0001182/	HEK293	/labs/michael-snyder/	This construct contains an eGFP N-terminal tag to ZNF138 under control of a CMV promoter, introduced to expression vector pcDNA5/FRT as part of Thermo Fisher's Flp-In system. It is stably integrated at the introduced FLP recombinase target (FRT) site in the host genome.
ENCFF154TMY	422	paired-end	revoked	ChIP-seq	CRISPR	eGFP	eGFP:23|3xFLAG:39	/targets/ZNF140-human/	ZNF140|PSMC3IP-Cterm|chr22:39962001-39963001|MLX	1	Identified	Localized	ZNF140 v PSMC3IP v MLX	Confirmed possible contamination	/files/ENCFF915LQN/	/libraries/ENCLB598MRN/	2017-07-19T20:39:58.810521+00:00	43295319	101	/biosamples/ENCBS133BQE/	/genetic-modifications/ENCGM343NQZ/	/biosample-types/cell_line_EFO_0002067/	K562	/labs/michael-snyder/	CRISPR was used to insert a LAP tag downstream of the ZNF140 gene.
ENCFF482LOR	426	paired-end	revoked	ChIP-seq	CRISPR	eGFP	eGFP:34|3xFLAG:45	/targets/ZNF140-human/	chr13:91546001-91547001|chr2:65765001-65766001|ZNF140	3	Identified	Localized		Confirmed possible contamination	/files/ENCFF351JBQ/	/libraries/ENCLB029JTX/	2017-07-19T20:35:30.146270+00:00	41520909	101	/biosamples/ENCBS310NVZ/	/genetic-modifications/ENCGM343NQZ/	/biosample-types/cell_line_EFO_0002067/	K562	/labs/michael-snyder/	CRISPR was used to insert a LAP tag downstream of the ZNF140 gene.
ENCFF802KGS	728	paired-end	released	ChIP-seq	site-specific recombination	eGFP	eGFP:5	/targets/ZNF140-human/		0	Identified	Unlocalized		Low tags mapped to eGFP	/files/ENCFF306YKT/	/libraries/ENCLB495HCN/	2016-04-28T00:03:05.017657+00:00	26918794	101	/biosamples/ENCBS212ZLO/	/genetic-modifications/ENCGM482MIL/	/biosample-types/cell_line_EFO_0001182/	HEK293	/labs/michael-snyder/	This construct contains an eGFP N-terminal tag to ZNF140 under control of a CMV promoter, introduced to expression vector pcDNA5/FRT as part of Thermo Fisher's Flp-In system. It is stably integrated at the introduced FLP recombinase target (FRT) site in the host genome.
ENCFF602URB	899	paired-end	released	ChIP-seq	site-specific recombination	eGFP	eGFP:16	/targets/ZNF140-human/	ZNF140	1	Identified	Localized		-	/files/ENCFF618GBB/	/libraries/ENCLB673UDE/	2016-04-28T00:07:38.031761+00:00	32637147	101	/biosamples/ENCBS627OXL/	/genetic-modifications/ENCGM482MIL/	/biosample-types/cell_line_EFO_0001182/	HEK293	/labs/michael-snyder/	This construct contains an eGFP N-terminal tag to ZNF140 under control of a CMV promoter, introduced to expression vector pcDNA5/FRT as part of Thermo Fisher's Flp-In system. It is stably integrated at the introduced FLP recombinase target (FRT) site in the host genome.
ENCFF441XRJ	730	paired-end	released	ChIP-seq	site-specific recombination	eGFP	eGFP:106	/targets/ZNF146-human/	ZNF146	1	Identified	Localized		-	/files/ENCFF382JJC/	/libraries/ENCLB233RVF/	2016-04-28T00:21:02.303006+00:00	33358367	101	/biosamples/ENCBS069ZWS/	/genetic-modifications/ENCGM590UYH/	/biosample-types/cell_line_EFO_0001182/	HEK293	/labs/michael-snyder/	This construct contains an eGFP N-terminal tag to ZNF146 under control of a CMV promoter, introduced to expression vector pcDNA5/FRT as part of Thermo Fisher's Flp-In system. It is stably integrated at the introduced FLP recombinase target (FRT) site in the host genome.
ENCFF209LAN	1104	paired-end	released	ChIP-seq	site-specific recombination	eGFP	eGFP:90	/targets/ZNF146-human/	ZNF146	1	Identified	Localized		-	/files/ENCFF027IUI/	/libraries/ENCLB783PYO/	2016-04-28T00:25:31.389522+00:00	32301219	101	/biosamples/ENCBS314JHW/	/genetic-modifications/ENCGM590UYH/	/biosample-types/cell_line_EFO_0001182/	HEK293	/labs/michael-snyder/	This construct contains an eGFP N-terminal tag to ZNF146 under control of a CMV promoter, introduced to expression vector pcDNA5/FRT as part of Thermo Fisher's Flp-In system. It is stably integrated at the introduced FLP recombinase target (FRT) site in the host genome.
ENCFF061OTP	2029	paired-end	released	ChIP-seq	site-specific recombination	eGFP	3xFLAG:2|eGFP:207	/targets/ZNF148-human/	ZNF148	1	Identified	Localized		-	/files/ENCFF151NBC/	/libraries/ENCLB515IJS/	2017-02-10T06:13:16.787230+00:00	50664490	101	/biosamples/ENCBS282JFQ/	/genetic-modifications/ENCGM235DCA/	/biosample-types/cell_line_EFO_0001182/	HEK293	/labs/michael-snyder/	This construct contains an eGFP N-terminal tag to ZNF148 under control of a CMV promoter, introduced to expression vector pcDNA5/FRT as part of Thermo Fisher's Flp-In system. It is stably integrated at the introduced FLP recombinase target (FRT) site in the host genome.
ENCFF817CFB	2084	paired-end	released	ChIP-seq	site-specific recombination	eGFP	eGFP:155	/targets/ZNF148-human/	ZNF148	1	Identified	Localized		-	/files/ENCFF917CWI/	/libraries/ENCLB928VFX/	2017-02-10T06:15:55.305460+00:00	38986695	101	/biosamples/ENCBS978LXB/	/genetic-modifications/ENCGM235DCA/	/biosample-types/cell_line_EFO_0001182/	HEK293	/labs/michael-snyder/	This construct contains an eGFP N-terminal tag to ZNF148 under control of a CMV promoter, introduced to expression vector pcDNA5/FRT as part of Thermo Fisher's Flp-In system. It is stably integrated at the introduced FLP recombinase target (FRT) site in the host genome.
ENCFF816GRP	1548	paired-end	released	ChIP-seq	site-specific recombination	eGFP	eGFP:22	/targets/ZNF155-human/	ZNF155	1	Identified	Localized		-	/files/ENCFF719VPQ/	/libraries/ENCLB845ZJJ/	2016-11-18T22:38:14.523551+00:00	27056942	101	/biosamples/ENCBS532LAO/	/genetic-modifications/ENCGM371YUV/	/biosample-types/cell_line_EFO_0001182/	HEK293	/labs/michael-snyder/	This construct contains an eGFP N-terminal tag to ZNF155 under control of a CMV promoter, introduced to expression vector pcDNA5/FRT as part of Thermo Fisher's Flp-In system. It is stably integrated at the introduced FLP recombinase target (FRT) site in the host genome.
ENCFF287QCC	1987	paired-end	released	ChIP-seq	site-specific recombination	eGFP	eGFP:49	/targets/ZNF155-human/	ZNF155	1	Identified	Localized		-	/files/ENCFF273IVY/	/libraries/ENCLB476MKF/	2016-11-18T22:42:31.939963+00:00	31167492	101	/biosamples/ENCBS556GOV/	/genetic-modifications/ENCGM371YUV/	/biosample-types/cell_line_EFO_0001182/	HEK293	/labs/michael-snyder/	This construct contains an eGFP N-terminal tag to ZNF155 under control of a CMV promoter, introduced to expression vector pcDNA5/FRT as part of Thermo Fisher's Flp-In system. It is stably integrated at the introduced FLP recombinase target (FRT) site in the host genome.
ENCFF409HCF	1557	paired-end	released	ChIP-seq	site-specific recombination	eGFP	eGFP:36	/targets/ZNF157-human/	ZNF157	1	Identified	Localized		-	/files/ENCFF435DON/	/libraries/ENCLB468RUG/	2016-11-18T22:51:57.208275+00:00	30146873	101	/biosamples/ENCBS126YNT/	/genetic-modifications/ENCGM235JRH/	/biosample-types/cell_line_EFO_0001182/	HEK293	/labs/michael-snyder/	This construct contains an eGFP N-terminal tag to ZNF157 under control of a CMV promoter, introduced to expression vector pcDNA5/FRT as part of Thermo Fisher's Flp-In system. It is stably integrated at the introduced FLP recombinase target (FRT) site in the host genome.
ENCFF794VUU	1946	paired-end	released	ChIP-seq	site-specific recombination	eGFP	eGFP:50	/targets/ZNF157-human/	ZNF157	1	Identified	Localized		-	/files/ENCFF495GCB/	/libraries/ENCLB394XJG/	2016-11-18T22:47:00.554410+00:00	36296456	101	/biosamples/ENCBS436OCK/	/genetic-modifications/ENCGM235JRH/	/biosample-types/cell_line_EFO_0001182/	HEK293	/labs/michael-snyder/	This construct contains an eGFP N-terminal tag to ZNF157 under control of a CMV promoter, introduced to expression vector pcDNA5/FRT as part of Thermo Fisher's Flp-In system. It is stably integrated at the introduced FLP recombinase target (FRT) site in the host genome.
ENCFF394DER	774	paired-end	released	ChIP-seq	site-specific recombination	eGFP	eGFP:43	/targets/ZNF16-human/	ZNF16	1	Identified	Localized		-	/files/ENCFF456OPD/	/libraries/ENCLB085HYQ/	2016-04-28T00:31:35.454916+00:00	19105834	101	/biosamples/ENCBS213ZWT/	/genetic-modifications/ENCGM993VMM/	/biosample-types/cell_line_EFO_0001182/	HEK293	/labs/michael-snyder/	This construct contains an eGFP N-terminal tag to ZNF16 under control of a CMV promoter, introduced to expression vector pcDNA5/FRT as part of Thermo Fisher's Flp-In system. It is stably integrated at the introduced FLP recombinase target (FRT) site in the host genome.
ENCFF853FSA	1778	paired-end	released	ChIP-seq	site-specific recombination	eGFP	eGFP:42	/targets/ZNF16-human/	ZNF16	1	Identified	Localized		-	/files/ENCFF217XYK/	/libraries/ENCLB211COY/	2016-04-28T00:28:59.053825+00:00	24418015	101	/biosamples/ENCBS617FVO/	/genetic-modifications/ENCGM993VMM/	/biosample-types/cell_line_EFO_0001182/	HEK293	/labs/michael-snyder/	This construct contains an eGFP N-terminal tag to ZNF16 under control of a CMV promoter, introduced to expression vector pcDNA5/FRT as part of Thermo Fisher's Flp-In system. It is stably integrated at the introduced FLP recombinase target (FRT) site in the host genome.
ENCFF164WTK	947	paired-end	released	ChIP-seq	CRISPR	eGFP	eGFP:50|3xFLAG:116	/targets/ZNF165-human/	ZNF165|ZNF165-Cterm|ZNF165	1	Identified	Localized		-	/files/ENCFF697CQK/	/libraries/ENCLB761CHI/	2018-12-22T02:46:56.697741+00:00	37257119	100	/biosamples/ENCBS294OMN/	/genetic-modifications/ENCGM944ENO/	/biosample-types/cell_line_EFO_0002067/	K562	/labs/michael-snyder/	-
ENCFF513ADU	984	paired-end	released	ChIP-seq	CRISPR	eGFP	eGFP:88|3xFLAG:118	/targets/ZNF165-human/	ZNF165|HOXA13|ZNF165-Cterm|HOXA13|SPAG17	1	Identified	Localized		Hox contamination	/files/ENCFF089YEJ/	/libraries/ENCLB750WDL/	2018-12-22T02:50:34.607520+00:00	36538430	100	/biosamples/ENCBS066MIR/	/genetic-modifications/ENCGM944ENO/	/biosample-types/cell_line_EFO_0002067/	K562	/labs/michael-snyder/	-
ENCFF086MUV	1171	paired-end	released	ChIP-seq	CRISPR	eGFP	eGFP:60|3xFLAG:106	/targets/ZNF165-human/	ZNF165-Cterm|ZNF165|chr1:72963001-72964001|ZNF165	1	Identified	Localized		Possible contamination	/files/ENCFF817XOQ/	/libraries/ENCLB727WTX/	2018-12-21T00:57:09.703212+00:00	43754497	100	/biosamples/ENCBS846SVZ/	/genetic-modifications/ENCGM944ENO/	/biosample-types/cell_line_EFO_0002067/	K562	/labs/michael-snyder/	-
ENCFF534SCD	2012	paired-end	released	ChIP-seq	site-specific recombination	eGFP	eGFP:14	/targets/ZNF165-human/	ZNF165	1	Identified	Localized		-	/files/ENCFF184SBV/	/libraries/ENCLB794UMJ/	2016-08-24T04:52:32.395921+00:00	26009925	101	/biosamples/ENCBS519XFO/	/genetic-modifications/ENCGM582YQE/	/biosample-types/cell_line_EFO_0001182/	HEK293	/labs/michael-snyder/	This construct contains an eGFP N-terminal tag to ZNF165 under control of a CMV promoter, introduced to expression vector pcDNA5/FRT as part of Thermo Fisher's Flp-In system. It is stably integrated at the introduced FLP recombinase target (FRT) site in the host genome.
ENCFF167QBT	923	paired-end	released	ChIP-seq	site-specific recombination	eGFP	3xFLAG:11|eGFP:154	/targets/ZNF169-human/	ZNF169|E2F1	1	Identified	Localized	Check E2F1 v ZNF169 v 3xFLAG	Possible contamination	/files/ENCFF515XEA/	/libraries/ENCLB220TRZ/	2016-11-18T23:01:34.437592+00:00	35198725	101	/biosamples/ENCBS713DJH/	/genetic-modifications/ENCGM846FZK/	/biosample-types/cell_line_EFO_0001182/	HEK293	/labs/michael-snyder/	This construct contains an eGFP N-terminal tag to ZNF169 under control of a CMV promoter, introduced to expression vector pcDNA5/FRT as part of Thermo Fisher's Flp-In system. It is stably integrated at the introduced FLP recombinase target (FRT) site in the host genome.
ENCFF744CEJ	933	paired-end	revoked	ChIP-seq	CRISPR	eGFP	eGFP:187|3xFLAG:262	/targets/ZNF169-human/	ZNF169|HOXB13|HOXB13|FOXS1|HOXA13|EHF|ZNF169	1	Identified	Localized	ZNF169 v HOXA13 v HOXB13 v FOXS1	Confirmed contamination	/files/ENCFF320CAC/	/libraries/ENCLB507SVD/	2018-12-22T03:48:36.210194+00:00	39976265	100	/biosamples/ENCBS192ZOU/	/genetic-modifications/ENCGM624IAN/	/biosample-types/cell_line_EFO_0002067/	K562	/labs/michael-snyder/	-
ENCFF270FOL	1887	paired-end	revoked	ChIP-seq	CRISPR	eGFP	eGFP:128|3xFLAG:184	/targets/ZNF169-human/	ZNF169|ZNF169|CDC27	1	Identified	Localized	ZNF169 v CDC27	Confirmed possible contamination	/files/ENCFF917GFI/	/libraries/ENCLB565LFP/	2018-12-22T03:44:49.385786+00:00	40254997	100	/biosamples/ENCBS473QHA/	/genetic-modifications/ENCGM624IAN/	/biosample-types/cell_line_EFO_0002067/	K562	/labs/michael-snyder/	-
ENCFF390IPW	1952	paired-end	released	ChIP-seq	site-specific recombination	eGFP	eGFP:125	/targets/ZNF169-human/	ZNF169	1	Identified	Localized		-	/files/ENCFF645XVN/	/libraries/ENCLB683PYY/	2016-11-18T22:56:14.527538+00:00	32533835	101	/biosamples/ENCBS554TKL/	/genetic-modifications/ENCGM846FZK/	/biosample-types/cell_line_EFO_0001182/	HEK293	/labs/michael-snyder/	This construct contains an eGFP N-terminal tag to ZNF169 under control of a CMV promoter, introduced to expression vector pcDNA5/FRT as part of Thermo Fisher's Flp-In system. It is stably integrated at the introduced FLP recombinase target (FRT) site in the host genome.
ENCFF344MAD	1999	paired-end	released	ChIP-seq	CRISPR	eGFP	eGFP:109|3xFLAG:112	/targets/ZNF169-human/	ZNF169|HOXB13|ZFP30|ZNF169	1	Identified	Localized	ZNF169 v ZFP30 v HOXB13	Hox Contamination; Possible contamination	/files/ENCFF277MBG/	/libraries/ENCLB115NHT/	2018-12-21T02:25:21.077694+00:00	47437309	100	/biosamples/ENCBS242ETB/	/genetic-modifications/ENCGM624IAN/	/biosample-types/cell_line_EFO_0002067/	K562	/labs/michael-snyder/	-
ENCFF625ODB	915	paired-end	released	ChIP-seq	CRISPR	eGFP	3xFLAG:146|eGFP:157	/targets/ZNF174-human/	ZNF174|ZNF174|chr19:20411001-20412001|chr8:8359001-8360001|chr21:47450001-47451001	1	Identified	Localized		Possible contamination	/files/ENCFF194FDX/	/libraries/ENCLB773WKY/	2018-12-21T02:35:12.282282+00:00	43798203	100	/biosamples/ENCBS924CHV/	/genetic-modifications/ENCGM285UNV/	/biosample-types/cell_line_EFO_0002067/	K562	/labs/michael-snyder/	-
ENCFF807PRS	945	paired-end	released	ChIP-seq	CRISPR	eGFP	eGFP:141|3xFLAG:143	/targets/ZNF174-human/	ZNF174|ZNF174|chr9:139061001-139062001	1	Identified	Localized		Possible contamination	/files/ENCFF106POC/	/libraries/ENCLB432CTL/	2018-12-22T04:01:51.003571+00:00	33541201	100	/biosamples/ENCBS760WED/	/genetic-modifications/ENCGM285UNV/	/biosample-types/cell_line_EFO_0002067/	K562	/labs/michael-snyder/	-
ENCFF901VJQ	971	paired-end	released	ChIP-seq	CRISPR	eGFP	eGFP:97|3xFLAG:128	/targets/ZNF174-human/	ZNF174|ZNF174	1	Identified	Localized		-	/files/ENCFF721HPA/	/libraries/ENCLB431REL/	2018-12-22T04:05:21.429453+00:00	37248318	100	/biosamples/ENCBS060FLG/	/genetic-modifications/ENCGM285UNV/	/biosample-types/cell_line_EFO_0002067/	K562	/labs/michael-snyder/	-
ENCFF700ORL	1060	paired-end	released	ChIP-seq	site-specific recombination	eGFP	eGFP:85	/targets/ZNF174-human/	ZNF174|ZSCAN32-Promoter|chrX:12136001-12137001	1	Identified	Localized		Possible contamination; ZNF174 and ZSCAN32 are genomic coordinate neighbors	/files/ENCFF969XQA/	/libraries/ENCLB916SSD/	2017-02-14T03:23:37.154513+00:00	73513346	101	/biosamples/ENCBS349QTD/	/genetic-modifications/ENCGM017MEO/	/biosample-types/cell_line_EFO_0001182/	HEK293	/labs/michael-snyder/	This construct contains an eGFP N-terminal tag to ZNF174 under control of a CMV promoter, introduced to expression vector pcDNA5/FRT as part of Thermo Fisher's Flp-In system. It is stably integrated at the introduced FLP recombinase target (FRT) site in the host genome.
ENCFF783BKL	1061	paired-end	released	ChIP-seq	site-specific recombination	eGFP	eGFP:104	/targets/ZNF174-human/	ZNF174|ZSCAN32-Promoter	1	Identified	Localized		ZNF174 and ZSCAN32 are genomic coordinate neighbors	/files/ENCFF464DYS/	/libraries/ENCLB904QZA/	2017-02-14T03:29:34.694843+00:00	89906340	101	/biosamples/ENCBS697XDQ/	/genetic-modifications/ENCGM017MEO/	/biosample-types/cell_line_EFO_0001182/	HEK293	/labs/michael-snyder/	This construct contains an eGFP N-terminal tag to ZNF174 under control of a CMV promoter, introduced to expression vector pcDNA5/FRT as part of Thermo Fisher's Flp-In system. It is stably integrated at the introduced FLP recombinase target (FRT) site in the host genome.
ENCFF076GRK	780	paired-end	released	ChIP-seq	site-specific recombination	eGFP	eGFP:7	/targets/ZNF175-human/		0	Identified	Unlocalized		Low tags mapped to eGFP	/files/ENCFF574XTS/	/libraries/ENCLB692FMX/	2016-04-28T00:41:59.747253+00:00	30027408	101	/biosamples/ENCBS632ODA/	/genetic-modifications/ENCGM454VBS/	/biosample-types/cell_line_EFO_0001182/	HEK293	/labs/michael-snyder/	This construct contains an eGFP N-terminal tag to ZNF175 under control of a CMV promoter, introduced to expression vector pcDNA5/FRT as part of Thermo Fisher's Flp-In system. It is stably integrated at the introduced FLP recombinase target (FRT) site in the host genome.
ENCFF131OXT	1761	paired-end	released	ChIP-seq	site-specific recombination	eGFP	eGFP:4	/targets/ZNF175-human/		0	Identified	Unlocalized		Low tags mapped to eGFP	/files/ENCFF565BCY/	/libraries/ENCLB011CRM/	2016-04-28T00:46:35.757265+00:00	30048157	101	/biosamples/ENCBS558YVE/	/genetic-modifications/ENCGM454VBS/	/biosample-types/cell_line_EFO_0001182/	HEK293	/labs/michael-snyder/	This construct contains an eGFP N-terminal tag to ZNF175 under control of a CMV promoter, introduced to expression vector pcDNA5/FRT as part of Thermo Fisher's Flp-In system. It is stably integrated at the introduced FLP recombinase target (FRT) site in the host genome.
ENCFF317GWC	657	paired-end	released	ChIP-seq	site-specific recombination	eGFP	eGFP:66	/targets/ZNF18-human/	ZNF18	1	Identified	Localized		-	/files/ENCFF368CYV/	/libraries/ENCLB043ZDC/	2016-04-28T00:50:09.763467+00:00	24253164	101	/biosamples/ENCBS867IQP/	/genetic-modifications/ENCGM512HMF/	/biosample-types/cell_line_EFO_0001182/	HEK293	/labs/michael-snyder/	This construct contains an eGFP N-terminal tag to ZNF18 under control of a CMV promoter, introduced to expression vector pcDNA5/FRT as part of Thermo Fisher's Flp-In system. It is stably integrated at the introduced FLP recombinase target (FRT) site in the host genome.
ENCFF342YBR	891	paired-end	released	ChIP-seq	site-specific recombination	eGFP	eGFP:23	/targets/ZNF18-human/		0	Identified	Unlocalized		Unexplained failure to localize - possible "unlucky" coverage or insertion to blacklisted region	/files/ENCFF247VVB/	/libraries/ENCLB529UQM/	2016-08-01T03:17:30.956288+00:00	34247416	101	/biosamples/ENCBS867IQP/	/genetic-modifications/ENCGM512HMF/	/biosample-types/cell_line_EFO_0001182/	HEK293	/labs/michael-snyder/	This construct contains an eGFP N-terminal tag to ZNF18 under control of a CMV promoter, introduced to expression vector pcDNA5/FRT as part of Thermo Fisher's Flp-In system. It is stably integrated at the introduced FLP recombinase target (FRT) site in the host genome.
ENCFF943EAL	1175	paired-end	released	ChIP-seq	site-specific recombination	eGFP	eGFP:59	/targets/ZNF18-human/	ZNF18	1	Identified	Localized		-	/files/ENCFF420ZMB/	/libraries/ENCLB032CPO/	2016-04-28T00:53:37.081933+00:00	23983144	101	/biosamples/ENCBS511ASG/	/genetic-modifications/ENCGM512HMF/	/biosample-types/cell_line_EFO_0001182/	HEK293	/labs/michael-snyder/	This construct contains an eGFP N-terminal tag to ZNF18 under control of a CMV promoter, introduced to expression vector pcDNA5/FRT as part of Thermo Fisher's Flp-In system. It is stably integrated at the introduced FLP recombinase target (FRT) site in the host genome.
ENCFF085HHB	2052	paired-end	released	ChIP-seq	site-specific recombination	eGFP	eGFP:47	/targets/ZNF18-human/	ZNF18	1	Identified	Localized		-	/files/ENCFF467VIQ/	/libraries/ENCLB529UQM/	2016-08-01T03:35:21.004173+00:00	49234265	101	/biosamples/ENCBS867IQP/	/genetic-modifications/ENCGM512HMF/	/biosample-types/cell_line_EFO_0001182/	HEK293	/labs/michael-snyder/	This construct contains an eGFP N-terminal tag to ZNF18 under control of a CMV promoter, introduced to expression vector pcDNA5/FRT as part of Thermo Fisher's Flp-In system. It is stably integrated at the introduced FLP recombinase target (FRT) site in the host genome.
ENCFF884NLJ	1369	paired-end	released	ChIP-seq	site-specific recombination	eGFP	eGFP:98	/targets/ZNF184-human/	ZNF184	1	Identified	Localized		-	/files/ENCFF007WFV/	/libraries/ENCLB383LBF/	2018-03-22T01:23:27.238686+00:00	50755051	101	/biosamples/ENCBS631TEJ/	/genetic-modifications/ENCGM519JUF/	/biosample-types/cell_line_EFO_0001182/	HEK293	/labs/michael-snyder/	This construct contains an eGFP N-terminal tag to ZNF184 under control of a CMV promoter, introduced to expression vector pcDNA5/FRT as part of Thermo Fisher's Flp-In system. It is stably integrated at the introduced FLP recombinase target (FRT) site in the host genome.
ENCFF788VOQ	2209	paired-end	released	ChIP-seq	site-specific recombination	eGFP	3xFLAG:90|eGFP:141	/targets/ZNF184-human/	SNAI2|SNAI2|ZNF184|ZNF70	3	Identified	Localized	Check 3xFLAG v SNAI2 v ZNF184 v ZNF70	Suspected contamination	/files/ENCFF880JYP/	/libraries/ENCLB827MWD/	2017-12-05T01:27:40.166935+00:00	41239747	101	/biosamples/ENCBS127EPL/	/genetic-modifications/ENCGM519JUF/	/biosample-types/cell_line_EFO_0001182/	HEK293	/labs/michael-snyder/	This construct contains an eGFP N-terminal tag to ZNF184 under control of a CMV promoter, introduced to expression vector pcDNA5/FRT as part of Thermo Fisher's Flp-In system. It is stably integrated at the introduced FLP recombinase target (FRT) site in the host genome.
ENCFF031VYK	519	paired-end	released	ChIP-seq	site-specific recombination	eGFP	3xFLAG:259|eGFP:343	/targets/ZNF189-human/	SNAI2|SNAI2|ZNF189|FAM124A	3	Identified	Localized	Check ZNF189 v FAM124A v SNAI2	Suspected contamination	/files/ENCFF723NCL/	/libraries/ENCLB762ZJL/	2017-10-26T00:28:53.772514+00:00	51749759	101	/biosamples/ENCBS082THU/	/genetic-modifications/ENCGM615AHN/	/biosample-types/cell_line_EFO_0001182/	HEK293	/labs/michael-snyder/	This construct contains an eGFP N-terminal tag to ZNF189 under control of a CMV promoter, introduced to expression vector pcDNA5/FRT as part of Thermo Fisher's Flp-In system. It is stably integrated at the introduced FLP recombinase target (FRT) site in the host genome.
ENCFF271YPD	1687	paired-end	released	ChIP-seq	site-specific recombination	eGFP	eGFP:206	/targets/ZNF189-human/	ZNF189|MRPL50-Promoter	1	Identified	Localized		ZNF189 and MRPL50 are genomic coordinate neighbors	/files/ENCFF456PAU/	/libraries/ENCLB195KAR/	2017-01-21T00:47:20.855848+00:00	58871808	101	/biosamples/ENCBS111GOI/	/genetic-modifications/ENCGM615AHN/	/biosample-types/cell_line_EFO_0001182/	HEK293	/labs/michael-snyder/	This construct contains an eGFP N-terminal tag to ZNF189 under control of a CMV promoter, introduced to expression vector pcDNA5/FRT as part of Thermo Fisher's Flp-In system. It is stably integrated at the introduced FLP recombinase target (FRT) site in the host genome.
ENCFF836EUU	1613	paired-end	released	ChIP-seq	site-specific recombination	eGFP	eGFP:17	/targets/ZNF19-human/	ZNF19	1	Identified	Localized		-	/files/ENCFF942YMQ/	/libraries/ENCLB311XZG/	2016-11-18T23:06:09.124167+00:00	28186477	101	/biosamples/ENCBS761ZMR/	/genetic-modifications/ENCGM266WOW/	/biosample-types/cell_line_EFO_0001182/	HEK293	/labs/michael-snyder/	This construct contains an eGFP N-terminal tag to ZNF19 under control of a CMV promoter, introduced to expression vector pcDNA5/FRT as part of Thermo Fisher's Flp-In system. It is stably integrated at the introduced FLP recombinase target (FRT) site in the host genome.
ENCFF164VSR	1971	paired-end	released	ChIP-seq	site-specific recombination	eGFP	eGFP:16	/targets/ZNF19-human/	ZNF19	1	Identified	Localized		-	/files/ENCFF758UPX/	/libraries/ENCLB116ZVJ/	2016-11-18T23:09:42.857991+00:00	22973417	101	/biosamples/ENCBS620EBJ/	/genetic-modifications/ENCGM266WOW/	/biosample-types/cell_line_EFO_0001182/	HEK293	/labs/michael-snyder/	This construct contains an eGFP N-terminal tag to ZNF19 under control of a CMV promoter, introduced to expression vector pcDNA5/FRT as part of Thermo Fisher's Flp-In system. It is stably integrated at the introduced FLP recombinase target (FRT) site in the host genome.
ENCFF708HJS	441	paired-end	revoked	ChIP-seq	site-specific recombination	eGFP	3xFLAG:2|eGFP:19	/targets/ZNF195-human/	ZNF195|ZNF473	1	Identified	Localized	ZNF195 v ZNF473	Possible contamination; Revoked for ChIP artifact-not contamination issues	/files/ENCFF999SJJ/	/libraries/ENCLB365JGD/	2017-02-10T05:22:28.838286+00:00	45113411	101	/biosamples/ENCBS585TDT/	/genetic-modifications/ENCGM847IDL/	/biosample-types/cell_line_EFO_0001182/	HEK293	/labs/michael-snyder/	This construct contains an eGFP N-terminal tag to ZNF195 under control of a CMV promoter, introduced to expression vector pcDNA5/FRT as part of Thermo Fisher's Flp-In system. It is stably integrated at the introduced FLP recombinase target (FRT) site in the host genome.
ENCFF990OIS	1121	paired-end	revoked	ChIP-seq	site-specific recombination	eGFP	eGFP:18	/targets/ZNF195-human/	ZNF195	1	Identified	Localized		-	/files/ENCFF419HBK/	/libraries/ENCLB217JST/	2017-02-10T05:19:14.038239+00:00	49490734	101	/biosamples/ENCBS345PFL/	/genetic-modifications/ENCGM847IDL/	/biosample-types/cell_line_EFO_0001182/	HEK293	/labs/michael-snyder/	This construct contains an eGFP N-terminal tag to ZNF195 under control of a CMV promoter, introduced to expression vector pcDNA5/FRT as part of Thermo Fisher's Flp-In system. It is stably integrated at the introduced FLP recombinase target (FRT) site in the host genome.
ENCFF218OLA	249	paired-end	released	ChIP-seq	site-specific recombination	eGFP	eGFP:150	/targets/ZNF2-human/	ZNF2|ZBTB17	1	Identified	Localized	Check ZNF2 v ZBTB17	Possible contamination	/files/ENCFF482SYF/	/libraries/ENCLB685MAE/	2016-04-29T00:09:52.067988+00:00	32614433	101	/biosamples/ENCBS158KCV/	/genetic-modifications/ENCGM979VBW/	/biosample-types/cell_line_EFO_0001182/	HEK293	/labs/michael-snyder/	This construct contains an eGFP N-terminal tag to ZNF2 under control of a CMV promoter, introduced to expression vector pcDNA5/FRT as part of Thermo Fisher's Flp-In system. It is stably integrated at the introduced FLP recombinase target (FRT) site in the host genome.
ENCFF229CUE	1204	paired-end	released	ChIP-seq	site-specific recombination	eGFP	eGFP:145	/targets/ZNF2-human/	ZNF2	1	Identified	Localized		-	/files/ENCFF567XFI/	/libraries/ENCLB838GRG/	2016-04-29T00:06:08.144594+00:00	35999506	101	/biosamples/ENCBS824HHH/	/genetic-modifications/ENCGM979VBW/	/biosample-types/cell_line_EFO_0001182/	HEK293	/labs/michael-snyder/	This construct contains an eGFP N-terminal tag to ZNF2 under control of a CMV promoter, introduced to expression vector pcDNA5/FRT as part of Thermo Fisher's Flp-In system. It is stably integrated at the introduced FLP recombinase target (FRT) site in the host genome.
ENCFF352QLC	722	paired-end	released	ChIP-seq	site-specific recombination	eGFP	eGFP:23	/targets/ZNF202-human/	ZNF202	1	Identified	Localized		-	/files/ENCFF927JLA/	/libraries/ENCLB548ICK/	2016-04-28T01:01:39.745815+00:00	26817886	101	/biosamples/ENCBS684ULW/	/genetic-modifications/ENCGM629CMM/	/biosample-types/cell_line_EFO_0001182/	HEK293	/labs/michael-snyder/	This construct contains an eGFP N-terminal tag to ZNF202 under control of a CMV promoter, introduced to expression vector pcDNA5/FRT as part of Thermo Fisher's Flp-In system. It is stably integrated at the introduced FLP recombinase target (FRT) site in the host genome.
ENCFF083PWC	1419	paired-end	released	ChIP-seq	site-specific recombination	eGFP	eGFP:28	/targets/ZNF202-human/	ZNF202	1	Identified	Localized		-	/files/ENCFF597BCH/	/libraries/ENCLB301ZOD/	2016-04-28T00:57:44.637752+00:00	29625407	101	/biosamples/ENCBS963BCC/	/genetic-modifications/ENCGM629CMM/	/biosample-types/cell_line_EFO_0001182/	HEK293	/labs/michael-snyder/	This construct contains an eGFP N-terminal tag to ZNF202 under control of a CMV promoter, introduced to expression vector pcDNA5/FRT as part of Thermo Fisher's Flp-In system. It is stably integrated at the introduced FLP recombinase target (FRT) site in the host genome.
ENCFF688OBA	1533	paired-end	released	ChIP-seq	site-specific recombination	eGFP	eGFP:46	/targets/ZNF211-human/	ZNF211	1	Identified	Localized		-	/files/ENCFF460ZPX/	/libraries/ENCLB729OHZ/	2016-11-18T23:15:50.941044+00:00	29471432	101	/biosamples/ENCBS387JTZ/	/genetic-modifications/ENCGM165GOJ/	/biosample-types/cell_line_EFO_0001182/	HEK293	/labs/michael-snyder/	This construct contains an eGFP N-terminal tag to ZNF211 under control of a CMV promoter, introduced to expression vector pcDNA5/FRT as part of Thermo Fisher's Flp-In system. It is stably integrated at the introduced FLP recombinase target (FRT) site in the host genome.
ENCFF651FCK	1556	paired-end	released	ChIP-seq	site-specific recombination	eGFP	eGFP:26	/targets/ZNF211-human/	ZNF211	1	Identified	Localized		-	/files/ENCFF255DCC/	/libraries/ENCLB782CPX/	2016-11-18T23:12:25.290682+00:00	22289313	101	/biosamples/ENCBS647GXU/	/genetic-modifications/ENCGM165GOJ/	/biosample-types/cell_line_EFO_0001182/	HEK293	/labs/michael-snyder/	This construct contains an eGFP N-terminal tag to ZNF211 under control of a CMV promoter, introduced to expression vector pcDNA5/FRT as part of Thermo Fisher's Flp-In system. It is stably integrated at the introduced FLP recombinase target (FRT) site in the host genome.
ENCFF348AZF	1883	paired-end	revoked	ChIP-seq	CRISPR	eGFP	eGFP:48|3xFLAG:77	/targets/ZNF211-human/	ZNF211|ZNF174|ZNF174|ZNF211	1	Identified	Localized	ZNF211 v ZNF174	Confirmed contamination	/files/ENCFF073ZAH/	/libraries/ENCLB724XKT/	2018-12-22T04:14:33.992332+00:00	48504215	100	/biosamples/ENCBS871PHZ/	/genetic-modifications/ENCGM015VMY/	/biosample-types/cell_line_EFO_0002067/	K562	/labs/michael-snyder/	-
ENCFF425FYR	1894	paired-end	revoked	ChIP-seq	CRISPR	eGFP	3xFLAG:27|eGFP:35	/targets/ZNF211-human/	ZNF211|ZNF211	1	Identified	Localized		Potential Rescue	/files/ENCFF159ZNG/	/libraries/ENCLB236EJM/	2018-12-22T04:10:49.832693+00:00	37026377	100	/biosamples/ENCBS140ESW/	/genetic-modifications/ENCGM015VMY/	/biosample-types/cell_line_EFO_0002067/	K562	/labs/michael-snyder/	-
ENCFF265MUS	315	paired-end	released	ChIP-seq	CRISPR	eGFP	eGFP:38|3xFLAG:78	/targets/ZNF212-human/	ZNF212|ZNF212|ATP1B1	1	Identified	Localized		Suspected contamination - (ENCFF265MUS, ENCFF544JNE)	/files/ENCFF806VMB/	/libraries/ENCLB790JEE/	2018-01-13T06:42:34.775063+00:00	31677406	101	/biosamples/ENCBS809GFM/	/genetic-modifications/ENCGM385IPK/	/biosample-types/cell_line_EFO_0002067/	K562	/labs/michael-snyder/	CRISPR was used to insert a LAP tag downstream of the tagging gene.
ENCFF544JNE	363	paired-end	released	ChIP-seq	CRISPR	eGFP	3xFLAG:90|eGFP:108	/targets/ZNF212-human/	ZNF212|ZNF212|ATP1B1|SLC2A12-Cterm|TBPL1	1	Identified	Localized	ZNF212 v ATP1B1 v SLC2A12 v TBPL1	Suspected contamination - (ENCFF265MUS, ENCFF544JNE)	/files/ENCFF539QMX/	/libraries/ENCLB001QVM/	2018-01-13T06:46:07.152606+00:00	47029002	101	/biosamples/ENCBS416ULC/	/genetic-modifications/ENCGM385IPK/	/biosample-types/cell_line_EFO_0002067/	K562	/labs/michael-snyder/	CRISPR was used to insert a LAP tag downstream of the tagging gene.
ENCFF555ESZ	562	paired-end	revoked	ChIP-seq	site-specific recombination	eGFP	3xFLAG:16|eGFP:63	/targets/ZNF213-human/	ZNF213|SNAI2	1	Identified	Localized		Possible contamination	/files/ENCFF948WTZ/	/libraries/ENCLB292FFF/	2017-10-26T00:47:33.818472+00:00	28301576	101	/biosamples/ENCBS647GSD/	/genetic-modifications/ENCGM478QAJ/	/biosample-types/cell_line_EFO_0001182/	HEK293	/labs/michael-snyder/	This construct contains an eGFP N-terminal tag to ZNF213 under control of a CMV promoter, introduced to expression vector pcDNA5/FRT as part of Thermo Fisher's Flp-In system. It is stably integrated at the introduced FLP recombinase target (FRT) site in the host genome.
ENCFF959GCL	936	paired-end	revoked	ChIP-seq	site-specific recombination	eGFP	3xFLAG:2|eGFP:65	/targets/ZNF213-human/	ZNF213	1	Identified	Localized		-	/files/ENCFF260FNX/	/libraries/ENCLB496YOG/	2016-12-17T00:26:56.555091+00:00	26310825	101	/biosamples/ENCBS468SAY/	/genetic-modifications/ENCGM478QAJ/	/biosample-types/cell_line_EFO_0001182/	HEK293	/labs/michael-snyder/	This construct contains an eGFP N-terminal tag to ZNF213 under control of a CMV promoter, introduced to expression vector pcDNA5/FRT as part of Thermo Fisher's Flp-In system. It is stably integrated at the introduced FLP recombinase target (FRT) site in the host genome.
ENCFF432ZKW	1163	paired-end	released	ChIP-seq	site-specific recombination	eGFP	eGFP:71	/targets/ZNF214-human/	ZNF214	1	Identified	Localized		-	/files/ENCFF229WFY/	/libraries/ENCLB263DRQ/	2016-12-17T00:37:29.317603+00:00	40251933	101	/biosamples/ENCBS808LHN/	/genetic-modifications/ENCGM540KZX/	/biosample-types/cell_line_EFO_0001182/	HEK293	/labs/michael-snyder/	This construct contains an eGFP N-terminal tag to ZNF214 under control of a CMV promoter, introduced to expression vector pcDNA5/FRT as part of Thermo Fisher's Flp-In system. It is stably integrated at the introduced FLP recombinase target (FRT) site in the host genome.
ENCFF647FLX	2137	paired-end	released	ChIP-seq	site-specific recombination	eGFP	3xFLAG:295|eGFP:298	/targets/ZNF214-human/	ZNF70|ZNF70|ZNF214|ZNF354C|FANCI	3	Identified	Localized	Check ZNF70 v ZNF214 v ZNF354C v FANCI	Suspected mislabeling	/files/ENCFF229VLS/	/libraries/ENCLB194OXD/	2017-10-26T02:17:08.496356+00:00	35165454	101	/biosamples/ENCBS289YRD/	/genetic-modifications/ENCGM540KZX/	/biosample-types/cell_line_EFO_0001182/	HEK293	/labs/michael-snyder/	This construct contains an eGFP N-terminal tag to ZNF214 under control of a CMV promoter, introduced to expression vector pcDNA5/FRT as part of Thermo Fisher's Flp-In system. It is stably integrated at the introduced FLP recombinase target (FRT) site in the host genome.
ENCFF336SWY	794	paired-end	released	ChIP-seq	CRISPR	eGFP	eGFP:78|3xFLAG:114	/targets/ZNF215-human/	ZNF215|ZNF215|chr11:59987001-59988001|ARID4B|LEPR	1	Identified	Localized	ZNF215 v ARID4B v LEPR	Possible contamination	/files/ENCFF890IED/	/libraries/ENCLB433RVG/	2018-12-21T22:21:19.319336+00:00	35832809	100	/biosamples/ENCBS473BHP/	/genetic-modifications/ENCGM602PAG/	/biosample-types/cell_line_EFO_0002067/	K562	/labs/michael-snyder/	-
ENCFF649AAY	1624	paired-end	released	ChIP-seq	CRISPR	eGFP	3xFLAG:125|eGFP:156	/targets/ZNF215-human/	ZNF215|ZNF215|HOXA13|HOXA13	1	Identified	Localized		Hox Contamination	/files/ENCFF208URZ/	/libraries/ENCLB754ULF/	2018-12-21T22:19:19.968868+00:00	43695979	100	/biosamples/ENCBS414ORK/	/genetic-modifications/ENCGM602PAG/	/biosample-types/cell_line_EFO_0002067/	K562	/labs/michael-snyder/	-
ENCFF680BLN	573	paired-end	released	ChIP-seq	site-specific recombination	eGFP	3xFLAG:24|eGFP:25	/targets/ZNF221-human/		0	Identified	Unlocalized		Unexplained failure to localize - possible "unlucky" coverage or insertion to blacklisted region	/files/ENCFF056GFU/	/libraries/ENCLB209XVL/	2017-10-26T00:40:36.171077+00:00	37727694	101	/biosamples/ENCBS236UKC/	/genetic-modifications/ENCGM309BAF/	/biosample-types/cell_line_EFO_0001182/	HEK293	/labs/michael-snyder/	This construct contains an eGFP N-terminal tag to ZNF221 under control of a CMV promoter, introduced to expression vector pcDNA5/FRT as part of Thermo Fisher's Flp-In system. It is stably integrated at the introduced FLP recombinase target (FRT) site in the host genome.
ENCFF299RKG	1947	paired-end	released	ChIP-seq	site-specific recombination	eGFP	eGFP:40	/targets/ZNF221-human/	ZNF221	1	Identified	Localized		-	/files/ENCFF054XLD/	/libraries/ENCLB573VFW/	2016-12-17T00:49:23.135645+00:00	29693233	101	/biosamples/ENCBS610GCE/	/genetic-modifications/ENCGM309BAF/	/biosample-types/cell_line_EFO_0001182/	HEK293	/labs/michael-snyder/	This construct contains an eGFP N-terminal tag to ZNF221 under control of a CMV promoter, introduced to expression vector pcDNA5/FRT as part of Thermo Fisher's Flp-In system. It is stably integrated at the introduced FLP recombinase target (FRT) site in the host genome.
ENCFF937ADB	924	paired-end	released	ChIP-seq	site-specific recombination	eGFP	3xFLAG:2|eGFP:22	/targets/ZNF223-human/	ZNF165	0	Identified	Unlocalized	Check 223 v ZNF165	Suspected Mislabeling - (ENCFF569SLS and ENCFF937ADB)	/files/ENCFF220JCD/	/libraries/ENCLB005SGP/	2016-11-18T23:20:51.763161+00:00	30909553	101	/biosamples/ENCBS535XFL/	/genetic-modifications/ENCGM819EGI/	/biosample-types/cell_line_EFO_0001182/	HEK293	/labs/michael-snyder/	This construct contains an eGFP N-terminal tag to ZNF223 under control of a CMV promoter, introduced to expression vector pcDNA5/FRT as part of Thermo Fisher's Flp-In system. It is stably integrated at the introduced FLP recombinase target (FRT) site in the host genome.
ENCFF569SLS	1757	paired-end	released	ChIP-seq	site-specific recombination	eGFP	eGFP:28	/targets/ZNF223-human/	ZNF165	0	Identified	Unlocalized	Check 223 v ZNF165	Suspected Mislabeling - (ENCFF569SLS and ENCFF937ADB)	/files/ENCFF784JLB/	/libraries/ENCLB131UWB/	2016-11-18T23:24:49.993082+00:00	31692621	101	/biosamples/ENCBS727PQJ/	/genetic-modifications/ENCGM819EGI/	/biosample-types/cell_line_EFO_0001182/	HEK293	/labs/michael-snyder/	This construct contains an eGFP N-terminal tag to ZNF223 under control of a CMV promoter, introduced to expression vector pcDNA5/FRT as part of Thermo Fisher's Flp-In system. It is stably integrated at the introduced FLP recombinase target (FRT) site in the host genome.
ENCFF645HFO	427	paired-end	released	ChIP-seq	CRISPR	eGFP	eGFP:7|3xFLAG:25	/targets/ZNF227-human/	ZNF227|ZNF227	1	Identified	Localized		-	/files/ENCFF525ZAI/	/libraries/ENCLB086QQS/	2017-07-19T21:52:09.092857+00:00	43413089	101	/biosamples/ENCBS120PYB/	/genetic-modifications/ENCGM662DWO/	/biosample-types/cell_line_EFO_0001203/	MCF-7	/labs/michael-snyder/	CRISPR was used to insert a LAP tag downstream of the ZNF227 gene.
ENCFF994BMK	2198	paired-end	released	ChIP-seq	CRISPR	eGFP	eGFP:14|3xFLAG:21	/targets/ZNF227-human/	ZNF227|ZNF227	1	Identified	Localized		-	/files/ENCFF458CGU/	/libraries/ENCLB286PLW/	2017-07-19T21:47:07.616302+00:00	48290747	101	/biosamples/ENCBS996JKE/	/genetic-modifications/ENCGM662DWO/	/biosample-types/cell_line_EFO_0001203/	MCF-7	/labs/michael-snyder/	CRISPR was used to insert a LAP tag downstream of the ZNF227 gene.
ENCFF778XBJ	1178	paired-end	released	ChIP-seq	CRISPR	eGFP	3xFLAG:6|eGFP:13	/targets/ZNF23-human/	ZNF23	1	Identified	Localized		-	/files/ENCFF797VXE/	/libraries/ENCLB409DRU/	2019-01-17T01:51:32.233570+00:00	29824379	100	/biosamples/ENCBS319KEI/	/genetic-modifications/ENCGM101DVD/	/biosample-types/cell_line_EFO_0002067/	K562	/labs/michael-snyder/	-
ENCFF524QHI	1179	paired-end	released	ChIP-seq	CRISPR	eGFP	eGFP:5|3xFLAG:14	/targets/ZNF23-human/	ZNF324|ZNF23	2	Identified	Localized	ZNF324 v ZNF23	Possible contamination	/files/ENCFF784VXX/	/libraries/ENCLB469POH/	2019-01-17T01:54:36.902808+00:00	32381408	100	/biosamples/ENCBS365WVD/	/genetic-modifications/ENCGM101DVD/	/biosample-types/cell_line_EFO_0002067/	K562	/labs/michael-snyder/	-
ENCFF767STU	1534	paired-end	released	ChIP-seq	site-specific recombination	eGFP	eGFP:51	/targets/ZNF23-human/	ZNF23	1	Identified	Localized		-	/files/ENCFF783NMT/	/libraries/ENCLB587ZKC/	2016-11-18T23:33:47.604033+00:00	31492789	101	/biosamples/ENCBS834ZTA/	/genetic-modifications/ENCGM286PNH/	/biosample-types/cell_line_EFO_0001182/	HEK293	/labs/michael-snyder/	This construct contains an eGFP N-terminal tag to ZNF23 under control of a CMV promoter, introduced to expression vector pcDNA5/FRT as part of Thermo Fisher's Flp-In system. It is stably integrated at the introduced FLP recombinase target (FRT) site in the host genome.
ENCFF311MID	1759	paired-end	released	ChIP-seq	site-specific recombination	eGFP	eGFP:108	/targets/ZNF23-human/	ZNF23	1	Identified	Localized		-	/files/ENCFF258FCV/	/libraries/ENCLB218RAJ/	2016-11-18T23:29:19.794435+00:00	39246159	101	/biosamples/ENCBS712HFH/	/genetic-modifications/ENCGM286PNH/	/biosample-types/cell_line_EFO_0001182/	HEK293	/labs/michael-snyder/	This construct contains an eGFP N-terminal tag to ZNF23 under control of a CMV promoter, introduced to expression vector pcDNA5/FRT as part of Thermo Fisher's Flp-In system. It is stably integrated at the introduced FLP recombinase target (FRT) site in the host genome.
ENCFF876PMY	714	paired-end	released	ChIP-seq	site-specific recombination	eGFP	eGFP:82	/targets/ZNF239-human/	ZNF239	1	Identified	Localized		-	/files/ENCFF912QAD/	/libraries/ENCLB485KVU/	2016-04-28T01:17:03.072051+00:00	26197023	101	/biosamples/ENCBS169OUF/	/genetic-modifications/ENCGM083HWU/	/biosample-types/cell_line_EFO_0001182/	HEK293	/labs/michael-snyder/	This construct contains an eGFP N-terminal tag to ZNF239 under control of a CMV promoter, introduced to expression vector pcDNA5/FRT as part of Thermo Fisher's Flp-In system. It is stably integrated at the introduced FLP recombinase target (FRT) site in the host genome.
ENCFF604CHB	939	paired-end	released	ChIP-seq	CRISPR	eGFP	eGFP:553|3xFLAG:578	/targets/ZNF239-human/	HOXA13|HOXA13|ZNF239	3	Identified	Localized	ZNF239 v HOXA13 v HOXB13 v PP1R12C	Hox Contamination	/files/ENCFF158SXS/	/libraries/ENCLB944FWH/	2018-12-22T01:02:27.595090+00:00	40364633	100	/biosamples/ENCBS840AJX/	/genetic-modifications/ENCGM085POT/	/biosample-types/cell_line_EFO_0002067/	K562	/labs/michael-snyder/	-
ENCFF978SCH	942	paired-end	released	ChIP-seq	CRISPR	eGFP	eGFP:891|3xFLAG:952	/targets/ZNF239-human/	HOXA13|HOXA13|ZNF239|ZNF239|PPP1R12C	3	Identified	Localized	ZNF239 v HOXA13 v HOXB13 v PP1R12C	Hox Contamination	/files/ENCFF589ZAM/	/libraries/ENCLB050RQQ/	2018-12-22T00:58:29.037992+00:00	39805223	100	/biosamples/ENCBS111HUE/	/genetic-modifications/ENCGM085POT/	/biosample-types/cell_line_EFO_0002067/	K562	/labs/michael-snyder/	-
ENCFF586BYR	1043	paired-end	released	ChIP-seq	site-specific recombination	eGFP	eGFP:111	/targets/ZNF239-human/	ZNF239	1	Identified	Localized		-	/files/ENCFF352PQY/	/libraries/ENCLB599OTW/	2016-04-28T01:21:17.279000+00:00	31050576	101	/biosamples/ENCBS140ULK/	/genetic-modifications/ENCGM083HWU/	/biosample-types/cell_line_EFO_0001182/	HEK293	/labs/michael-snyder/	This construct contains an eGFP N-terminal tag to ZNF239 under control of a CMV promoter, introduced to expression vector pcDNA5/FRT as part of Thermo Fisher's Flp-In system. It is stably integrated at the introduced FLP recombinase target (FRT) site in the host genome.
ENCFF861ZIE	1173	paired-end	released	ChIP-seq	CRISPR	eGFP	eGFP:41|3xFLAG:58	/targets/ZNF239-human/	ZNF239|ZNF239	1	Identified	Localized		-	/files/ENCFF340ADE/	/libraries/ENCLB462DNT/	2018-12-20T23:54:08.667036+00:00	43098265	100	/biosamples/ENCBS732LCS/	/genetic-modifications/ENCGM085POT/	/biosample-types/cell_line_EFO_0002067/	K562	/labs/michael-snyder/	-
ENCFF977AJQ	27	paired-end	released	ChIP-seq	-	eGFP	eGFP:193|3xFLAG:263	/targets/ZNF24-human/	ZNF24|ZNF24	1	Identified	Localized		-	/files/ENCFF157JAL/	/libraries/ENCLB849NCQ/	2015-10-31T18:44:52.592867+00:00	24759409	100	/biosamples/ENCBS985SCL/	/genetic-modifications/ENCGM600XIH/	/biosample-types/cell_line_EFO_0002067/	K562	/labs/kevin-white/	This construct was made using the CHORI-17: Hydatidiform Mole (Homo sapiens) BAC Library and contains a Localization and Affinity Purification (LAP) tag at the C-terminal of ZNF24. The last 50 bases before the stop codon of ZNF24 are as follows: GACATCAGAGAAGACACAATGCAGAAAAACTTCTGAATGTTGTGAAAGTT
ENCFF718HUU	28	paired-end	released	ChIP-seq	-	eGFP	eGFP:169|3xFLAG:216	/targets/ZNF24-human/	ZNF24|ZNF24|FANCI	1	Identified	Localized	ZNF24 v FANCI	Possible contamination	/files/ENCFF615CRG/	/libraries/ENCLB753TOI/	2015-10-31T18:46:50.654271+00:00	22568938	100	/biosamples/ENCBS016MLC/	/genetic-modifications/ENCGM600XIH/	/biosample-types/cell_line_EFO_0002067/	K562	/labs/kevin-white/	This construct was made using the CHORI-17: Hydatidiform Mole (Homo sapiens) BAC Library and contains a Localization and Affinity Purification (LAP) tag at the C-terminal of ZNF24. The last 50 bases before the stop codon of ZNF24 are as follows: GACATCAGAGAAGACACAATGCAGAAAAACTTCTGAATGTTGTGAAAGTT
ENCFF338LYQ	721	paired-end	released	ChIP-seq	-	eGFP	eGFP:34|3xFLAG:59	/targets/ZNF24-human/	ZNF24|ZNF24	1	Identified	Localized		-	/files/ENCFF746XJG/	/libraries/ENCLB560AIC/	2015-10-30T21:42:43.385987+00:00	31072669	100	/biosamples/ENCBS778QBL/	/genetic-modifications/ENCGM600XIH/	/biosample-types/cell_line_EFO_0002067/	K562	/labs/kevin-white/	This construct was made using the CHORI-17: Hydatidiform Mole (Homo sapiens) BAC Library and contains a Localization and Affinity Purification (LAP) tag at the C-terminal of ZNF24. The last 50 bases before the stop codon of ZNF24 are as follows: GACATCAGAGAAGACACAATGCAGAAAAACTTCTGAATGTTGTGAAAGTT
ENCFF185DEL	1770	paired-end	released	ChIP-seq	site-specific recombination	eGFP	eGFP:74	/targets/ZNF24-human/	ZNF24	1	Identified	Localized		-	/files/ENCFF038XSJ/	/libraries/ENCLB727PNF/	2016-04-28T01:25:39.964515+00:00	29351868	101	/biosamples/ENCBS386RAW/	/genetic-modifications/ENCGM048TDC/	/biosample-types/cell_line_EFO_0001182/	HEK293	/labs/michael-snyder/	This construct contains an eGFP N-terminal tag to ZNF24 under control of a CMV promoter, introduced to expression vector pcDNA5/FRT as part of Thermo Fisher's Flp-In system. It is stably integrated at the introduced FLP recombinase target (FRT) site in the host genome.
ENCFF652POL	1780	paired-end	released	ChIP-seq	site-specific recombination	eGFP	3xFLAG:5|eGFP:129	/targets/ZNF24-human/	ZNF24|DPY30	1	Identified	Localized	Check DPY30 v ZNF24	Possible contamination	/files/ENCFF725NIO/	/libraries/ENCLB725VAD/	2016-04-28T01:29:20.148283+00:00	25622935	101	/biosamples/ENCBS417ONA/	/genetic-modifications/ENCGM048TDC/	/biosample-types/cell_line_EFO_0001182/	HEK293	/labs/michael-snyder/	This construct contains an eGFP N-terminal tag to ZNF24 under control of a CMV promoter, introduced to expression vector pcDNA5/FRT as part of Thermo Fisher's Flp-In system. It is stably integrated at the introduced FLP recombinase target (FRT) site in the host genome.
ENCFF079WWC	1097	paired-end	released	ChIP-seq	site-specific recombination	eGFP	eGFP:82	/targets/ZNF248-human/	ZNF248	1	Identified	Localized		-	/files/ENCFF104LKB/	/libraries/ENCLB591BGZ/	2017-02-10T05:53:14.939805+00:00	51713925	101	/biosamples/ENCBS756CXD/	/genetic-modifications/ENCGM510BIO/	/biosample-types/cell_line_EFO_0001182/	HEK293	/labs/michael-snyder/	This construct contains an eGFP N-terminal tag to ZNF248 under control of a CMV promoter, introduced to expression vector pcDNA5/FRT as part of Thermo Fisher's Flp-In system. It is stably integrated at the introduced FLP recombinase target (FRT) site in the host genome.
ENCFF076DJF	2158	paired-end	released	ChIP-seq	site-specific recombination	eGFP	eGFP:53	/targets/ZNF248-human/	ZNF248	1	Identified	Localized		-	/files/ENCFF578AVN/	/libraries/ENCLB246WKT/	2017-02-10T05:46:44.579715+00:00	39269884	101	/biosamples/ENCBS204PUC/	/genetic-modifications/ENCGM510BIO/	/biosample-types/cell_line_EFO_0001182/	HEK293	/labs/michael-snyder/	This construct contains an eGFP N-terminal tag to ZNF248 under control of a CMV promoter, introduced to expression vector pcDNA5/FRT as part of Thermo Fisher's Flp-In system. It is stably integrated at the introduced FLP recombinase target (FRT) site in the host genome.
ENCFF462GDA	340	paired-end	released	ChIP-seq	CRISPR	eGFP	eGFP:22|3xFLAG:45	/targets/ZNF250-human/	ZNF250	1	Identified	Localized		-	/files/ENCFF643LKA/	/libraries/ENCLB881XRV/	2018-01-13T07:01:40.665994+00:00	50519478	101	/biosamples/ENCBS007UBK/	/genetic-modifications/ENCGM596UVG/	/biosample-types/cell_line_EFO_0002067/	K562	/labs/michael-snyder/	CRISPR was used to insert a LAP tag downstream of the tagging gene.
ENCFF481FOV	2330	paired-end	released	ChIP-seq	CRISPR	eGFP	3xFLAG:27|eGFP:39	/targets/ZNF250-human/	ZNF250|TFRC|CLCN1	1	Identified	Localized	ZNF250 v TFRC v CLCN1	Possible contamination	/files/ENCFF919RQG/	/libraries/ENCLB257PWO/	2018-01-13T06:57:07.834975+00:00	42086151	101	/biosamples/ENCBS021EBG/	/genetic-modifications/ENCGM596UVG/	/biosample-types/cell_line_EFO_0002067/	K562	/labs/michael-snyder/	CRISPR was used to insert a LAP tag downstream of the tagging gene.
ENCFF420VZW	2325	paired-end	released	ChIP-seq	CRISPR	eGFP	3xFLAG:24|eGFP:25	/targets/ZNF253-human/	ZNF253	1	Identified	Localized		-	/files/ENCFF805DPG/	/libraries/ENCLB779XKF/	2020-09-08T22:03:16.333278+00:00	38581801	100	/biosamples/ENCBS843UJX/	/genetic-modifications/ENCGM287HLB/	/biosample-types/cell_line_EFO_0002067/	K562	/labs/michael-snyder/	-
ENCFF885VAS	2381	paired-end	released	ChIP-seq	CRISPR	eGFP	eGFP:26|3xFLAG:36	/targets/ZNF253-human/	ZNF253|HAT1	1	Identified	Localized	ZNF253 v HAT1	Suspected contamination	/files/ENCFF412RRB/	/libraries/ENCLB084LYO/	2020-09-08T22:06:04.880540+00:00	44980662	100	/biosamples/ENCBS308GNZ/	/genetic-modifications/ENCGM287HLB/	/biosample-types/cell_line_EFO_0002067/	K562	/labs/michael-snyder/	-
ENCFF602UOI	350	paired-end	released	ChIP-seq	CRISPR	eGFP	eGFP:15|3xFLAG:37	/targets/ZNF257-human/	ZNF257	1	Identified	Localized		-	/files/ENCFF472OSQ/	/libraries/ENCLB911MFB/	2020-10-07T19:03:33.106628+00:00	47982011	100	/biosamples/ENCBS378DTP/	/genetic-modifications/ENCGM198QSV/	/biosample-types/cell_line_EFO_0002067/	K562	/labs/michael-snyder/	-
ENCFF855JVD	387	paired-end	released	ChIP-seq	CRISPR	eGFP	eGFP:12|3xFLAG:27	/targets/ZNF257-human/	ZNF257	1	Identified	Localized		-	/files/ENCFF958SPO/	/libraries/ENCLB835EME/	2020-10-07T19:00:24.889159+00:00	34749020	100	/biosamples/ENCBS920MTB/	/genetic-modifications/ENCGM198QSV/	/biosample-types/cell_line_EFO_0002067/	K562	/labs/michael-snyder/	-
ENCFF662IBJ	1719	paired-end	released	ChIP-seq	CRISPR	eGFP	eGFP:35|3xFLAG:47	/targets/ZNF257-human/	COL9A3-Cterm|TCFL5	0	Identified	Unlocalized		Suspected Mislabeling - see timestamp differences across ZNF257 and TCFL5 target samples; COL9A3 and TCFL5 are genomic coordinate neighbors	/files/ENCFF498EPN/	/libraries/ENCLB524IAG/	2018-12-21T03:01:30.758460+00:00	43418530	100	/biosamples/ENCBS161NFC/	/genetic-modifications/ENCGM198QSV/	/biosample-types/cell_line_EFO_0002067/	K562	/labs/michael-snyder/	-
ENCFF903BWT	910	paired-end	released	ChIP-seq	site-specific recombination	eGFP	eGFP:32	/targets/ZNF26-human/	ZNF26	1	Identified	Localized		-	/files/ENCFF465EOJ/	/libraries/ENCLB150SGT/	2016-11-18T23:42:06.654021+00:00	31202409	101	/biosamples/ENCBS415OTP/	/genetic-modifications/ENCGM448XHD/	/biosample-types/cell_line_EFO_0001182/	HEK293	/labs/michael-snyder/	This construct contains an eGFP N-terminal tag to ZNF26 under control of a CMV promoter, introduced to expression vector pcDNA5/FRT as part of Thermo Fisher's Flp-In system. It is stably integrated at the introduced FLP recombinase target (FRT) site in the host genome.
ENCFF385MZK	1530	paired-end	released	ChIP-seq	site-specific recombination	eGFP	eGFP:26	/targets/ZNF26-human/	ZNF26	1	Identified	Localized		-	/files/ENCFF338YPL/	/libraries/ENCLB686TNO/	2016-11-18T23:38:02.232041+00:00	35328752	101	/biosamples/ENCBS022NMA/	/genetic-modifications/ENCGM448XHD/	/biosample-types/cell_line_EFO_0001182/	HEK293	/labs/michael-snyder/	This construct contains an eGFP N-terminal tag to ZNF26 under control of a CMV promoter, introduced to expression vector pcDNA5/FRT as part of Thermo Fisher's Flp-In system. It is stably integrated at the introduced FLP recombinase target (FRT) site in the host genome.
ENCFF515LZE	655	paired-end	revoked	ChIP-seq	site-specific recombination	eGFP	eGFP:50	/targets/ZNF264-human/		0	Identified	Unlocalized		Sequence Less than 20M reads	/files/ENCFF887QEM/	/libraries/ENCLB883JKC/	2016-04-28T01:59:57.203871+00:00	17373595	101	/biosamples/ENCBS731OFH/	/genetic-modifications/ENCGM471MZL/	/biosample-types/cell_line_EFO_0001182/	HEK293	/labs/michael-snyder/	This construct contains an eGFP N-terminal tag to ZNF264 under control of a CMV promoter, introduced to expression vector pcDNA5/FRT as part of Thermo Fisher's Flp-In system. It is stably integrated at the introduced FLP recombinase target (FRT) site in the host genome.
ENCFF270PCJ	691	paired-end	revoked	ChIP-seq	site-specific recombination	eGFP	eGFP:45	/targets/ZNF264-human/	ZNF268|chrX:40852001-40853001	0	Identified	Unlocalized	Check seq compare	Suspected Mislabeling - (ENCFF270PCJ, ENCFF643PJM); Potential Rescue	/files/ENCFF733DGB/	/libraries/ENCLB999NOH/	2016-04-28T01:57:07.470963+00:00	23859039	101	/biosamples/ENCBS584HTL/	/genetic-modifications/ENCGM471MZL/	/biosample-types/cell_line_EFO_0001182/	HEK293	/labs/michael-snyder/	This construct contains an eGFP N-terminal tag to ZNF264 under control of a CMV promoter, introduced to expression vector pcDNA5/FRT as part of Thermo Fisher's Flp-In system. It is stably integrated at the introduced FLP recombinase target (FRT) site in the host genome.
ENCFF643PJM	2007	paired-end	released	ChIP-seq	site-specific recombination	eGFP	eGFP:34	/targets/ZNF264-human/	ZNF268	0	Identified	Unlocalized	Check ZNF268 v ZNF264	Suspected Mislabeling - (ENCFF270PCJ, ENCFF643PJM); Potential Rescue	/files/ENCFF089HUB/	/libraries/ENCLB240IEM/	2016-08-24T04:44:28.932729+00:00	31996234	101	/biosamples/ENCBS584HTL/	/genetic-modifications/ENCGM471MZL/	/biosample-types/cell_line_EFO_0001182/	HEK293	/labs/michael-snyder/	This construct contains an eGFP N-terminal tag to ZNF264 under control of a CMV promoter, introduced to expression vector pcDNA5/FRT as part of Thermo Fisher's Flp-In system. It is stably integrated at the introduced FLP recombinase target (FRT) site in the host genome.
ENCFF103HSX	903	paired-end	released	ChIP-seq	site-specific recombination	eGFP	eGFP:42	/targets/ZNF266-human/	ZNF266	1	Identified	Localized		-	/files/ENCFF143DZT/	/libraries/ENCLB888OBA/	2016-11-18T23:49:04.739657+00:00	20610263	101	/biosamples/ENCBS437JQH/	/genetic-modifications/ENCGM335TVN/	/biosample-types/cell_line_EFO_0001182/	HEK293	/labs/michael-snyder/	This construct contains an eGFP N-terminal tag to ZNF266 under control of a CMV promoter, introduced to expression vector pcDNA5/FRT as part of Thermo Fisher's Flp-In system. It is stably integrated at the introduced FLP recombinase target (FRT) site in the host genome.
ENCFF083CVO	1555	paired-end	released	ChIP-seq	site-specific recombination	eGFP	eGFP:22	/targets/ZNF266-human/		0	Identified	Unlocalized		Unexplained failure to localize - possible "unlucky" coverage or insertion to blacklisted region	/files/ENCFF163PCX/	/libraries/ENCLB482RMO/	2016-11-18T23:45:43.827225+00:00	26461979	101	/biosamples/ENCBS160NBU/	/genetic-modifications/ENCGM335TVN/	/biosample-types/cell_line_EFO_0001182/	HEK293	/labs/michael-snyder/	This construct contains an eGFP N-terminal tag to ZNF266 under control of a CMV promoter, introduced to expression vector pcDNA5/FRT as part of Thermo Fisher's Flp-In system. It is stably integrated at the introduced FLP recombinase target (FRT) site in the host genome.
ENCFF267OTO	906	paired-end	released	ChIP-seq	site-specific recombination	eGFP	eGFP:35|3xFLAG:35	/targets/ZNF274-human/	IKBKB|IKBKB|ZNF274	3	Identified	Localized	Check 3xFLAG v !KBKB	Possible contamination	/files/ENCFF005EKN/	/libraries/ENCLB249UQG/	2016-11-18T23:52:26.651849+00:00	32904921	101	/biosamples/ENCBS755LQF/	/genetic-modifications/ENCGM020DXF/	/biosample-types/cell_line_EFO_0001182/	HEK293	/labs/michael-snyder/	This construct contains an eGFP N-terminal tag to ZNF274 under control of a CMV promoter, introduced to expression vector pcDNA5/FRT as part of Thermo Fisher's Flp-In system. It is stably integrated at the introduced FLP recombinase target (FRT) site in the host genome.
ENCFF364YNQ	1859	paired-end	released	ChIP-seq	site-specific recombination	eGFP	3xFLAG:2|eGFP:26	/targets/ZNF274-human/	ZNF274	1	Identified	Localized		-	/files/ENCFF060CVH/	/libraries/ENCLB198FZC/	2016-11-18T23:57:04.996327+00:00	37821312	101	/biosamples/ENCBS224QCU/	/genetic-modifications/ENCGM020DXF/	/biosample-types/cell_line_EFO_0001182/	HEK293	/labs/michael-snyder/	This construct contains an eGFP N-terminal tag to ZNF274 under control of a CMV promoter, introduced to expression vector pcDNA5/FRT as part of Thermo Fisher's Flp-In system. It is stably integrated at the introduced FLP recombinase target (FRT) site in the host genome.
ENCFF806ZJJ	624	paired-end	released	ChIP-seq	CRISPR	eGFP	eGFP:78|3xFLAG:105	/targets/ZNF280B-human/	ZNF280B|ZNF280B	1	Identified	Localized		-	/files/ENCFF237NBP/	/libraries/ENCLB158IVQ/	2020-05-18T03:54:23.957286+00:00	35261990	100	/biosamples/ENCBS124ZLQ/	/genetic-modifications/ENCGM193GCX/	/biosample-types/cell_line_EFO_0002067/	K562	/labs/michael-snyder/	-
ENCFF304UHL	1496	paired-end	released	ChIP-seq	site-specific recombination	eGFP	3xFLAG:2|eGFP:27	/targets/ZNF280C-human/		0	Identified	Unlocalized		Unexplained failure to localize - possible "unlucky" coverage or insertion to blacklisted region	/files/ENCFF449JTR/	/libraries/ENCLB368XPV/	2016-11-19T00:04:30.066790+00:00	25099940	101	/biosamples/ENCBS321CYC/	/genetic-modifications/ENCGM089AVZ/	/biosample-types/cell_line_EFO_0001182/	HEK293	/labs/michael-snyder/	This construct contains an eGFP N-terminal tag to ZNF280C under control of a CMV promoter, introduced to expression vector pcDNA5/FRT as part of Thermo Fisher's Flp-In system. It is stably integrated at the introduced FLP recombinase target (FRT) site in the host genome.
ENCFF063UGX	2035	paired-end	released	ChIP-seq	site-specific recombination	eGFP	3xFLAG:2|eGFP:7	/targets/ZNF280C-human/	ZNF280C	1	Identified	Localized		-	/files/ENCFF442NIG/	/libraries/ENCLB640KXU/	2016-11-19T00:01:06.754888+00:00	27878022	101	/biosamples/ENCBS348FEH/	/genetic-modifications/ENCGM089AVZ/	/biosample-types/cell_line_EFO_0001182/	HEK293	/labs/michael-snyder/	This construct contains an eGFP N-terminal tag to ZNF280C under control of a CMV promoter, introduced to expression vector pcDNA5/FRT as part of Thermo Fisher's Flp-In system. It is stably integrated at the introduced FLP recombinase target (FRT) site in the host genome.
ENCFF262KLX	1187	paired-end	released	ChIP-seq	site-specific recombination	eGFP	3xFLAG:1|eGFP:55	/targets/ZNF280D-human/	ZNF280D	1	Identified	Localized		-	/files/ENCFF186HCK/	/libraries/ENCLB527VPB/	2016-04-28T02:13:52.870000+00:00	32281518	101	/biosamples/ENCBS214JNY/	/genetic-modifications/ENCGM812TGQ/	/biosample-types/cell_line_EFO_0001182/	HEK293	/labs/michael-snyder/	This construct contains an eGFP N-terminal tag to ZNF280D under control of a CMV promoter, introduced to expression vector pcDNA5/FRT as part of Thermo Fisher's Flp-In system. It is stably integrated at the introduced FLP recombinase target (FRT) site in the host genome.
ENCFF280MIU	1537	paired-end	released	ChIP-seq	site-specific recombination	eGFP	eGFP:53	/targets/ZNF280D-human/	ZNF280D	1	Identified	Localized		-	/files/ENCFF255PXN/	/libraries/ENCLB398DTF/	2016-04-28T02:18:44.513726+00:00	33607516	101	/biosamples/ENCBS107SDK/	/genetic-modifications/ENCGM812TGQ/	/biosample-types/cell_line_EFO_0001182/	HEK293	/labs/michael-snyder/	This construct contains an eGFP N-terminal tag to ZNF280D under control of a CMV promoter, introduced to expression vector pcDNA5/FRT as part of Thermo Fisher's Flp-In system. It is stably integrated at the introduced FLP recombinase target (FRT) site in the host genome.
ENCFF636INL	1938	paired-end	released	ChIP-seq	CRISPR	eGFP	eGFP:48|3xFLAG:64	/targets/ZNF281-human/	ZNF281|ZNF281	1	Identified	Localized		-	/files/ENCFF741ABI/	/libraries/ENCLB898UZP/	2018-12-21T00:35:07.066931+00:00	36904917	100	/biosamples/ENCBS286QNJ/	/genetic-modifications/ENCGM465IHP/	/biosample-types/cell_line_EFO_0002067/	K562	/labs/michael-snyder/	-
ENCFF619CUO	579	paired-end	released	ChIP-seq	site-specific recombination	eGFP	eGFP:16	/targets/ZNF292-human/	ZNF292	1	Identified	Localized		-	/files/ENCFF204KUD/	/libraries/ENCLB436NBV/	2016-04-28T02:25:57.158078+00:00	28694256	101	/biosamples/ENCBS918UBA/	/genetic-modifications/ENCGM209IZS/	/biosample-types/cell_line_EFO_0001182/	HEK293	/labs/michael-snyder/	This construct contains an eGFP N-terminal tag to ZNF292 under control of a CMV promoter, introduced to expression vector pcDNA5/FRT as part of Thermo Fisher's Flp-In system. It is stably integrated at the introduced FLP recombinase target (FRT) site in the host genome.
[truncated: 1,693 more rows]
