# Supplementary material for: GenoPipe: identifying the genotype of origin within (epi)genomic datasets
Source: Nucleic Acids Res. 2023 Nov 2;51(22):12054–68. doi: 10.1093/nar/gkad950 (PMC10711449; doi:10.1093/nar/gkad950)
Supplement: gkad950_Supplemental_Files [file gkad950_supplemental_files.zip › Supplementary_Table_4_HIV_EpitopeID.xlsx]

## Sheet: EpitopeCountSummary
## Supplementary Table 4: HIV patient sample EpitopeID results.
#Each tab of this excel workbook shows the localization information from the EpitopeID report of six different HIV samples. EpitopeID was run with default parameters using the hg19 default database with the HIV genome (AF324493.2) added to the epitope tag database. The presence/absence information, in effect, the number of reads mapped to the tags in tagDB (HIV genome in this case) are summarized…
Sample	EpitopeID	EpitopeCount
SRR3812124	AF324493.2	375642
SRR3812125	AF324493.2	302256
SRR3812126	AF324493.2	278934
SRR3812127	AF324493.2	247001
SRR3812128	AF324493.2	336671
SRR3812129	AF324493.2	211458

## Sheet: SRR3812124_R1-ID.tab
##
# This table shows the localization information of the EpitopeID report on SRR3812124 sample
Sample	GeneID	EpitopeID	EpitopeLocation	EpitopeCount	pVal
SRR3812124	chr15:38981001-38982001	HIVgenome	N/A	14	2.21228e-20
SRR3812124	chr21:11139001-11140001	HIVgenome	N/A	11	3.49131e-15
SRR3812124	chr16:29713001-29714001	HIVgenome	N/A	11	3.49131e-15
SRR3812124	ADH5-Promoter|chr4:100009939-100010939	HIVgenome	N/A	11	3.49131e-15
SRR3812124	NCAPH-Promoter|chr2:97000479-97001479	HIVgenome	N/A	10	1.56656e-13
SRR3812124	chr2:235361001-235362001	HIVgenome	N/A	10	1.56656e-13
SRR3812124	chr1:161152001-161153001	HIVgenome	N/A	10	1.56656e-13
SRR3812124	chr2:133031001-133032001	HIVgenome	N/A	10	1.56656e-13
SRR3812124	TMEM143-Cterm|chr19:48834613-48835613	HIVgenome	N/A	10	1.56656e-13
SRR3812124	RNF24-Promoter|chr20:3996238-3997238	HIVgenome	N/A	10	1.56656e-13
SRR3812124	RPL24-Promoter|chr3:101405563-101406563	HIVgenome	N/A	9	6.46992e-12
SRR3812124	chr11:67214001-67215001	HIVgenome	N/A	9	6.46992e-12
SRR3812124	chr3:101261001-101262001	HIVgenome	N/A	9	6.46992e-12
SRR3812124	chr19:13957001-13958001	HIVgenome	N/A	9	6.46992e-12
SRR3812124	chr2:39361001-39362001	HIVgenome	N/A	9	6.46992e-12
SRR3812124	chrX:84663001-84664001	HIVgenome	N/A	9	6.46992e-12
SRR3812124	chr3:101238001-101239001	HIVgenome	N/A	9	6.46992e-12
SRR3812124	ICAM2-Promoter|chr17:62097994-62098994	HIVgenome	N/A	9	6.46992e-12
SRR3812124	TRADD-Promoter|chr16:67193812-67194812	HIVgenome	N/A	9	6.46992e-12
SRR3812124	DHODH-Promoter|chr16:72041643-72042643	HIVgenome	N/A	9	6.46992e-12
SRR3812124	chr3:101239001-101240001	HIVgenome	N/A	9	6.46992e-12
SRR3812124	chr12:94292001-94293001	HIVgenome	N/A	9	6.46992e-12
SRR3812124	chr2:85196001-85197001	HIVgenome	N/A	9	6.46992e-12
SRR3812124	chr9:6682001-6683001	HIVgenome	N/A	9	6.46992e-12
SRR3812124	chr12:6536001-6537001	HIVgenome	N/A	9	6.46992e-12
SRR3812124	TERF2-Promoter|chr16:69419891-69420891	HIVgenome	N/A	9	6.46992e-12
SRR3812124	chr1:111175097-111176001	HIVgenome	N/A	8	1.09549e-10
SRR3812124	IFFO1-Promoter|chr12:6665249-6666249	HIVgenome	N/A	8	2.40597e-10
SRR3812124	chr15:85174001-85175001	HIVgenome	N/A	8	2.40597e-10
SRR3812124	NOA1-Promoter|chr4:57843826-57844826	HIVgenome	N/A	8	2.40597e-10
SRR3812124	chr18:2642001-2643001	HIVgenome	N/A	8	2.40597e-10
SRR3812124	SPAST-Promoter|chr2:32287680-32288680	HIVgenome	N/A	8	2.40597e-10
SRR3812124	chr9:130794001-130795001	HIVgenome	N/A	8	2.40597e-10
SRR3812124	MDC1-Promoter|chr6:30685458-30686458	HIVgenome	N/A	8	2.40597e-10
SRR3812124	PPP4C-Promoter|chr16:30086297-30087297	HIVgenome	N/A	8	2.40597e-10
SRR3812124	chr15:20422001-20423001	HIVgenome	N/A	8	2.40597e-10
SRR3812124	KDELC2-Cterm|chr11:108341833-108342833	HIVgenome	N/A	8	2.40597e-10
SRR3812124	chr14:91541001-91542001	HIVgenome	N/A	8	2.40597e-10
SRR3812124	chr3:169725001-169726001	HIVgenome	N/A	8	2.40597e-10
SRR3812124	chr11:118173001-118174001	HIVgenome	N/A	8	2.40597e-10
SRR3812124	chr2:235330001-235331001	HIVgenome	N/A	8	2.40597e-10
SRR3812124	chr3:47830001-47831001	HIVgenome	N/A	8	2.40597e-10
SRR3812124	chrX:70417001-70418001	HIVgenome	N/A	8	2.40597e-10
SRR3812124	POLR2B-Promoter|chr4:57843806-57844806	HIVgenome	N/A	8	2.40597e-10
SRR3812124	chr12:4043001-4044001	HIVgenome	N/A	8	2.40597e-10
SRR3812124	chr1:145434001-145435001	HIVgenome	N/A	8	2.40597e-10
SRR3812124	chr11:6763001-6764001	HIVgenome	N/A	8	2.40597e-10
SRR3812124	chr3:5054001-5055001	HIVgenome	N/A	8	2.40597e-10
SRR3812124	PGS1-Promoter|chr17:76373699-76374699	HIVgenome	N/A	8	2.40597e-10
SRR3812124	ERP29-Promoter|chr12:112450152-112451152	HIVgenome	N/A	8	2.40597e-10
SRR3812124	chr12:122035001-122036001	HIVgenome	N/A	8	2.40597e-10
SRR3812124	LCK|chr1:32716840-32751768	HIVgenome	N-term	30	7.55986e-09
SRR3812124	chr12:8122001-8123001	HIVgenome	N/A	7	7.95842e-09
SRR3812124	chr11:61834001-61835001	HIVgenome	N/A	7	7.95842e-09
SRR3812124	chr15:63789001-63790001	HIVgenome	N/A	7	7.95842e-09
SRR3812124	chr7:148261001-148262001	HIVgenome	N/A	7	7.95842e-09
SRR3812124	RABGGTB-Promoter|chr1:76250879-76251879	HIVgenome	N/A	7	7.95842e-09
SRR3812124	chr5:14528001-14529001	HIVgenome	N/A	7	7.95842e-09
SRR3812124	PRKCQ-Promoter|chr10:6622608-6623608	HIVgenome	N/A	7	7.95842e-09
SRR3812124	chr2:85195001-85196001	HIVgenome	N/A	7	7.95842e-09
SRR3812124	chr3:46360001-46361001	HIVgenome	N/A	7	7.95842e-09
SRR3812124	SEC11A-Promoter|chr15:85259691-85260691	HIVgenome	N/A	7	7.95842e-09
SRR3812124	DDB2-Promoter|chr11:47235493-47236493	HIVgenome	N/A	7	7.95842e-09
SRR3812124	chr16:25060001-25061001	HIVgenome	N/A	7	7.95842e-09
SRR3812124	chr9:134284001-134285001	HIVgenome	N/A	7	7.95842e-09
SRR3812124	chr1:8887001-8888001	HIVgenome	N/A	7	7.95842e-09
SRR3812124	chr14:64220001-64221001	HIVgenome	N/A	7	7.95842e-09
SRR3812124	TCF25-Promoter|chr16:89938994-89939994	HIVgenome	N/A	7	7.95842e-09
SRR3812124	chr1:205575001-205576001	HIVgenome	N/A	7	7.95842e-09
SRR3812124	SPTLC1-Promoter|chr9:94877756-94878756	HIVgenome	N/A	7	7.95842e-09
SRR3812124	chr1:161358001-161359001	HIVgenome	N/A	7	7.95842e-09
SRR3812124	chr15:20462001-20463001	HIVgenome	N/A	7	7.95842e-09
SRR3812124	chr7:104646001-104647001	HIVgenome	N/A	7	7.95842e-09
SRR3812124	DRG2-Promoter|chr17:17990181-17991181	HIVgenome	N/A	7	7.95842e-09
SRR3812124	TNFSF12-TNFSF13-Promoter|chr17:7451375-7452375	HIVgenome	N/A	7	7.95842e-09
SRR3812124	GEMIN7-Cterm|chr19:45594782-45595782	HIVgenome	N/A	7	7.95842e-09
SRR3812124	chr19:23431001-23432001	HIVgenome	N/A	7	7.95842e-09
SRR3812124	chr10:6302001-6303001	HIVgenome	N/A	7	7.95842e-09
SRR3812124	chr1:26463001-26464001	HIVgenome	N/A	7	7.95842e-09
SRR3812124	chr12:125403001-125404001	HIVgenome	N/A	7	7.95842e-09
SRR3812124	PIGU-Promoter|chr20:33265089-33266089	HIVgenome	N/A	7	7.95842e-09
SRR3812124	chr15:21930001-21931001	HIVgenome	N/A	7	7.95842e-09
SRR3812124	MKI67-Promoter|chr10:129924468-129925468	HIVgenome	N/A	7	7.95842e-09
SRR3812124	chr19:13281001-13282001	HIVgenome	N/A	7	7.95842e-09
SRR3812124	chr10:88172001-88173001	HIVgenome	N/A	7	7.95842e-09
SRR3812124	COPG1-Promoter|chr3:128967453-128968453	HIVgenome	N/A	7	7.95842e-09
SRR3812124	NOP2-Cterm|chr12:6665036-6666036	HIVgenome	N/A	7	7.95842e-09
SRR3812124	chr4:80252001-80253001	HIVgenome	N/A	7	7.95842e-09
SRR3812124	LEO1-Promoter|chr15:52263998-52264998	HIVgenome	N/A	7	7.95842e-09
SRR3812124	chr19:39355001-39356001	HIVgenome	N/A	7	7.95842e-09
SRR3812124	chr19:8581001-8582001	HIVgenome	N/A	7	7.95842e-09
SRR3812124	chr8:81221001-81222001	HIVgenome	N/A	7	7.95842e-09
SRR3812124	TNFSF12-Promoter|chr17:7451375-7452375	HIVgenome	N/A	7	7.95842e-09
SRR3812124	NOL10-Promoter|chr2:10830113-10831113	HIVgenome	N/A	7	7.95842e-09
SRR3812124	GPSM2-Promoter|chr1:109418603-109419603	HIVgenome	N/A	7	7.95842e-09
SRR3812124	SNRPG-Promoter|chr2:70520903-70521903	HIVgenome	N/A	7	7.95842e-09
SRR3812124	chr16:3095001-3095681	HIVgenome	N/A	6	2.43589e-08
SRR3812124	chr5:140014287-140015001	HIVgenome	N/A	6	3.24139e-08
SRR3812124	MDM4|chr1:204485507-204527248	HIVgenome	N-term	32	3.28704e-08
SRR3812124	MOB3A|chr19:2071035-2096269	HIVgenome	N-term	23	1.43108e-07
SRR3812124	chr19:18414001-18415001	HIVgenome	N/A	6	2.30569e-07
SRR3812124	chr19:13956001-13957001	HIVgenome	N/A	6	2.30569e-07
SRR3812124	chr14:19762001-19763001	HIVgenome	N/A	6	2.30569e-07
SRR3812124	MICB-Promoter|chr6:31461658-31462658	HIVgenome	N/A	6	2.30569e-07
SRR3812124	chr16:71855001-71856001	HIVgenome	N/A	6	2.30569e-07
SRR3812124	TNFSF14-Promoter|chr19:6670599-6671599	HIVgenome	N/A	6	2.30569e-07
SRR3812124	chr18:23206001-23207001	HIVgenome	N/A	6	2.30569e-07
SRR3812124	chr13:48745001-48746001	HIVgenome	N/A	6	2.30569e-07
SRR3812124	chr7:73197001-73198001	HIVgenome	N/A	6	2.30569e-07
SRR3812124	chr14:65856001-65857001	HIVgenome	N/A	6	2.30569e-07
SRR3812124	chr2:43366001-43367001	HIVgenome	N/A	6	2.30569e-07
SRR3812124	chr2:198432001-198433001	HIVgenome	N/A	6	2.30569e-07
SRR3812124	SPN-Promoter|chr16:29673271-29674271	HIVgenome	N/A	6	2.30569e-07
SRR3812124	RAB30-Promoter|chr11:82782965-82783965	HIVgenome	N/A	6	2.30569e-07
SRR3812124	chr16:33378001-33379001	HIVgenome	N/A	6	2.30569e-07
SRR3812124	chr8:67838001-67839001	HIVgenome	N/A	6	2.30569e-07
SRR3812124	chr6:235001-236001	HIVgenome	N/A	6	2.30569e-07
SRR3812124	chr9:114779001-114780001	HIVgenome	N/A	6	2.30569e-07
SRR3812124	chr7:107266001-107267001	HIVgenome	N/A	6	2.30569e-07
SRR3812124	chr5:123624001-123625001	HIVgenome	N/A	6	2.30569e-07
SRR3812124	chr21:11131001-11132001	HIVgenome	N/A	6	2.30569e-07
SRR3812124	chr10:36381001-36382001	HIVgenome	N/A	6	2.30569e-07
SRR3812124	chr4:185497001-185498001	HIVgenome	N/A	6	2.30569e-07
SRR3812124	IPPK-Promoter|chr9:95432547-95433547	HIVgenome	N/A	6	2.30569e-07
SRR3812124	chr2:235279001-235280001	HIVgenome	N/A	6	2.30569e-07
SRR3812124	MOGS-Promoter|chr2:74692537-74693537	HIVgenome	N/A	6	2.30569e-07
SRR3812124	chr4:185397001-185398001	HIVgenome	N/A	6	2.30569e-07
SRR3812124	chr4:40717001-40718001	HIVgenome	N/A	6	2.30569e-07
SRR3812124	chr19:19484001-19485001	HIVgenome	N/A	6	2.30569e-07
SRR3812124	C19orf43-Promoter|chr19:12845589-12846589	HIVgenome	N/A	6	2.30569e-07
SRR3812124	chr11:85913001-85914001	HIVgenome	N/A	6	2.30569e-07
SRR3812124	chr8:141507001-141508001	HIVgenome	N/A	6	2.30569e-07
SRR3812124	PNMA1-Cterm|chr14:74177486-74178486	HIVgenome	N/A	6	2.30569e-07
SRR3812124	chr17:40787001-40788001	HIVgenome	N/A	6	2.30569e-07
SRR3812124	OR4A16-Cterm|chr11:55111663-55112663	HIVgenome	N/A	6	2.30569e-07
SRR3812124	chr13:45940001-45941001	HIVgenome	N/A	6	2.30569e-07
SRR3812124	chr7:100905001-100906001	HIVgenome	N/A	6	2.30569e-07
SRR3812124	chr7:152311001-152312001	HIVgenome	N/A	6	2.30569e-07
SRR3812124	chr17:4950001-4951001	HIVgenome	N/A	6	2.30569e-07
SRR3812124	chr1:144532001-144533001	HIVgenome	N/A	6	2.30569e-07
SRR3812124	chr1:202829001-202830001	HIVgenome	N/A	6	2.30569e-07
SRR3812124	chr20:45994001-45995001	HIVgenome	N/A	6	2.30569e-07
SRR3812124	chr16:22663001-22664001	HIVgenome	N/A	6	2.30569e-07
SRR3812124	GUCD1-Promoter|chr22:24951903-24952903	HIVgenome	N/A	6	2.30569e-07
SRR3812124	PHYH-Promoter|chr10:13342130-13343130	HIVgenome	N/A	6	2.30569e-07
SRR3812124	chr19:6863001-6864001	HIVgenome	N/A	6	2.30569e-07
SRR3812124	chr11:67102001-67103001	HIVgenome	N/A	6	2.30569e-07
SRR3812124	RPL3L-Cterm|chr16:1993580-1994580	HIVgenome	N/A	6	2.30569e-07
SRR3812124	chr18:72263001-72264001	HIVgenome	N/A	6	2.30569e-07
SRR3812124	chr5:157031001-157032001	HIVgenome	N/A	6	2.30569e-07
SRR3812124	chr17:8205001-8206001	HIVgenome	N/A	6	2.30569e-07
SRR3812124	chr7:50205001-50206001	HIVgenome	N/A	6	2.30569e-07
SRR3812124	chr13:74094001-74095001	HIVgenome	N/A	6	2.30569e-07
SRR3812124	chr21:11178001-11179001	HIVgenome	N/A	6	2.30569e-07
SRR3812124	chr7:98615001-98616001	HIVgenome	N/A	6	2.30569e-07
SRR3812124	chrX:24071001-24072001	HIVgenome	N/A	6	2.30569e-07
SRR3812124	chr3:195403001-195404001	HIVgenome	N/A	6	2.30569e-07
SRR3812124	chr19:23080001-23081001	HIVgenome	N/A	6	2.30569e-07
SRR3812124	IFT22-Promoter|chr7:100965104-100966104	HIVgenome	N/A	6	2.30569e-07
SRR3812124	CTSS-Promoter|chr1:150738433-150739433	HIVgenome	N/A	6	2.30569e-07
SRR3812124	chr17:4953001-4954001	HIVgenome	N/A	6	2.30569e-07
SRR3812124	chr20:52260001-52261001	HIVgenome	N/A	6	2.30569e-07
SRR3812124	chr12:125404001-125405001	HIVgenome	N/A	6	2.30569e-07
SRR3812124	ZNF48-Cterm|chr16:30411429-30412429	HIVgenome	N/A	6	2.30569e-07
SRR3812124	chr10:102149001-102150001	HIVgenome	N/A	6	2.30569e-07
SRR3812124	chr3:48953001-48954001	HIVgenome	N/A	6	2.30569e-07
SRR3812124	chr7:68100001-68101001	HIVgenome	N/A	6	2.30569e-07
SRR3812124	CNIH4-Promoter|chr1:224543513-224544513	HIVgenome	N/A	6	2.30569e-07
SRR3812124	PREB-Promoter|chr2:27357543-27358543	HIVgenome	N/A	6	2.30569e-07
SRR3812124	chr3:155580001-155581001	HIVgenome	N/A	6	2.30569e-07
SRR3812124	chr17:58114001-58115001	HIVgenome	N/A	6	2.30569e-07
SRR3812124	chr17:77826001-77827001	HIVgenome	N/A	6	2.30569e-07
SRR3812124	chr15:66100001-66101001	HIVgenome	N/A	6	2.30569e-07
SRR3812124	chr20:5683001-5684001	HIVgenome	N/A	6	2.30569e-07
SRR3812124	chr6:151717001-151718001	HIVgenome	N/A	6	2.30569e-07
SRR3812124	chr1:115302001-115303001	HIVgenome	N/A	6	2.30569e-07
SRR3812124	FAM168B-Promoter|chr2:131851033-131852033	HIVgenome	N/A	6	2.30569e-07
SRR3812124	chr1:142647001-142648001	HIVgenome	N/A	6	2.30569e-07
SRR3812124	chr2:231528001-231529001	HIVgenome	N/A	6	2.30569e-07
SRR3812124	chr20:60645001-60646001	HIVgenome	N/A	6	2.30569e-07
SRR3812124	chr15:23482001-23483001	HIVgenome	N/A	6	2.30569e-07
SRR3812124	chr11:86493001-86494001	HIVgenome	N/A	6	2.30569e-07
SRR3812124	chr4:57823001-57824001	HIVgenome	N/A	6	2.30569e-07
SRR3812124	chr16:75505001-75506001	HIVgenome	N/A	6	2.30569e-07
SRR3812124	LIMS1-Promoter|chr2:109149811-109150811	HIVgenome	N/A	6	2.30569e-07
SRR3812124	chr18:20651001-20652001	HIVgenome	N/A	6	2.30569e-07
SRR3812124	chr20:34354001-34355001	HIVgenome	N/A	6	2.30569e-07
SRR3812124	chr15:32222001-32223001	HIVgenome	N/A	6	2.30569e-07
SRR3812124	chr16:74471001-74472001	HIVgenome	N/A	6	2.30569e-07
SRR3812124	CFAP20-Promoter|chr16:58163329-58164329	HIVgenome	N/A	6	2.30569e-07
SRR3812124	chr12:122029001-122030001	HIVgenome	N/A	6	2.30569e-07
SRR3812124	chr2:91916001-91917001	HIVgenome	N/A	6	2.30569e-07
SRR3812124	LETMD1-Promoter|chr12:51441082-51442082	HIVgenome	N/A	6	2.30569e-07
SRR3812124	RPS23-Promoter|chr5:81574235-81575235	HIVgenome	N/A	6	2.30569e-07
SRR3812124	chr1:28442001-28443001	HIVgenome	N/A	6	2.30569e-07
SRR3812124	chr17:5489001-5490001	HIVgenome	N/A	6	2.30569e-07
SRR3812124	TAF2-Promoter|chr8:120845074-120846074	HIVgenome	N/A	6	2.30569e-07
SRR3812124	chr1:9692001-9693001	HIVgenome	N/A	6	2.30569e-07
SRR3812124	chr18:43731001-43732001	HIVgenome	N/A	6	2.30569e-07
SRR3812124	chr1:203724001-203725001	HIVgenome	N/A	6	2.30569e-07
SRR3812124	STARD7-Promoter|chr2:96874573-96875573	HIVgenome	N/A	6	2.30569e-07
SRR3812124	NFKBID-Promoter|chr19:36391564-36392564	HIVgenome	N/A	6	2.30569e-07
SRR3812124	chr22:38066001-38067001	HIVgenome	N/A	6	2.30569e-07
SRR3812124	chr1:211557001-211558001	HIVgenome	N/A	6	2.30569e-07
SRR3812124	chr15:22510001-22511001	HIVgenome	N/A	6	2.30569e-07
SRR3812124	chr6:74271001-74272001	HIVgenome	N/A	6	2.30569e-07
SRR3812124	chr17:36378001-36379001	HIVgenome	N/A	6	2.30569e-07
SRR3812124	ISG15-Promoter|chr1:947847-948847	HIVgenome	N/A	6	2.30569e-07
SRR3812124	chr3:124664001-124665001	HIVgenome	N/A	6	2.30569e-07
SRR3812124	chr7:130643001-130644001	HIVgenome	N/A	6	2.30569e-07
SRR3812124	ATP6AP1L-Promoter|chr5:81574281-81575281	HIVgenome	N/A	6	2.30569e-07
SRR3812124	chr12:98964001-98965001	HIVgenome	N/A	6	2.30569e-07
SRR3812124	chr14:55298001-55299001	HIVgenome	N/A	6	2.30569e-07
SRR3812124	chr4:88147001-88148001	HIVgenome	N/A	6	2.30569e-07
SRR3812124	chr19:40459001-40460001	HIVgenome	N/A	6	2.30569e-07
SRR3812124	chr13:48731001-48732001	HIVgenome	N/A	6	2.30569e-07
SRR3812124	chr18:1442001-1443001	HIVgenome	N/A	6	2.30569e-07
SRR3812124	chr1:59486001-59487001	HIVgenome	N/A	6	2.30569e-07
SRR3812124	chr5:156577001-156578001	HIVgenome	N/A	6	2.30569e-07
SRR3812124	chr1:32293001-32294001	HIVgenome	N/A	6	2.30569e-07
SRR3812124	AP1B1-Promoter|chr22:29784572-29785572	HIVgenome	N/A	6	2.30569e-07
SRR3812124	DNAJC8-Promoter|chr1:28559542-28560542	HIVgenome	N/A	6	2.30569e-07
SRR3812124	chr20:55157001-55158001	HIVgenome	N/A	6	2.30569e-07
SRR3812124	FGL2-Cterm|chr7:76821688-76822688	HIVgenome	N/A	6	2.30569e-07
SRR3812124	chr3:138494001-138495001	HIVgenome	N/A	6	2.30569e-07
SRR3812124	chr1:111271001-111272001	HIVgenome	N/A	6	2.30569e-07
SRR3812124	chr15:20543001-20544001	HIVgenome	N/A	6	2.30569e-07
SRR3812124	chr12:47741001-47742001	HIVgenome	N/A	6	2.30569e-07
SRR3812124	chr2:46438001-46439001	HIVgenome	N/A	6	2.30569e-07
SRR3812124	DSCC1-Cterm|chr8:120845181-120846181	HIVgenome	N/A	6	2.30569e-07
SRR3812124	PLCB2-Promoter|chr15:40600174-40601174	HIVgenome	N/A	6	2.30569e-07
SRR3812124	chr22:36041001-36042001	HIVgenome	N/A	6	2.30569e-07
SRR3812124	chr7:64554001-64555001	HIVgenome	N/A	6	2.30569e-07
SRR3812124	chr11:67084001-67085001	HIVgenome	N/A	6	2.30569e-07
SRR3812124	NPLOC4-Promoter|chr17:79604179-79605179	HIVgenome	N/A	6	2.30569e-07
SRR3812124	chr4:40725001-40726001	HIVgenome	N/A	6	2.30569e-07
SRR3812124	chr5:126012001-126013001	HIVgenome	N/A	6	2.30569e-07
SRR3812124	chr19:47143001-47144001	HIVgenome	N/A	6	2.30569e-07
SRR3812124	chr11:9300001-9301001	HIVgenome	N/A	6	2.30569e-07
SRR3812124	chr9:136486001-136487001	HIVgenome	N/A	6	2.30569e-07
SRR3812124	DDX47-Promoter|chr12:12965280-12966280	HIVgenome	N/A	6	2.30569e-07
SRR3812124	chr10:58931001-58932001	HIVgenome	N/A	6	2.30569e-07
SRR3812124	chr13:73673001-73674001	HIVgenome	N/A	6	2.30569e-07
SRR3812124	chr10:80204001-80205001	HIVgenome	N/A	6	2.30569e-07
SRR3812124	chr12:69526001-69527001	HIVgenome	N/A	6	2.30569e-07
SRR3812124	SAE1|chr19:47634080-47713893	HIVgenome	C-term	45	4.60629e-07
SRR3812124	chr19:53737001-53737633	HIVgenome	N/A	5	6.22626e-07
SRR3812124	WDR82|chr3:52288438-52312659	HIVgenome	C-term	21	1.06045e-06
SRR3812124	chr15:85260692-85261001	HIVgenome	N/A	4	1.24104e-06
SRR3812124	chr12:56433220-56434001	HIVgenome	N/A	5	1.74126e-06
SRR3812124	MB21D1|chr6:74134856-74162043	HIVgenome	C-term	22	1.7983e-06
SRR3812124	chr22:41346001-41346350	HIVgenome	N/A	4	2.00396e-06
SRR3812124	chr1:156471635-156472001	HIVgenome	N/A	4	2.41592e-06
SRR3812124	chr17:40085001-40085875	HIVgenome	N/A	5	2.99943e-06
SRR3812124	chr5:112195001-112195884	HIVgenome	N/A	5	3.15136e-06
SRR3812124	SPN|chr16:29674271-29681828	HIVgenome	C-term	11	3.7214e-06
SRR3812124	WDR82|chr3:52288438-52312659	HIVgenome	N-term	20	3.85174e-06
SRR3812124	chr11:65690049-65691001	HIVgenome	N/A	5	4.52743e-06
SRR3812124	chr19:57657571-57658001	HIVgenome	N/A	4	4.54625e-06
SRR3812124	GMFG|chr19:39818997-39826726	HIVgenome	N-term	11	4.59011e-06
SRR3812124	chr16:30482001-30482982	HIVgenome	N/A	5	5.22973e-06
SRR3812124	chr19:3957001-3957450	HIVgenome	N/A	4	5.38479e-06
SRR3812124	ZC3HAV1|chr7:138728266-138794465	HIVgenome	C-term	37	5.43862e-06
SRR3812124	chr9:19140001-19141001	HIVgenome	N/A	5	5.73423e-06
SRR3812124	chr5:164421001-164422001	HIVgenome	N/A	5	5.73423e-06
SRR3812124	chr17:47266001-47267001	HIVgenome	N/A	5	5.73423e-06
SRR3812124	chr7:129702001-129703001	HIVgenome	N/A	5	5.73423e-06
SRR3812124	chr20:46038001-46039001	HIVgenome	N/A	5	5.73423e-06
SRR3812124	chr20:533001-534001	HIVgenome	N/A	5	5.73423e-06
SRR3812124	chr8:103552001-103553001	HIVgenome	N/A	5	5.73423e-06
SRR3812124	chr13:79828001-79829001	HIVgenome	N/A	5	5.73423e-06
SRR3812124	MSRB1-Promoter|chr16:1993327-1994327	HIVgenome	N/A	5	5.73423e-06
SRR3812124	chr16:70025001-70026001	HIVgenome	N/A	5	5.73423e-06
SRR3812124	chr12:59341001-59342001	HIVgenome	N/A	5	5.73423e-06
SRR3812124	chr4:25619001-25620001	HIVgenome	N/A	5	5.73423e-06
SRR3812124	chr11:67215001-67216001	HIVgenome	N/A	5	5.73423e-06
SRR3812124	chr14:50331001-50332001	HIVgenome	N/A	5	5.73423e-06
SRR3812124	chr12:111192001-111193001	HIVgenome	N/A	5	5.73423e-06
SRR3812124	chr1:158973001-158974001	HIVgenome	N/A	5	5.73423e-06
SRR3812124	chr19:24205001-24206001	HIVgenome	N/A	5	5.73423e-06
SRR3812124	chr16:66896001-66897001	HIVgenome	N/A	5	5.73423e-06
SRR3812124	chr17:49535001-49536001	HIVgenome	N/A	5	5.73423e-06
SRR3812124	chr1:150569001-150570001	HIVgenome	N/A	5	5.73423e-06
SRR3812124	chr2:178195001-178196001	HIVgenome	N/A	5	5.73423e-06
SRR3812124	chr3:39338001-39339001	HIVgenome	N/A	5	5.73423e-06
SRR3812124	chr1:32004001-32005001	HIVgenome	N/A	5	5.73423e-06
SRR3812124	chr3:72533001-72534001	HIVgenome	N/A	5	5.73423e-06
SRR3812124	chr10:106106001-106107001	HIVgenome	N/A	5	5.73423e-06
SRR3812124	EYA3-Promoter|chr1:28415148-28416148	HIVgenome	N/A	5	5.73423e-06
SRR3812124	chr8:133778001-133779001	HIVgenome	N/A	5	5.73423e-06
SRR3812124	chr13:52399001-52400001	HIVgenome	N/A	5	5.73423e-06
SRR3812124	chr15:50651001-50652001	HIVgenome	N/A	5	5.73423e-06
SRR3812124	chr1:27128001-27129001	HIVgenome	N/A	5	5.73423e-06
SRR3812124	chr3:11980001-11981001	HIVgenome	N/A	5	5.73423e-06
SRR3812124	GLB1-Promoter|chr3:33138722-33139722	HIVgenome	N/A	5	5.73423e-06
SRR3812124	chr1:55917001-55918001	HIVgenome	N/A	5	5.73423e-06
SRR3812124	chr18:43710001-43711001	HIVgenome	N/A	5	5.73423e-06
SRR3812124	PYM1-Promoter|chr12:56321697-56322697	HIVgenome	N/A	5	5.73423e-06
SRR3812124	chr9:99189001-99190001	HIVgenome	N/A	5	5.73423e-06
SRR3812124	chr10:104422001-104423001	HIVgenome	N/A	5	5.73423e-06
SRR3812124	chr15:52275001-52276001	HIVgenome	N/A	5	5.73423e-06
SRR3812124	chr10:92887001-92888001	HIVgenome	N/A	5	5.73423e-06
SRR3812124	chr12:32613001-32614001	HIVgenome	N/A	5	5.73423e-06
SRR3812124	chr11:67328001-67329001	HIVgenome	N/A	5	5.73423e-06
SRR3812124	chr4:6701001-6702001	HIVgenome	N/A	5	5.73423e-06
SRR3812124	chr9:36564001-36565001	HIVgenome	N/A	5	5.73423e-06
SRR3812124	chr20:37693001-37694001	HIVgenome	N/A	5	5.73423e-06
SRR3812124	chr6:48686001-48687001	HIVgenome	N/A	5	5.73423e-06
SRR3812124	chr1:232973001-232974001	HIVgenome	N/A	5	5.73423e-06
SRR3812124	chr14:24716001-24717001	HIVgenome	N/A	5	5.73423e-06
SRR3812124	chr5:42993001-42994001	HIVgenome	N/A	5	5.73423e-06
SRR3812124	chr4:190796001-190797001	HIVgenome	N/A	5	5.73423e-06
SRR3812124	chr19:50054001-50055001	HIVgenome	N/A	5	5.73423e-06
SRR3812124	chr7:64508001-64509001	HIVgenome	N/A	5	5.73423e-06
SRR3812124	chr16:4303001-4304001	HIVgenome	N/A	5	5.73423e-06
SRR3812124	chr1:22421001-22422001	HIVgenome	N/A	5	5.73423e-06
SRR3812124	chr2:235387001-235388001	HIVgenome	N/A	5	5.73423e-06
SRR3812124	chr3:128791001-128792001	HIVgenome	N/A	5	5.73423e-06
SRR3812124	chr19:1181001-1182001	HIVgenome	N/A	5	5.73423e-06
SRR3812124	chr16:74895001-74896001	HIVgenome	N/A	5	5.73423e-06
SRR3812124	chr22:17704001-17705001	HIVgenome	N/A	5	5.73423e-06
SRR3812124	chr1:40497001-40498001	HIVgenome	N/A	5	5.73423e-06
SRR3812124	chr16:21529001-21530001	HIVgenome	N/A	5	5.73423e-06
SRR3812124	LINC00452-Promoter|chr13:114597076-114598076	HIVgenome	N/A	5	5.73423e-06
SRR3812124	chr19:6862001-6863001	HIVgenome	N/A	5	5.73423e-06
SRR3812124	PMM1-Promoter|chr22:41985871-41986871	HIVgenome	N/A	5	5.73423e-06
SRR3812124	chr13:32090001-32091001	HIVgenome	N/A	5	5.73423e-06
SRR3812124	HIST1H2AK-Cterm|chr6:27804658-27805658	HIVgenome	N/A	5	5.73423e-06
SRR3812124	chr16:48552001-48553001	HIVgenome	N/A	5	5.73423e-06
SRR3812124	chr9:116569001-116570001	HIVgenome	N/A	5	5.73423e-06
SRR3812124	chr7:101402001-101403001	HIVgenome	N/A	5	5.73423e-06
SRR3812124	chr11:93614001-93615001	HIVgenome	N/A	5	5.73423e-06
SRR3812124	chr1:12219001-12220001	HIVgenome	N/A	5	5.73423e-06
SRR3812124	chr10:89602001-89603001	HIVgenome	N/A	5	5.73423e-06
SRR3812124	chr10:10420001-10421001	HIVgenome	N/A	5	5.73423e-06
SRR3812124	chr19:35702001-35703001	HIVgenome	N/A	5	5.73423e-06
SRR3812124	chr18:25465001-25466001	HIVgenome	N/A	5	5.73423e-06
SRR3812124	chr12:53251001-53252001	HIVgenome	N/A	5	5.73423e-06
SRR3812124	chr19:19880001-19881001	HIVgenome	N/A	5	5.73423e-06
SRR3812124	chr3:107179001-107180001	HIVgenome	N/A	5	5.73423e-06
SRR3812124	ZCCHC3-Promoter|chr20:277204-278204	HIVgenome	N/A	5	5.73423e-06
SRR3812124	chr2:201772001-201773001	HIVgenome	N/A	5	5.73423e-06
SRR3812124	chr15:52831001-52832001	HIVgenome	N/A	5	5.73423e-06
SRR3812124	chr4:2547001-2548001	HIVgenome	N/A	5	5.73423e-06
SRR3812124	chr12:806001-807001	HIVgenome	N/A	5	5.73423e-06
SRR3812124	chr10:120327001-120328001	HIVgenome	N/A	5	5.73423e-06
SRR3812124	TMIGD2-Promoter|chr19:4302428-4303428	HIVgenome	N/A	5	5.73423e-06
SRR3812124	chr13:52398001-52399001	HIVgenome	N/A	5	5.73423e-06
SRR3812124	chr2:220186001-220187001	HIVgenome	N/A	5	5.73423e-06
SRR3812124	chr19:6487001-6488001	HIVgenome	N/A	5	5.73423e-06
SRR3812124	chr15:75360001-75361001	HIVgenome	N/A	5	5.73423e-06
SRR3812124	chr12:92603001-92604001	HIVgenome	N/A	5	5.73423e-06
SRR3812124	chr1:150538001-150539001	HIVgenome	N/A	5	5.73423e-06
SRR3812124	chr20:32673001-32674001	HIVgenome	N/A	5	5.73423e-06
SRR3812124	ZNF784-Promoter|chr19:56135941-56136941	HIVgenome	N/A	5	5.73423e-06
SRR3812124	chr7:129605001-129606001	HIVgenome	N/A	5	5.73423e-06
SRR3812124	chr2:64931001-64932001	HIVgenome	N/A	5	5.73423e-06
SRR3812124	chr18:62710001-62711001	HIVgenome	N/A	5	5.73423e-06
SRR3812124	chr6:31563001-31564001	HIVgenome	N/A	5	5.73423e-06
SRR3812124	chr1:9286001-9287001	HIVgenome	N/A	5	5.73423e-06
SRR3812124	chr12:109029001-109030001	HIVgenome	N/A	5	5.73423e-06
SRR3812124	chr12:67942001-67943001	HIVgenome	N/A	5	5.73423e-06
SRR3812124	chr1:203721001-203722001	HIVgenome	N/A	5	5.73423e-06
SRR3812124	chr9:32968001-32969001	HIVgenome	N/A	5	5.73423e-06
SRR3812124	chr12:122920001-122921001	HIVgenome	N/A	5	5.73423e-06
SRR3812124	chr12:55762001-55763001	HIVgenome	N/A	5	5.73423e-06
SRR3812124	chr4:15754001-15755001	HIVgenome	N/A	5	5.73423e-06
SRR3812124	chr7:26133001-26134001	HIVgenome	N/A	5	5.73423e-06
SRR3812124	chr19:41683001-41684001	HIVgenome	N/A	5	5.73423e-06
SRR3812124	SLC25A35-Promoter|chr17:8198661-8199661	HIVgenome	N/A	5	5.73423e-06
SRR3812124	chr4:84073001-84074001	HIVgenome	N/A	5	5.73423e-06
SRR3812124	chr2:147794001-147795001	HIVgenome	N/A	5	5.73423e-06
SRR3812124	chr8:42122001-42123001	HIVgenome	N/A	5	5.73423e-06
SRR3812124	chr10:43829001-43830001	HIVgenome	N/A	5	5.73423e-06
SRR3812124	chr8:96284001-96285001	HIVgenome	N/A	5	5.73423e-06
SRR3812124	chr16:58142001-58143001	HIVgenome	N/A	5	5.73423e-06
SRR3812124	chr10:100208001-100209001	HIVgenome	N/A	5	5.73423e-06
SRR3812124	VPS33A-Promoter|chr12:122751068-122752068	HIVgenome	N/A	5	5.73423e-06
SRR3812124	chr2:91771001-91772001	HIVgenome	N/A	5	5.73423e-06
SRR3812124	chr4:87846001-87847001	HIVgenome	N/A	5	5.73423e-06
SRR3812124	chr14:105491001-105492001	HIVgenome	N/A	5	5.73423e-06
SRR3812124	chr3:162470001-162471001	HIVgenome	N/A	5	5.73423e-06
SRR3812124	chr17:36379001-36380001	HIVgenome	N/A	5	5.73423e-06
SRR3812124	GTF2A2-Promoter|chr15:59949740-59950740	HIVgenome	N/A	5	5.73423e-06
SRR3812124	chr12:95338001-95339001	HIVgenome	N/A	5	5.73423e-06
SRR3812124	chr12:52556001-52557001	HIVgenome	N/A	5	5.73423e-06
SRR3812124	chr4:82559001-82560001	HIVgenome	N/A	5	5.73423e-06
SRR3812124	chr20:60664001-60665001	HIVgenome	N/A	5	5.73423e-06
SRR3812124	chr17:69245001-69246001	HIVgenome	N/A	5	5.73423e-06
SRR3812124	chr9:88829001-88830001	HIVgenome	N/A	5	5.73423e-06
SRR3812124	chr5:19389001-19390001	HIVgenome	N/A	5	5.73423e-06
SRR3812124	ARFGEF2-Promoter|chr20:47537275-47538275	HIVgenome	N/A	5	5.73423e-06
SRR3812124	chr21:29310001-29311001	HIVgenome	N/A	5	5.73423e-06
SRR3812124	YWHAG-Cterm|chr7:75955108-75956108	HIVgenome	N/A	5	5.73423e-06
SRR3812124	chr1:2510001-2511001	HIVgenome	N/A	5	5.73423e-06
SRR3812124	chr2:164383001-164384001	HIVgenome	N/A	5	5.73423e-06
SRR3812124	chr3:195639001-195640001	HIVgenome	N/A	5	5.73423e-06
SRR3812124	chr12:96474001-96475001	HIVgenome	N/A	5	5.73423e-06
SRR3812124	CLNS1A-Promoter|chr11:77348851-77349851	HIVgenome	N/A	5	5.73423e-06
SRR3812124	chr1:145396001-145397001	HIVgenome	N/A	5	5.73423e-06
SRR3812124	DHX33-Promoter|chr17:5372380-5373380	HIVgenome	N/A	5	5.73423e-06
SRR3812124	chr7:5874001-5875001	HIVgenome	N/A	5	5.73423e-06
SRR3812124	chr4:160052001-160053001	HIVgenome	N/A	5	5.73423e-06
SRR3812124	chr8:81383001-81384001	HIVgenome	N/A	5	5.73423e-06
SRR3812124	chr7:144915001-144916001	HIVgenome	N/A	5	5.73423e-06
SRR3812124	chr19:47144001-47145001	HIVgenome	N/A	5	5.73423e-06
SRR3812124	chr9:36449001-36450001	HIVgenome	N/A	5	5.73423e-06
SRR3812124	chr20:49082001-49083001	HIVgenome	N/A	5	5.73423e-06
SRR3812124	chr5:55583001-55584001	HIVgenome	N/A	5	5.73423e-06
SRR3812124	chrX:12972001-12973001	HIVgenome	N/A	5	5.73423e-06
SRR3812124	chr17:33847001-33848001	HIVgenome	N/A	5	5.73423e-06
SRR3812124	chr7:102071001-102072001	HIVgenome	N/A	5	5.73423e-06
SRR3812124	chr4:32156001-32157001	HIVgenome	N/A	5	5.73423e-06
SRR3812124	chr1:222134001-222135001	HIVgenome	N/A	5	5.73423e-06
SRR3812124	chr6:137289001-137290001	HIVgenome	N/A	5	5.73423e-06
SRR3812124	chr3:169916001-169917001	HIVgenome	N/A	5	5.73423e-06
SRR3812124	chr12:67950001-67951001	HIVgenome	N/A	5	5.73423e-06
SRR3812124	chr14:93235001-93236001	HIVgenome	N/A	5	5.73423e-06
SRR3812124	chr4:40411001-40412001	HIVgenome	N/A	5	5.73423e-06
SRR3812124	chr5:79564001-79565001	HIVgenome	N/A	5	5.73423e-06
SRR3812124	chr12:93644001-93645001	HIVgenome	N/A	5	5.73423e-06
SRR3812124	KLHL8-Promoter|chr4:88141760-88142760	HIVgenome	N/A	5	5.73423e-06
SRR3812124	chr8:99070001-99071001	HIVgenome	N/A	5	5.73423e-06
SRR3812124	chr7:66118001-66119001	HIVgenome	N/A	5	5.73423e-06
SRR3812124	chr20:38823001-38824001	HIVgenome	N/A	5	5.73423e-06
SRR3812124	chr10:29282001-29283001	HIVgenome	N/A	5	5.73423e-06
SRR3812124	chr7:98274001-98275001	HIVgenome	N/A	5	5.73423e-06
SRR3812124	chr11:263001-264001	HIVgenome	N/A	5	5.73423e-06
SRR3812124	chr21:26828001-26829001	HIVgenome	N/A	5	5.73423e-06
SRR3812124	chr2:82776001-82777001	HIVgenome	N/A	5	5.73423e-06
SRR3812124	chr1:168789001-168790001	HIVgenome	N/A	5	5.73423e-06
SRR3812124	chr4:14650001-14651001	HIVgenome	N/A	5	5.73423e-06
SRR3812124	chr6:30751001-30752001	HIVgenome	N/A	5	5.73423e-06
SRR3812124	chr7:130577001-130578001	HIVgenome	N/A	5	5.73423e-06
SRR3812124	BANF1-Promoter|chr11:65768550-65769550	HIVgenome	N/A	5	5.73423e-06
SRR3812124	VAMP5-Cterm|chr2:85820511-85821511	HIVgenome	N/A	5	5.73423e-06
SRR3812124	chr16:68640001-68641001	HIVgenome	N/A	5	5.73423e-06
SRR3812124	chr7:15887001-15888001	HIVgenome	N/A	5	5.73423e-06
SRR3812124	chr19:14617001-14618001	HIVgenome	N/A	5	5.73423e-06
SRR3812124	chr1:18905001-18906001	HIVgenome	N/A	5	5.73423e-06
SRR3812124	chr19:13305001-13306001	HIVgenome	N/A	5	5.73423e-06
SRR3812124	chr19:40666001-40667001	HIVgenome	N/A	5	5.73423e-06
SRR3812124	chr7:104649001-104650001	HIVgenome	N/A	5	5.73423e-06
SRR3812124	chr5:10561001-10562001	HIVgenome	N/A	5	5.73423e-06
SRR3812124	chr15:20469001-20470001	HIVgenome	N/A	5	5.73423e-06
SRR3812124	VDAC3-Promoter|chr8:42248279-42249279	HIVgenome	N/A	5	5.73423e-06
SRR3812124	chr8:15722001-15723001	HIVgenome	N/A	5	5.73423e-06
SRR3812124	KRCC1-Promoter|chr2:88355320-88356320	HIVgenome	N/A	5	5.73423e-06
SRR3812124	chr12:4271001-4272001	HIVgenome	N/A	5	5.73423e-06
SRR3812124	AHCTF1-Promoter|chr1:247095280-247096280	HIVgenome	N/A	5	5.73423e-06
SRR3812124	chr17:4951001-4952001	HIVgenome	N/A	5	5.73423e-06
SRR3812124	chr9:139774001-139775001	HIVgenome	N/A	5	5.73423e-06
SRR3812124	chr6:7084001-7085001	HIVgenome	N/A	5	5.73423e-06
SRR3812124	chr19:40799001-40800001	HIVgenome	N/A	5	5.73423e-06
SRR3812124	chr10:115827001-115828001	HIVgenome	N/A	5	5.73423e-06
SRR3812124	chr1:16962001-16963001	HIVgenome	N/A	5	5.73423e-06
SRR3812124	chr6:14784001-14785001	HIVgenome	N/A	5	5.73423e-06
SRR3812124	chr8:1709001-1710001	HIVgenome	N/A	5	5.73423e-06
SRR3812124	chr16:23528001-23529001	HIVgenome	N/A	5	5.73423e-06
SRR3812124	chr2:96508001-96509001	HIVgenome	N/A	5	5.73423e-06
SRR3812124	chr1:110382001-110383001	HIVgenome	N/A	5	5.73423e-06
SRR3812124	chr1:229001001-229002001	HIVgenome	N/A	5	5.73423e-06
SRR3812124	chr3:122891001-122892001	HIVgenome	N/A	5	5.73423e-06
SRR3812124	chr13:100073001-100074001	HIVgenome	N/A	5	5.73423e-06
SRR3812124	chr19:7413001-7414001	HIVgenome	N/A	5	5.73423e-06
SRR3812124	chrX:73167001-73168001	HIVgenome	N/A	5	5.73423e-06
SRR3812124	ATF1-Promoter|chr12:51156789-51157789	HIVgenome	N/A	5	5.73423e-06
SRR3812124	chr11:119219001-119220001	HIVgenome	N/A	5	5.73423e-06
SRR3812124	chr13:20521001-20522001	HIVgenome	N/A	5	5.73423e-06
SRR3812124	chr2:55510001-55511001	HIVgenome	N/A	5	5.73423e-06
SRR3812124	chr1:27388001-27389001	HIVgenome	N/A	5	5.73423e-06
SRR3812124	chr3:57712001-57713001	HIVgenome	N/A	5	5.73423e-06
SRR3812124	chr15:41585001-41586001	HIVgenome	N/A	5	5.73423e-06
SRR3812124	chr3:14430001-14431001	HIVgenome	N/A	5	5.73423e-06
SRR3812124	chr8:98651001-98652001	HIVgenome	N/A	5	5.73423e-06
SRR3812124	chr7:76704001-76705001	HIVgenome	N/A	5	5.73423e-06
SRR3812124	chr1:45959001-45960001	HIVgenome	N/A	5	5.73423e-06
SRR3812124	chr1:162501001-162502001	HIVgenome	N/A	5	5.73423e-06
SRR3812124	chr5:159917001-159918001	HIVgenome	N/A	5	5.73423e-06
SRR3812124	chr15:20420001-20421001	HIVgenome	N/A	5	5.73423e-06
SRR3812124	chr17:10876001-10877001	HIVgenome	N/A	5	5.73423e-06
SRR3812124	chr2:85156001-85157001	HIVgenome	N/A	5	5.73423e-06
SRR3812124	chr10:74009001-74010001	HIVgenome	N/A	5	5.73423e-06
SRR3812124	CTC1-Promoter|chr17:8151413-8152413	HIVgenome	N/A	5	5.73423e-06
SRR3812124	chr9:12245001-12246001	HIVgenome	N/A	5	5.73423e-06
SRR3812124	COPS6-Promoter|chr7:99685583-99686583	HIVgenome	N/A	5	5.73423e-06
SRR3812124	chr19:18155001-18156001	HIVgenome	N/A	5	5.73423e-06
SRR3812124	chr6:135198001-135199001	HIVgenome	N/A	5	5.73423e-06
SRR3812124	LOC389199-Cterm|chr4:7942023-7943023	HIVgenome	N/A	5	5.73423e-06
SRR3812124	chr16:84585001-84586001	HIVgenome	N/A	5	5.73423e-06
SRR3812124	chr21:11112001-11113001	HIVgenome	N/A	5	5.73423e-06
SRR3812124	SELENOW-Promoter|chr19:48280842-48281842	HIVgenome	N/A	5	5.73423e-06
SRR3812124	OCEL1-Promoter|chr19:17336013-17337013	HIVgenome	N/A	5	5.73423e-06
SRR3812124	chr12:111044001-111045001	HIVgenome	N/A	5	5.73423e-06
SRR3812124	PLEKHM1-Promoter|chr17:43568146-43569146	HIVgenome	N/A	5	5.73423e-06
SRR3812124	chr3:52286001-52287001	HIVgenome	N/A	5	5.73423e-06
SRR3812124	RPS19BP1-Promoter|chr22:39928860-39929860	HIVgenome	N/A	5	5.73423e-06
SRR3812124	chr15:68173001-68174001	HIVgenome	N/A	5	5.73423e-06
SRR3812124	chr4:132227001-132228001	HIVgenome	N/A	5	5.73423e-06
SRR3812124	chr1:53183001-53184001	HIVgenome	N/A	5	5.73423e-06
SRR3812124	chr21:35308001-35309001	HIVgenome	N/A	5	5.73423e-06
SRR3812124	chr22:24074001-24075001	HIVgenome	N/A	5	5.73423e-06
SRR3812124	chr7:92683001-92684001	HIVgenome	N/A	5	5.73423e-06
SRR3812124	chr6:90615001-90616001	HIVgenome	N/A	5	5.73423e-06
SRR3812124	chr19:44713001-44714001	HIVgenome	N/A	5	5.73423e-06
SRR3812124	chr1:235515001-235516001	HIVgenome	N/A	5	5.73423e-06
SRR3812124	chr14:77381001-77382001	HIVgenome	N/A	5	5.73423e-06
SRR3812124	chr12:110518001-110519001	HIVgenome	N/A	5	5.73423e-06
SRR3812124	chr22:39300001-39301001	HIVgenome	N/A	5	5.73423e-06
SRR3812124	SSH1-Promoter|chr12:109251359-109252359	HIVgenome	N/A	5	5.73423e-06
SRR3812124	YIF1B-Promoter|chr19:38806606-38807606	HIVgenome	N/A	5	5.73423e-06
SRR3812124	chr13:96010001-96011001	HIVgenome	N/A	5	5.73423e-06
SRR3812124	chr3:128944001-128945001	HIVgenome	N/A	5	5.73423e-06
SRR3812124	chr20:50646001-50647001	HIVgenome	N/A	5	5.73423e-06
SRR3812124	AKR1A1-Promoter|chr1:46015455-46016455	HIVgenome	N/A	5	5.73423e-06
SRR3812124	chr7:130737001-130738001	HIVgenome	N/A	5	5.73423e-06
SRR3812124	CCDC174-Promoter|chr3:14692253-14693253	HIVgenome	N/A	5	5.73423e-06
SRR3812124	chr3:177036001-177037001	HIVgenome	N/A	5	5.73423e-06
SRR3812124	chr19:11974001-11975001	HIVgenome	N/A	5	5.73423e-06
SRR3812124	chr20:35618001-35619001	HIVgenome	N/A	5	5.73423e-06
SRR3812124	chr8:127961001-127962001	HIVgenome	N/A	5	5.73423e-06
SRR3812124	chr1:27192001-27193001	HIVgenome	N/A	5	5.73423e-06
SRR3812124	chr11:77807001-77808001	HIVgenome	N/A	5	5.73423e-06
SRR3812124	chr7:44942001-44943001	HIVgenome	N/A	5	5.73423e-06
SRR3812124	METTL10-Promoter|chr10:126480510-126481510	HIVgenome	N/A	5	5.73423e-06
SRR3812124	chr2:68589001-68590001	HIVgenome	N/A	5	5.73423e-06
SRR3812124	chr9:831001-832001	HIVgenome	N/A	5	5.73423e-06
SRR3812124	chr12:121673001-121674001	HIVgenome	N/A	5	5.73423e-06
SRR3812124	chr10:45367001-45368001	HIVgenome	N/A	5	5.73423e-06
SRR3812124	chr5:149702001-149703001	HIVgenome	N/A	5	5.73423e-06
SRR3812124	chr3:129876001-129877001	HIVgenome	N/A	5	5.73423e-06
SRR3812124	chr1:89719001-89720001	HIVgenome	N/A	5	5.73423e-06
SRR3812124	chr4:40308001-40309001	HIVgenome	N/A	5	5.73423e-06
SRR3812124	chr9:68382001-68383001	HIVgenome	N/A	5	5.73423e-06
SRR3812124	chr20:29622001-29623001	HIVgenome	N/A	5	5.73423e-06
SRR3812124	chr5:126064001-126065001	HIVgenome	N/A	5	5.73423e-06
SRR3812124	SNRNP35-Promoter|chr12:123941651-123942651	HIVgenome	N/A	5	5.73423e-06
SRR3812124	chr17:46063001-46064001	HIVgenome	N/A	5	5.73423e-06
SRR3812124	RPN2-Promoter|chr20:35806449-35807449	HIVgenome	N/A	5	5.73423e-06
SRR3812124	chr2:91683001-91684001	HIVgenome	N/A	5	5.73423e-06
SRR3812124	chr6:37146001-37147001	HIVgenome	N/A	5	5.73423e-06
SRR3812124	chr19:3990001-3991001	HIVgenome	N/A	5	5.73423e-06
SRR3812124	chr20:43504001-43505001	HIVgenome	N/A	5	5.73423e-06
SRR3812124	chr1:63246001-63247001	HIVgenome	N/A	5	5.73423e-06
SRR3812124	chr2:186220001-186221001	HIVgenome	N/A	5	5.73423e-06
SRR3812124	chr3:195853001-195854001	HIVgenome	N/A	5	5.73423e-06
SRR3812124	chr6:164562001-164563001	HIVgenome	N/A	5	5.73423e-06
SRR3812124	chr16:11953001-11954001	HIVgenome	N/A	5	5.73423e-06
SRR3812124	chr20:35197001-35198001	HIVgenome	N/A	5	5.73423e-06
SRR3812124	TRMT1-Cterm|chr19:13214714-13215714	HIVgenome	N/A	5	5.73423e-06
SRR3812124	chr19:7416001-7417001	HIVgenome	N/A	5	5.73423e-06
SRR3812124	chr11:25211001-25212001	HIVgenome	N/A	5	5.73423e-06
SRR3812124	AES-Promoter|chr19:3062964-3063964	HIVgenome	N/A	5	5.73423e-06
SRR3812124	chr8:93269001-93270001	HIVgenome	N/A	5	5.73423e-06
SRR3812124	chr1:153755001-153756001	HIVgenome	N/A	5	5.73423e-06
SRR3812124	chr1:87065001-87066001	HIVgenome	N/A	5	5.73423e-06
SRR3812124	chr6:110909001-110910001	HIVgenome	N/A	5	5.73423e-06
SRR3812124	chr17:4944001-4945001	HIVgenome	N/A	5	5.73423e-06
SRR3812124	chr15:69812001-69813001	HIVgenome	N/A	5	5.73423e-06
SRR3812124	chr11:82802001-82803001	HIVgenome	N/A	5	5.73423e-06
SRR3812124	chr6:3972001-3973001	HIVgenome	N/A	5	5.73423e-06
SRR3812124	chr11:124672001-124673001	HIVgenome	N/A	5	5.73423e-06
SRR3812124	chr16:34226001-34227001	HIVgenome	N/A	5	5.73423e-06
SRR3812124	chr10:105682001-105683001	HIVgenome	N/A	5	5.73423e-06
SRR3812124	HEATR6-Promoter|chr17:58156292-58157292	HIVgenome	N/A	5	5.73423e-06
SRR3812124	chr1:144066001-144067001	HIVgenome	N/A	5	5.73423e-06
SRR3812124	chr6:34748001-34749001	HIVgenome	N/A	5	5.73423e-06
SRR3812124	chr12:49156001-49157001	HIVgenome	N/A	5	5.73423e-06
SRR3812124	chr11:102127001-102128001	HIVgenome	N/A	5	5.73423e-06
SRR3812124	chr18:36672001-36673001	HIVgenome	N/A	5	5.73423e-06
SRR3812124	FAM175B-Promoter|chr10:126489354-126490354	HIVgenome	N/A	5	5.73423e-06
SRR3812124	chr10:94988001-94989001	HIVgenome	N/A	5	5.73423e-06
SRR3812124	chr16:74380001-74381001	HIVgenome	N/A	5	5.73423e-06
SRR3812124	RBL1-Cterm|chr20:35623752-35624752	HIVgenome	N/A	5	5.73423e-06
SRR3812124	chr6:21863001-21864001	HIVgenome	N/A	5	5.73423e-06
SRR3812124	RIOK2-Promoter|chr5:96519005-96520005	HIVgenome	N/A	5	5.73423e-06
SRR3812124	chr17:76781001-76782001	HIVgenome	N/A	5	5.73423e-06
SRR3812124	chr4:39652001-39653001	HIVgenome	N/A	5	5.73423e-06
SRR3812124	chr7:148273001-148274001	HIVgenome	N/A	5	5.73423e-06
SRR3812124	LMAN2-Promoter|chr5:176778885-176779885	HIVgenome	N/A	5	5.73423e-06
SRR3812124	chr1:154891001-154892001	HIVgenome	N/A	5	5.73423e-06
SRR3812124	chr16:22692001-22693001	HIVgenome	N/A	5	5.73423e-06
SRR3812124	chr14:35907001-35908001	HIVgenome	N/A	5	5.73423e-06
SRR3812124	chr3:120009001-120010001	HIVgenome	N/A	5	5.73423e-06
SRR3812124	chr12:96456001-96457001	HIVgenome	N/A	5	5.73423e-06
SRR3812124	COA6-Promoter|chr1:234508183-234509183	HIVgenome	N/A	5	5.73423e-06
SRR3812124	chr2:39383001-39384001	HIVgenome	N/A	5	5.73423e-06
SRR3812124	chr20:19104001-19105001	HIVgenome	N/A	5	5.73423e-06
SRR3812124	chr12:100423001-100424001	HIVgenome	N/A	5	5.73423e-06
SRR3812124	chr10:69619001-69620001	HIVgenome	N/A	5	5.73423e-06
SRR3812124	chr7:6120001-6121001	HIVgenome	N/A	5	5.73423e-06
SRR3812124	MEX3C-Promoter|chr18:48724051-48725051	HIVgenome	N/A	5	5.73423e-06
SRR3812124	PRKAB2-Promoter|chr1:146644168-146645168	HIVgenome	N/A	5	5.73423e-06
SRR3812124	chr12:67738001-67739001	HIVgenome	N/A	5	5.73423e-06
SRR3812124	MCM4-Promoter|chr8:48871763-48872763	HIVgenome	N/A	5	5.73423e-06
SRR3812124	chr4:138901001-138902001	HIVgenome	N/A	5	5.73423e-06
SRR3812124	chr2:52601001-52602001	HIVgenome	N/A	5	5.73423e-06
SRR3812124	chr22:41480001-41481001	HIVgenome	N/A	5	5.73423e-06
SRR3812124	chr2:106548001-106549001	HIVgenome	N/A	5	5.73423e-06
SRR3812124	chr19:50055001-50056001	HIVgenome	N/A	5	5.73423e-06
SRR3812124	chr14:71860001-71861001	HIVgenome	N/A	5	5.73423e-06
SRR3812124	chr20:18549001-18550001	HIVgenome	N/A	5	5.73423e-06
SRR3812124	chr17:45724001-45725001	HIVgenome	N/A	5	5.73423e-06
SRR3812124	chr1:951001-952001	HIVgenome	N/A	5	5.73423e-06
SRR3812124	STIP1-Cterm|chr11:63972020-63973020	HIVgenome	N/A	5	5.73423e-06
SRR3812124	DDX39A-Promoter|chr19:14530195-14531195	HIVgenome	N/A	5	5.73423e-06
SRR3812124	chr10:11732001-11733001	HIVgenome	N/A	5	5.73423e-06
SRR3812124	chr10:74124001-74125001	HIVgenome	N/A	5	5.73423e-06
SRR3812124	chr10:103580001-103581001	HIVgenome	N/A	5	5.73423e-06
SRR3812124	chr1:226245001-226246001	HIVgenome	N/A	5	5.73423e-06
SRR3812124	chr21:21595001-21596001	HIVgenome	N/A	5	5.73423e-06
SRR3812124	chr6:36551001-36552001	HIVgenome	N/A	5	5.73423e-06
SRR3812124	chr14:88822001-88823001	HIVgenome	N/A	5	5.73423e-06
SRR3812124	chr8:33383001-33384001	HIVgenome	N/A	5	5.73423e-06
SRR3812124	chr5:131748001-131749001	HIVgenome	N/A	5	5.73423e-06
SRR3812124	chr3:187500001-187501001	HIVgenome	N/A	5	5.73423e-06
SRR3812124	chr14:75404001-75405001	HIVgenome	N/A	5	5.73423e-06
SRR3812124	chr19:30251001-30252001	HIVgenome	N/A	5	5.73423e-06
SRR3812124	chr2:157043001-157044001	HIVgenome	N/A	5	5.73423e-06
SRR3812124	chr1:142817001-142818001	HIVgenome	N/A	5	5.73423e-06
SRR3812124	ATL3-Promoter|chr11:63439446-63440446	HIVgenome	N/A	5	5.73423e-06
SRR3812124	chr12:94515001-94516001	HIVgenome	N/A	5	5.73423e-06
SRR3812124	chr18:2641001-2642001	HIVgenome	N/A	5	5.73423e-06
SRR3812124	chr3:194304001-194305001	HIVgenome	N/A	5	5.73423e-06
SRR3812124	chr2:91808001-91809001	HIVgenome	N/A	5	5.73423e-06
SRR3812124	chr11:123305001-123306001	HIVgenome	N/A	5	5.73423e-06
SRR3812124	chr1:87262001-87263001	HIVgenome	N/A	5	5.73423e-06
SRR3812124	chr11:68630001-68631001	HIVgenome	N/A	5	5.73423e-06
SRR3812124	chr7:35963001-35964001	HIVgenome	N/A	5	5.73423e-06
SRR3812124	chr8:42073001-42074001	HIVgenome	N/A	5	5.73423e-06
SRR3812124	chr22:17787001-17788001	HIVgenome	N/A	5	5.73423e-06
SRR3812124	chr17:36353001-36354001	HIVgenome	N/A	5	5.73423e-06
SRR3812124	TMA7-Promoter|chr3:48480648-48481648	HIVgenome	N/A	5	5.73423e-06
SRR3812124	chr2:152633001-152634001	HIVgenome	N/A	5	5.73423e-06
SRR3812124	chr3:72061001-72062001	HIVgenome	N/A	5	5.73423e-06
SRR3812124	DNPH1|chr6:43193367-43197211	HIVgenome	N-term	8	6.23642e-06
SRR3812124	chr15:89176513-89177001	HIVgenome	N/A	4	7.45739e-06
SRR3812124	CRLF3|chr17:29109702-29151778	HIVgenome	C-term	27	9.24707e-06
SRR3812124	LCK|chr1:32716840-32751768	HIVgenome	C-term	24	9.52947e-06
SRR3812124	chr11:111894375-111894537	HIVgenome	N/A	3	9.8342e-06
SRR3812124	TRIM14|chr9:100846635-100881635	HIVgenome	C-term	24	9.84872e-06
SRR3812124	NFKBIL1|chr6:31514628-31526606	HIVgenome	C-term	13	1.16704e-05
SRR3812124	ARHGAP45|chr19:1065922-1087830	HIVgenome	C-term	18	1.21854e-05
SRR3812124	chr5:150538444-150539001	HIVgenome	N/A	4	1.24892e-05
SRR3812124	COX5A|chr15:75212616-75230495	HIVgenome	C-term	16	1.31393e-05
SRR3812124	chr19:2257423-2258001	HIVgenome	N/A	4	1.44233e-05
SRR3812124	chr5:53607404-53608001	HIVgenome	N/A	4	1.63552e-05
SRR3812124	UBE2D2|chr5:138940751-139008019	HIVgenome	C-term	36	1.77297e-05
SRR3812124	chr22:38070001-38070612	HIVgenome	N/A	4	1.78957e-05
SRR3812124	RASSF3|chr12:65004293-65091347	HIVgenome	C-term	43	1.94192e-05
SRR3812124	chr10:6105334-6106001	HIVgenome	N/A	4	2.51414e-05
SRR3812124	chr19:48824333-48825001	HIVgenome	N/A	4	2.52876e-05
SRR3812124	chr16:58164330-58165001	HIVgenome	N/A	4	2.57301e-05
SRR3812124	chr17:42581971-42582001	HIVgenome	N/A	2	2.63753e-05
SRR3812124	chr17:16341318-16342001	HIVgenome	N/A	4	2.75567e-05
SRR3812124	chr17:4633001-4633702	HIVgenome	N/A	4	3.04725e-05
SRR3812124	TIMELESS|chr12:56810157-56843249	HIVgenome	N-term	22	3.53321e-05
SRR3812124	chr2:102004966-102005001	HIVgenome	N/A	2	3.58707e-05
SRR3812124	chr4:40358235-40359001	HIVgenome	N/A	4	4.29045e-05
SRR3812124	chr3:32034229-32035001	HIVgenome	N/A	4	4.42134e-05
SRR3812124	PBX4|chr19:19672516-19729725	HIVgenome	C-term	31	5.16795e-05
SRR3812124	chr9:116028001-116028287	HIVgenome	N/A	3	5.29074e-05
SRR3812124	RHOF|chr12:122215660-122231594	HIVgenome	N-term	14	5.36865e-05
SRR3812124	chr6:74212180-74213001	HIVgenome	N/A	4	5.60213e-05
SRR3812124	chr2:201979001-201979826	HIVgenome	N/A	4	5.7077e-05
SRR3812124	chr1:150458001-150458839	HIVgenome	N/A	4	6.06084e-05
SRR3812124	chr3:12706701-12707001	HIVgenome	N/A	3	6.09088e-05
SRR3812124	chr19:6721694-6722001	HIVgenome	N/A	3	6.51898e-05
SRR3812124	ZBTB8OS|chr1:33086421-33116191	HIVgenome	C-term	20	6.77535e-05
SRR3812124	chr7:108109001-108109865	HIVgenome	N/A	4	6.81452e-05
SRR3812124	chr1:32825001-32825870	HIVgenome	N/A	4	6.96692e-05
SRR3812124	chr16:27281114-27282001	HIVgenome	N/A	4	7.53615e-05
SRR3812124	chr11:73710001-73710325	HIVgenome	N/A	3	7.63943e-05
SRR3812124	COX6B1|chr19:36139125-36149686	HIVgenome	C-term	11	7.65744e-05
SRR3812124	chr2:32389001-32389909	HIVgenome	N/A	4	8.24215e-05
SRR3812124	chr19:40475001-40475911	HIVgenome	N/A	4	8.31181e-05
SRR3812124	chr12:8220068-8221001	HIVgenome	N/A	4	9.14391e-05
SRR3812124	CXorf65|chrX:70323739-70326638	HIVgenome	N-term	6	9.25217e-05
SRR3812124	chr11:94284065-94285001	HIVgenome	N/A	4	9.25673e-05
SRR3812124	chr19:49435001-49435938	HIVgenome	N/A	4	9.29456e-05
SRR3812124	chr1:235815055-235816001	HIVgenome	N/A	4	9.64011e-05
SRR3812124	chr8:38242001-38242958	HIVgenome	N/A	4	0.00010075
SRR3812124	chr12:100537643-100538001	HIVgenome	N/A	3	0.000102423
SRR3812124	RBL1|chr20:35624752-35724618	HIVgenome	N-term	45	0.000102903
SRR3812124	chr9:139779001-139779964	HIVgenome	N/A	4	0.000103181
SRR3812124	chr1:160682642-160683001	HIVgenome	N/A	3	0.000103265
SRR3812124	chr13:27747034-27748001	HIVgenome	N/A	4	0.000104825
SRR3812124	chr17:27180001-27180974	HIVgenome	N/A	4	0.000107327
SRR3812124	chr7:102072001-102072976	HIVgenome	N/A	4	0.000108171
SRR3812124	chr19:47737024-47738001	HIVgenome	N/A	4	0.000109019
SRR3812124	chr8:54763001-54763367	HIVgenome	N/A	3	0.000109286
SRR3812124	chr16:29711021-29712001	HIVgenome	N/A	4	0.000110301
SRR3812124	chr1:226072001-226072981	HIVgenome	N/A	4	0.000110301
SRR3812124	chr9:33448632-33449001	HIVgenome	N/A	3	0.000111934
SRR3812124	DVL2|chr17:7128661-7137863	HIVgenome	N-term	10	0.000113774
SRR3812124	chr19:42588001-42589001	HIVgenome	N/A	4	0.000119124
SRR3812124	chr19:7009001-7010001	HIVgenome	N/A	4	0.000119124
SRR3812124	chr3:48191001-48192001	HIVgenome	N/A	4	0.000119124
SRR3812124	chr8:77300001-77301001	HIVgenome	N/A	4	0.000119124
SRR3812124	chr8:16721001-16722001	HIVgenome	N/A	4	0.000119124
SRR3812124	chr11:61845001-61846001	HIVgenome	N/A	4	0.000119124
SRR3812124	chr5:116230001-116231001	HIVgenome	N/A	4	0.000119124
SRR3812124	chr10:103477001-103478001	HIVgenome	N/A	4	0.000119124
SRR3812124	chr15:22534001-22535001	HIVgenome	N/A	4	0.000119124
SRR3812124	chr11:77006001-77007001	HIVgenome	N/A	4	0.000119124
SRR3812124	ATG13-Cterm|chr11:46697569-46698569	HIVgenome	N/A	4	0.000119124
SRR3812124	chr8:125478001-125479001	HIVgenome	N/A	4	0.000119124
SRR3812124	chr19:1897001-1898001	HIVgenome	N/A	4	0.000119124
SRR3812124	chr1:11062001-11063001	HIVgenome	N/A	4	0.000119124
SRR3812124	chr1:56920001-56921001	HIVgenome	N/A	4	0.000119124
SRR3812124	CYP17A1-Cterm|chr10:104589288-104590288	HIVgenome	N/A	4	0.000119124
SRR3812124	chr15:20448001-20449001	HIVgenome	N/A	4	0.000119124
SRR3812124	chr20:32278001-32279001	HIVgenome	N/A	4	0.000119124
SRR3812124	chr6:31787001-31788001	HIVgenome	N/A	4	0.000119124
SRR3812124	chr12:4251001-4252001	HIVgenome	N/A	4	0.000119124
SRR3812124	chr20:31451001-31452001	HIVgenome	N/A	4	0.000119124
SRR3812124	chr19:35954001-35955001	HIVgenome	N/A	4	0.000119124
SRR3812124	chr3:48325001-48326001	HIVgenome	N/A	4	0.000119124
SRR3812124	chr11:32593001-32594001	HIVgenome	N/A	4	0.000119124
SRR3812124	chr2:26389001-26390001	HIVgenome	N/A	4	0.000119124
SRR3812124	chr16:2560001-2561001	HIVgenome	N/A	4	0.000119124
SRR3812124	chr7:39962001-39963001	HIVgenome	N/A	4	0.000119124
SRR3812124	chr9:31688001-31689001	HIVgenome	N/A	4	0.000119124
SRR3812124	chr5:79619001-79620001	HIVgenome	N/A	4	0.000119124
SRR3812124	LUC7L3-Promoter|chr17:48795905-48796905	HIVgenome	N/A	4	0.000119124
SRR3812124	chr1:16947001-16948001	HIVgenome	N/A	4	0.000119124
SRR3812124	chrX:46266001-46267001	HIVgenome	N/A	4	0.000119124
SRR3812124	chr13:21764001-21765001	HIVgenome	N/A	4	0.000119124
SRR3812124	chr6:13906001-13907001	HIVgenome	N/A	4	0.000119124
SRR3812124	chr14:71987001-71988001	HIVgenome	N/A	4	0.000119124
SRR3812124	chr4:185194001-185195001	HIVgenome	N/A	4	0.000119124
SRR3812124	POLR2D-Cterm|chr2:128602840-128603840	HIVgenome	N/A	4	0.000119124
SRR3812124	chr9:105240001-105241001	HIVgenome	N/A	4	0.000119124
SRR3812124	chr1:153570001-153571001	HIVgenome	N/A	4	0.000119124
SRR3812124	chr18:29665001-29666001	HIVgenome	N/A	4	0.000119124
SRR3812124	chr7:148316001-148317001	HIVgenome	N/A	4	0.000119124
SRR3812124	chr8:102017001-102018001	HIVgenome	N/A	4	0.000119124
SRR3812124	chr5:130748001-130749001	HIVgenome	N/A	4	0.000119124
SRR3812124	chr4:59309001-59310001	HIVgenome	N/A	4	0.000119124
SRR3812124	chr9:12246001-12247001	HIVgenome	N/A	4	0.000119124
SRR3812124	chr1:161355001-161356001	HIVgenome	N/A	4	0.000119124
SRR3812124	chr6:26002001-26003001	HIVgenome	N/A	4	0.000119124
SRR3812124	chr6:125953001-125954001	HIVgenome	N/A	4	0.000119124
SRR3812124	chr6:108610001-108611001	HIVgenome	N/A	4	0.000119124
SRR3812124	chr1:236261001-236262001	HIVgenome	N/A	4	0.000119124
SRR3812124	chr3:181254001-181255001	HIVgenome	N/A	4	0.000119124
SRR3812124	chr12:102233001-102234001	HIVgenome	N/A	4	0.000119124
SRR3812124	FH-Cterm|chr1:241659857-241660857	HIVgenome	N/A	4	0.000119124
SRR3812124	chrX:70416001-70417001	HIVgenome	N/A	4	0.000119124
SRR3812124	chr7:72305001-72306001	HIVgenome	N/A	4	0.000119124
SRR3812124	chr6:35520001-35521001	HIVgenome	N/A	4	0.000119124
SRR3812124	chr3:72120001-72121001	HIVgenome	N/A	4	0.000119124
SRR3812124	chrX:46931001-46932001	HIVgenome	N/A	4	0.000119124
SRR3812124	chr19:45962001-45963001	HIVgenome	N/A	4	0.000119124
SRR3812124	chr13:90641001-90642001	HIVgenome	N/A	4	0.000119124
SRR3812124	chr3:182707001-182708001	HIVgenome	N/A	4	0.000119124
SRR3812124	chr2:220062001-220063001	HIVgenome	N/A	4	0.000119124
SRR3812124	chr21:9867001-9868001	HIVgenome	N/A	4	0.000119124
SRR3812124	chr18:66886001-66887001	HIVgenome	N/A	4	0.000119124
SRR3812124	chr3:84793001-84794001	HIVgenome	N/A	4	0.000119124
SRR3812124	chr19:30327001-30328001	HIVgenome	N/A	4	0.000119124
SRR3812124	chr18:1257001-1258001	HIVgenome	N/A	4	0.000119124
SRR3812124	chr3:197202001-197203001	HIVgenome	N/A	4	0.000119124
SRR3812124	chr6:8890001-8891001	HIVgenome	N/A	4	0.000119124
SRR3812124	chr4:40264001-40265001	HIVgenome	N/A	4	0.000119124
SRR3812124	chr17:45593001-45594001	HIVgenome	N/A	4	0.000119124
SRR3812124	chr10:86074001-86075001	HIVgenome	N/A	4	0.000119124
SRR3812124	chr6:68569001-68570001	HIVgenome	N/A	4	0.000119124
SRR3812124	chr12:114461001-114462001	HIVgenome	N/A	4	0.000119124
SRR3812124	chr2:43841001-43842001	HIVgenome	N/A	4	0.000119124
SRR3812124	chr2:184675001-184676001	HIVgenome	N/A	4	0.000119124
SRR3812124	chr7:70290001-70291001	HIVgenome	N/A	4	0.000119124
SRR3812124	chr9:133583001-133584001	HIVgenome	N/A	4	0.000119124
SRR3812124	chr4:54988001-54989001	HIVgenome	N/A	4	0.000119124
SRR3812124	chr14:64308001-64309001	HIVgenome	N/A	4	0.000119124
SRR3812124	chr15:89564001-89565001	HIVgenome	N/A	4	0.000119124
SRR3812124	chr1:37017001-37018001	HIVgenome	N/A	4	0.000119124
SRR3812124	chr20:31262001-31263001	HIVgenome	N/A	4	0.000119124
SRR3812124	chr11:117004001-117005001	HIVgenome	N/A	4	0.000119124
SRR3812124	chr18:10596001-10597001	HIVgenome	N/A	4	0.000119124
SRR3812124	chr17:41550001-41551001	HIVgenome	N/A	4	0.000119124
SRR3812124	chr22:17707001-17708001	HIVgenome	N/A	4	0.000119124
SRR3812124	chr10:23007001-23008001	HIVgenome	N/A	4	0.000119124
SRR3812124	P4HTM-Promoter|chr3:49026341-49027341	HIVgenome	N/A	4	0.000119124
SRR3812124	chr6:42171001-42172001	HIVgenome	N/A	4	0.000119124
SRR3812124	chr19:42296001-42297001	HIVgenome	N/A	4	0.000119124
SRR3812124	chrX:46978001-46979001	HIVgenome	N/A	4	0.000119124
SRR3812124	chr18:43748001-43749001	HIVgenome	N/A	4	0.000119124
SRR3812124	chr15:85113001-85114001	HIVgenome	N/A	4	0.000119124
SRR3812124	chr7:100904001-100905001	HIVgenome	N/A	4	0.000119124
SRR3812124	chr19:16378001-16379001	HIVgenome	N/A	4	0.000119124
SRR3812124	chr5:179348001-179349001	HIVgenome	N/A	4	0.000119124
SRR3812124	chr1:177504001-177505001	HIVgenome	N/A	4	0.000119124
SRR3812124	chr1:163514001-163515001	HIVgenome	N/A	4	0.000119124
SRR3812124	chr22:17798001-17799001	HIVgenome	N/A	4	0.000119124
SRR3812124	chr8:12396001-12397001	HIVgenome	N/A	4	0.000119124
SRR3812124	chr12:120816001-120817001	HIVgenome	N/A	4	0.000119124
SRR3812124	chrX:80107001-80108001	HIVgenome	N/A	4	0.000119124
SRR3812124	chr17:8184001-8185001	HIVgenome	N/A	4	0.000119124
SRR3812124	chr2:216547001-216548001	HIVgenome	N/A	4	0.000119124
SRR3812124	chr14:90977001-90978001	HIVgenome	N/A	4	0.000119124
SRR3812124	chr18:57585001-57586001	HIVgenome	N/A	4	0.000119124
SRR3812124	chr8:81374001-81375001	HIVgenome	N/A	4	0.000119124
SRR3812124	RFTN1-Cterm|chr3:16356352-16357352	HIVgenome	N/A	4	0.000119124
SRR3812124	chr6:64218001-64219001	HIVgenome	N/A	4	0.000119124
SRR3812124	chr19:3352001-3353001	HIVgenome	N/A	4	0.000119124
SRR3812124	chr12:7839001-7840001	HIVgenome	N/A	4	0.000119124
SRR3812124	chr3:86946001-86947001	HIVgenome	N/A	4	0.000119124
SRR3812124	chr15:67187001-67188001	HIVgenome	N/A	4	0.000119124
SRR3812124	chr11:39245001-39246001	HIVgenome	N/A	4	0.000119124
SRR3812124	HORMAD1-Promoter|chr1:150693364-150694364	HIVgenome	N/A	4	0.000119124
SRR3812124	chr5:441001-442001	HIVgenome	N/A	4	0.000119124
SRR3812124	chr2:232507001-232508001	HIVgenome	N/A	4	0.000119124
SRR3812124	chr7:21311001-21312001	HIVgenome	N/A	4	0.000119124
SRR3812124	SDHB-Promoter|chr1:17380665-17381665	HIVgenome	N/A	4	0.000119124
SRR3812124	chrX:41140001-41141001	HIVgenome	N/A	4	0.000119124
SRR3812124	chr9:134127001-134128001	HIVgenome	N/A	4	0.000119124
SRR3812124	chr11:121721001-121722001	HIVgenome	N/A	4	0.000119124
SRR3812124	chr17:14159001-14160001	HIVgenome	N/A	4	0.000119124
SRR3812124	chr20:52154001-52155001	HIVgenome	N/A	4	0.000119124
SRR3812124	chr22:34512001-34513001	HIVgenome	N/A	4	0.000119124
SRR3812124	chr2:107371001-107372001	HIVgenome	N/A	4	0.000119124
SRR3812124	chr17:76240001-76241001	HIVgenome	N/A	4	0.000119124
SRR3812124	NOP10-Cterm|chr15:34632917-34633917	HIVgenome	N/A	4	0.000119124
SRR3812124	chr16:89887001-89888001	HIVgenome	N/A	4	0.000119124
SRR3812124	chr3:42040001-42041001	HIVgenome	N/A	4	0.000119124
SRR3812124	chr8:101806001-101807001	HIVgenome	N/A	4	0.000119124
SRR3812124	chr15:57194001-57195001	HIVgenome	N/A	4	0.000119124
SRR3812124	chr5:68630001-68631001	HIVgenome	N/A	4	0.000119124
SRR3812124	TMEM167B-Promoter|chr1:109632363-109633363	HIVgenome	N/A	4	0.000119124
SRR3812124	chr12:25579001-25580001	HIVgenome	N/A	4	0.000119124
SRR3812124	TIMM17A-Promoter|chr1:201923619-201924619	HIVgenome	N/A	4	0.000119124
SRR3812124	chr2:78561001-78562001	HIVgenome	N/A	4	0.000119124
SRR3812124	chr10:70562001-70563001	HIVgenome	N/A	4	0.000119124
SRR3812124	chr19:41320001-41321001	HIVgenome	N/A	4	0.000119124
SRR3812124	LRRC46-Promoter|chr17:45907993-45908993	HIVgenome	N/A	4	0.000119124
SRR3812124	CRLF3-Promoter|chr17:29151778-29152778	HIVgenome	N/A	4	0.000119124
SRR3812124	chr16:16007001-16008001	HIVgenome	N/A	4	0.000119124
SRR3812124	chr9:121723001-121724001	HIVgenome	N/A	4	0.000119124
SRR3812124	chr7:98755001-98756001	HIVgenome	N/A	4	0.000119124
SRR3812124	chr12:121643001-121644001	HIVgenome	N/A	4	0.000119124
SRR3812124	TMEM183A-Promoter|chr1:202975495-202976495	HIVgenome	N/A	4	0.000119124
SRR3812124	chrX:44641001-44642001	HIVgenome	N/A	4	0.000119124
SRR3812124	chr2:13014001-13015001	HIVgenome	N/A	4	0.000119124
SRR3812124	chr19:4470001-4471001	HIVgenome	N/A	4	0.000119124
SRR3812124	chr16:69538001-69539001	HIVgenome	N/A	4	0.000119124
SRR3812124	chr1:22472001-22473001	HIVgenome	N/A	4	0.000119124
SRR3812124	chrY:59026001-59027001	HIVgenome	N/A	4	0.000119124
SRR3812124	chr6:28866001-28867001	HIVgenome	N/A	4	0.000119124
SRR3812124	chr2:24632001-24633001	HIVgenome	N/A	4	0.000119124
SRR3812124	chr8:124080001-124081001	HIVgenome	N/A	4	0.000119124
SRR3812124	chr7:63330001-63331001	HIVgenome	N/A	4	0.000119124
SRR3812124	chr12:129319001-129320001	HIVgenome	N/A	4	0.000119124
SRR3812124	chrY:10026001-10027001	HIVgenome	N/A	4	0.000119124
SRR3812124	chr19:47374001-47375001	HIVgenome	N/A	4	0.000119124
SRR3812124	chr16:3011001-3012001	HIVgenome	N/A	4	0.000119124
SRR3812124	chr1:112160001-112161001	HIVgenome	N/A	4	0.000119124
SRR3812124	chr7:107507001-107508001	HIVgenome	N/A	4	0.000119124
SRR3812124	chr22:29898001-29899001	HIVgenome	N/A	4	0.000119124
SRR3812124	chr18:30231001-30232001	HIVgenome	N/A	4	0.000119124
SRR3812124	chr21:32224001-32225001	HIVgenome	N/A	4	0.000119124
SRR3812124	ICE2-Cterm|chr15:60710808-60711808	HIVgenome	N/A	4	0.000119124
SRR3812124	chr1:18395001-18396001	HIVgenome	N/A	4	0.000119124
SRR3812124	chr11:111990001-111991001	HIVgenome	N/A	4	0.000119124
SRR3812124	chr1:240203001-240204001	HIVgenome	N/A	4	0.000119124
SRR3812124	chr6:139339001-139340001	HIVgenome	N/A	4	0.000119124
SRR3812124	chr1:15937001-15938001	HIVgenome	N/A	4	0.000119124
SRR3812124	chr1:62887001-62888001	HIVgenome	N/A	4	0.000119124
SRR3812124	chr3:39363001-39364001	HIVgenome	N/A	4	0.000119124
SRR3812124	chr12:123148001-123149001	HIVgenome	N/A	4	0.000119124
SRR3812124	MDH1B-Promoter|chr2:207630273-207631273	HIVgenome	N/A	4	0.000119124
SRR3812124	chr10:28987001-28988001	HIVgenome	N/A	4	0.000119124
SRR3812124	chr2:235197001-235198001	HIVgenome	N/A	4	0.000119124
SRR3812124	HEATR9-Cterm|chr17:34180950-34181950	HIVgenome	N/A	4	0.000119124
SRR3812124	chr2:140004001-140005001	HIVgenome	N/A	4	0.000119124
SRR3812124	chr12:6994001-6995001	HIVgenome	N/A	4	0.000119124
SRR3812124	chr10:29419001-29420001	HIVgenome	N/A	4	0.000119124
SRR3812124	chr1:228741001-228742001	HIVgenome	N/A	4	0.000119124
SRR3812124	chrX:41109001-41110001	HIVgenome	N/A	4	0.000119124
SRR3812124	chr12:12166001-12167001	HIVgenome	N/A	4	0.000119124
SRR3812124	chr4:153473001-153474001	HIVgenome	N/A	4	0.000119124
SRR3812124	chr10:79701001-79702001	HIVgenome	N/A	4	0.000119124
SRR3812124	chr9:79016001-79017001	HIVgenome	N/A	4	0.000119124
SRR3812124	chr7:68186001-68187001	HIVgenome	N/A	4	0.000119124
SRR3812124	chr4:773001-774001	HIVgenome	N/A	4	0.000119124
SRR3812124	chr13:73958001-73959001	HIVgenome	N/A	4	0.000119124
SRR3812124	chr4:11847001-11848001	HIVgenome	N/A	4	0.000119124
SRR3812124	chr16:3329001-3330001	HIVgenome	N/A	4	0.000119124
SRR3812124	chr16:67543001-67544001	HIVgenome	N/A	4	0.000119124
SRR3812124	GALNT12-Cterm|chr9:101612363-101613363	HIVgenome	N/A	4	0.000119124
SRR3812124	chr5:138040001-138041001	HIVgenome	N/A	4	0.000119124
SRR3812124	chr3:105678001-105679001	HIVgenome	N/A	4	0.000119124
SRR3812124	chr13:84923001-84924001	HIVgenome	N/A	4	0.000119124
SRR3812124	chr1:78237001-78238001	HIVgenome	N/A	4	0.000119124
SRR3812124	RPS11-Promoter|chr19:49998622-49999622	HIVgenome	N/A	4	0.000119124
SRR3812124	chr20:36218001-36219001	HIVgenome	N/A	4	0.000119124
SRR3812124	chr11:66124001-66125001	HIVgenome	N/A	4	0.000119124
SRR3812124	chr8:23091001-23092001	HIVgenome	N/A	4	0.000119124
SRR3812124	chr19:15577001-15578001	HIVgenome	N/A	4	0.000119124
SRR3812124	chr17:26612001-26613001	HIVgenome	N/A	4	0.000119124
SRR3812124	TMEM160-Promoter|chr19:47551882-47552882	HIVgenome	N/A	4	0.000119124
SRR3812124	chr14:70021001-70022001	HIVgenome	N/A	4	0.000119124
SRR3812124	chr5:23050001-23051001	HIVgenome	N/A	4	0.000119124
SRR3812124	chr21:9676001-9677001	HIVgenome	N/A	4	0.000119124
SRR3812124	ZNF394-Promoter|chr7:99097931-99098931	HIVgenome	N/A	4	0.000119124
SRR3812124	chr4:82326001-82327001	HIVgenome	N/A	4	0.000119124
SRR3812124	chr5:135279001-135280001	HIVgenome	N/A	4	0.000119124
SRR3812124	chrX:55228001-55229001	HIVgenome	N/A	4	0.000119124
SRR3812124	chr6:88481001-88482001	HIVgenome	N/A	4	0.000119124
SRR3812124	chr20:62913001-62914001	HIVgenome	N/A	4	0.000119124
SRR3812124	chr4:120368001-120369001	HIVgenome	N/A	4	0.000119124
SRR3812124	CMTM8-Cterm|chr3:32411817-32412817	HIVgenome	N/A	4	0.000119124
SRR3812124	chr19:15186001-15187001	HIVgenome	N/A	4	0.000119124
SRR3812124	chr18:64280001-64281001	HIVgenome	N/A	4	0.000119124
SRR3812124	chr3:123324001-123325001	HIVgenome	N/A	4	0.000119124
SRR3812124	chr17:76370001-76371001	HIVgenome	N/A	4	0.000119124
SRR3812124	chr5:133528001-133529001	HIVgenome	N/A	4	0.000119124
SRR3812124	chr15:45509001-45510001	HIVgenome	N/A	4	0.000119124
SRR3812124	chr7:68500001-68501001	HIVgenome	N/A	4	0.000119124
SRR3812124	chr1:12582001-12583001	HIVgenome	N/A	4	0.000119124
SRR3812124	chr3:56749001-56750001	HIVgenome	N/A	4	0.000119124
SRR3812124	chr9:136061001-136062001	HIVgenome	N/A	4	0.000119124
SRR3812124	chr7:134043001-134044001	HIVgenome	N/A	4	0.000119124
SRR3812124	chr9:37091001-37092001	HIVgenome	N/A	4	0.000119124
SRR3812124	chr9:132095001-132096001	HIVgenome	N/A	4	0.000119124
SRR3812124	chr16:87538001-87539001	HIVgenome	N/A	4	0.000119124
SRR3812124	chr8:138548001-138549001	HIVgenome	N/A	4	0.000119124
SRR3812124	chr1:44614001-44615001	HIVgenome	N/A	4	0.000119124
SRR3812124	chr1:150586001-150587001	HIVgenome	N/A	4	0.000119124
SRR3812124	FBXO7-Promoter|chr22:32869707-32870707	HIVgenome	N/A	4	0.000119124
SRR3812124	chr2:47116001-47117001	HIVgenome	N/A	4	0.000119124
SRR3812124	chr21:43779001-43780001	HIVgenome	N/A	4	0.000119124
SRR3812124	chr5:54870001-54871001	HIVgenome	N/A	4	0.000119124
SRR3812124	chr19:13898001-13899001	HIVgenome	N/A	4	0.000119124
SRR3812124	RANBP3-Promoter|chr19:5978320-5979320	HIVgenome	N/A	4	0.000119124
SRR3812124	AFAP1-Promoter|chr4:7941653-7942653	HIVgenome	N/A	4	0.000119124
SRR3812124	chr4:77348001-77349001	HIVgenome	N/A	4	0.000119124
SRR3812124	LYPLA2-Promoter|chr1:24116646-24117646	HIVgenome	N/A	4	0.000119124
SRR3812124	chr17:19425001-19426001	HIVgenome	N/A	4	0.000119124
SRR3812124	chr7:67864001-67865001	HIVgenome	N/A	4	0.000119124
SRR3812124	chr4:2551001-2552001	HIVgenome	N/A	4	0.000119124
SRR3812124	chr12:93642001-93643001	HIVgenome	N/A	4	0.000119124
SRR3812124	chr3:109887001-109888001	HIVgenome	N/A	4	0.000119124
SRR3812124	chr7:1567001-1568001	HIVgenome	N/A	4	0.000119124
SRR3812124	chr18:19213001-19214001	HIVgenome	N/A	4	0.000119124
SRR3812124	METTL16-Promoter|chr17:2415200-2416200	HIVgenome	N/A	4	0.000119124
SRR3812124	DEPTOR-Promoter|chr8:120884895-120885895	HIVgenome	N/A	4	0.000119124
SRR3812124	chr19:14415001-14416001	HIVgenome	N/A	4	0.000119124
SRR3812124	chr21:9961001-9962001	HIVgenome	N/A	4	0.000119124
SRR3812124	chr19:57812001-57813001	HIVgenome	N/A	4	0.000119124
SRR3812124	chr3:35618001-35619001	HIVgenome	N/A	4	0.000119124
SRR3812124	chr11:57737001-57738001	HIVgenome	N/A	4	0.000119124
SRR3812124	chr7:68128001-68129001	HIVgenome	N/A	4	0.000119124
SRR3812124	chr4:112988001-112989001	HIVgenome	N/A	4	0.000119124
SRR3812124	chr16:28255001-28256001	HIVgenome	N/A	4	0.000119124
SRR3812124	chr5:180203001-180204001	HIVgenome	N/A	4	0.000119124
SRR3812124	chr16:68873001-68874001	HIVgenome	N/A	4	0.000119124
SRR3812124	chr7:3089001-3090001	HIVgenome	N/A	4	0.000119124
SRR3812124	chr1:238923001-238924001	HIVgenome	N/A	4	0.000119124
SRR3812124	chr1:67626001-67627001	HIVgenome	N/A	4	0.000119124
SRR3812124	chr17:2312001-2313001	HIVgenome	N/A	4	0.000119124
SRR3812124	chr6:4570001-4571001	HIVgenome	N/A	4	0.000119124
SRR3812124	chr11:66379001-66380001	HIVgenome	N/A	4	0.000119124
SRR3812124	chr2:30646001-30647001	HIVgenome	N/A	4	0.000119124
SRR3812124	chr19:33069001-33070001	HIVgenome	N/A	4	0.000119124
SRR3812124	chr9:131840001-131841001	HIVgenome	N/A	4	0.000119124
SRR3812124	chr1:23675001-23676001	HIVgenome	N/A	4	0.000119124
SRR3812124	chr10:121641001-121642001	HIVgenome	N/A	4	0.000119124
SRR3812124	chr8:128810001-128811001	HIVgenome	N/A	4	0.000119124
SRR3812124	chr9:134225001-134226001	HIVgenome	N/A	4	0.000119124
SRR3812124	chr7:100945001-100946001	HIVgenome	N/A	4	0.000119124
SRR3812124	chr8:11733001-11734001	HIVgenome	N/A	4	0.000119124
SRR3812124	chr15:41430001-41431001	HIVgenome	N/A	4	0.000119124
SRR3812124	chr17:74112001-74113001	HIVgenome	N/A	4	0.000119124
SRR3812124	chrX:73200001-73201001	HIVgenome	N/A	4	0.000119124
SRR3812124	chr11:66144001-66145001	HIVgenome	N/A	4	0.000119124
SRR3812124	chr13:103905001-103906001	HIVgenome	N/A	4	0.000119124
SRR3812124	chr5:141746001-141747001	HIVgenome	N/A	4	0.000119124
SRR3812124	chr6:82344001-82345001	HIVgenome	N/A	4	0.000119124
SRR3812124	chr14:56018001-56019001	HIVgenome	N/A	4	0.000119124
SRR3812124	chr6:135595001-135596001	HIVgenome	N/A	4	0.000119124
SRR3812124	chr4:134200001-134201001	HIVgenome	N/A	4	0.000119124
SRR3812124	chr22:39406001-39407001	HIVgenome	N/A	4	0.000119124
SRR3812124	chr8:53674001-53675001	HIVgenome	N/A	4	0.000119124
SRR3812124	chr3:130211001-130212001	HIVgenome	N/A	4	0.000119124
SRR3812124	chr15:102455001-102456001	HIVgenome	N/A	4	0.000119124
SRR3812124	HIST1H4D-Promoter|chr6:26189304-26190304	HIVgenome	N/A	4	0.000119124
SRR3812124	chr18:63723001-63724001	HIVgenome	N/A	4	0.000119124
SRR3812124	chr2:161817001-161818001	HIVgenome	N/A	4	0.000119124
SRR3812124	chr11:102977001-102978001	HIVgenome	N/A	4	0.000119124
SRR3812124	chr2:32561001-32562001	HIVgenome	N/A	4	0.000119124
SRR3812124	chr21:33910001-33911001	HIVgenome	N/A	4	0.000119124
SRR3812124	chr12:6816001-6817001	HIVgenome	N/A	4	0.000119124
SRR3812124	UBE2G1-Promoter|chr17:4269969-4270969	HIVgenome	N/A	4	0.000119124
SRR3812124	chr5:43064001-43065001	HIVgenome	N/A	4	0.000119124
SRR3812124	chr8:94942001-94943001	HIVgenome	N/A	4	0.000119124
SRR3812124	chr10:33364001-33365001	HIVgenome	N/A	4	0.000119124
SRR3812124	chr1:150580001-150581001	HIVgenome	N/A	4	0.000119124
SRR3812124	chr18:2639001-2640001	HIVgenome	N/A	4	0.000119124
SRR3812124	RAB5C-Promoter|chr17:40307062-40308062	HIVgenome	N/A	4	0.000119124
SRR3812124	chr17:62803001-62804001	HIVgenome	N/A	4	0.000119124
SRR3812124	chr1:164844001-164845001	HIVgenome	N/A	4	0.000119124
SRR3812124	chr2:74696001-74697001	HIVgenome	N/A	4	0.000119124
SRR3812124	chr2:220216001-220217001	HIVgenome	N/A	4	0.000119124
SRR3812124	chr9:36334001-36335001	HIVgenome	N/A	4	0.000119124
SRR3812124	chr16:59468001-59469001	HIVgenome	N/A	4	0.000119124
SRR3812124	chr17:49502001-49503001	HIVgenome	N/A	4	0.000119124
SRR3812124	chr6:153821001-153822001	HIVgenome	N/A	4	0.000119124
SRR3812124	chr9:92136001-92137001	HIVgenome	N/A	4	0.000119124
SRR3812124	chr8:16674001-16675001	HIVgenome	N/A	4	0.000119124
SRR3812124	chr4:136385001-136386001	HIVgenome	N/A	4	0.000119124
SRR3812124	chr17:36401001-36402001	HIVgenome	N/A	4	0.000119124
SRR3812124	chr13:41399001-41400001	HIVgenome	N/A	4	0.000119124
SRR3812124	chr14:35131001-35132001	HIVgenome	N/A	4	0.000119124
SRR3812124	chr1:192940001-192941001	HIVgenome	N/A	4	0.000119124
SRR3812124	chr1:238740001-238741001	HIVgenome	N/A	4	0.000119124
SRR3812124	chr12:39861001-39862001	HIVgenome	N/A	4	0.000119124
SRR3812124	chr12:115259001-115260001	HIVgenome	N/A	4	0.000119124
SRR3812124	chr13:79140001-79141001	HIVgenome	N/A	4	0.000119124
SRR3812124	chr16:3670001-3671001	HIVgenome	N/A	4	0.000119124
SRR3812124	chr18:69467001-69468001	HIVgenome	N/A	4	0.000119124
SRR3812124	chr10:94154001-94155001	HIVgenome	N/A	4	0.000119124
SRR3812124	chr11:39392001-39393001	HIVgenome	N/A	4	0.000119124
SRR3812124	chr19:8260001-8261001	HIVgenome	N/A	4	0.000119124
SRR3812124	RBL2-Promoter|chr16:53467332-53468332	HIVgenome	N/A	4	0.000119124
SRR3812124	chr3:37007001-37008001	HIVgenome	N/A	4	0.000119124
SRR3812124	chr1:224072001-224073001	HIVgenome	N/A	4	0.000119124
SRR3812124	chr15:93364001-93365001	HIVgenome	N/A	4	0.000119124
SRR3812124	ZNF430-Promoter|chr19:21202426-21203426	HIVgenome	N/A	4	0.000119124
SRR3812124	chr12:49603001-49604001	HIVgenome	N/A	4	0.000119124
SRR3812124	chr3:194421001-194422001	HIVgenome	N/A	4	0.000119124
SRR3812124	chr12:72136001-72137001	HIVgenome	N/A	4	0.000119124
SRR3812124	chr13:45929001-45930001	HIVgenome	N/A	4	0.000119124
SRR3812124	chr2:198186001-198187001	HIVgenome	N/A	4	0.000119124
SRR3812124	chr7:137912001-137913001	HIVgenome	N/A	4	0.000119124
SRR3812124	chr5:159606001-159607001	HIVgenome	N/A	4	0.000119124
SRR3812124	chr10:103949001-103950001	HIVgenome	N/A	4	0.000119124
SRR3812124	chr22:23833001-23834001	HIVgenome	N/A	4	0.000119124
SRR3812124	TMPPE-Promoter|chr3:33138293-33139293	HIVgenome	N/A	4	0.000119124
SRR3812124	chr5:14996001-14997001	HIVgenome	N/A	4	0.000119124
SRR3812124	chr14:37663001-37664001	HIVgenome	N/A	4	0.000119124
SRR3812124	chr19:16462001-16463001	HIVgenome	N/A	4	0.000119124
SRR3812124	ZNF207-Promoter|chr17:30676157-30677157	HIVgenome	N/A	4	0.000119124
SRR3812124	chr7:85816001-85817001	HIVgenome	N/A	4	0.000119124
SRR3812124	chr3:195178001-195179001	HIVgenome	N/A	4	0.000119124
SRR3812124	chr5:178484001-178485001	HIVgenome	N/A	4	0.000119124
SRR3812124	chr5:65165001-65166001	HIVgenome	N/A	4	0.000119124
SRR3812124	chr8:65979001-65980001	HIVgenome	N/A	4	0.000119124
SRR3812124	chr17:41544001-41545001	HIVgenome	N/A	4	0.000119124
SRR3812124	chr2:92104001-92105001	HIVgenome	N/A	4	0.000119124
SRR3812124	chr21:35422001-35423001	HIVgenome	N/A	4	0.000119124
SRR3812124	chr4:68052001-68053001	HIVgenome	N/A	4	0.000119124
SRR3812124	chr8:8949001-8950001	HIVgenome	N/A	4	0.000119124
SRR3812124	chr2:196418001-196419001	HIVgenome	N/A	4	0.000119124
SRR3812124	chr11:63601001-63602001	HIVgenome	N/A	4	0.000119124
SRR3812124	chr15:52267001-52268001	HIVgenome	N/A	4	0.000119124
SRR3812124	chr11:73476001-73477001	HIVgenome	N/A	4	0.000119124
SRR3812124	chr9:78989001-78990001	HIVgenome	N/A	4	0.000119124
SRR3812124	chr10:31843001-31844001	HIVgenome	N/A	4	0.000119124
SRR3812124	chr6:26126001-26127001	HIVgenome	N/A	4	0.000119124
SRR3812124	chr6:67896001-67897001	HIVgenome	N/A	4	0.000119124
SRR3812124	chr1:237179001-237180001	HIVgenome	N/A	4	0.000119124
SRR3812124	chr11:118859001-118860001	HIVgenome	N/A	4	0.000119124
SRR3812124	chr5:40829001-40830001	HIVgenome	N/A	4	0.000119124
SRR3812124	chr9:106768001-106769001	HIVgenome	N/A	4	0.000119124
SRR3812124	chr9:88478001-88479001	HIVgenome	N/A	4	0.000119124
SRR3812124	chr14:65115001-65116001	HIVgenome	N/A	4	0.000119124
SRR3812124	chr17:14439001-14440001	HIVgenome	N/A	4	0.000119124
SRR3812124	chr18:67875001-67876001	HIVgenome	N/A	4	0.000119124
SRR3812124	chr9:25656001-25657001	HIVgenome	N/A	4	0.000119124
SRR3812124	chr1:92400001-92401001	HIVgenome	N/A	4	0.000119124
SRR3812124	chr12:119754001-119755001	HIVgenome	N/A	4	0.000119124
SRR3812124	chr12:49269001-49270001	HIVgenome	N/A	4	0.000119124
SRR3812124	CLASRP-Promoter|chr19:45541298-45542298	HIVgenome	N/A	4	0.000119124
SRR3812124	chr5:132375001-132376001	HIVgenome	N/A	4	0.000119124
SRR3812124	chr5:126097001-126098001	HIVgenome	N/A	4	0.000119124
SRR3812124	chr13:103366001-103367001	HIVgenome	N/A	4	0.000119124
SRR3812124	chr2:39386001-39387001	HIVgenome	N/A	4	0.000119124
SRR3812124	HACD4-Promoter|chr9:21031674-21032674	HIVgenome	N/A	4	0.000119124
SRR3812124	chr19:13948001-13949001	HIVgenome	N/A	4	0.000119124
SRR3812124	chr6:13720001-13721001	HIVgenome	N/A	4	0.000119124
SRR3812124	NOL6-Promoter|chr9:33473941-33474941	HIVgenome	N/A	4	0.000119124
SRR3812124	chr6:138140001-138141001	HIVgenome	N/A	4	0.000119124
SRR3812124	chr7:27380001-27381001	HIVgenome	N/A	4	0.000119124
SRR3812124	chr16:25107001-25108001	HIVgenome	N/A	4	0.000119124
SRR3812124	chrX:139527001-139528001	HIVgenome	N/A	4	0.000119124
SRR3812124	chr3:124447001-124448001	HIVgenome	N/A	4	0.000119124
SRR3812124	chr1:11045001-11046001	HIVgenome	N/A	4	0.000119124
SRR3812124	chr15:77384001-77385001	HIVgenome	N/A	4	0.000119124
SRR3812124	chr12:68928001-68929001	HIVgenome	N/A	4	0.000119124
SRR3812124	chr15:22879001-22880001	HIVgenome	N/A	4	0.000119124
SRR3812124	chr19:35892001-35893001	HIVgenome	N/A	4	0.000119124
SRR3812124	chr15:96661001-96662001	HIVgenome	N/A	4	0.000119124
SRR3812124	chr4:159673001-159674001	HIVgenome	N/A	4	0.000119124
SRR3812124	chr1:113405001-113406001	HIVgenome	N/A	4	0.000119124
SRR3812124	chr22:27799001-27800001	HIVgenome	N/A	4	0.000119124
SRR3812124	chr9:97433001-97434001	HIVgenome	N/A	4	0.000119124
SRR3812124	chr8:61798001-61799001	HIVgenome	N/A	4	0.000119124
SRR3812124	chr2:113859001-113860001	HIVgenome	N/A	4	0.000119124
SRR3812124	chr2:30363001-30364001	HIVgenome	N/A	4	0.000119124
SRR3812124	chr10:104992001-104993001	HIVgenome	N/A	4	0.000119124
SRR3812124	chr11:102559001-102560001	HIVgenome	N/A	4	0.000119124
SRR3812124	chr10:120777001-120778001	HIVgenome	N/A	4	0.000119124
SRR3812124	chr20:37588001-37589001	HIVgenome	N/A	4	0.000119124
SRR3812124	chr17:60146001-60147001	HIVgenome	N/A	4	0.000119124
SRR3812124	chr2:198422001-198423001	HIVgenome	N/A	4	0.000119124
SRR3812124	TMUB2-Promoter|chr17:42263319-42264319	HIVgenome	N/A	4	0.000119124
SRR3812124	chr17:27174001-27175001	HIVgenome	N/A	4	0.000119124
SRR3812124	chr13:91213001-91214001	HIVgenome	N/A	4	0.000119124
SRR3812124	chr6:33313001-33314001	HIVgenome	N/A	4	0.000119124
SRR3812124	chr2:192457001-192458001	HIVgenome	N/A	4	0.000119124
SRR3812124	chr10:76944001-76945001	HIVgenome	N/A	4	0.000119124
SRR3812124	chr3:179350001-179351001	HIVgenome	N/A	4	0.000119124
SRR3812124	chr11:3205001-3206001	HIVgenome	N/A	4	0.000119124
SRR3812124	chr3:119816001-119817001	HIVgenome	N/A	4	0.000119124
SRR3812124	chr7:53152001-53153001	HIVgenome	N/A	4	0.000119124
SRR3812124	chr17:21097001-21098001	HIVgenome	N/A	4	0.000119124
SRR3812124	chr4:38626001-38627001	HIVgenome	N/A	4	0.000119124
SRR3812124	chr15:70076001-70077001	HIVgenome	N/A	4	0.000119124
SRR3812124	chr3:86237001-86238001	HIVgenome	N/A	4	0.000119124
SRR3812124	chr11:124398001-124399001	HIVgenome	N/A	4	0.000119124
SRR3812124	chr22:36042001-36043001	HIVgenome	N/A	4	0.000119124
SRR3812124	chr10:65451001-65452001	HIVgenome	N/A	4	0.000119124
SRR3812124	chr2:48419001-48420001	HIVgenome	N/A	4	0.000119124
SRR3812124	chr14:49866001-49867001	HIVgenome	N/A	4	0.000119124
SRR3812124	chr22:24594001-24595001	HIVgenome	N/A	4	0.000119124
SRR3812124	chr5:124091001-124092001	HIVgenome	N/A	4	0.000119124
SRR3812124	chr2:52070001-52071001	HIVgenome	N/A	4	0.000119124
SRR3812124	chr16:2796001-2797001	HIVgenome	N/A	4	0.000119124
SRR3812124	chr10:22553001-22554001	HIVgenome	N/A	4	0.000119124
SRR3812124	chr5:149097001-149098001	HIVgenome	N/A	4	0.000119124
SRR3812124	chr5:123937001-123938001	HIVgenome	N/A	4	0.000119124
SRR3812124	chr7:65997001-65998001	HIVgenome	N/A	4	0.000119124
SRR3812124	chr7:75481001-75482001	HIVgenome	N/A	4	0.000119124
SRR3812124	KIAA0556-Promoter|chr16:27560468-27561468	HIVgenome	N/A	4	0.000119124
SRR3812124	chr4:185949001-185950001	HIVgenome	N/A	4	0.000119124
SRR3812124	chr2:147696001-147697001	HIVgenome	N/A	4	0.000119124
SRR3812124	chr8:9650001-9651001	HIVgenome	N/A	4	0.000119124
SRR3812124	chr22:19545001-19546001	HIVgenome	N/A	4	0.000119124
SRR3812124	chr12:94301001-94302001	HIVgenome	N/A	4	0.000119124
SRR3812124	chr1:150863001-150864001	HIVgenome	N/A	4	0.000119124
SRR3812124	chr2:44491001-44492001	HIVgenome	N/A	4	0.000119124
SRR3812124	chr17:46585001-46586001	HIVgenome	N/A	4	0.000119124
SRR3812124	chr10:121250001-121251001	HIVgenome	N/A	4	0.000119124
SRR3812124	TRIM47-Cterm|chr17:73869245-73870245	HIVgenome	N/A	4	0.000119124
SRR3812124	chr13:66115001-66116001	HIVgenome	N/A	4	0.000119124
SRR3812124	chr9:33456001-33457001	HIVgenome	N/A	4	0.000119124
SRR3812124	chr14:21907001-21908001	HIVgenome	N/A	4	0.000119124
SRR3812124	chr11:67316001-67317001	HIVgenome	N/A	4	0.000119124
SRR3812124	chr19:1100001-1101001	HIVgenome	N/A	4	0.000119124
SRR3812124	chr12:74880001-74881001	HIVgenome	N/A	4	0.000119124
SRR3812124	chr8:55152001-55153001	HIVgenome	N/A	4	0.000119124
SRR3812124	chr1:33078001-33079001	HIVgenome	N/A	4	0.000119124
SRR3812124	KEAP1-Promoter|chr19:10614054-10615054	HIVgenome	N/A	4	0.000119124
SRR3812124	chr5:157433001-157434001	HIVgenome	N/A	4	0.000119124
SRR3812124	chr1:236478001-236479001	HIVgenome	N/A	4	0.000119124
SRR3812124	chr7:5010001-5011001	HIVgenome	N/A	4	0.000119124
SRR3812124	NDUFA12-Promoter|chr12:95397489-95398489	HIVgenome	N/A	4	0.000119124
SRR3812124	chr6:86417001-86418001	HIVgenome	N/A	4	0.000119124
SRR3812124	chr15:23222001-23223001	HIVgenome	N/A	4	0.000119124
SRR3812124	chr11:103363001-103364001	HIVgenome	N/A	4	0.000119124
SRR3812124	LDHC-Promoter|chr11:18432853-18433853	HIVgenome	N/A	4	0.000119124
SRR3812124	chr13:82985001-82986001	HIVgenome	N/A	4	0.000119124
SRR3812124	chr7:98368001-98369001	HIVgenome	N/A	4	0.000119124
SRR3812124	chr7:101374001-101375001	HIVgenome	N/A	4	0.000119124
SRR3812124	chr8:21714001-21715001	HIVgenome	N/A	4	0.000119124
SRR3812124	RMI2-Promoter|chr16:11438295-11439295	HIVgenome	N/A	4	0.000119124
SRR3812124	chr4:61076001-61077001	HIVgenome	N/A	4	0.000119124
SRR3812124	chr5:91174001-91175001	HIVgenome	N/A	4	0.000119124
SRR3812124	chr1:244234001-244235001	HIVgenome	N/A	4	0.000119124
SRR3812124	chr3:53305001-53306001	HIVgenome	N/A	4	0.000119124
SRR3812124	chr19:32499001-32500001	HIVgenome	N/A	4	0.000119124
SRR3812124	chr6:40962001-40963001	HIVgenome	N/A	4	0.000119124
SRR3812124	chr15:101106001-101107001	HIVgenome	N/A	4	0.000119124
SRR3812124	chr1:36529001-36530001	HIVgenome	N/A	4	0.000119124
SRR3812124	chr16:29940001-29941001	HIVgenome	N/A	4	0.000119124
SRR3812124	chr14:20808001-20809001	HIVgenome	N/A	4	0.000119124
SRR3812124	chr1:8061001-8062001	HIVgenome	N/A	4	0.000119124
SRR3812124	STMN3-Cterm|chr20:62270058-62271058	HIVgenome	N/A	4	0.000119124
SRR3812124	chr12:68638001-68639001	HIVgenome	N/A	4	0.000119124
SRR3812124	chr10:99170001-99171001	HIVgenome	N/A	4	0.000119124
SRR3812124	chr14:95809001-95810001	HIVgenome	N/A	4	0.000119124
SRR3812124	chr3:153356001-153357001	HIVgenome	N/A	4	0.000119124
SRR3812124	HSD17B12-Promoter|chr11:43701143-43702143	HIVgenome	N/A	4	0.000119124
SRR3812124	chr1:211889001-211890001	HIVgenome	N/A	4	0.000119124
SRR3812124	chr13:100248001-100249001	HIVgenome	N/A	4	0.000119124
SRR3812124	chr9:7361001-7362001	HIVgenome	N/A	4	0.000119124
SRR3812124	chr2:99925001-99926001	HIVgenome	N/A	4	0.000119124
SRR3812124	chr10:94343001-94344001	HIVgenome	N/A	4	0.000119124
SRR3812124	chr9:92100001-92101001	HIVgenome	N/A	4	0.000119124
SRR3812124	chr1:91331001-91332001	HIVgenome	N/A	4	0.000119124
SRR3812124	chr1:115981001-115982001	HIVgenome	N/A	4	0.000119124
SRR3812124	chr3:51948001-51949001	HIVgenome	N/A	4	0.000119124
SRR3812124	chr12:39937001-39938001	HIVgenome	N/A	4	0.000119124
SRR3812124	chr19:54355001-54356001	HIVgenome	N/A	4	0.000119124
SRR3812124	chr16:57184001-57185001	HIVgenome	N/A	4	0.000119124
SRR3812124	C4orf46-Promoter|chr4:159593407-159594407	HIVgenome	N/A	4	0.000119124
SRR3812124	chr20:34157001-34158001	HIVgenome	N/A	4	0.000119124
SRR3812124	chr20:52219001-52220001	HIVgenome	N/A	4	0.000119124
SRR3812124	chr17:58497001-58498001	HIVgenome	N/A	4	0.000119124
SRR3812124	chr2:34638001-34639001	HIVgenome	N/A	4	0.000119124
SRR3812124	chr2:120991001-120992001	HIVgenome	N/A	4	0.000119124
SRR3812124	chr10:23070001-23071001	HIVgenome	N/A	4	0.000119124
SRR3812124	SERINC5-Promoter|chr5:79551901-79552901	HIVgenome	N/A	4	0.000119124
SRR3812124	chr4:172462001-172463001	HIVgenome	N/A	4	0.000119124
SRR3812124	chr21:18771001-18772001	HIVgenome	N/A	4	0.000119124
SRR3812124	chr7:130765001-130766001	HIVgenome	N/A	4	0.000119124
SRR3812124	chr19:19482001-19483001	HIVgenome	N/A	4	0.000119124
SRR3812124	chr13:93596001-93597001	HIVgenome	N/A	4	0.000119124
SRR3812124	chr3:42934001-42935001	HIVgenome	N/A	4	0.000119124
SRR3812124	chr2:84692001-84693001	HIVgenome	N/A	4	0.000119124
SRR3812124	chr7:73199001-73200001	HIVgenome	N/A	4	0.000119124
SRR3812124	chr15:66128001-66129001	HIVgenome	N/A	4	0.000119124
SRR3812124	chr14:71985001-71986001	HIVgenome	N/A	4	0.000119124
SRR3812124	WIPF1-Promoter|chr2:175547627-175548627	HIVgenome	N/A	4	0.000119124
SRR3812124	ZCCHC14-Cterm|chr16:87438852-87439852	HIVgenome	N/A	4	0.000119124
SRR3812124	chr2:235172001-235173001	HIVgenome	N/A	4	0.000119124
SRR3812124	chr3:177029001-177030001	HIVgenome	N/A	4	0.000119124
SRR3812124	chr7:148656001-148657001	HIVgenome	N/A	4	0.000119124
SRR3812124	chr8:29314001-29315001	HIVgenome	N/A	4	0.000119124
SRR3812124	chr18:18728001-18729001	HIVgenome	N/A	4	0.000119124
SRR3812124	chr8:22219001-22220001	HIVgenome	N/A	4	0.000119124
SRR3812124	chr1:35417001-35418001	HIVgenome	N/A	4	0.000119124
SRR3812124	chr7:64762001-64763001	HIVgenome	N/A	4	0.000119124
SRR3812124	chr4:144399001-144400001	HIVgenome	N/A	4	0.000119124
SRR3812124	ZNF397-Promoter|chr18:32819994-32820994	HIVgenome	N/A	4	0.000119124
SRR3812124	OGFOD2-Promoter|chr12:123458250-123459250	HIVgenome	N/A	4	0.000119124
SRR3812124	chr19:18409001-18410001	HIVgenome	N/A	4	0.000119124
SRR3812124	chr5:90609001-90610001	HIVgenome	N/A	4	0.000119124
SRR3812124	chr16:81751001-81752001	HIVgenome	N/A	4	0.000119124
SRR3812124	chr12:110336001-110337001	HIVgenome	N/A	4	0.000119124
SRR3812124	chr5:125858001-125859001	HIVgenome	N/A	4	0.000119124
SRR3812124	chr19:9611001-9612001	HIVgenome	N/A	4	0.000119124
SRR3812124	chr5:178959001-178960001	HIVgenome	N/A	4	0.000119124
SRR3812124	chr2:44235001-44236001	HIVgenome	N/A	4	0.000119124
SRR3812124	chr8:98562001-98563001	HIVgenome	N/A	4	0.000119124
SRR3812124	chr13:39568001-39569001	HIVgenome	N/A	4	0.000119124
SRR3812124	chr5:40824001-40825001	HIVgenome	N/A	4	0.000119124
SRR3812124	chr1:224062001-224063001	HIVgenome	N/A	4	0.000119124
SRR3812124	chr18:29566001-29567001	HIVgenome	N/A	4	0.000119124
SRR3812124	chr2:204093001-204094001	HIVgenome	N/A	4	0.000119124
SRR3812124	chr7:54454001-54455001	HIVgenome	N/A	4	0.000119124
SRR3812124	chr3:152952001-152953001	HIVgenome	N/A	4	0.000119124
SRR3812124	chr10:43939001-43940001	HIVgenome	N/A	4	0.000119124
SRR3812124	chr11:44727001-44728001	HIVgenome	N/A	4	0.000119124
SRR3812124	chr17:42599001-42600001	HIVgenome	N/A	4	0.000119124
SRR3812124	chr7:15785001-15786001	HIVgenome	N/A	4	0.000119124
SRR3812124	chr13:47637001-47638001	HIVgenome	N/A	4	0.000119124
SRR3812124	NSRP1-Promoter|chr17:28442825-28443825	HIVgenome	N/A	4	0.000119124
SRR3812124	ATP6V0A2-Promoter|chr12:124195865-124196865	HIVgenome	N/A	4	0.000119124
SRR3812124	chr5:78649001-78650001	HIVgenome	N/A	4	0.000119124
SRR3812124	chr12:49147001-49148001	HIVgenome	N/A	4	0.000119124
SRR3812124	chr1:9551001-9552001	HIVgenome	N/A	4	0.000119124
SRR3812124	chr2:133121001-133122001	HIVgenome	N/A	4	0.000119124
SRR3812124	chr3:11142001-11143001	HIVgenome	N/A	4	0.000119124
SRR3812124	chr10:108205001-108206001	HIVgenome	N/A	4	0.000119124
SRR3812124	chr14:91564001-91565001	HIVgenome	N/A	4	0.000119124
SRR3812124	chr2:109657001-109658001	HIVgenome	N/A	4	0.000119124
SRR3812124	chr12:105635001-105636001	HIVgenome	N/A	4	0.000119124
SRR3812124	chr11:69151001-69152001	HIVgenome	N/A	4	0.000119124
SRR3812124	chr6:33457001-33458001	HIVgenome	N/A	4	0.000119124
SRR3812124	chr18:49551001-49552001	HIVgenome	N/A	4	0.000119124
SRR3812124	chr10:111698001-111699001	HIVgenome	N/A	4	0.000119124
SRR3812124	NEU3-Promoter|chr11:74698950-74699950	HIVgenome	N/A	4	0.000119124
SRR3812124	chr8:125288001-125289001	HIVgenome	N/A	4	0.000119124
SRR3812124	chr19:40925001-40926001	HIVgenome	N/A	4	0.000119124
SRR3812124	chr14:31232001-31233001	HIVgenome	N/A	4	0.000119124
SRR3812124	CACUL1-Promoter|chr10:120514758-120515758	HIVgenome	N/A	4	0.000119124
SRR3812124	chr16:24733001-24734001	HIVgenome	N/A	4	0.000119124
SRR3812124	chr1:145426001-145427001	HIVgenome	N/A	4	0.000119124
SRR3812124	chr5:141592001-141593001	HIVgenome	N/A	4	0.000119124
SRR3812124	chr10:1074001-1075001	HIVgenome	N/A	4	0.000119124
SRR3812124	TKT-Promoter|chr3:53290130-53291130	HIVgenome	N/A	4	0.000119124
SRR3812124	chr9:99768001-99769001	HIVgenome	N/A	4	0.000119124
SRR3812124	CDKN3-Promoter|chr14:54862586-54863586	HIVgenome	N/A	4	0.000119124
SRR3812124	chr6:116194001-116195001	HIVgenome	N/A	4	0.000119124
SRR3812124	chr16:69596001-69597001	HIVgenome	N/A	4	0.000119124
SRR3812124	chr12:116870001-116871001	HIVgenome	N/A	4	0.000119124
SRR3812124	chr2:181078001-181079001	HIVgenome	N/A	4	0.000119124
SRR3812124	chr1:203843001-203844001	HIVgenome	N/A	4	0.000119124
SRR3812124	chr6:134488001-134489001	HIVgenome	N/A	4	0.000119124
SRR3812124	chr1:165743001-165744001	HIVgenome	N/A	4	0.000119124
SRR3812124	chr20:5305001-5306001	HIVgenome	N/A	4	0.000119124
SRR3812124	chr18:13777001-13778001	HIVgenome	N/A	4	0.000119124
SRR3812124	chr21:35307001-35308001	HIVgenome	N/A	4	0.000119124
SRR3812124	chr1:53169001-53170001	HIVgenome	N/A	4	0.000119124
SRR3812124	chr15:61893001-61894001	HIVgenome	N/A	4	0.000119124
SRR3812124	chr17:59725001-59726001	HIVgenome	N/A	4	0.000119124
SRR3812124	chr14:71943001-71944001	HIVgenome	N/A	4	0.000119124
SRR3812124	chr22:26818001-26819001	HIVgenome	N/A	4	0.000119124
SRR3812124	chr14:54214001-54215001	HIVgenome	N/A	4	0.000119124
SRR3812124	chr7:23937001-23938001	HIVgenome	N/A	4	0.000119124
SRR3812124	ITGB7-Promoter|chr12:53601091-53602091	HIVgenome	N/A	4	0.000119124
SRR3812124	ADCK2-Promoter|chr7:140371953-140372953	HIVgenome	N/A	4	0.000119124
SRR3812124	chr7:77051001-77052001	HIVgenome	N/A	4	0.000119124
SRR3812124	chr9:84677001-84678001	HIVgenome	N/A	4	0.000119124
SRR3812124	chr21:37389001-37390001	HIVgenome	N/A	4	0.000119124
SRR3812124	chr4:45001-46001	HIVgenome	N/A	4	0.000119124
SRR3812124	chr4:1690001-1691001	HIVgenome	N/A	4	0.000119124
SRR3812124	chr18:5254001-5255001	HIVgenome	N/A	4	0.000119124
SRR3812124	chr1:224359001-224360001	HIVgenome	N/A	4	0.000119124
SRR3812124	chr12:31927001-31928001	HIVgenome	N/A	4	0.000119124
SRR3812124	chr8:128839001-128840001	HIVgenome	N/A	4	0.000119124
SRR3812124	chr6:35298001-35299001	HIVgenome	N/A	4	0.000119124
SRR3812124	chr4:25877001-25878001	HIVgenome	N/A	4	0.000119124
SRR3812124	chr4:168877001-168878001	HIVgenome	N/A	4	0.000119124
SRR3812124	chr10:13419001-13420001	HIVgenome	N/A	4	0.000119124
SRR3812124	chr12:95700001-95701001	HIVgenome	N/A	4	0.000119124
SRR3812124	chr14:19818001-19819001	HIVgenome	N/A	4	0.000119124
SRR3812124	LRRC41-Promoter|chr1:46769038-46770038	HIVgenome	N/A	4	0.000119124
SRR3812124	chr4:88908001-88909001	HIVgenome	N/A	4	0.000119124
SRR3812124	chr6:21466001-21467001	HIVgenome	N/A	4	0.000119124
SRR3812124	chr6:43353001-43354001	HIVgenome	N/A	4	0.000119124
SRR3812124	chr12:853001-854001	HIVgenome	N/A	4	0.000119124
SRR3812124	chr8:93121001-93122001	HIVgenome	N/A	4	0.000119124
SRR3812124	chr12:122928001-122929001	HIVgenome	N/A	4	0.000119124
SRR3812124	chr21:38917001-38918001	HIVgenome	N/A	4	0.000119124
SRR3812124	chr9:74648001-74649001	HIVgenome	N/A	4	0.000119124
SRR3812124	chr2:121092001-121093001	HIVgenome	N/A	4	0.000119124
SRR3812124	chr3:133636001-133637001	HIVgenome	N/A	4	0.000119124
SRR3812124	chr19:8812001-8813001	HIVgenome	N/A	4	0.000119124
SRR3812124	chr4:174768001-174769001	HIVgenome	N/A	4	0.000119124
SRR3812124	HPRT1-Promoter|chrX:133593175-133594175	HIVgenome	N/A	4	0.000119124
SRR3812124	chr13:86604001-86605001	HIVgenome	N/A	4	0.000119124
SRR3812124	chr12:122138001-122139001	HIVgenome	N/A	4	0.000119124
SRR3812124	chr13:90265001-90266001	HIVgenome	N/A	4	0.000119124
SRR3812124	chr2:158740001-158741001	HIVgenome	N/A	4	0.000119124
SRR3812124	chr8:54940001-54941001	HIVgenome	N/A	4	0.000119124
SRR3812124	chr16:31545001-31546001	HIVgenome	N/A	4	0.000119124
SRR3812124	chr18:59983001-59984001	HIVgenome	N/A	4	0.000119124
SRR3812124	chr17:47909001-47910001	HIVgenome	N/A	4	0.000119124
SRR3812124	chr12:53350001-53351001	HIVgenome	N/A	4	0.000119124
SRR3812124	chr12:113007001-113008001	HIVgenome	N/A	4	0.000119124
SRR3812124	chr2:128970001-128971001	HIVgenome	N/A	4	0.000119124
SRR3812124	TCTN1-Promoter|chr12:111050832-111051832	HIVgenome	N/A	4	0.000119124
SRR3812124	chr3:108605001-108606001	HIVgenome	N/A	4	0.000119124
SRR3812124	chr14:23197001-23198001	HIVgenome	N/A	4	0.000119124
SRR3812124	chr9:83706001-83707001	HIVgenome	N/A	4	0.000119124
SRR3812124	chr10:79730001-79731001	HIVgenome	N/A	4	0.000119124
SRR3812124	chr1:247538001-247539001	HIVgenome	N/A	4	0.000119124
SRR3812124	chr1:26822001-26823001	HIVgenome	N/A	4	0.000119124
SRR3812124	chr7:62656001-62657001	HIVgenome	N/A	4	0.000119124
SRR3812124	chr10:88187001-88188001	HIVgenome	N/A	4	0.000119124
SRR3812124	chr4:127993001-127994001	HIVgenome	N/A	4	0.000119124
SRR3812124	chr1:95429001-95430001	HIVgenome	N/A	4	0.000119124
SRR3812124	chr20:37420001-37421001	HIVgenome	N/A	4	0.000119124
SRR3812124	chr13:111257001-111258001	HIVgenome	N/A	4	0.000119124
SRR3812124	chr1:175017001-175018001	HIVgenome	N/A	4	0.000119124
SRR3812124	chr16:75693001-75694001	HIVgenome	N/A	4	0.000119124
SRR3812124	chr2:58081001-58082001	HIVgenome	N/A	4	0.000119124
SRR3812124	chr15:20561001-20562001	HIVgenome	N/A	4	0.000119124
SRR3812124	chr1:212323001-212324001	HIVgenome	N/A	4	0.000119124
SRR3812124	chr15:59267001-59268001	HIVgenome	N/A	4	0.000119124
SRR3812124	chr1:26467001-26468001	HIVgenome	N/A	4	0.000119124
SRR3812124	chr3:167629001-167630001	HIVgenome	N/A	4	0.000119124
SRR3812124	NDUFAF1-Promoter|chr15:41694658-41695658	HIVgenome	N/A	4	0.000119124
SRR3812124	chr13:68706001-68707001	HIVgenome	N/A	4	0.000119124
SRR3812124	chr7:65488001-65489001	HIVgenome	N/A	4	0.000119124
SRR3812124	chr8:12397001-12398001	HIVgenome	N/A	4	0.000119124
SRR3812124	chr20:56882001-56883001	HIVgenome	N/A	4	0.000119124
SRR3812124	chr13:47341001-47342001	HIVgenome	N/A	4	0.000119124
SRR3812124	chr13:31008001-31009001	HIVgenome	N/A	4	0.000119124
SRR3812124	chrX:95703001-95704001	HIVgenome	N/A	4	0.000119124
SRR3812124	chr6:50358001-50359001	HIVgenome	N/A	4	0.000119124
SRR3812124	chr3:176942001-176943001	HIVgenome	N/A	4	0.000119124
SRR3812124	chr5:34435001-34436001	HIVgenome	N/A	4	0.000119124
SRR3812124	chr14:68070001-68071001	HIVgenome	N/A	4	0.000119124
SRR3812124	chr10:104962001-104963001	HIVgenome	N/A	4	0.000119124
SRR3812124	chr6:116794001-116795001	HIVgenome	N/A	4	0.000119124
SRR3812124	chr19:42320001-42321001	HIVgenome	N/A	4	0.000119124
SRR3812124	chr6:134840001-134841001	HIVgenome	N/A	4	0.000119124
SRR3812124	chr17:47970001-47971001	HIVgenome	N/A	4	0.000119124
SRR3812124	chr5:68170001-68171001	HIVgenome	N/A	4	0.000119124
SRR3812124	chr16:25383001-25384001	HIVgenome	N/A	4	0.000119124
SRR3812124	chr2:226046001-226047001	HIVgenome	N/A	4	0.000119124
SRR3812124	chr17:39355001-39356001	HIVgenome	N/A	4	0.000119124
SRR3812124	chr13:41275001-41276001	HIVgenome	N/A	4	0.000119124
SRR3812124	chr17:53556001-53557001	HIVgenome	N/A	4	0.000119124
SRR3812124	chr4:39656001-39657001	HIVgenome	N/A	4	0.000119124
SRR3812124	chr15:84046001-84047001	HIVgenome	N/A	4	0.000119124
SRR3812124	chr21:9946001-9947001	HIVgenome	N/A	4	0.000119124
SRR3812124	GAPVD1-Promoter|chr9:128023073-128024073	HIVgenome	N/A	4	0.000119124
SRR3812124	chr17:38058001-38059001	HIVgenome	N/A	4	0.000119124
SRR3812124	chr6:33498001-33499001	HIVgenome	N/A	4	0.000119124
SRR3812124	IDH3A-Promoter|chr15:78440719-78441719	HIVgenome	N/A	4	0.000119124
SRR3812124	chr21:44310001-44311001	HIVgenome	N/A	4	0.000119124
SRR3812124	chr3:72054001-72055001	HIVgenome	N/A	4	0.000119124
SRR3812124	chr1:27984001-27985001	HIVgenome	N/A	4	0.000119124
SRR3812124	chr20:47077001-47078001	HIVgenome	N/A	4	0.000119124
SRR3812124	chr1:155576001-155577001	HIVgenome	N/A	4	0.000119124
SRR3812124	chr8:64911001-64912001	HIVgenome	N/A	4	0.000119124
SRR3812124	chr7:65317001-65318001	HIVgenome	N/A	4	0.000119124
SRR3812124	chr6:167372001-167373001	HIVgenome	N/A	4	0.000119124
SRR3812124	chr1:27642001-27643001	HIVgenome	N/A	4	0.000119124
SRR3812124	chr1:204536001-204537001	HIVgenome	N/A	4	0.000119124
SRR3812124	chr3:196353001-196354001	HIVgenome	N/A	4	0.000119124
SRR3812124	chr1:245101001-245102001	HIVgenome	N/A	4	0.000119124
SRR3812124	IRF9-Cterm|chr14:24635774-24636774	HIVgenome	N/A	4	0.000119124
SRR3812124	chr1:165755001-165756001	HIVgenome	N/A	4	0.000119124
SRR3812124	chr2:82209001-82210001	HIVgenome	N/A	4	0.000119124
SRR3812124	chr12:27030001-27031001	HIVgenome	N/A	4	0.000119124
SRR3812124	chr2:231416001-231417001	HIVgenome	N/A	4	0.000119124
SRR3812124	chr1:227513001-227514001	HIVgenome	N/A	4	0.000119124
SRR3812124	chr3:145319001-145320001	HIVgenome	N/A	4	0.000119124
SRR3812124	chr14:87965001-87966001	HIVgenome	N/A	4	0.000119124
SRR3812124	chr12:31518001-31519001	HIVgenome	N/A	4	0.000119124
SRR3812124	chr1:179260001-179261001	HIVgenome	N/A	4	0.000119124
SRR3812124	chr3:48655001-48656001	HIVgenome	N/A	4	0.000119124
SRR3812124	chr17:71994001-71995001	HIVgenome	N/A	4	0.000119124
SRR3812124	chr11:117878001-117879001	HIVgenome	N/A	4	0.000119124
SRR3812124	NBEAL2-Promoter|chr3:47020173-47021173	HIVgenome	N/A	4	0.000119124
SRR3812124	chr4:38644001-38645001	HIVgenome	N/A	4	0.000119124
SRR3812124	chr12:97558001-97559001	HIVgenome	N/A	4	0.000119124
SRR3812124	chr7:7927001-7928001	HIVgenome	N/A	4	0.000119124
SRR3812124	chr13:81549001-81550001	HIVgenome	N/A	4	0.000119124
SRR3812124	chrX:101790001-101791001	HIVgenome	N/A	4	0.000119124
SRR3812124	chr2:95860001-95861001	HIVgenome	N/A	4	0.000119124
SRR3812124	chr2:38981001-38982001	HIVgenome	N/A	4	0.000119124
SRR3812124	chr6:103887001-103888001	HIVgenome	N/A	4	0.000119124
SRR3812124	chr3:39629001-39630001	HIVgenome	N/A	4	0.000119124
SRR3812124	chr6:167766001-167767001	HIVgenome	N/A	4	0.000119124
SRR3812124	chr1:75496001-75497001	HIVgenome	N/A	4	0.000119124
SRR3812124	chr11:6403001-6404001	HIVgenome	N/A	4	0.000119124
SRR3812124	chr1:142646001-142647001	HIVgenome	N/A	4	0.000119124
SRR3812124	chr19:8108001-8109001	HIVgenome	N/A	4	0.000119124
SRR3812124	chr18:14362001-14363001	HIVgenome	N/A	4	0.000119124
SRR3812124	GTF3C3-Promoter|chr2:197664492-197665492	HIVgenome	N/A	4	0.000119124
SRR3812124	chr2:38879001-38880001	HIVgenome	N/A	4	0.000119124
SRR3812124	chr13:21943001-21944001	HIVgenome	N/A	4	0.000119124
SRR3812124	chr20:34119001-34120001	HIVgenome	N/A	4	0.000119124
SRR3812124	chr17:74784001-74785001	HIVgenome	N/A	4	0.000119124
SRR3812124	chr6:122412001-122413001	HIVgenome	N/A	4	0.000119124
SRR3812124	POP4-Promoter|chr19:30096170-30097170	HIVgenome	N/A	4	0.000119124
SRR3812124	chr14:58853001-58854001	HIVgenome	N/A	4	0.000119124
SRR3812124	chr9:36328001-36329001	HIVgenome	N/A	4	0.000119124
SRR3812124	chr3:185692001-185693001	HIVgenome	N/A	4	0.000119124
SRR3812124	chr12:120388001-120389001	HIVgenome	N/A	4	0.000119124
SRR3812124	TTC12-Promoter|chr11:113184251-113185251	HIVgenome	N/A	4	0.000119124
SRR3812124	chr18:45337001-45338001	HIVgenome	N/A	4	0.000119124
SRR3812124	chr8:6548001-6549001	HIVgenome	N/A	4	0.000119124
SRR3812124	chr5:31127001-31128001	HIVgenome	N/A	4	0.000119124
SRR3812124	chr2:139901001-139902001	HIVgenome	N/A	4	0.000119124
SRR3812124	chr11:67421001-67422001	HIVgenome	N/A	4	0.000119124
SRR3812124	chr7:6605001-6606001	HIVgenome	N/A	4	0.000119124
SRR3812124	chr1:224403001-224404001	HIVgenome	N/A	4	0.000119124
SRR3812124	chr6:10479001-10480001	HIVgenome	N/A	4	0.000119124
SRR3812124	chr13:30547001-30548001	HIVgenome	N/A	4	0.000119124
SRR3812124	chr3:196423001-196424001	HIVgenome	N/A	4	0.000119124
SRR3812124	chr15:20464001-20465001	HIVgenome	N/A	4	0.000119124
SRR3812124	chr17:71267001-71268001	HIVgenome	N/A	4	0.000119124
SRR3812124	chr9:131310001-131311001	HIVgenome	N/A	4	0.000119124
SRR3812124	chr20:46024001-46025001	HIVgenome	N/A	4	0.000119124
SRR3812124	chr9:34741001-34742001	HIVgenome	N/A	4	0.000119124
SRR3812124	chr20:52227001-52228001	HIVgenome	N/A	4	0.000119124
SRR3812124	chr13:73665001-73666001	HIVgenome	N/A	4	0.000119124
SRR3812124	chr4:71714001-71715001	HIVgenome	N/A	4	0.000119124
SRR3812124	chr12:93479001-93480001	HIVgenome	N/A	4	0.000119124
SRR3812124	CD320-Promoter|chr19:8373240-8374240	HIVgenome	N/A	4	0.000119124
SRR3812124	chr19:18922001-18923001	HIVgenome	N/A	4	0.000119124
SRR3812124	TNS2-Promoter|chr12:53439810-53440810	HIVgenome	N/A	4	0.000119124
SRR3812124	chr13:54722001-54723001	HIVgenome	N/A	4	0.000119124
SRR3812124	chr10:6624001-6625001	HIVgenome	N/A	4	0.000119124
SRR3812124	chr9:114093001-114094001	HIVgenome	N/A	4	0.000119124
SRR3812124	chr6:35491001-35492001	HIVgenome	N/A	4	0.000119124
SRR3812124	chr4:166090001-166091001	HIVgenome	N/A	4	0.000119124
SRR3812124	chr1:205258001-205259001	HIVgenome	N/A	4	0.000119124
SRR3812124	chr15:59850001-59851001	HIVgenome	N/A	4	0.000119124
SRR3812124	chr6:9916001-9917001	HIVgenome	N/A	4	0.000119124
SRR3812124	chr12:116800001-116801001	HIVgenome	N/A	4	0.000119124
SRR3812124	chrX:12977001-12978001	HIVgenome	N/A	4	0.000119124
SRR3812124	chr18:9984001-9985001	HIVgenome	N/A	4	0.000119124
SRR3812124	chr18:2532001-2533001	HIVgenome	N/A	4	0.000119124
SRR3812124	chr9:21614001-21615001	HIVgenome	N/A	4	0.000119124
SRR3812124	SMYD3-Promoter|chr1:246670644-246671644	HIVgenome	N/A	4	0.000119124
SRR3812124	F2-Cterm|chr11:46761058-46762058	HIVgenome	N/A	4	0.000119124
SRR3812124	LARS-Promoter|chr5:145562350-145563350	HIVgenome	N/A	4	0.000119124
SRR3812124	chr17:37309001-37310001	HIVgenome	N/A	4	0.000119124
SRR3812124	chr11:68048001-68049001	HIVgenome	N/A	4	0.000119124
SRR3812124	IL4-Promoter|chr5:132008678-132009678	HIVgenome	N/A	4	0.000119124
SRR3812124	chr10:36990001-36991001	HIVgenome	N/A	4	0.000119124
SRR3812124	DNAAF2-Promoter|chr14:50101948-50102948	HIVgenome	N/A	4	0.000119124
SRR3812124	ZC3HC1-Promoter|chr7:129691291-129692291	HIVgenome	N/A	4	0.000119124
SRR3812124	chr17:13510001-13511001	HIVgenome	N/A	4	0.000119124
SRR3812124	chr17:60314001-60315001	HIVgenome	N/A	4	0.000119124
SRR3812124	chr4:39143001-39144001	HIVgenome	N/A	4	0.000119124
SRR3812124	chr21:34463001-34464001	HIVgenome	N/A	4	0.000119124
SRR3812124	chr1:155994001-155995001	HIVgenome	N/A	4	0.000119124
SRR3812124	chr1:26270001-26271001	HIVgenome	N/A	4	0.000119124
SRR3812124	chr6:64102001-64103001	HIVgenome	N/A	4	0.000119124
SRR3812124	chr13:80831001-80832001	HIVgenome	N/A	4	0.000119124
SRR3812124	chr19:9144001-9145001	HIVgenome	N/A	4	0.000119124
SRR3812124	chr5:27232001-27233001	HIVgenome	N/A	4	0.000119124
SRR3812124	chr10:85926001-85927001	HIVgenome	N/A	4	0.000119124
SRR3812124	chr3:171181001-171182001	HIVgenome	N/A	4	0.000119124
SRR3812124	chr19:5183001-5184001	HIVgenome	N/A	4	0.000119124
SRR3812124	chr7:79745001-79746001	HIVgenome	N/A	4	0.000119124
SRR3812124	chr22:24059001-24060001	HIVgenome	N/A	4	0.000119124
SRR3812124	chr11:61064001-61065001	HIVgenome	N/A	4	0.000119124
SRR3812124	chr15:93342001-93343001	HIVgenome	N/A	4	0.000119124
SRR3812124	chr7:67626001-67627001	HIVgenome	N/A	4	0.000119124
SRR3812124	chr18:29538001-29539001	HIVgenome	N/A	4	0.000119124
SRR3812124	chr11:17360001-17361001	HIVgenome	N/A	4	0.000119124
SRR3812124	chr16:58375001-58376001	HIVgenome	N/A	4	0.000119124
SRR3812124	chr13:62700001-62701001	HIVgenome	N/A	4	0.000119124
SRR3812124	chr13:52757001-52758001	HIVgenome	N/A	4	0.000119124
SRR3812124	PLK1-Promoter|chr16:23689093-23690093	HIVgenome	N/A	4	0.000119124
SRR3812124	chr2:42358001-42359001	HIVgenome	N/A	4	0.000119124
SRR3812124	chr19:10520001-10521001	HIVgenome	N/A	4	0.000119124
SRR3812124	chr15:59892001-59893001	HIVgenome	N/A	4	0.000119124
SRR3812124	ATXN3-Promoter|chr14:92572965-92573965	HIVgenome	N/A	4	0.000119124
SRR3812124	chr20:52305001-52306001	HIVgenome	N/A	4	0.000119124
SRR3812124	chr1:67965001-67966001	HIVgenome	N/A	4	0.000119124
SRR3812124	chr1:222939001-222940001	HIVgenome	N/A	4	0.000119124
SRR3812124	chr9:65618001-65619001	HIVgenome	N/A	4	0.000119124
SRR3812124	AKIP1-Promoter|chr11:8931701-8932701	HIVgenome	N/A	4	0.000119124
SRR3812124	chr7:26915001-26916001	HIVgenome	N/A	4	0.000119124
SRR3812124	chr5:180260001-180261001	HIVgenome	N/A	4	0.000119124
SRR3812124	chr2:225583001-225584001	HIVgenome	N/A	4	0.000119124
SRR3812124	chr3:152634001-152635001	HIVgenome	N/A	4	0.000119124
SRR3812124	chr2:192532001-192533001	HIVgenome	N/A	4	0.000119124
SRR3812124	chr3:32850001-32851001	HIVgenome	N/A	4	0.000119124
SRR3812124	chr3:195272001-195273001	HIVgenome	N/A	4	0.000119124
SRR3812124	chr17:16316001-16317001	HIVgenome	N/A	4	0.000119124
SRR3812124	chr18:15104001-15105001	HIVgenome	N/A	4	0.000119124
SRR3812124	chr17:8674001-8675001	HIVgenome	N/A	4	0.000119124
SRR3812124	chr12:54030001-54031001	HIVgenome	N/A	4	0.000119124
SRR3812124	chr12:132579001-132580001	HIVgenome	N/A	4	0.000119124
SRR3812124	chr3:74799001-74800001	HIVgenome	N/A	4	0.000119124
SRR3812124	chr17:33538001-33539001	HIVgenome	N/A	4	0.000119124
SRR3812124	chr17:75268001-75269001	HIVgenome	N/A	4	0.000119124
SRR3812124	chr7:92181001-92182001	HIVgenome	N/A	4	0.000119124
SRR3812124	chr3:135919001-135920001	HIVgenome	N/A	4	0.000119124
SRR3812124	chr6:20351001-20352001	HIVgenome	N/A	4	0.000119124
SRR3812124	chr8:94921001-94922001	HIVgenome	N/A	4	0.000119124
SRR3812124	chr5:170801001-170802001	HIVgenome	N/A	4	0.000119124
SRR3812124	chr3:170067001-170068001	HIVgenome	N/A	4	0.000119124
SRR3812124	chrX:46224001-46225001	HIVgenome	N/A	4	0.000119124
SRR3812124	chr2:106841001-106842001	HIVgenome	N/A	4	0.000119124
SRR3812124	chr12:49618001-49619001	HIVgenome	N/A	4	0.000119124
SRR3812124	chr10:95735001-95736001	HIVgenome	N/A	4	0.000119124
SRR3812124	chr19:2749001-2750001	HIVgenome	N/A	4	0.000119124
SRR3812124	chr1:55310001-55311001	HIVgenome	N/A	4	0.000119124
SRR3812124	chr7:152315001-152316001	HIVgenome	N/A	4	0.000119124
SRR3812124	LDHA-Promoter|chr11:18414936-18415936	HIVgenome	N/A	4	0.000119124
SRR3812124	chr22:17717001-17718001	HIVgenome	N/A	4	0.000119124
SRR3812124	chr6:135565001-135566001	HIVgenome	N/A	4	0.000119124
SRR3812124	chr1:36262001-36263001	HIVgenome	N/A	4	0.000119124
SRR3812124	chr15:89501001-89502001	HIVgenome	N/A	4	0.000119124
SRR3812124	chr21:21967001-21968001	HIVgenome	N/A	4	0.000119124
SRR3812124	chr16:73854001-73855001	HIVgenome	N/A	4	0.000119124
SRR3812124	chr8:33335001-33336001	HIVgenome	N/A	4	0.000119124
SRR3812124	chr2:91787001-91788001	HIVgenome	N/A	4	0.000119124
SRR3812124	chr7:21331001-21332001	HIVgenome	N/A	4	0.000119124
SRR3812124	chr3:187746001-187747001	HIVgenome	N/A	4	0.000119124
SRR3812124	chr16:75245001-75246001	HIVgenome	N/A	4	0.000119124
SRR3812124	chr15:80085001-80086001	HIVgenome	N/A	4	0.000119124
SRR3812124	chr12:123143001-123144001	HIVgenome	N/A	4	0.000119124
SRR3812124	chr1:104981001-104982001	HIVgenome	N/A	4	0.000119124
SRR3812124	chr19:6625001-6626001	HIVgenome	N/A	4	0.000119124
SRR3812124	chr13:21491001-21492001	HIVgenome	N/A	4	0.000119124
SRR3812124	chr1:38473001-38474001	HIVgenome	N/A	4	0.000119124
SRR3812124	PRMT3-Promoter|chr11:20408076-20409076	HIVgenome	N/A	4	0.000119124
SRR3812124	chr1:32709001-32710001	HIVgenome	N/A	4	0.000119124
SRR3812124	chr12:110216001-110217001	HIVgenome	N/A	4	0.000119124
SRR3812124	chr16:22197001-22198001	HIVgenome	N/A	4	0.000119124
SRR3812124	chr19:13285001-13286001	HIVgenome	N/A	4	0.000119124
SRR3812124	chr5:95966001-95967001	HIVgenome	N/A	4	0.000119124
SRR3812124	chr6:9601001-9602001	HIVgenome	N/A	4	0.000119124
SRR3812124	chr11:18403001-18404001	HIVgenome	N/A	4	0.000119124
SRR3812124	chr20:44073001-44074001	HIVgenome	N/A	4	0.000119124
SRR3812124	chr3:151964001-151965001	HIVgenome	N/A	4	0.000119124
SRR3812124	chr2:175167001-175168001	HIVgenome	N/A	4	0.000119124
SRR3812124	chr11:71473001-71474001	HIVgenome	N/A	4	0.000119124
SRR3812124	chr18:44843001-44844001	HIVgenome	N/A	4	0.000119124
SRR3812124	chr16:75804001-75805001	HIVgenome	N/A	4	0.000119124
SRR3812124	chr3:49469001-49470001	HIVgenome	N/A	4	0.000119124
SRR3812124	chr1:155590001-155591001	HIVgenome	N/A	4	0.000119124
SRR3812124	chr11:68806001-68807001	HIVgenome	N/A	4	0.000119124
SRR3812124	chr3:184028001-184029001	HIVgenome	N/A	4	0.000119124
SRR3812124	MED21-Promoter|chr12:27174455-27175455	HIVgenome	N/A	4	0.000119124
SRR3812124	chr3:144539001-144540001	HIVgenome	N/A	4	0.000119124
SRR3812124	chr3:33513001-33514001	HIVgenome	N/A	4	0.000119124
SRR3812124	chr1:212424001-212425001	HIVgenome	N/A	4	0.000119124
SRR3812124	chr3:152789001-152790001	HIVgenome	N/A	4	0.000119124
SRR3812124	chr6:4968001-4969001	HIVgenome	N/A	4	0.000119124
SRR3812124	MANBAL-Promoter|chr20:35917051-35918051	HIVgenome	N/A	4	0.000119124
SRR3812124	chr1:181062001-181063001	HIVgenome	N/A	4	0.000119124
SRR3812124	chr13:21846001-21847001	HIVgenome	N/A	4	0.000119124
SRR3812124	chr2:128230001-128231001	HIVgenome	N/A	4	0.000119124
SRR3812124	chr19:23447001-23448001	HIVgenome	N/A	4	0.000119124
SRR3812124	chr12:4087001-4088001	HIVgenome	N/A	4	0.000119124
SRR3812124	chr2:55935001-55936001	HIVgenome	N/A	4	0.000119124
SRR3812124	chr2:9805001-9806001	HIVgenome	N/A	4	0.000119124
SRR3812124	chr14:49309001-49310001	HIVgenome	N/A	4	0.000119124
SRR3812124	chr3:163252001-163253001	HIVgenome	N/A	4	0.000119124
SRR3812124	chr5:113523001-113524001	HIVgenome	N/A	4	0.000119124
SRR3812124	chr14:66896001-66897001	HIVgenome	N/A	4	0.000119124
SRR3812124	chr3:4914001-4915001	HIVgenome	N/A	4	0.000119124
SRR3812124	chr2:199366001-199367001	HIVgenome	N/A	4	0.000119124
SRR3812124	chr12:121142001-121143001	HIVgenome	N/A	4	0.000119124
SRR3812124	chr7:19718001-19719001	HIVgenome	N/A	4	0.000119124
SRR3812124	chrX:117455001-117456001	HIVgenome	N/A	4	0.000119124
SRR3812124	chr11:33717001-33718001	HIVgenome	N/A	4	0.000119124
SRR3812124	chr9:31915001-31916001	HIVgenome	N/A	4	0.000119124
SRR3812124	chr2:181244001-181245001	HIVgenome	N/A	4	0.000119124
SRR3812124	chr17:69405001-69406001	HIVgenome	N/A	4	0.000119124
SRR3812124	chrY:9982001-9983001	HIVgenome	N/A	4	0.000119124
SRR3812124	chr12:32152001-32153001	HIVgenome	N/A	4	0.000119124
SRR3812124	chr3:186483001-186484001	HIVgenome	N/A	4	0.000119124
SRR3812124	YWHAG-Promoter|chr7:75988342-75989342	HIVgenome	N/A	4	0.000119124
SRR3812124	chr8:8605001-8606001	HIVgenome	N/A	4	0.000119124
SRR3812124	chr9:104602001-104603001	HIVgenome	N/A	4	0.000119124
SRR3812124	chr4:25539001-25540001	HIVgenome	N/A	4	0.000119124
SRR3812124	chr6:95623001-95624001	HIVgenome	N/A	4	0.000119124
SRR3812124	chr20:32283001-32284001	HIVgenome	N/A	4	0.000119124
SRR3812124	chr1:197992001-197993001	HIVgenome	N/A	4	0.000119124
SRR3812124	chr14:75396001-75397001	HIVgenome	N/A	4	0.000119124
SRR3812124	chr3:128653001-128654001	HIVgenome	N/A	4	0.000119124
SRR3812124	chr15:70293001-70294001	HIVgenome	N/A	4	0.000119124
SRR3812124	chr7:145076001-145077001	HIVgenome	N/A	4	0.000119124
SRR3812124	chr2:44308001-44309001	HIVgenome	N/A	4	0.000119124
SRR3812124	chr13:111393001-111394001	HIVgenome	N/A	4	0.000119124
SRR3812124	chr2:232466001-232467001	HIVgenome	N/A	4	0.000119124
SRR3812124	chr13:62066001-62067001	HIVgenome	N/A	4	0.000119124
SRR3812124	chr1:199162001-199163001	HIVgenome	N/A	4	0.000119124
SRR3812124	chr12:32042001-32043001	HIVgenome	N/A	4	0.000119124
SRR3812124	chr4:170201001-170202001	HIVgenome	N/A	4	0.000119124
SRR3812124	chr1:90087001-90088001	HIVgenome	N/A	4	0.000119124
SRR3812124	chr9:132152001-132153001	HIVgenome	N/A	4	0.000119124
SRR3812124	chr1:17041001-17042001	HIVgenome	N/A	4	0.000119124
SRR3812124	chr11:66349001-66350001	HIVgenome	N/A	4	0.000119124
SRR3812124	LAPTM4B-Promoter|chr8:98786809-98787809	HIVgenome	N/A	4	0.000119124
SRR3812124	chr4:171822001-171823001	HIVgenome	N/A	4	0.000119124
SRR3812124	chr4:87840001-87841001	HIVgenome	N/A	4	0.000119124
SRR3812124	chr6:20346001-20347001	HIVgenome	N/A	4	0.000119124
SRR3812124	chr20:52241001-52242001	HIVgenome	N/A	4	0.000119124
SRR3812124	chr9:34909001-34910001	HIVgenome	N/A	4	0.000119124
SRR3812124	chr20:39598001-39599001	HIVgenome	N/A	4	0.000119124
SRR3812124	NUP85-Promoter|chr17:73200531-73201531	HIVgenome	N/A	4	0.000119124
SRR3812124	chr1:55237001-55238001	HIVgenome	N/A	4	0.000119124
SRR3812124	chr5:76143001-76144001	HIVgenome	N/A	4	0.000119124
SRR3812124	chr11:13203001-13204001	HIVgenome	N/A	4	0.000119124
SRR3812124	chr12:117572001-117573001	HIVgenome	N/A	4	0.000119124
SRR3812124	chr2:9813001-9814001	HIVgenome	N/A	4	0.000119124
SRR3812124	chr15:20468001-20469001	HIVgenome	N/A	4	0.000119124
SRR3812124	chr5:39814001-39815001	HIVgenome	N/A	4	0.000119124
SRR3812124	chr12:6846001-6847001	HIVgenome	N/A	4	0.000119124
SRR3812124	chr5:132302001-132303001	HIVgenome	N/A	4	0.000119124
SRR3812124	CHST12-Cterm|chr7:2474242-2475242	HIVgenome	N/A	4	0.000119124
SRR3812124	chr15:66113001-66114001	HIVgenome	N/A	4	0.000119124
SRR3812124	chr13:52834001-52835001	HIVgenome	N/A	4	0.000119124
SRR3812124	chr16:56577001-56578001	HIVgenome	N/A	4	0.000119124
SRR3812124	chr17:62704001-62705001	HIVgenome	N/A	4	0.000119124
SRR3812124	ERO1A-Promoter|chr14:53162649-53163649	HIVgenome	N/A	4	0.000119124
SRR3812124	chr3:78422001-78423001	HIVgenome	N/A	4	0.000119124
SRR3812124	chr3:152940001-152941001	HIVgenome	N/A	4	0.000119124
SRR3812124	NUCB1-Promoter|chr19:49402307-49403307	HIVgenome	N/A	4	0.000119124
SRR3812124	chr1:245310001-245311001	HIVgenome	N/A	4	0.000119124
SRR3812124	RPS9-Promoter|chr19:54703726-54704726	HIVgenome	N/A	4	0.000119124
SRR3812124	chr12:92873001-92874001	HIVgenome	N/A	4	0.000119124
SRR3812124	chr12:126383001-126384001	HIVgenome	N/A	4	0.000119124
SRR3812124	chr3:195841001-195842001	HIVgenome	N/A	4	0.000119124
SRR3812124	chr18:75168001-75169001	HIVgenome	N/A	4	0.000119124
SRR3812124	chr13:45927001-45928001	HIVgenome	N/A	4	0.000119124
SRR3812124	chr1:232238001-232239001	HIVgenome	N/A	4	0.000119124
SRR3812124	chr8:9235001-9236001	HIVgenome	N/A	4	0.000119124
SRR3812124	chr4:133136001-133137001	HIVgenome	N/A	4	0.000119124
SRR3812124	chr14:34948001-34949001	HIVgenome	N/A	4	0.000119124
SRR3812124	chr12:55429001-55430001	HIVgenome	N/A	4	0.000119124
SRR3812124	chr19:10326001-10327001	HIVgenome	N/A	4	0.000119124
SRR3812124	chr13:80826001-80827001	HIVgenome	N/A	4	0.000119124
SRR3812124	chr8:103580001-103581001	HIVgenome	N/A	4	0.000119124
SRR3812124	chr9:130795001-130796001	HIVgenome	N/A	4	0.000119124
SRR3812124	chr19:42998001-42999001	HIVgenome	N/A	4	0.000119124
SRR3812124	chr3:155579001-155580001	HIVgenome	N/A	4	0.000119124
SRR3812124	chr9:99205001-99206001	HIVgenome	N/A	4	0.000119124
SRR3812124	chr8:26337001-26338001	HIVgenome	N/A	4	0.000119124
SRR3812124	chr4:109491001-109492001	HIVgenome	N/A	4	0.000119124
SRR3812124	chr13:98366001-98367001	HIVgenome	N/A	4	0.000119124
SRR3812124	chr5:133970001-133971001	HIVgenome	N/A	4	0.000119124
SRR3812124	NAPA-Promoter|chr19:48018515-48019515	HIVgenome	N/A	4	0.000119124
SRR3812124	chr13:48728001-48729001	HIVgenome	N/A	4	0.000119124
SRR3812124	PAFAH2-Cterm|chr1:26285258-26286258	HIVgenome	N/A	4	0.000119124
SRR3812124	chr8:55070001-55071001	HIVgenome	N/A	4	0.000119124
SRR3812124	chr9:114250001-114251001	HIVgenome	N/A	4	0.000119124
SRR3812124	chr6:74251001-74252001	HIVgenome	N/A	4	0.000119124
SRR3812124	chr2:117901001-117902001	HIVgenome	N/A	4	0.000119124
SRR3812124	chr3:165367001-165368001	HIVgenome	N/A	4	0.000119124
SRR3812124	chr2:34849001-34850001	HIVgenome	N/A	4	0.000119124
SRR3812124	chr11:10752001-10753001	HIVgenome	N/A	4	0.000119124
SRR3812124	TMEM39B-Cterm|chr1:32568467-32569467	HIVgenome	N/A	4	0.000119124
SRR3812124	chr11:17287001-17288001	HIVgenome	N/A	4	0.000119124
SRR3812124	chr16:21376001-21377001	HIVgenome	N/A	4	0.000119124
SRR3812124	chr11:10319001-10320001	HIVgenome	N/A	4	0.000119124
SRR3812124	chr12:64939001-64940001	HIVgenome	N/A	4	0.000119124
SRR3812124	chr16:16035001-16036001	HIVgenome	N/A	4	0.000119124
SRR3812124	chr1:151815001-151816001	HIVgenome	N/A	4	0.000119124
SRR3812124	chr7:64824001-64825001	HIVgenome	N/A	4	0.000119124
SRR3812124	chr6:32684001-32685001	HIVgenome	N/A	4	0.000119124
SRR3812124	chr17:78998001-78999001	HIVgenome	N/A	4	0.000119124
SRR3812124	chr10:30996001-30997001	HIVgenome	N/A	4	0.000119124
SRR3812124	SLC35F6-Promoter|chr2:26986142-26987142	HIVgenome	N/A	4	0.000119124
SRR3812124	MYO1C-Cterm|chr17:1366480-1367480	HIVgenome	N/A	4	0.000119124
SRR3812124	chr16:30175001-30176001	HIVgenome	N/A	4	0.000119124
SRR3812124	chr12:9818001-9819001	HIVgenome	N/A	4	0.000119124
SRR3812124	RPP14-Promoter|chr3:58290972-58291972	HIVgenome	N/A	4	0.000119124
SRR3812124	chr1:155607001-155608001	HIVgenome	N/A	4	0.000119124
SRR3812124	chr17:3602001-3603001	HIVgenome	N/A	4	0.000119124
SRR3812124	chr6:166613001-166614001	HIVgenome	N/A	4	0.000119124
SRR3812124	chr3:182506001-182507001	HIVgenome	N/A	4	0.000119124
SRR3812124	chr5:179656001-179657001	HIVgenome	N/A	4	0.000119124
SRR3812124	chr19:1931001-1932001	HIVgenome	N/A	4	0.000119124
SRR3812124	COX6B1-Promoter|chr19:36138125-36139125	HIVgenome	N/A	4	0.000119124
SRR3812124	chr17:5172001-5173001	HIVgenome	N/A	4	0.000119124
SRR3812124	chr12:96548001-96549001	HIVgenome	N/A	4	0.000119124
SRR3812124	chr2:201831001-201832001	HIVgenome	N/A	4	0.000119124
SRR3812124	chr2:112887001-112888001	HIVgenome	N/A	4	0.000119124
SRR3812124	chr6:30467001-30468001	HIVgenome	N/A	4	0.000119124
SRR3812124	chr16:5374001-5375001	HIVgenome	N/A	4	0.000119124
SRR3812124	chr10:116558001-116559001	HIVgenome	N/A	4	0.000119124
SRR3812124	chr4:182414001-182415001	HIVgenome	N/A	4	0.000119124
SRR3812124	chrX:35423001-35424001	HIVgenome	N/A	4	0.000119124
SRR3812124	chr18:36673001-36674001	HIVgenome	N/A	4	0.000119124
SRR3812124	chr10:12340001-12341001	HIVgenome	N/A	4	0.000119124
SRR3812124	chr14:35904001-35905001	HIVgenome	N/A	4	0.000119124
SRR3812124	chr20:35606001-35607001	HIVgenome	N/A	4	0.000119124
SRR3812124	chr2:99350001-99351001	HIVgenome	N/A	4	0.000119124
SRR3812124	chr12:32055001-32056001	HIVgenome	N/A	4	0.000119124
SRR3812124	chr19:37216001-37217001	HIVgenome	N/A	4	0.000119124
SRR3812124	chr21:45578001-45579001	HIVgenome	N/A	4	0.000119124
SRR3812124	chr4:120115001-120116001	HIVgenome	N/A	4	0.000119124
SRR3812124	chr1:188390001-188391001	HIVgenome	N/A	4	0.000119124
SRR3812124	chr1:37931001-37932001	HIVgenome	N/A	4	0.000119124
SRR3812124	chr17:37157001-37158001	HIVgenome	N/A	4	0.000119124
SRR3812124	FUT7-Cterm|chr9:139923626-139924626	HIVgenome	N/A	4	0.000119124
SRR3812124	chr6:5826001-5827001	HIVgenome	N/A	4	0.000119124
SRR3812124	chr7:82941001-82942001	HIVgenome	N/A	4	0.000119124
SRR3812124	chr14:28265001-28266001	HIVgenome	N/A	4	0.000119124
SRR3812124	chr4:187485001-187486001	HIVgenome	N/A	4	0.000119124
SRR3812124	chr5:87650001-87651001	HIVgenome	N/A	4	0.000119124
SRR3812124	chr4:82416001-82417001	HIVgenome	N/A	4	0.000119124
SRR3812124	chr11:65672001-65673001	HIVgenome	N/A	4	0.000119124
SRR3812124	chr15:75928001-75929001	HIVgenome	N/A	4	0.000119124
SRR3812124	ZNF138-Promoter|chr7:64253766-64254766	HIVgenome	N/A	4	0.000119124
SRR3812124	ZNF337-Cterm|chr20:25652831-25653831	HIVgenome	N/A	4	0.000119124
SRR3812124	chr16:58266001-58267001	HIVgenome	N/A	4	0.000119124
SRR3812124	chr6:36614001-36615001	HIVgenome	N/A	4	0.000119124
SRR3812124	chr6:155928001-155929001	HIVgenome	N/A	4	0.000119124
SRR3812124	chr1:723001-724001	HIVgenome	N/A	4	0.000119124
SRR3812124	chr7:6666001-6667001	HIVgenome	N/A	4	0.000119124
SRR3812124	chr5:14089001-14090001	HIVgenome	N/A	4	0.000119124
SRR3812124	chr4:39983001-39984001	HIVgenome	N/A	4	0.000119124
SRR3812124	chr1:20202001-20203001	HIVgenome	N/A	4	0.000119124
SRR3812124	chr16:29966001-29967001	HIVgenome	N/A	4	0.000119124
SRR3812124	chr5:42927001-42928001	HIVgenome	N/A	4	0.000119124
SRR3812124	chr18:65098001-65099001	HIVgenome	N/A	4	0.000119124
SRR3812124	chr8:81272001-81273001	HIVgenome	N/A	4	0.000119124
SRR3812124	chr3:107813001-107814001	HIVgenome	N/A	4	0.000119124
SRR3812124	chr12:56274001-56275001	HIVgenome	N/A	4	0.000119124
SRR3812124	chr7:99871001-99872001	HIVgenome	N/A	4	0.000119124
SRR3812124	chr7:50498001-50499001	HIVgenome	N/A	4	0.000119124
SRR3812124	chr1:244927001-244928001	HIVgenome	N/A	4	0.000119124
SRR3812124	chr11:3457001-3458001	HIVgenome	N/A	4	0.000119124
SRR3812124	chr9:99745001-99746001	HIVgenome	N/A	4	0.000119124
SRR3812124	chr2:145447001-145448001	HIVgenome	N/A	4	0.000119124
SRR3812124	chr2:36231001-36232001	HIVgenome	N/A	4	0.000119124
SRR3812124	chr15:63776001-63777001	HIVgenome	N/A	4	0.000119124
SRR3812124	chr2:42349001-42350001	HIVgenome	N/A	4	0.000119124
SRR3812124	chr17:62695001-62696001	HIVgenome	N/A	4	0.000119124
SRR3812124	chr10:11931001-11932001	HIVgenome	N/A	4	0.000119124
SRR3812124	chr14:104319001-104320001	HIVgenome	N/A	4	0.000119124
SRR3812124	chr6:43133001-43134001	HIVgenome	N/A	4	0.000119124
SRR3812124	chr1:74156001-74157001	HIVgenome	N/A	4	0.000119124
SRR3812124	chr18:55570001-55571001	HIVgenome	N/A	4	0.000119124
SRR3812124	BTG2-Cterm|chr1:203278730-203279730	HIVgenome	N/A	4	0.000119124
SRR3812124	chr1:8895001-8896001	HIVgenome	N/A	4	0.000119124
SRR3812124	chr9:100664001-100665001	HIVgenome	N/A	4	0.000119124
SRR3812124	chr17:48852001-48853001	HIVgenome	N/A	4	0.000119124
SRR3812124	chr6:164618001-164619001	HIVgenome	N/A	4	0.000119124
SRR3812124	chr2:45851001-45852001	HIVgenome	N/A	4	0.000119124
SRR3812124	chr19:46905001-46906001	HIVgenome	N/A	4	0.000119124
SRR3812124	chr17:36984001-36985001	HIVgenome	N/A	4	0.000119124
SRR3812124	chr20:47955001-47956001	HIVgenome	N/A	4	0.000119124
SRR3812124	chr11:89981001-89982001	HIVgenome	N/A	4	0.000119124
SRR3812124	SUPT20H-Promoter|chr13:37633850-37634850	HIVgenome	N/A	4	0.000119124
SRR3812124	chr8:41032001-41033001	HIVgenome	N/A	4	0.000119124
SRR3812124	chr17:67356001-67357001	HIVgenome	N/A	4	0.000119124
SRR3812124	chr10:71758001-71759001	HIVgenome	N/A	4	0.000119124
SRR3812124	chr17:45873001-45874001	HIVgenome	N/A	4	0.000119124
SRR3812124	chr1:156657001-156658001	HIVgenome	N/A	4	0.000119124
SRR3812124	ZNF468-Promoter|chr19:53360902-53361902	HIVgenome	N/A	4	0.000119124
SRR3812124	MCAT-Promoter|chr22:43539403-43540403	HIVgenome	N/A	4	0.000119124
SRR3812124	chr12:98611001-98612001	HIVgenome	N/A	4	0.000119124
SRR3812124	chr12:54256001-54257001	HIVgenome	N/A	4	0.000119124
SRR3812124	chr17:30728001-30729001	HIVgenome	N/A	4	0.000119124
SRR3812124	chr3:32848001-32849001	HIVgenome	N/A	4	0.000119124
SRR3812124	chr1:25912001-25913001	HIVgenome	N/A	4	0.000119124
SRR3812124	SMIM15-Cterm|chr5:60452536-60453536	HIVgenome	N/A	4	0.000119124
SRR3812124	chr12:65098001-65099001	HIVgenome	N/A	4	0.000119124
SRR3812124	chr8:15301001-15302001	HIVgenome	N/A	4	0.000119124
SRR3812124	chr7:56073001-56074001	HIVgenome	N/A	4	0.000119124
SRR3812124	chr6:30661001-30662001	HIVgenome	N/A	4	0.000119124
SRR3812124	chr5:1732001-1733001	HIVgenome	N/A	4	0.000119124
SRR3812124	chr3:150234001-150235001	HIVgenome	N/A	4	0.000119124
SRR3812124	chr1:93837001-93838001	HIVgenome	N/A	4	0.000119124
SRR3812124	GSTO1-Cterm|chr10:106027222-106028222	HIVgenome	N/A	4	0.000119124
SRR3812124	chr1:149864001-149865001	HIVgenome	N/A	4	0.000119124
SRR3812124	chr16:16021001-16022001	HIVgenome	N/A	4	0.000119124
SRR3812124	chr4:9718001-9719001	HIVgenome	N/A	4	0.000119124
SRR3812124	chr6:20359001-20360001	HIVgenome	N/A	4	0.000119124
SRR3812124	chr16:53377001-53378001	HIVgenome	N/A	4	0.000119124
SRR3812124	chr19:7411001-7412001	HIVgenome	N/A	4	0.000119124
SRR3812124	chr6:32861001-32862001	HIVgenome	N/A	4	0.000119124
SRR3812124	chr11:125460001-125461001	HIVgenome	N/A	4	0.000119124
SRR3812124	chr5:30971001-30972001	HIVgenome	N/A	4	0.000119124
SRR3812124	chr9:19182001-19183001	HIVgenome	N/A	4	0.000119124
SRR3812124	chr2:65394001-65395001	HIVgenome	N/A	4	0.000119124
SRR3812124	chr15:90201001-90202001	HIVgenome	N/A	4	0.000119124
SRR3812124	chr12:53390001-53391001	HIVgenome	N/A	4	0.000119124
SRR3812124	KCNN4-Cterm|chr19:44269685-44270685	HIVgenome	N/A	4	0.000119124
SRR3812124	chr18:29590001-29591001	HIVgenome	N/A	4	0.000119124
SRR3812124	PFAS-Promoter|chr17:8151596-8152596	HIVgenome	N/A	4	0.000119124
SRR3812124	chr12:116960001-116961001	HIVgenome	N/A	4	0.000119124
SRR3812124	chr9:90952001-90953001	HIVgenome	N/A	4	0.000119124
SRR3812124	chr17:80293001-80294001	HIVgenome	N/A	4	0.000119124
SRR3812124	chr14:50027001-50028001	HIVgenome	N/A	4	0.000119124
SRR3812124	chr3:42107001-42108001	HIVgenome	N/A	4	0.000119124
SRR3812124	chr9:111501001-111502001	HIVgenome	N/A	4	0.000119124
SRR3812124	chr2:122456001-122457001	HIVgenome	N/A	4	0.000119124
SRR3812124	chr15:22504001-22505001	HIVgenome	N/A	4	0.000119124
SRR3812124	chr4:2542001-2543001	HIVgenome	N/A	4	0.000119124
SRR3812124	chr16:56728001-56729001	HIVgenome	N/A	4	0.000119124
SRR3812124	chr10:109669001-109670001	HIVgenome	N/A	4	0.000119124
SRR3812124	chr14:58753001-58754001	HIVgenome	N/A	4	0.000119124
SRR3812124	chr10:32459001-32460001	HIVgenome	N/A	4	0.000119124
SRR3812124	chr3:128413001-128414001	HIVgenome	N/A	4	0.000119124
SRR3812124	chr2:128571001-128572001	HIVgenome	N/A	4	0.000119124
SRR3812124	chr7:14151001-14152001	HIVgenome	N/A	4	0.000119124
SRR3812124	chr17:12490001-12491001	HIVgenome	N/A	4	0.000119124
SRR3812124	chr12:32911001-32912001	HIVgenome	N/A	4	0.000119124
SRR3812124	chr17:62691001-62692001	HIVgenome	N/A	4	0.000119124
SRR3812124	chr14:69191001-69192001	HIVgenome	N/A	4	0.000119124
SRR3812124	chr19:19667001-19668001	HIVgenome	N/A	4	0.000119124
SRR3812124	IFIT3-Promoter|chr10:91086576-91087576	HIVgenome	N/A	4	0.000119124
SRR3812124	chr6:161405001-161406001	HIVgenome	N/A	4	0.000119124
SRR3812124	TMEM242-Promoter|chr6:157745291-157746291	HIVgenome	N/A	4	0.000119124
SRR3812124	chr17:43262001-43263001	HIVgenome	N/A	4	0.000119124
SRR3812124	chr4:84037001-84038001	HIVgenome	N/A	4	0.000119124
SRR3812124	chr11:61771001-61772001	HIVgenome	N/A	4	0.000119124
SRR3812124	chr14:77411001-77412001	HIVgenome	N/A	4	0.000119124
SRR3812124	chr19:8017001-8018001	HIVgenome	N/A	4	0.000119124
SRR3812124	chrX:13393001-13394001	HIVgenome	N/A	4	0.000119124
SRR3812124	chr1:205293001-205294001	HIVgenome	N/A	4	0.000119124
SRR3812124	chr1:100001001-100002001	HIVgenome	N/A	4	0.000119124
SRR3812124	chr5:90630001-90631001	HIVgenome	N/A	4	0.000119124
SRR3812124	chr1:18762001-18763001	HIVgenome	N/A	4	0.000119124
SRR3812124	chrY:13348001-13349001	HIVgenome	N/A	4	0.000119124
SRR3812124	chr2:9707001-9708001	HIVgenome	N/A	4	0.000119124
SRR3812124	chr6:151716001-151717001	HIVgenome	N/A	4	0.000119124
SRR3812124	chr6:15228001-15229001	HIVgenome	N/A	4	0.000119124
SRR3812124	chr15:28738001-28739001	HIVgenome	N/A	4	0.000119124
SRR3812124	TMEM134-Promoter|chr11:67236748-67237748	HIVgenome	N/A	4	0.000119124
SRR3812124	chr13:45904001-45905001	HIVgenome	N/A	4	0.000119124
SRR3812124	EMP3-Cterm|chr19:48833810-48834810	HIVgenome	N/A	4	0.000119124
SRR3812124	chr3:108418001-108419001	HIVgenome	N/A	4	0.000119124
SRR3812124	chr2:198344001-198345001	HIVgenome	N/A	4	0.000119124
SRR3812124	CCDC85B-Promoter|chr11:65656875-65657875	HIVgenome	N/A	4	0.000119124
SRR3812124	chr13:45345001-45346001	HIVgenome	N/A	4	0.000119124
SRR3812124	chr10:99165001-99166001	HIVgenome	N/A	4	0.000119124
SRR3812124	SERTAD1-Cterm|chr19:40927408-40928408	HIVgenome	N/A	4	0.000119124
SRR3812124	chr19:8824001-8825001	HIVgenome	N/A	4	0.000119124
SRR3812124	chr14:78119001-78120001	HIVgenome	N/A	4	0.000119124
SRR3812124	chr1:938001-939001	HIVgenome	N/A	4	0.000119124
SRR3812124	chr19:47783001-47784001	HIVgenome	N/A	4	0.000119124
SRR3812124	chr21:37138001-37139001	HIVgenome	N/A	4	0.000119124
SRR3812124	chr2:65418001-65419001	HIVgenome	N/A	4	0.000119124
SRR3812124	chr12:32824001-32825001	HIVgenome	N/A	4	0.000119124
SRR3812124	chr2:102872001-102873001	HIVgenome	N/A	4	0.000119124
SRR3812124	chr20:3224001-3225001	HIVgenome	N/A	4	0.000119124
SRR3812124	chr21:24930001-24931001	HIVgenome	N/A	4	0.000119124
SRR3812124	chr5:145581001-145582001	HIVgenome	N/A	4	0.000119124
SRR3812124	chr18:43730001-43731001	HIVgenome	N/A	4	0.000119124
SRR3812124	chr16:9174001-9175001	HIVgenome	N/A	4	0.000119124
SRR3812124	chr15:22506001-22507001	HIVgenome	N/A	4	0.000119124
SRR3812124	chr12:31930001-31931001	HIVgenome	N/A	4	0.000119124
SRR3812124	ARCN1-Promoter|chr11:118442102-118443102	HIVgenome	N/A	4	0.000119124
SRR3812124	chr3:37233001-37234001	HIVgenome	N/A	4	0.000119124
SRR3812124	chr4:40383001-40384001	HIVgenome	N/A	4	0.000119124
SRR3812124	chr17:8185001-8186001	HIVgenome	N/A	4	0.000119124
SRR3812124	chr2:102223001-102224001	HIVgenome	N/A	4	0.000119124
SRR3812124	chr4:165992001-165993001	HIVgenome	N/A	4	0.000119124
SRR3812124	chr2:48448001-48449001	HIVgenome	N/A	4	0.000119124
SRR3812124	chr6:168077001-168078001	HIVgenome	N/A	4	0.000119124
SRR3812124	IQCE-Promoter|chr7:2597606-2598606	HIVgenome	N/A	4	0.000119124
SRR3812124	AGMAT-Promoter|chr1:15911605-15912605	HIVgenome	N/A	4	0.000119124
SRR3812124	chr13:61350001-61351001	HIVgenome	N/A	4	0.000119124
SRR3812124	chr19:34629001-34630001	HIVgenome	N/A	4	0.000119124
SRR3812124	chr3:32416001-32417001	HIVgenome	N/A	4	0.000119124
SRR3812124	chr15:50665001-50666001	HIVgenome	N/A	4	0.000119124
SRR3812124	chr4:68653001-68654001	HIVgenome	N/A	4	0.000119124
SRR3812124	chr12:120869001-120870001	HIVgenome	N/A	4	0.000119124
SRR3812124	chr22:45060001-45061001	HIVgenome	N/A	4	0.000119124
SRR3812124	chr3:156920001-156921001	HIVgenome	N/A	4	0.000119124
SRR3812124	chr19:49834001-49835001	HIVgenome	N/A	4	0.000119124
SRR3812124	chr12:25534001-25535001	HIVgenome	N/A	4	0.000119124
SRR3812124	chr4:133571001-133572001	HIVgenome	N/A	4	0.000119124
SRR3812124	chr10:43920001-43921001	HIVgenome	N/A	4	0.000119124
SRR3812124	chr2:42352001-42353001	HIVgenome	N/A	4	0.000119124
SRR3812124	chr7:93951001-93952001	HIVgenome	N/A	4	0.000119124
SRR3812124	chr13:100220001-100221001	HIVgenome	N/A	4	0.000119124
SRR3812124	CTSW-Promoter|chr11:65646284-65647284	HIVgenome	N/A	4	0.000119124
SRR3812124	chrY:59025001-59026001	HIVgenome	N/A	4	0.000119124
SRR3812124	chr16:3178001-3179001	HIVgenome	N/A	4	0.000119124
SRR3812124	chr1:39349001-39350001	HIVgenome	N/A	4	0.000119124
SRR3812124	chr15:27811001-27812001	HIVgenome	N/A	4	0.000119124
SRR3812124	chr2:172976001-172977001	HIVgenome	N/A	4	0.000119124
SRR3812124	chr6:37158001-37159001	HIVgenome	N/A	4	0.000119124
SRR3812124	ARHGAP1-Cterm|chr11:46697625-46698625	HIVgenome	N/A	4	0.000119124
SRR3812124	ZNF222-Cterm|chr19:44537263-44538263	HIVgenome	N/A	4	0.000119124
SRR3812124	chr1:26461001-26462001	HIVgenome	N/A	4	0.000119124
SRR3812124	chr10:98523001-98524001	HIVgenome	N/A	4	0.000119124
SRR3812124	chr19:490001-491001	HIVgenome	N/A	4	0.000119124
SRR3812124	chr14:65588001-65589001	HIVgenome	N/A	4	0.000119124
SRR3812124	chr10:73816001-73817001	HIVgenome	N/A	4	0.000119124
SRR3812124	chr5:157292001-157293001	HIVgenome	N/A	4	0.000119124
SRR3812124	chr3:181456001-181457001	HIVgenome	N/A	4	0.000119124
SRR3812124	chr8:98634001-98635001	HIVgenome	N/A	4	0.000119124
SRR3812124	chr8:84078001-84079001	HIVgenome	N/A	4	0.000119124
SRR3812124	chr19:11643001-11644001	HIVgenome	N/A	4	0.000119124
SRR3812124	chr16:30707001-30708001	HIVgenome	N/A	4	0.000119124
SRR3812124	chr5:150539001-150540001	HIVgenome	N/A	4	0.000119124
SRR3812124	chr9:95905001-95906001	HIVgenome	N/A	4	0.000119124
SRR3812124	chr21:37486001-37487001	HIVgenome	N/A	4	0.000119124
SRR3812124	chr7:152138001-152139001	HIVgenome	N/A	4	0.000119124
SRR3812124	chr5:4900001-4901001	HIVgenome	N/A	4	0.000119124
SRR3812124	chr14:35188001-35189001	HIVgenome	N/A	4	0.000119124
SRR3812124	chr6:34185001-34186001	HIVgenome	N/A	4	0.000119124
SRR3812124	chr17:57374001-57375001	HIVgenome	N/A	4	0.000119124
SRR3812124	chr20:33418001-33419001	HIVgenome	N/A	4	0.000119124
SRR3812124	chr19:39730001-39731001	HIVgenome	N/A	4	0.000119124
SRR3812124	chr2:207126001-207127001	HIVgenome	N/A	4	0.000119124
SRR3812124	chr12:111152001-111153001	HIVgenome	N/A	4	0.000119124
SRR3812124	chr1:32421001-32422001	HIVgenome	N/A	4	0.000119124
SRR3812124	chrX:27058001-27059001	HIVgenome	N/A	4	0.000119124
SRR3812124	chr20:52466001-52467001	HIVgenome	N/A	4	0.000119124
SRR3812124	chr20:32824001-32825001	HIVgenome	N/A	4	0.000119124
SRR3812124	chr16:21352001-21353001	HIVgenome	N/A	4	0.000119124
SRR3812124	chr16:33413001-33414001	HIVgenome	N/A	4	0.000119124
SRR3812124	chr12:49197001-49198001	HIVgenome	N/A	4	0.000119124
SRR3812124	chr16:30816001-30817001	HIVgenome	N/A	4	0.000119124
SRR3812124	chr19:55471001-55472001	HIVgenome	N/A	4	0.000119124
SRR3812124	chr3:23984001-23985001	HIVgenome	N/A	4	0.000119124
SRR3812124	chr10:47357001-47358001	HIVgenome	N/A	4	0.000119124
SRR3812124	ACTN4-Promoter|chr19:39137256-39138256	HIVgenome	N/A	4	0.000119124
SRR3812124	chr2:15797001-15798001	HIVgenome	N/A	4	0.000119124
SRR3812124	chr2:162978001-162979001	HIVgenome	N/A	4	0.000119124
SRR3812124	chr5:40606001-40607001	HIVgenome	N/A	4	0.000119124
SRR3812124	chr15:29889001-29890001	HIVgenome	N/A	4	0.000119124
SRR3812124	chr1:145445001-145446001	HIVgenome	N/A	4	0.000119124
SRR3812124	chr14:32736001-32737001	HIVgenome	N/A	4	0.000119124
SRR3812124	chr16:82227001-82228001	HIVgenome	N/A	4	0.000119124
SRR3812124	chr3:63196001-63197001	HIVgenome	N/A	4	0.000119124
SRR3812124	chr17:45104001-45105001	HIVgenome	N/A	4	0.000119124
SRR3812124	chr3:57731001-57732001	HIVgenome	N/A	4	0.000119124
SRR3812124	PGPEP1-Cterm|chr19:18480763-18481763	HIVgenome	N/A	4	0.000119124
SRR3812124	chr2:155344001-155345001	HIVgenome	N/A	4	0.000119124
SRR3812124	chr7:138886001-138887001	HIVgenome	N/A	4	0.000119124
SRR3812124	chr13:75477001-75478001	HIVgenome	N/A	4	0.000119124
SRR3812124	DOT1L-Promoter|chr19:2163148-2164148	HIVgenome	N/A	4	0.000119124
SRR3812124	chr12:68979001-68980001	HIVgenome	N/A	4	0.000119124
SRR3812124	chr10:105245001-105246001	HIVgenome	N/A	4	0.000119124
SRR3812124	chr9:121705001-121706001	HIVgenome	N/A	4	0.000119124
SRR3812124	chr13:20387001-20388001	HIVgenome	N/A	4	0.000119124
SRR3812124	chr1:226079001-226080001	HIVgenome	N/A	4	0.000119124
SRR3812124	chr10:109922001-109923001	HIVgenome	N/A	4	0.000119124
SRR3812124	chr17:76839001-76840001	HIVgenome	N/A	4	0.000119124
SRR3812124	chr5:64810001-64811001	HIVgenome	N/A	4	0.000119124
SRR3812124	chr2:55969001-55970001	HIVgenome	N/A	4	0.000119124
SRR3812124	chr5:42952001-42953001	HIVgenome	N/A	4	0.000119124
SRR3812124	chr6:121043001-121044001	HIVgenome	N/A	4	0.000119124
SRR3812124	chr13:48593001-48594001	HIVgenome	N/A	4	0.000119124
SRR3812124	chr4:55008001-55009001	HIVgenome	N/A	4	0.000119124
SRR3812124	chr5:21018001-21019001	HIVgenome	N/A	4	0.000119124
SRR3812124	chr5:103508001-103509001	HIVgenome	N/A	4	0.000119124
SRR3812124	TTF1-Cterm|chr9:135249935-135250935	HIVgenome	N/A	4	0.000119124
SRR3812124	PRAM1-Promoter|chr19:8567538-8568538	HIVgenome	N/A	4	0.000119124
SRR3812124	chr20:32545001-32546001	HIVgenome	N/A	4	0.000119124
SRR3812124	chr8:132391001-132392001	HIVgenome	N/A	4	0.000119124
SRR3812124	chr2:203205001-203206001	HIVgenome	N/A	4	0.000119124
SRR3812124	chr11:82255001-82256001	HIVgenome	N/A	4	0.000119124
SRR3812124	chr7:142923001-142924001	HIVgenome	N/A	4	0.000119124
SRR3812124	chr7:56072001-56073001	HIVgenome	N/A	4	0.000119124
SRR3812124	chr6:28464001-28465001	HIVgenome	N/A	4	0.000119124
SRR3812124	chr8:53667001-53668001	HIVgenome	N/A	4	0.000119124
SRR3812124	chr2:223719001-223720001	HIVgenome	N/A	4	0.000119124
SRR3812124	chr8:34121001-34122001	HIVgenome	N/A	4	0.000119124
SRR3812124	chr6:167896001-167897001	HIVgenome	N/A	4	0.000119124
[truncated: 25,536 more rows]

## Sheet: SRR3812125_R1-ID.tab
##
# This table shows the localization information of the EpitopeID report on SRR3812125 sample
Sample	GeneID	EpitopeID	EpitopeLocation	EpitopeCount	pVal
SRR3812125	chrX:84663001-84664001	HIVgenome	N/A	10	1.86098e-14
SRR3812125	chr9:130795001-130796001	HIVgenome	N/A	9	9.54601e-13
SRR3812125	chr2:97148001-97149001	HIVgenome	N/A	8	4.40914e-11
SRR3812125	chr21:11177001-11178001	HIVgenome	N/A	8	4.40914e-11
SRR3812125	chr9:130769001-130770001	HIVgenome	N/A	8	4.40914e-11
SRR3812125	chr12:25477001-25478001	HIVgenome	N/A	8	4.40914e-11
SRR3812125	SLC25A35-Promoter|chr17:8198661-8199661	HIVgenome	N/A	8	4.40914e-11
SRR3812125	chr1:205258001-205259001	HIVgenome	N/A	8	4.40914e-11
SRR3812125	chr7:64554001-64555001	HIVgenome	N/A	8	4.40914e-11
SRR3812125	ANAPC16-Promoter|chr10:73974758-73975758	HIVgenome	N/A	7	1.81131e-09
SRR3812125	chr9:66484001-66485001	HIVgenome	N/A	7	1.81131e-09
SRR3812125	chrY:59008001-59009001	HIVgenome	N/A	7	1.81131e-09
SRR3812125	chr4:40328001-40329001	HIVgenome	N/A	7	1.81131e-09
SRR3812125	chr16:50154001-50155001	HIVgenome	N/A	7	1.81131e-09
SRR3812125	chr12:67910001-67911001	HIVgenome	N/A	7	1.81131e-09
SRR3812125	chr2:133031001-133032001	HIVgenome	N/A	7	1.81131e-09
SRR3812125	chr3:101290001-101291001	HIVgenome	N/A	7	1.81131e-09
SRR3812125	DDX39A-Promoter|chr19:14530195-14531195	HIVgenome	N/A	7	1.81131e-09
SRR3812125	chr9:101023001-101024001	HIVgenome	N/A	7	1.81131e-09
SRR3812125	chr1:144532001-144533001	HIVgenome	N/A	7	1.81131e-09
SRR3812125	RPL23A-Promoter|chr17:27046000-27047000	HIVgenome	N/A	7	1.81131e-09
SRR3812125	chr17:46904001-46905001	HIVgenome	N/A	7	1.81131e-09
SRR3812125	chr10:43995001-43996001	HIVgenome	N/A	7	1.81131e-09
SRR3812125	chr15:70014001-70015001	HIVgenome	N/A	7	1.81131e-09
SRR3812125	chr10:91173001-91173324	HIVgenome	N/A	5	7.89325e-09
SRR3812125	chr5:154905001-154906001	HIVgenome	N/A	6	6.51606e-08
SRR3812125	chr6:33566001-33567001	HIVgenome	N/A	6	6.51606e-08
SRR3812125	NAPA-Promoter|chr19:48018515-48019515	HIVgenome	N/A	6	6.51606e-08
SRR3812125	chr17:21528001-21529001	HIVgenome	N/A	6	6.51606e-08
SRR3812125	SNRPG-Promoter|chr2:70520903-70521903	HIVgenome	N/A	6	6.51606e-08
SRR3812125	C1orf101-Promoter|chr1:244623673-244624673	HIVgenome	N/A	6	6.51606e-08
SRR3812125	chr19:40940001-40941001	HIVgenome	N/A	6	6.51606e-08
SRR3812125	chr15:60156001-60157001	HIVgenome	N/A	6	6.51606e-08
SRR3812125	METTL16-Promoter|chr17:2415200-2416200	HIVgenome	N/A	6	6.51606e-08
SRR3812125	chr4:83254001-83255001	HIVgenome	N/A	6	6.51606e-08
SRR3812125	chr16:19926001-19927001	HIVgenome	N/A	6	6.51606e-08
SRR3812125	chr19:49834001-49835001	HIVgenome	N/A	6	6.51606e-08
SRR3812125	FAM168B-Promoter|chr2:131851033-131852033	HIVgenome	N/A	6	6.51606e-08
SRR3812125	TMEM106C-Promoter|chr12:48356330-48357330	HIVgenome	N/A	6	6.51606e-08
SRR3812125	ZNF74-Cterm|chr22:20762753-20763753	HIVgenome	N/A	6	6.51606e-08
SRR3812125	chr20:32033001-32034001	HIVgenome	N/A	6	6.51606e-08
SRR3812125	chr2:195657001-195658001	HIVgenome	N/A	6	6.51606e-08
SRR3812125	chr16:33396001-33397001	HIVgenome	N/A	6	6.51606e-08
SRR3812125	SLC39A13-Promoter|chr11:47427827-47428827	HIVgenome	N/A	6	6.51606e-08
SRR3812125	chr7:38118001-38119001	HIVgenome	N/A	6	6.51606e-08
SRR3812125	chr18:30225001-30226001	HIVgenome	N/A	6	6.51606e-08
SRR3812125	chr19:39355001-39356001	HIVgenome	N/A	6	6.51606e-08
SRR3812125	chr15:22510001-22511001	HIVgenome	N/A	6	6.51606e-08
SRR3812125	chr18:46532001-46533001	HIVgenome	N/A	6	6.51606e-08
SRR3812125	chr6:27768001-27769001	HIVgenome	N/A	6	6.51606e-08
SRR3812125	chr8:12397001-12398001	HIVgenome	N/A	6	6.51606e-08
SRR3812125	chr2:120045001-120046001	HIVgenome	N/A	6	6.51606e-08
SRR3812125	chr12:27192001-27193001	HIVgenome	N/A	6	6.51606e-08
SRR3812125	chr1:144530001-144531001	HIVgenome	N/A	6	6.51606e-08
SRR3812125	chr1:111359001-111360001	HIVgenome	N/A	6	6.51606e-08
SRR3812125	chr8:42475001-42476001	HIVgenome	N/A	6	6.51606e-08
SRR3812125	chr16:32392001-32393001	HIVgenome	N/A	6	6.51606e-08
SRR3812125	chr1:145434001-145435001	HIVgenome	N/A	6	6.51606e-08
SRR3812125	chr19:17494001-17495001	HIVgenome	N/A	6	6.51606e-08
SRR3812125	NOA1-Promoter|chr4:57843826-57844826	HIVgenome	N/A	6	6.51606e-08
SRR3812125	chr5:42952001-42953001	HIVgenome	N/A	6	6.51606e-08
SRR3812125	chr19:47785001-47786001	HIVgenome	N/A	6	6.51606e-08
SRR3812125	SBDS-Promoter|chr7:66460588-66461588	HIVgenome	N/A	6	6.51606e-08
SRR3812125	chr17:47469001-47470001	HIVgenome	N/A	6	6.51606e-08
SRR3812125	chr8:66864001-66865001	HIVgenome	N/A	6	6.51606e-08
SRR3812125	chr1:28646001-28647001	HIVgenome	N/A	6	6.51606e-08
SRR3812125	chr10:32484001-32485001	HIVgenome	N/A	6	6.51606e-08
SRR3812125	chr21:9946001-9947001	HIVgenome	N/A	6	6.51606e-08
SRR3812125	PIK3R4-Promoter|chr3:130465696-130466696	HIVgenome	N/A	6	6.51606e-08
SRR3812125	chr8:103816001-103817001	HIVgenome	N/A	6	6.51606e-08
SRR3812125	chr7:23593001-23594001	HIVgenome	N/A	6	6.51606e-08
SRR3812125	chr1:95429001-95430001	HIVgenome	N/A	6	6.51606e-08
SRR3812125	chrY:59019001-59020001	HIVgenome	N/A	6	6.51606e-08
SRR3812125	chr3:36716001-36717001	HIVgenome	N/A	6	6.51606e-08
SRR3812125	chr19:16395001-16396001	HIVgenome	N/A	6	6.51606e-08
SRR3812125	chr9:130768001-130769001	HIVgenome	N/A	6	6.51606e-08
SRR3812125	chr17:29009001-29010001	HIVgenome	N/A	6	6.51606e-08
SRR3812125	chr18:20684001-20685001	HIVgenome	N/A	6	6.51606e-08
SRR3812125	EIF5A-Promoter|chr17:7209318-7210318	HIVgenome	N/A	6	6.51606e-08
SRR3812125	chr19:8581001-8582001	HIVgenome	N/A	6	6.51606e-08
SRR3812125	chr7:91767001-91768001	HIVgenome	N/A	6	6.51606e-08
SRR3812125	chr17:1134001-1135001	HIVgenome	N/A	6	6.51606e-08
SRR3812125	chr15:63774001-63775001	HIVgenome	N/A	6	6.51606e-08
SRR3812125	chr4:40292001-40293001	HIVgenome	N/A	6	6.51606e-08
SRR3812125	chr1:89984001-89985001	HIVgenome	N/A	6	6.51606e-08
SRR3812125	SELENOK-Cterm|chr3:53918003-53919003	HIVgenome	N/A	6	6.51606e-08
SRR3812125	chr7:134043001-134044001	HIVgenome	N/A	6	6.51606e-08
SRR3812125	chr19:18146001-18147001	HIVgenome	N/A	6	6.51606e-08
SRR3812125	TYW1-Promoter|chr7:66460792-66461792	HIVgenome	N/A	6	6.51606e-08
SRR3812125	chr19:6863001-6864001	HIVgenome	N/A	6	6.51606e-08
SRR3812125	CEP95-Cterm|chr17:62534069-62535069	HIVgenome	N/A	6	6.51606e-08
SRR3812125	chr12:31927001-31928001	HIVgenome	N/A	6	6.51606e-08
SRR3812125	chr11:63447001-63447921	HIVgenome	N/A	5	1.34312e-06
SRR3812125	chr14:24603059-24604001	HIVgenome	N/A	5	1.5062e-06
SRR3812125	chr2:30295001-30296001	HIVgenome	N/A	5	2.01162e-06
SRR3812125	chr14:59018001-59019001	HIVgenome	N/A	5	2.01162e-06
SRR3812125	chr8:71355001-71356001	HIVgenome	N/A	5	2.01162e-06
SRR3812125	chr16:30653001-30654001	HIVgenome	N/A	5	2.01162e-06
SRR3812125	chr6:6949001-6950001	HIVgenome	N/A	5	2.01162e-06
SRR3812125	chr22:32306001-32307001	HIVgenome	N/A	5	2.01162e-06
SRR3812125	chr8:98448001-98449001	HIVgenome	N/A	5	2.01162e-06
SRR3812125	chr5:103707001-103708001	HIVgenome	N/A	5	2.01162e-06
SRR3812125	chr13:77226001-77227001	HIVgenome	N/A	5	2.01162e-06
SRR3812125	chr11:65136001-65137001	HIVgenome	N/A	5	2.01162e-06
SRR3812125	MAPK14-Promoter|chr6:35994454-35995454	HIVgenome	N/A	5	2.01162e-06
SRR3812125	chr16:47041001-47042001	HIVgenome	N/A	5	2.01162e-06
SRR3812125	chr13:45940001-45941001	HIVgenome	N/A	5	2.01162e-06
SRR3812125	chr6:15050001-15051001	HIVgenome	N/A	5	2.01162e-06
SRR3812125	chr15:78436001-78437001	HIVgenome	N/A	5	2.01162e-06
SRR3812125	chr20:7931001-7932001	HIVgenome	N/A	5	2.01162e-06
SRR3812125	chr4:6266001-6267001	HIVgenome	N/A	5	2.01162e-06
SRR3812125	chr1:228042001-228043001	HIVgenome	N/A	5	2.01162e-06
SRR3812125	chr16:30330001-30331001	HIVgenome	N/A	5	2.01162e-06
SRR3812125	chr2:29194001-29195001	HIVgenome	N/A	5	2.01162e-06
SRR3812125	chr7:100872001-100873001	HIVgenome	N/A	5	2.01162e-06
SRR3812125	chr3:32714001-32715001	HIVgenome	N/A	5	2.01162e-06
SRR3812125	chr14:57202001-57203001	HIVgenome	N/A	5	2.01162e-06
SRR3812125	chr12:93643001-93644001	HIVgenome	N/A	5	2.01162e-06
SRR3812125	chr15:44035001-44036001	HIVgenome	N/A	5	2.01162e-06
SRR3812125	chr6:138218001-138219001	HIVgenome	N/A	5	2.01162e-06
SRR3812125	chr10:22588001-22589001	HIVgenome	N/A	5	2.01162e-06
SRR3812125	chr15:20460001-20461001	HIVgenome	N/A	5	2.01162e-06
SRR3812125	chr19:47359001-47360001	HIVgenome	N/A	5	2.01162e-06
SRR3812125	chr2:193358001-193359001	HIVgenome	N/A	5	2.01162e-06
SRR3812125	chr3:69486001-69487001	HIVgenome	N/A	5	2.01162e-06
SRR3812125	chr5:162562001-162563001	HIVgenome	N/A	5	2.01162e-06
SRR3812125	chr6:37731001-37732001	HIVgenome	N/A	5	2.01162e-06
SRR3812125	MOSPD3-Promoter|chr7:100208725-100209725	HIVgenome	N/A	5	2.01162e-06
SRR3812125	chr10:4195001-4196001	HIVgenome	N/A	5	2.01162e-06
SRR3812125	chr6:143286001-143287001	HIVgenome	N/A	5	2.01162e-06
SRR3812125	GTF2A2-Promoter|chr15:59949740-59950740	HIVgenome	N/A	5	2.01162e-06
SRR3812125	chr4:40717001-40718001	HIVgenome	N/A	5	2.01162e-06
SRR3812125	chr7:124662001-124663001	HIVgenome	N/A	5	2.01162e-06
SRR3812125	chr10:64865001-64866001	HIVgenome	N/A	5	2.01162e-06
SRR3812125	chr10:28657001-28658001	HIVgenome	N/A	5	2.01162e-06
SRR3812125	chr18:12382001-12383001	HIVgenome	N/A	5	2.01162e-06
SRR3812125	chr1:16079001-16080001	HIVgenome	N/A	5	2.01162e-06
SRR3812125	chr4:142172001-142173001	HIVgenome	N/A	5	2.01162e-06
SRR3812125	chr21:9945001-9946001	HIVgenome	N/A	5	2.01162e-06
SRR3812125	chr11:40042001-40043001	HIVgenome	N/A	5	2.01162e-06
SRR3812125	MDC1-Promoter|chr6:30685458-30686458	HIVgenome	N/A	5	2.01162e-06
SRR3812125	chr5:133391001-133392001	HIVgenome	N/A	5	2.01162e-06
SRR3812125	chr19:16353001-16354001	HIVgenome	N/A	5	2.01162e-06
SRR3812125	chr7:47210001-47211001	HIVgenome	N/A	5	2.01162e-06
SRR3812125	chr10:99100001-99101001	HIVgenome	N/A	5	2.01162e-06
SRR3812125	chr13:52759001-52760001	HIVgenome	N/A	5	2.01162e-06
SRR3812125	chr11:9471001-9472001	HIVgenome	N/A	5	2.01162e-06
SRR3812125	chr6:3465001-3466001	HIVgenome	N/A	5	2.01162e-06
SRR3812125	chr6:21503001-21504001	HIVgenome	N/A	5	2.01162e-06
SRR3812125	chr3:112488001-112489001	HIVgenome	N/A	5	2.01162e-06
SRR3812125	chr14:104367001-104368001	HIVgenome	N/A	5	2.01162e-06
SRR3812125	chr5:134179001-134180001	HIVgenome	N/A	5	2.01162e-06
SRR3812125	chr19:13822001-13823001	HIVgenome	N/A	5	2.01162e-06
SRR3812125	chr1:117869001-117870001	HIVgenome	N/A	5	2.01162e-06
SRR3812125	chr14:77969001-77970001	HIVgenome	N/A	5	2.01162e-06
SRR3812125	chr1:145113001-145114001	HIVgenome	N/A	5	2.01162e-06
SRR3812125	chr10:102356001-102357001	HIVgenome	N/A	5	2.01162e-06
SRR3812125	CMPK1-Promoter|chr1:47798469-47799469	HIVgenome	N/A	5	2.01162e-06
SRR3812125	chr1:65597001-65598001	HIVgenome	N/A	5	2.01162e-06
SRR3812125	chr16:30927001-30928001	HIVgenome	N/A	5	2.01162e-06
SRR3812125	chr6:37017001-37018001	HIVgenome	N/A	5	2.01162e-06
SRR3812125	chr19:13270001-13271001	HIVgenome	N/A	5	2.01162e-06
SRR3812125	chr2:24629001-24630001	HIVgenome	N/A	5	2.01162e-06
SRR3812125	chr22:38066001-38067001	HIVgenome	N/A	5	2.01162e-06
SRR3812125	chr15:63789001-63790001	HIVgenome	N/A	5	2.01162e-06
SRR3812125	chr15:96477001-96478001	HIVgenome	N/A	5	2.01162e-06
SRR3812125	chr14:92201001-92202001	HIVgenome	N/A	5	2.01162e-06
SRR3812125	chr11:76028001-76029001	HIVgenome	N/A	5	2.01162e-06
SRR3812125	chr16:23525001-23526001	HIVgenome	N/A	5	2.01162e-06
SRR3812125	chr17:29949001-29950001	HIVgenome	N/A	5	2.01162e-06
SRR3812125	chr6:88721001-88722001	HIVgenome	N/A	5	2.01162e-06
SRR3812125	chr9:115502001-115503001	HIVgenome	N/A	5	2.01162e-06
SRR3812125	chr12:47001001-47002001	HIVgenome	N/A	5	2.01162e-06
SRR3812125	chr12:121811001-121812001	HIVgenome	N/A	5	2.01162e-06
SRR3812125	MED25-Promoter|chr19:50320536-50321536	HIVgenome	N/A	5	2.01162e-06
SRR3812125	SSH1-Promoter|chr12:109251359-109252359	HIVgenome	N/A	5	2.01162e-06
SRR3812125	chr19:6871001-6872001	HIVgenome	N/A	5	2.01162e-06
SRR3812125	chr1:149284001-149285001	HIVgenome	N/A	5	2.01162e-06
SRR3812125	chr2:24156001-24157001	HIVgenome	N/A	5	2.01162e-06
SRR3812125	chr16:83914001-83915001	HIVgenome	N/A	5	2.01162e-06
SRR3812125	chr19:50467001-50468001	HIVgenome	N/A	5	2.01162e-06
SRR3812125	chr14:50390001-50391001	HIVgenome	N/A	5	2.01162e-06
SRR3812125	chr1:36652001-36653001	HIVgenome	N/A	5	2.01162e-06
SRR3812125	chr11:127230001-127231001	HIVgenome	N/A	5	2.01162e-06
SRR3812125	chr5:28093001-28094001	HIVgenome	N/A	5	2.01162e-06
SRR3812125	chr19:47266001-47267001	HIVgenome	N/A	5	2.01162e-06
SRR3812125	chr6:110360001-110361001	HIVgenome	N/A	5	2.01162e-06
SRR3812125	chr5:61553001-61554001	HIVgenome	N/A	5	2.01162e-06
SRR3812125	chr6:85780001-85781001	HIVgenome	N/A	5	2.01162e-06
SRR3812125	chr1:9002001-9003001	HIVgenome	N/A	5	2.01162e-06
SRR3812125	chr22:51086001-51087001	HIVgenome	N/A	5	2.01162e-06
SRR3812125	chr12:53761001-53762001	HIVgenome	N/A	5	2.01162e-06
SRR3812125	chr2:36481001-36482001	HIVgenome	N/A	5	2.01162e-06
SRR3812125	chr1:117598001-117599001	HIVgenome	N/A	5	2.01162e-06
SRR3812125	chr14:35399001-35400001	HIVgenome	N/A	5	2.01162e-06
SRR3812125	PPP4C-Promoter|chr16:30086297-30087297	HIVgenome	N/A	5	2.01162e-06
SRR3812125	chr16:29864001-29865001	HIVgenome	N/A	5	2.01162e-06
SRR3812125	chr2:85174001-85175001	HIVgenome	N/A	5	2.01162e-06
SRR3812125	chr18:10597001-10598001	HIVgenome	N/A	5	2.01162e-06
SRR3812125	chr15:23482001-23483001	HIVgenome	N/A	5	2.01162e-06
SRR3812125	chr3:185274001-185275001	HIVgenome	N/A	5	2.01162e-06
SRR3812125	chr6:136145001-136146001	HIVgenome	N/A	5	2.01162e-06
SRR3812125	chr1:94407001-94408001	HIVgenome	N/A	5	2.01162e-06
SRR3812125	chr2:88787001-88788001	HIVgenome	N/A	5	2.01162e-06
SRR3812125	chr10:61128001-61129001	HIVgenome	N/A	5	2.01162e-06
SRR3812125	chr1:23819001-23820001	HIVgenome	N/A	5	2.01162e-06
SRR3812125	chr15:90923001-90924001	HIVgenome	N/A	5	2.01162e-06
SRR3812125	chr14:106950001-106951001	HIVgenome	N/A	5	2.01162e-06
SRR3812125	chr15:72450001-72451001	HIVgenome	N/A	5	2.01162e-06
SRR3812125	IFT172-Promoter|chr2:27712678-27713678	HIVgenome	N/A	5	2.01162e-06
SRR3812125	chr10:6310001-6311001	HIVgenome	N/A	5	2.01162e-06
SRR3812125	chr3:48945001-48946001	HIVgenome	N/A	5	2.01162e-06
SRR3812125	chrX:118864001-118865001	HIVgenome	N/A	5	2.01162e-06
SRR3812125	chr14:35131001-35132001	HIVgenome	N/A	5	2.01162e-06
SRR3812125	chr11:110993001-110994001	HIVgenome	N/A	5	2.01162e-06
SRR3812125	chr9:136059001-136060001	HIVgenome	N/A	5	2.01162e-06
SRR3812125	LEO1-Promoter|chr15:52263998-52264998	HIVgenome	N/A	5	2.01162e-06
SRR3812125	chr17:33847001-33848001	HIVgenome	N/A	5	2.01162e-06
SRR3812125	chr16:58375001-58376001	HIVgenome	N/A	5	2.01162e-06
SRR3812125	chr14:91547001-91548001	HIVgenome	N/A	5	2.01162e-06
SRR3812125	RNF24-Promoter|chr20:3996238-3997238	HIVgenome	N/A	5	2.01162e-06
SRR3812125	chr22:51082001-51083001	HIVgenome	N/A	5	2.01162e-06
SRR3812125	chr15:20501001-20502001	HIVgenome	N/A	5	2.01162e-06
SRR3812125	chr3:109081001-109082001	HIVgenome	N/A	5	2.01162e-06
SRR3812125	chr10:12327001-12328001	HIVgenome	N/A	5	2.01162e-06
SRR3812125	chr16:24662001-24663001	HIVgenome	N/A	5	2.01162e-06
SRR3812125	chr1:180598001-180599001	HIVgenome	N/A	5	2.01162e-06
SRR3812125	chr3:140880001-140881001	HIVgenome	N/A	5	2.01162e-06
SRR3812125	chr19:11748001-11749001	HIVgenome	N/A	5	2.01162e-06
SRR3812125	chr2:25448001-25449001	HIVgenome	N/A	5	2.01162e-06
SRR3812125	chr4:76606001-76607001	HIVgenome	N/A	5	2.01162e-06
SRR3812125	chr3:81405001-81406001	HIVgenome	N/A	5	2.01162e-06
SRR3812125	POLR2B-Promoter|chr4:57843806-57844806	HIVgenome	N/A	5	2.01162e-06
SRR3812125	chr7:152238001-152239001	HIVgenome	N/A	5	2.01162e-06
SRR3812125	chr11:118173001-118174001	HIVgenome	N/A	5	2.01162e-06
SRR3812125	chr1:33922001-33923001	HIVgenome	N/A	5	2.01162e-06
SRR3812125	chr13:42096001-42097001	HIVgenome	N/A	5	2.01162e-06
SRR3812125	chr11:68067001-68068001	HIVgenome	N/A	5	2.01162e-06
SRR3812125	chr9:114942001-114943001	HIVgenome	N/A	5	2.01162e-06
SRR3812125	chr4:34170001-34171001	HIVgenome	N/A	5	2.01162e-06
SRR3812125	THADA-Cterm|chr2:43456975-43457975	HIVgenome	N/A	5	2.01162e-06
SRR3812125	chr15:94561001-94562001	HIVgenome	N/A	5	2.01162e-06
SRR3812125	chr9:78989001-78990001	HIVgenome	N/A	5	2.01162e-06
SRR3812125	chr20:59788001-59789001	HIVgenome	N/A	5	2.01162e-06
SRR3812125	chr4:190553001-190554001	HIVgenome	N/A	5	2.01162e-06
SRR3812125	chr3:48153001-48154001	HIVgenome	N/A	5	2.01162e-06
SRR3812125	PIGU-Promoter|chr20:33265089-33266089	HIVgenome	N/A	5	2.01162e-06
SRR3812125	chr11:68046001-68047001	HIVgenome	N/A	5	2.01162e-06
SRR3812125	chr19:47143001-47144001	HIVgenome	N/A	5	2.01162e-06
SRR3812125	chr17:79337001-79338001	HIVgenome	N/A	5	2.01162e-06
SRR3812125	chr13:27378001-27379001	HIVgenome	N/A	5	2.01162e-06
SRR3812125	chr7:148677001-148678001	HIVgenome	N/A	5	2.01162e-06
SRR3812125	chr8:12896001-12897001	HIVgenome	N/A	5	2.01162e-06
SRR3812125	chr10:70235001-70236001	HIVgenome	N/A	5	2.01162e-06
SRR3812125	chr18:33547001-33548001	HIVgenome	N/A	5	2.01162e-06
SRR3812125	chr12:89621001-89622001	HIVgenome	N/A	5	2.01162e-06
SRR3812125	chr17:5097001-5098001	HIVgenome	N/A	5	2.01162e-06
SRR3812125	DHTKD1-Promoter|chr10:12109916-12110916	HIVgenome	N/A	5	2.01162e-06
SRR3812125	SNRPD1-Cterm|chr18:19210208-19211208	HIVgenome	N/A	5	2.01162e-06
SRR3812125	chr2:65376001-65377001	HIVgenome	N/A	5	2.01162e-06
SRR3812125	chr3:169725001-169726001	HIVgenome	N/A	5	2.01162e-06
SRR3812125	ICAM2-Promoter|chr17:62097994-62098994	HIVgenome	N/A	5	2.01162e-06
SRR3812125	chr2:91683001-91684001	HIVgenome	N/A	5	2.01162e-06
SRR3812125	chr9:5854001-5855001	HIVgenome	N/A	5	2.01162e-06
SRR3812125	chr1:17230001-17231001	HIVgenome	N/A	5	2.01162e-06
SRR3812125	chr7:98885001-98886001	HIVgenome	N/A	5	2.01162e-06
SRR3812125	chr15:22459001-22460001	HIVgenome	N/A	5	2.01162e-06
SRR3812125	chr6:73323001-73324001	HIVgenome	N/A	5	2.01162e-06
SRR3812125	chr5:54876001-54877001	HIVgenome	N/A	5	2.01162e-06
SRR3812125	chr19:3930001-3931001	HIVgenome	N/A	5	2.01162e-06
SRR3812125	chr3:149526001-149527001	HIVgenome	N/A	5	2.01162e-06
SRR3812125	chr15:66100001-66101001	HIVgenome	N/A	5	2.01162e-06
SRR3812125	chr22:43124001-43125001	HIVgenome	N/A	5	2.01162e-06
SRR3812125	chr9:114765001-114766001	HIVgenome	N/A	5	2.01162e-06
SRR3812125	chr13:20477001-20478001	HIVgenome	N/A	5	2.01162e-06
SRR3812125	chr5:133816001-133817001	HIVgenome	N/A	5	2.01162e-06
SRR3812125	chr13:111523001-111524001	HIVgenome	N/A	5	2.01162e-06
SRR3812125	chr2:10837001-10838001	HIVgenome	N/A	5	2.01162e-06
SRR3812125	chrY:10026001-10027001	HIVgenome	N/A	5	2.01162e-06
SRR3812125	chr3:32850001-32851001	HIVgenome	N/A	5	2.01162e-06
SRR3812125	chr1:75013001-75014001	HIVgenome	N/A	5	2.01162e-06
SRR3812125	ZNF688-Cterm|chr16:30580007-30581007	HIVgenome	N/A	5	2.01162e-06
SRR3812125	chr16:18604001-18605001	HIVgenome	N/A	5	2.01162e-06
SRR3812125	chr15:85268001-85269001	HIVgenome	N/A	5	2.01162e-06
SRR3812125	chr3:155580001-155581001	HIVgenome	N/A	5	2.01162e-06
SRR3812125	MICB-Promoter|chr6:31461658-31462658	HIVgenome	N/A	5	2.01162e-06
SRR3812125	chr18:20620001-20621001	HIVgenome	N/A	5	2.01162e-06
SRR3812125	chr12:80393001-80394001	HIVgenome	N/A	5	2.01162e-06
SRR3812125	chrX:42680001-42681001	HIVgenome	N/A	5	2.01162e-06
SRR3812125	chr11:68001001-68002001	HIVgenome	N/A	5	2.01162e-06
SRR3812125	chr4:83998001-83999001	HIVgenome	N/A	5	2.01162e-06
SRR3812125	chr1:234627001-234628001	HIVgenome	N/A	5	2.01162e-06
SRR3812125	chr18:3021001-3022001	HIVgenome	N/A	5	2.01162e-06
SRR3812125	chr20:4646001-4647001	HIVgenome	N/A	5	2.01162e-06
SRR3812125	ERMN-Promoter|chr2:158184225-158185225	HIVgenome	N/A	5	2.01162e-06
SRR3812125	chr18:21243850-21244001	HIVgenome	N/A	3	4.17949e-06
SRR3812125	chr11:65641406-65642001	HIVgenome	N/A	4	6.92078e-06
SRR3812125	chr11:1294001-1294597	HIVgenome	N/A	4	6.96634e-06
SRR3812125	chr2:202046001-202046603	HIVgenome	N/A	4	7.24436e-06
SRR3812125	MYO1F|chr19:8585674-8642331	HIVgenome	N-term	28	1.39264e-05
SRR3812125	CD52|chr1:26644411-26647014	HIVgenome	N-term	6	1.5526e-05
SRR3812125	chr1:150850245-150851001	HIVgenome	N/A	4	1.75914e-05
SRR3812125	chr14:20810001-20810772	HIVgenome	N/A	4	1.89853e-05
SRR3812125	PIK3CD|chr1:9711790-9789172	HIVgenome	C-term	34	2.00563e-05
SRR3812125	chr1:150265001-150265261	HIVgenome	N/A	3	2.09987e-05
SRR3812125	chr10:5679001-5679819	HIVgenome	N/A	4	2.38804e-05
SRR3812125	chr6:31786720-31787001	HIVgenome	N/A	3	2.64277e-05
SRR3812125	chr3:45055159-45056001	HIVgenome	N/A	4	2.6709e-05
SRR3812125	chr1:40564143-40565001	HIVgenome	N/A	4	2.87262e-05
SRR3812125	chr7:44182001-44182869	HIVgenome	N/A	4	3.00423e-05
SRR3812125	chr9:6646693-6647001	HIVgenome	N/A	3	3.46642e-05
SRR3812125	chr10:70882001-70882908	HIVgenome	N/A	4	3.56003e-05
SRR3812125	chr19:36118001-36118917	HIVgenome	N/A	4	3.69827e-05
SRR3812125	chr11:94821001-94821973	HIVgenome	N/A	4	4.64843e-05
SRR3812125	chr7:148196001-148197001	HIVgenome	N/A	4	5.18506e-05
SRR3812125	chr6:74251001-74252001	HIVgenome	N/A	4	5.18506e-05
SRR3812125	chr1:150562001-150563001	HIVgenome	N/A	4	5.18506e-05
SRR3812125	chr4:77760001-77761001	HIVgenome	N/A	4	5.18506e-05
SRR3812125	chr19:35698001-35699001	HIVgenome	N/A	4	5.18506e-05
SRR3812125	chr12:4270001-4271001	HIVgenome	N/A	4	5.18506e-05
SRR3812125	chr8:103494001-103495001	HIVgenome	N/A	4	5.18506e-05
SRR3812125	chr2:64655001-64656001	HIVgenome	N/A	4	5.18506e-05
SRR3812125	chr12:120732001-120733001	HIVgenome	N/A	4	5.18506e-05
SRR3812125	chr9:34603001-34604001	HIVgenome	N/A	4	5.18506e-05
SRR3812125	chr15:22534001-22535001	HIVgenome	N/A	4	5.18506e-05
SRR3812125	chr15:72528001-72529001	HIVgenome	N/A	4	5.18506e-05
SRR3812125	chr7:97600001-97601001	HIVgenome	N/A	4	5.18506e-05
SRR3812125	chr15:28738001-28739001	HIVgenome	N/A	4	5.18506e-05
SRR3812125	chr1:55004001-55005001	HIVgenome	N/A	4	5.18506e-05
SRR3812125	chr16:11947001-11948001	HIVgenome	N/A	4	5.18506e-05
SRR3812125	chr19:13771001-13772001	HIVgenome	N/A	4	5.18506e-05
SRR3812125	chr1:156275001-156276001	HIVgenome	N/A	4	5.18506e-05
SRR3812125	chr3:63694001-63695001	HIVgenome	N/A	4	5.18506e-05
SRR3812125	chr19:1897001-1898001	HIVgenome	N/A	4	5.18506e-05
SRR3812125	chr2:99558001-99559001	HIVgenome	N/A	4	5.18506e-05
SRR3812125	chr9:74471001-74472001	HIVgenome	N/A	4	5.18506e-05
SRR3812125	chr19:47393001-47394001	HIVgenome	N/A	4	5.18506e-05
SRR3812125	chr1:103915001-103916001	HIVgenome	N/A	4	5.18506e-05
SRR3812125	chr10:104422001-104423001	HIVgenome	N/A	4	5.18506e-05
SRR3812125	chr3:22497001-22498001	HIVgenome	N/A	4	5.18506e-05
SRR3812125	chr2:25439001-25440001	HIVgenome	N/A	4	5.18506e-05
SRR3812125	chr7:80172001-80173001	HIVgenome	N/A	4	5.18506e-05
SRR3812125	UQCC2-Promoter|chr6:33679528-33680528	HIVgenome	N/A	4	5.18506e-05
SRR3812125	chr16:48646001-48647001	HIVgenome	N/A	4	5.18506e-05
SRR3812125	chr5:176538001-176539001	HIVgenome	N/A	4	5.18506e-05
SRR3812125	RAB34-Promoter|chr17:27045286-27046286	HIVgenome	N/A	4	5.18506e-05
SRR3812125	chr15:65081001-65082001	HIVgenome	N/A	4	5.18506e-05
SRR3812125	chr12:50104001-50105001	HIVgenome	N/A	4	5.18506e-05
SRR3812125	chr2:190630001-190631001	HIVgenome	N/A	4	5.18506e-05
SRR3812125	chr13:96042001-96043001	HIVgenome	N/A	4	5.18506e-05
SRR3812125	chr5:133423001-133424001	HIVgenome	N/A	4	5.18506e-05
SRR3812125	PSMA4-Promoter|chr15:78831747-78832747	HIVgenome	N/A	4	5.18506e-05
SRR3812125	chr19:21533001-21534001	HIVgenome	N/A	4	5.18506e-05
SRR3812125	chr12:11591001-11592001	HIVgenome	N/A	4	5.18506e-05
SRR3812125	chrX:3902001-3903001	HIVgenome	N/A	4	5.18506e-05
SRR3812125	chr9:6707001-6708001	HIVgenome	N/A	4	5.18506e-05
SRR3812125	chr15:43407001-43408001	HIVgenome	N/A	4	5.18506e-05
SRR3812125	chr3:196565001-196566001	HIVgenome	N/A	4	5.18506e-05
SRR3812125	chr1:229001001-229002001	HIVgenome	N/A	4	5.18506e-05
SRR3812125	chr19:35721001-35722001	HIVgenome	N/A	4	5.18506e-05
SRR3812125	chr8:58764001-58765001	HIVgenome	N/A	4	5.18506e-05
SRR3812125	C3orf33-Promoter|chr3:155524076-155525076	HIVgenome	N/A	4	5.18506e-05
SRR3812125	chr12:6536001-6537001	HIVgenome	N/A	4	5.18506e-05
SRR3812125	SCAF11-Promoter|chr12:46384401-46385401	HIVgenome	N/A	4	5.18506e-05
SRR3812125	chr13:31556001-31557001	HIVgenome	N/A	4	5.18506e-05
SRR3812125	chr18:43382001-43383001	HIVgenome	N/A	4	5.18506e-05
SRR3812125	chr11:61237001-61238001	HIVgenome	N/A	4	5.18506e-05
SRR3812125	chr10:98522001-98523001	HIVgenome	N/A	4	5.18506e-05
SRR3812125	chr1:36177001-36178001	HIVgenome	N/A	4	5.18506e-05
SRR3812125	chr6:23203001-23204001	HIVgenome	N/A	4	5.18506e-05
SRR3812125	chr1:32009001-32010001	HIVgenome	N/A	4	5.18506e-05
SRR3812125	chr6:129019001-129020001	HIVgenome	N/A	4	5.18506e-05
SRR3812125	chr13:27042001-27043001	HIVgenome	N/A	4	5.18506e-05
SRR3812125	chr1:246941001-246942001	HIVgenome	N/A	4	5.18506e-05
SRR3812125	chr22:41131001-41132001	HIVgenome	N/A	4	5.18506e-05
SRR3812125	chr16:821001-822001	HIVgenome	N/A	4	5.18506e-05
SRR3812125	chr16:29748001-29749001	HIVgenome	N/A	4	5.18506e-05
SRR3812125	chrX:148237001-148238001	HIVgenome	N/A	4	5.18506e-05
SRR3812125	chr2:233560001-233561001	HIVgenome	N/A	4	5.18506e-05
SRR3812125	chr9:1698001-1699001	HIVgenome	N/A	4	5.18506e-05
SRR3812125	chr19:8272001-8273001	HIVgenome	N/A	4	5.18506e-05
SRR3812125	chr14:71832001-71833001	HIVgenome	N/A	4	5.18506e-05
SRR3812125	chr20:19987001-19988001	HIVgenome	N/A	4	5.18506e-05
SRR3812125	WDR43-Promoter|chr2:29116509-29117509	HIVgenome	N/A	4	5.18506e-05
SRR3812125	chr6:125224001-125225001	HIVgenome	N/A	4	5.18506e-05
SRR3812125	LMAN2-Promoter|chr5:176778885-176779885	HIVgenome	N/A	4	5.18506e-05
SRR3812125	chr9:79221001-79222001	HIVgenome	N/A	4	5.18506e-05
SRR3812125	chr11:66850001-66851001	HIVgenome	N/A	4	5.18506e-05
SRR3812125	chr1:155607001-155608001	HIVgenome	N/A	4	5.18506e-05
SRR3812125	chr3:195333001-195334001	HIVgenome	N/A	4	5.18506e-05
SRR3812125	chr5:15464001-15465001	HIVgenome	N/A	4	5.18506e-05
SRR3812125	chr7:73621001-73622001	HIVgenome	N/A	4	5.18506e-05
SRR3812125	chr16:16015001-16016001	HIVgenome	N/A	4	5.18506e-05
SRR3812125	chr13:63688001-63689001	HIVgenome	N/A	4	5.18506e-05
SRR3812125	chr16:54309001-54310001	HIVgenome	N/A	4	5.18506e-05
SRR3812125	chr1:44649001-44650001	HIVgenome	N/A	4	5.18506e-05
SRR3812125	chr17:75584001-75585001	HIVgenome	N/A	4	5.18506e-05
SRR3812125	chr16:84585001-84586001	HIVgenome	N/A	4	5.18506e-05
SRR3812125	chr20:47494001-47495001	HIVgenome	N/A	4	5.18506e-05
SRR3812125	chr6:149489001-149490001	HIVgenome	N/A	4	5.18506e-05
SRR3812125	chr2:97255001-97256001	HIVgenome	N/A	4	5.18506e-05
SRR3812125	chr2:203184001-203185001	HIVgenome	N/A	4	5.18506e-05
SRR3812125	chr15:61871001-61872001	HIVgenome	N/A	4	5.18506e-05
SRR3812125	C2CD4A-Cterm|chr15:62363116-62364116	HIVgenome	N/A	4	5.18506e-05
SRR3812125	chr13:20836001-20837001	HIVgenome	N/A	4	5.18506e-05
SRR3812125	chr12:3158001-3159001	HIVgenome	N/A	4	5.18506e-05
SRR3812125	chr14:73938001-73939001	HIVgenome	N/A	4	5.18506e-05
SRR3812125	chr3:129716001-129717001	HIVgenome	N/A	4	5.18506e-05
SRR3812125	chr7:32850001-32851001	HIVgenome	N/A	4	5.18506e-05
SRR3812125	chr1:27140001-27141001	HIVgenome	N/A	4	5.18506e-05
SRR3812125	chr7:44641001-44642001	HIVgenome	N/A	4	5.18506e-05
SRR3812125	chr21:43584001-43585001	HIVgenome	N/A	4	5.18506e-05
SRR3812125	chr9:45173001-45174001	HIVgenome	N/A	4	5.18506e-05
SRR3812125	chr3:51798001-51799001	HIVgenome	N/A	4	5.18506e-05
SRR3812125	chr4:175276001-175277001	HIVgenome	N/A	4	5.18506e-05
SRR3812125	chr7:64671001-64672001	HIVgenome	N/A	4	5.18506e-05
SRR3812125	chr16:84541001-84542001	HIVgenome	N/A	4	5.18506e-05
SRR3812125	PHB-Promoter|chr17:47492267-47493267	HIVgenome	N/A	4	5.18506e-05
SRR3812125	chr16:69448001-69449001	HIVgenome	N/A	4	5.18506e-05
SRR3812125	chr10:5713001-5714001	HIVgenome	N/A	4	5.18506e-05
SRR3812125	chr1:41401001-41402001	HIVgenome	N/A	4	5.18506e-05
SRR3812125	chr16:11758001-11759001	HIVgenome	N/A	4	5.18506e-05
SRR3812125	chr7:39972001-39973001	HIVgenome	N/A	4	5.18506e-05
SRR3812125	chr19:40681001-40682001	HIVgenome	N/A	4	5.18506e-05
SRR3812125	chr1:36802001-36803001	HIVgenome	N/A	4	5.18506e-05
SRR3812125	chr20:46114001-46115001	HIVgenome	N/A	4	5.18506e-05
SRR3812125	chr2:86123001-86124001	HIVgenome	N/A	4	5.18506e-05
SRR3812125	PXK-Cterm|chr3:58411854-58412854	HIVgenome	N/A	4	5.18506e-05
SRR3812125	chr7:100791001-100792001	HIVgenome	N/A	4	5.18506e-05
SRR3812125	chr19:1187001-1188001	HIVgenome	N/A	4	5.18506e-05
SRR3812125	chr8:55297001-55298001	HIVgenome	N/A	4	5.18506e-05
SRR3812125	chr3:102791001-102792001	HIVgenome	N/A	4	5.18506e-05
SRR3812125	chr5:61437001-61438001	HIVgenome	N/A	4	5.18506e-05
SRR3812125	chr1:25506001-25507001	HIVgenome	N/A	4	5.18506e-05
SRR3812125	chr11:9294001-9295001	HIVgenome	N/A	4	5.18506e-05
SRR3812125	chr10:31828001-31829001	HIVgenome	N/A	4	5.18506e-05
SRR3812125	chr6:119127001-119128001	HIVgenome	N/A	4	5.18506e-05
SRR3812125	chr8:41926001-41927001	HIVgenome	N/A	4	5.18506e-05
SRR3812125	chr17:29025001-29026001	HIVgenome	N/A	4	5.18506e-05
SRR3812125	chr20:42277001-42278001	HIVgenome	N/A	4	5.18506e-05
SRR3812125	chr15:20859001-20860001	HIVgenome	N/A	4	5.18506e-05
SRR3812125	chr15:40882001-40883001	HIVgenome	N/A	4	5.18506e-05
SRR3812125	chr11:62524001-62525001	HIVgenome	N/A	4	5.18506e-05
SRR3812125	RPN1-Promoter|chr3:128369719-128370719	HIVgenome	N/A	4	5.18506e-05
SRR3812125	chr20:6124001-6125001	HIVgenome	N/A	4	5.18506e-05
SRR3812125	chr1:46010001-46011001	HIVgenome	N/A	4	5.18506e-05
SRR3812125	chr14:100683001-100684001	HIVgenome	N/A	4	5.18506e-05
SRR3812125	chr2:112887001-112888001	HIVgenome	N/A	4	5.18506e-05
SRR3812125	chr3:49176001-49177001	HIVgenome	N/A	4	5.18506e-05
SRR3812125	chr17:45587001-45588001	HIVgenome	N/A	4	5.18506e-05
SRR3812125	chr19:18026001-18027001	HIVgenome	N/A	4	5.18506e-05
SRR3812125	chr4:61076001-61077001	HIVgenome	N/A	4	5.18506e-05
SRR3812125	MRPL4-Promoter|chr19:10361640-10362640	HIVgenome	N/A	4	5.18506e-05
SRR3812125	chr7:139202001-139203001	HIVgenome	N/A	4	5.18506e-05
SRR3812125	chr16:74241001-74242001	HIVgenome	N/A	4	5.18506e-05
SRR3812125	chr2:72282001-72283001	HIVgenome	N/A	4	5.18506e-05
SRR3812125	chr15:41172001-41173001	HIVgenome	N/A	4	5.18506e-05
SRR3812125	chr22:39945001-39946001	HIVgenome	N/A	4	5.18506e-05
SRR3812125	chr21:28544001-28545001	HIVgenome	N/A	4	5.18506e-05
SRR3812125	chr5:131748001-131749001	HIVgenome	N/A	4	5.18506e-05
SRR3812125	chr17:33547001-33548001	HIVgenome	N/A	4	5.18506e-05
SRR3812125	chr10:26905001-26906001	HIVgenome	N/A	4	5.18506e-05
SRR3812125	chr12:107522001-107523001	HIVgenome	N/A	4	5.18506e-05
SRR3812125	chr20:47520001-47521001	HIVgenome	N/A	4	5.18506e-05
SRR3812125	chr22:31788001-31789001	HIVgenome	N/A	4	5.18506e-05
SRR3812125	chr19:771001-772001	HIVgenome	N/A	4	5.18506e-05
SRR3812125	chr1:143219001-143220001	HIVgenome	N/A	4	5.18506e-05
SRR3812125	chr1:22346001-22347001	HIVgenome	N/A	4	5.18506e-05
SRR3812125	chr16:5189001-5190001	HIVgenome	N/A	4	5.18506e-05
SRR3812125	chr9:125465001-125466001	HIVgenome	N/A	4	5.18506e-05
SRR3812125	chr2:103923001-103924001	HIVgenome	N/A	4	5.18506e-05
SRR3812125	chr9:134276001-134277001	HIVgenome	N/A	4	5.18506e-05
SRR3812125	chr17:8675001-8676001	HIVgenome	N/A	4	5.18506e-05
SRR3812125	chr15:48679001-48680001	HIVgenome	N/A	4	5.18506e-05
SRR3812125	chr10:61739001-61740001	HIVgenome	N/A	4	5.18506e-05
SRR3812125	chr22:29980001-29981001	HIVgenome	N/A	4	5.18506e-05
SRR3812125	chr6:144575001-144576001	HIVgenome	N/A	4	5.18506e-05
SRR3812125	chr1:242081001-242082001	HIVgenome	N/A	4	5.18506e-05
SRR3812125	chr12:22748001-22749001	HIVgenome	N/A	4	5.18506e-05
SRR3812125	chr2:34468001-34469001	HIVgenome	N/A	4	5.18506e-05
SRR3812125	chr18:2652001-2653001	HIVgenome	N/A	4	5.18506e-05
SRR3812125	chr12:792001-793001	HIVgenome	N/A	4	5.18506e-05
SRR3812125	chr13:74711001-74712001	HIVgenome	N/A	4	5.18506e-05
SRR3812125	ZDHHC23-Cterm|chr3:113682220-113683220	HIVgenome	N/A	4	5.18506e-05
SRR3812125	chr2:52459001-52460001	HIVgenome	N/A	4	5.18506e-05
SRR3812125	chr2:113031001-113032001	HIVgenome	N/A	4	5.18506e-05
SRR3812125	chr1:161355001-161356001	HIVgenome	N/A	4	5.18506e-05
SRR3812125	chr16:23471001-23472001	HIVgenome	N/A	4	5.18506e-05
SRR3812125	chr22:17534001-17535001	HIVgenome	N/A	4	5.18506e-05
SRR3812125	chr18:63128001-63129001	HIVgenome	N/A	4	5.18506e-05
SRR3812125	chr12:68929001-68930001	HIVgenome	N/A	4	5.18506e-05
SRR3812125	OR7C2-Promoter|chr19:15051301-15052301	HIVgenome	N/A	4	5.18506e-05
SRR3812125	chr8:127522001-127523001	HIVgenome	N/A	4	5.18506e-05
SRR3812125	chr5:81265001-81266001	HIVgenome	N/A	4	5.18506e-05
SRR3812125	chr3:72688001-72689001	HIVgenome	N/A	4	5.18506e-05
SRR3812125	chr2:42380001-42381001	HIVgenome	N/A	4	5.18506e-05
SRR3812125	chr17:51596001-51597001	HIVgenome	N/A	4	5.18506e-05
SRR3812125	chr15:93664001-93665001	HIVgenome	N/A	4	5.18506e-05
SRR3812125	chr9:125179001-125180001	HIVgenome	N/A	4	5.18506e-05
SRR3812125	chr17:30459001-30460001	HIVgenome	N/A	4	5.18506e-05
SRR3812125	chr20:49112001-49113001	HIVgenome	N/A	4	5.18506e-05
SRR3812125	chr6:26085001-26086001	HIVgenome	N/A	4	5.18506e-05
SRR3812125	chr16:30572001-30573001	HIVgenome	N/A	4	5.18506e-05
SRR3812125	NFKBID-Promoter|chr19:36391564-36392564	HIVgenome	N/A	4	5.18506e-05
SRR3812125	chr10:32220001-32221001	HIVgenome	N/A	4	5.18506e-05
SRR3812125	chr8:26355001-26356001	HIVgenome	N/A	4	5.18506e-05
SRR3812125	chr19:41683001-41684001	HIVgenome	N/A	4	5.18506e-05
SRR3812125	chr9:134264001-134265001	HIVgenome	N/A	4	5.18506e-05
SRR3812125	chr2:196425001-196426001	HIVgenome	N/A	4	5.18506e-05
SRR3812125	chr11:39678001-39679001	HIVgenome	N/A	4	5.18506e-05
SRR3812125	chr18:44893001-44894001	HIVgenome	N/A	4	5.18506e-05
SRR3812125	TNFSF14-Promoter|chr19:6670599-6671599	HIVgenome	N/A	4	5.18506e-05
SRR3812125	chr5:158855001-158856001	HIVgenome	N/A	4	5.18506e-05
SRR3812125	chr6:24772001-24773001	HIVgenome	N/A	4	5.18506e-05
SRR3812125	chr2:240338001-240339001	HIVgenome	N/A	4	5.18506e-05
SRR3812125	chr2:122456001-122457001	HIVgenome	N/A	4	5.18506e-05
SRR3812125	chr11:67102001-67103001	HIVgenome	N/A	4	5.18506e-05
SRR3812125	chr3:196329001-196330001	HIVgenome	N/A	4	5.18506e-05
SRR3812125	chr10:108112001-108113001	HIVgenome	N/A	4	5.18506e-05
SRR3812125	chr1:24324001-24325001	HIVgenome	N/A	4	5.18506e-05
SRR3812125	chr5:95928001-95929001	HIVgenome	N/A	4	5.18506e-05
SRR3812125	chr17:66108001-66109001	HIVgenome	N/A	4	5.18506e-05
SRR3812125	chr20:30851001-30852001	HIVgenome	N/A	4	5.18506e-05
SRR3812125	chr15:45017001-45018001	HIVgenome	N/A	4	5.18506e-05
SRR3812125	chr8:98633001-98634001	HIVgenome	N/A	4	5.18506e-05
SRR3812125	chr4:166625001-166626001	HIVgenome	N/A	4	5.18506e-05
SRR3812125	chr7:101380001-101381001	HIVgenome	N/A	4	5.18506e-05
SRR3812125	chr4:128833001-128834001	HIVgenome	N/A	4	5.18506e-05
SRR3812125	chr17:33555001-33556001	HIVgenome	N/A	4	5.18506e-05
SRR3812125	chr4:165732001-165733001	HIVgenome	N/A	4	5.18506e-05
SRR3812125	chr3:53120001-53121001	HIVgenome	N/A	4	5.18506e-05
SRR3812125	chr3:94981001-94982001	HIVgenome	N/A	4	5.18506e-05
SRR3812125	chr18:11929001-11930001	HIVgenome	N/A	4	5.18506e-05
SRR3812125	chr2:43366001-43367001	HIVgenome	N/A	4	5.18506e-05
SRR3812125	chr2:223687001-223688001	HIVgenome	N/A	4	5.18506e-05
SRR3812125	chr17:3574001-3575001	HIVgenome	N/A	4	5.18506e-05
SRR3812125	chr17:18117001-18118001	HIVgenome	N/A	4	5.18506e-05
SRR3812125	chr8:103539001-103540001	HIVgenome	N/A	4	5.18506e-05
SRR3812125	chr18:77822001-77823001	HIVgenome	N/A	4	5.18506e-05
SRR3812125	chr1:145426001-145427001	HIVgenome	N/A	4	5.18506e-05
SRR3812125	chr5:39611001-39612001	HIVgenome	N/A	4	5.18506e-05
SRR3812125	WDR34-Promoter|chr9:131419129-131420129	HIVgenome	N/A	4	5.18506e-05
SRR3812125	chr1:235245001-235246001	HIVgenome	N/A	4	5.18506e-05
SRR3812125	chr4:13890001-13891001	HIVgenome	N/A	4	5.18506e-05
SRR3812125	chr15:56356001-56357001	HIVgenome	N/A	4	5.18506e-05
SRR3812125	TFCP2-Promoter|chr12:51566926-51567926	HIVgenome	N/A	4	5.18506e-05
SRR3812125	chr6:15228001-15229001	HIVgenome	N/A	4	5.18506e-05
SRR3812125	chr12:91995001-91996001	HIVgenome	N/A	4	5.18506e-05
SRR3812125	chr11:65457001-65458001	HIVgenome	N/A	4	5.18506e-05
SRR3812125	chr3:57259001-57260001	HIVgenome	N/A	4	5.18506e-05
SRR3812125	chr19:54283001-54284001	HIVgenome	N/A	4	5.18506e-05
SRR3812125	chr5:56304001-56305001	HIVgenome	N/A	4	5.18506e-05
SRR3812125	chr17:7861001-7862001	HIVgenome	N/A	4	5.18506e-05
SRR3812125	chr20:44073001-44074001	HIVgenome	N/A	4	5.18506e-05
SRR3812125	chr11:44024001-44025001	HIVgenome	N/A	4	5.18506e-05
SRR3812125	YWHAG-Promoter|chr7:75988342-75989342	HIVgenome	N/A	4	5.18506e-05
SRR3812125	chr4:90076001-90077001	HIVgenome	N/A	4	5.18506e-05
SRR3812125	chr19:17802001-17803001	HIVgenome	N/A	4	5.18506e-05
SRR3812125	chr5:91030001-91031001	HIVgenome	N/A	4	5.18506e-05
SRR3812125	chr16:29743001-29744001	HIVgenome	N/A	4	5.18506e-05
SRR3812125	chr9:71220001-71221001	HIVgenome	N/A	4	5.18506e-05
SRR3812125	chr4:184482001-184483001	HIVgenome	N/A	4	5.18506e-05
SRR3812125	chr10:33727001-33728001	HIVgenome	N/A	4	5.18506e-05
SRR3812125	chr13:44497001-44498001	HIVgenome	N/A	4	5.18506e-05
SRR3812125	chr13:34274001-34275001	HIVgenome	N/A	4	5.18506e-05
SRR3812125	chr11:65672001-65673001	HIVgenome	N/A	4	5.18506e-05
SRR3812125	chr9:84186001-84187001	HIVgenome	N/A	4	5.18506e-05
SRR3812125	chr17:25379001-25380001	HIVgenome	N/A	4	5.18506e-05
SRR3812125	chr16:21600001-21601001	HIVgenome	N/A	4	5.18506e-05
SRR3812125	chr11:123240001-123241001	HIVgenome	N/A	4	5.18506e-05
SRR3812125	chr13:109156001-109157001	HIVgenome	N/A	4	5.18506e-05
SRR3812125	chr2:228286001-228287001	HIVgenome	N/A	4	5.18506e-05
SRR3812125	chr9:130559001-130560001	HIVgenome	N/A	4	5.18506e-05
SRR3812125	chr17:6964001-6965001	HIVgenome	N/A	4	5.18506e-05
SRR3812125	chr18:2637001-2638001	HIVgenome	N/A	4	5.18506e-05
SRR3812125	chr15:23206001-23207001	HIVgenome	N/A	4	5.18506e-05
SRR3812125	SNTB2-Promoter|chr16:69220050-69221050	HIVgenome	N/A	4	5.18506e-05
SRR3812125	chr8:12417001-12418001	HIVgenome	N/A	4	5.18506e-05
SRR3812125	chr5:180601001-180602001	HIVgenome	N/A	4	5.18506e-05
SRR3812125	chr5:175807001-175808001	HIVgenome	N/A	4	5.18506e-05
SRR3812125	chr9:21871001-21872001	HIVgenome	N/A	4	5.18506e-05
SRR3812125	chr11:33216001-33217001	HIVgenome	N/A	4	5.18506e-05
SRR3812125	chr1:203727001-203728001	HIVgenome	N/A	4	5.18506e-05
SRR3812125	chr10:105112001-105113001	HIVgenome	N/A	4	5.18506e-05
SRR3812125	chr16:21571001-21572001	HIVgenome	N/A	4	5.18506e-05
SRR3812125	PNRC1-Cterm|chr6:89794879-89795879	HIVgenome	N/A	4	5.18506e-05
SRR3812125	chr6:11052001-11053001	HIVgenome	N/A	4	5.18506e-05
SRR3812125	chr15:30272001-30273001	HIVgenome	N/A	4	5.18506e-05
SRR3812125	chr17:8205001-8206001	HIVgenome	N/A	4	5.18506e-05
SRR3812125	chr2:32270001-32271001	HIVgenome	N/A	4	5.18506e-05
SRR3812125	chr12:70613001-70614001	HIVgenome	N/A	4	5.18506e-05
SRR3812125	chrX:72682001-72683001	HIVgenome	N/A	4	5.18506e-05
SRR3812125	chr3:186590001-186591001	HIVgenome	N/A	4	5.18506e-05
SRR3812125	chr6:82320001-82321001	HIVgenome	N/A	4	5.18506e-05
SRR3812125	chr7:152441001-152442001	HIVgenome	N/A	4	5.18506e-05
SRR3812125	chr2:132001-133001	HIVgenome	N/A	4	5.18506e-05
SRR3812125	chr13:20512001-20513001	HIVgenome	N/A	4	5.18506e-05
SRR3812125	SPARC-Cterm|chr5:151039657-151040657	HIVgenome	N/A	4	5.18506e-05
SRR3812125	chr17:38672001-38673001	HIVgenome	N/A	4	5.18506e-05
SRR3812125	chr1:17016001-17017001	HIVgenome	N/A	4	5.18506e-05
SRR3812125	chr20:48399001-48400001	HIVgenome	N/A	4	5.18506e-05
SRR3812125	chr16:9163001-9164001	HIVgenome	N/A	4	5.18506e-05
SRR3812125	chr16:67557001-67558001	HIVgenome	N/A	4	5.18506e-05
SRR3812125	chr1:151567001-151568001	HIVgenome	N/A	4	5.18506e-05
SRR3812125	chr11:66340001-66341001	HIVgenome	N/A	4	5.18506e-05
SRR3812125	chr9:4947001-4948001	HIVgenome	N/A	4	5.18506e-05
SRR3812125	chr15:20459001-20460001	HIVgenome	N/A	4	5.18506e-05
SRR3812125	chr20:3067001-3068001	HIVgenome	N/A	4	5.18506e-05
SRR3812125	chr7:5014001-5015001	HIVgenome	N/A	4	5.18506e-05
SRR3812125	chr5:149831001-149832001	HIVgenome	N/A	4	5.18506e-05
SRR3812125	chr2:150718001-150719001	HIVgenome	N/A	4	5.18506e-05
SRR3812125	chr8:67438001-67439001	HIVgenome	N/A	4	5.18506e-05
SRR3812125	chr21:33009001-33010001	HIVgenome	N/A	4	5.18506e-05
SRR3812125	chr17:4953001-4954001	HIVgenome	N/A	4	5.18506e-05
SRR3812125	chr19:10956001-10957001	HIVgenome	N/A	4	5.18506e-05
SRR3812125	chr6:10843001-10844001	HIVgenome	N/A	4	5.18506e-05
SRR3812125	chr2:75026001-75027001	HIVgenome	N/A	4	5.18506e-05
SRR3812125	chr11:111214001-111215001	HIVgenome	N/A	4	5.18506e-05
SRR3812125	chr19:54854001-54855001	HIVgenome	N/A	4	5.18506e-05
SRR3812125	chr2:41176001-41177001	HIVgenome	N/A	4	5.18506e-05
SRR3812125	chr6:93540001-93541001	HIVgenome	N/A	4	5.18506e-05
SRR3812125	chr4:55195001-55196001	HIVgenome	N/A	4	5.18506e-05
SRR3812125	chr2:27006001-27007001	HIVgenome	N/A	4	5.18506e-05
SRR3812125	chr9:84187001-84188001	HIVgenome	N/A	4	5.18506e-05
SRR3812125	chr4:139907001-139908001	HIVgenome	N/A	4	5.18506e-05
SRR3812125	LAPTM4B-Promoter|chr8:98786809-98787809	HIVgenome	N/A	4	5.18506e-05
SRR3812125	chr9:85304001-85305001	HIVgenome	N/A	4	5.18506e-05
SRR3812125	chr1:143518001-143519001	HIVgenome	N/A	4	5.18506e-05
SRR3812125	chrX:49402001-49403001	HIVgenome	N/A	4	5.18506e-05
SRR3812125	chr7:73199001-73200001	HIVgenome	N/A	4	5.18506e-05
SRR3812125	chr10:9398001-9399001	HIVgenome	N/A	4	5.18506e-05
SRR3812125	chr5:55355001-55356001	HIVgenome	N/A	4	5.18506e-05
SRR3812125	chr6:34221001-34222001	HIVgenome	N/A	4	5.18506e-05
SRR3812125	chr17:6221001-6222001	HIVgenome	N/A	4	5.18506e-05
SRR3812125	P4HTM-Promoter|chr3:49026341-49027341	HIVgenome	N/A	4	5.18506e-05
SRR3812125	chr19:15239001-15240001	HIVgenome	N/A	4	5.18506e-05
SRR3812125	chr17:49549001-49550001	HIVgenome	N/A	4	5.18506e-05
SRR3812125	chr5:87655001-87656001	HIVgenome	N/A	4	5.18506e-05
SRR3812125	chr10:130156001-130157001	HIVgenome	N/A	4	5.18506e-05
SRR3812125	chr18:43872001-43873001	HIVgenome	N/A	4	5.18506e-05
SRR3812125	chr22:21247001-21248001	HIVgenome	N/A	4	5.18506e-05
SRR3812125	chr13:40666001-40667001	HIVgenome	N/A	4	5.18506e-05
SRR3812125	chr17:11907001-11908001	HIVgenome	N/A	4	5.18506e-05
SRR3812125	chr20:34002001-34003001	HIVgenome	N/A	4	5.18506e-05
SRR3812125	chr22:51005001-51006001	HIVgenome	N/A	4	5.18506e-05
SRR3812125	chr7:75994001-75995001	HIVgenome	N/A	4	5.18506e-05
SRR3812125	chr13:80035001-80036001	HIVgenome	N/A	4	5.18506e-05
SRR3812125	chr14:19509001-19510001	HIVgenome	N/A	4	5.18506e-05
SRR3812125	chr15:96774001-96775001	HIVgenome	N/A	4	5.18506e-05
SRR3812125	chr2:73923001-73924001	HIVgenome	N/A	4	5.18506e-05
SRR3812125	chr9:83974001-83975001	HIVgenome	N/A	4	5.18506e-05
SRR3812125	chr17:26327001-26328001	HIVgenome	N/A	4	5.18506e-05
SRR3812125	SMIM10L1-Promoter|chr12:11322780-11323780	HIVgenome	N/A	4	5.18506e-05
SRR3812125	RNF111-Cterm|chr15:59389618-59390618	HIVgenome	N/A	4	5.18506e-05
SRR3812125	chr3:104940001-104941001	HIVgenome	N/A	4	5.18506e-05
SRR3812125	chr1:145089001-145090001	HIVgenome	N/A	4	5.18506e-05
SRR3812125	chr15:85180001-85181001	HIVgenome	N/A	4	5.18506e-05
SRR3812125	chr13:74807001-74808001	HIVgenome	N/A	4	5.18506e-05
SRR3812125	PRDM2-Cterm|chr1:14151574-14152574	HIVgenome	N/A	4	5.18506e-05
SRR3812125	chr4:139886001-139887001	HIVgenome	N/A	4	5.18506e-05
SRR3812125	chr11:34005001-34006001	HIVgenome	N/A	4	5.18506e-05
SRR3812125	chr12:53652001-53653001	HIVgenome	N/A	4	5.18506e-05
SRR3812125	chr5:26618001-26619001	HIVgenome	N/A	4	5.18506e-05
SRR3812125	chr13:80033001-80034001	HIVgenome	N/A	4	5.18506e-05
SRR3812125	chr20:55256001-55257001	HIVgenome	N/A	4	5.18506e-05
SRR3812125	chr1:179848001-179849001	HIVgenome	N/A	4	5.18506e-05
SRR3812125	chr2:109649001-109650001	HIVgenome	N/A	4	5.18506e-05
SRR3812125	chr15:65589001-65590001	HIVgenome	N/A	4	5.18506e-05
SRR3812125	chr6:85762001-85763001	HIVgenome	N/A	4	5.18506e-05
SRR3812125	chr15:27788001-27789001	HIVgenome	N/A	4	5.18506e-05
SRR3812125	chr16:28828001-28829001	HIVgenome	N/A	4	5.18506e-05
SRR3812125	chr6:80111001-80112001	HIVgenome	N/A	4	5.18506e-05
SRR3812125	chr12:114211001-114212001	HIVgenome	N/A	4	5.18506e-05
SRR3812125	chr4:145546001-145547001	HIVgenome	N/A	4	5.18506e-05
SRR3812125	chr1:12220001-12221001	HIVgenome	N/A	4	5.18506e-05
SRR3812125	chr1:43267001-43268001	HIVgenome	N/A	4	5.18506e-05
SRR3812125	chr5:124272001-124273001	HIVgenome	N/A	4	5.18506e-05
SRR3812125	chr19:5464001-5465001	HIVgenome	N/A	4	5.18506e-05
SRR3812125	chr17:40549001-40550001	HIVgenome	N/A	4	5.18506e-05
SRR3812125	chr1:161152001-161153001	HIVgenome	N/A	4	5.18506e-05
SRR3812125	PAPD5-Cterm|chr16:50269221-50270221	HIVgenome	N/A	4	5.18506e-05
SRR3812125	chr7:6759001-6760001	HIVgenome	N/A	4	5.18506e-05
SRR3812125	chr7:1223001-1224001	HIVgenome	N/A	4	5.18506e-05
SRR3812125	chr12:840001-841001	HIVgenome	N/A	4	5.18506e-05
SRR3812125	chr19:16288001-16289001	HIVgenome	N/A	4	5.18506e-05
SRR3812125	chr6:108610001-108611001	HIVgenome	N/A	4	5.18506e-05
SRR3812125	chr16:53055001-53056001	HIVgenome	N/A	4	5.18506e-05
SRR3812125	chr7:100971001-100972001	HIVgenome	N/A	4	5.18506e-05
SRR3812125	POLR2E-Promoter|chr19:1095391-1096391	HIVgenome	N/A	4	5.18506e-05
SRR3812125	chr21:15848001-15849001	HIVgenome	N/A	4	5.18506e-05
SRR3812125	chr1:160898001-160899001	HIVgenome	N/A	4	5.18506e-05
SRR3812125	chr21:44505001-44506001	HIVgenome	N/A	4	5.18506e-05
SRR3812125	chr6:47289001-47290001	HIVgenome	N/A	4	5.18506e-05
SRR3812125	chr16:21543001-21544001	HIVgenome	N/A	4	5.18506e-05
SRR3812125	chr8:67396001-67397001	HIVgenome	N/A	4	5.18506e-05
SRR3812125	chr3:5139001-5140001	HIVgenome	N/A	4	5.18506e-05
SRR3812125	chr15:21930001-21931001	HIVgenome	N/A	4	5.18506e-05
SRR3812125	chr3:104407001-104408001	HIVgenome	N/A	4	5.18506e-05
SRR3812125	chr16:57573001-57574001	HIVgenome	N/A	4	5.18506e-05
SRR3812125	chr19:5185001-5186001	HIVgenome	N/A	4	5.18506e-05
SRR3812125	MIEF1-Promoter|chr22:39895105-39896105	HIVgenome	N/A	4	5.18506e-05
SRR3812125	chr3:170052001-170053001	HIVgenome	N/A	4	5.18506e-05
SRR3812125	chr1:19901001-19902001	HIVgenome	N/A	4	5.18506e-05
SRR3812125	chr14:51815001-51816001	HIVgenome	N/A	4	5.18506e-05
SRR3812125	chr6:161765001-161766001	HIVgenome	N/A	4	5.18506e-05
SRR3812125	chr15:20468001-20469001	HIVgenome	N/A	4	5.18506e-05
SRR3812125	chr3:176932001-176933001	HIVgenome	N/A	4	5.18506e-05
SRR3812125	chr12:131630001-131631001	HIVgenome	N/A	4	5.18506e-05
SRR3812125	PCDHB11-Cterm|chr5:140582618-140583618	HIVgenome	N/A	4	5.18506e-05
SRR3812125	chr1:92870001-92871001	HIVgenome	N/A	4	5.18506e-05
SRR3812125	chr1:149222001-149223001	HIVgenome	N/A	4	5.18506e-05
SRR3812125	ZNF430-Promoter|chr19:21202426-21203426	HIVgenome	N/A	4	5.18506e-05
SRR3812125	chr11:18663001-18664001	HIVgenome	N/A	4	5.18506e-05
SRR3812125	chr7:124434001-124435001	HIVgenome	N/A	4	5.18506e-05
SRR3812125	chr12:46744001-46745001	HIVgenome	N/A	4	5.18506e-05
SRR3812125	chr6:139323001-139324001	HIVgenome	N/A	4	5.18506e-05
SRR3812125	chr2:76011001-76012001	HIVgenome	N/A	4	5.18506e-05
SRR3812125	chr12:133343001-133344001	HIVgenome	N/A	4	5.18506e-05
SRR3812125	chr11:107439001-107440001	HIVgenome	N/A	4	5.18506e-05
SRR3812125	RNF151-Cterm|chr16:2018976-2019976	HIVgenome	N/A	4	5.18506e-05
SRR3812125	chr11:61771001-61772001	HIVgenome	N/A	4	5.18506e-05
SRR3812125	chr15:22460001-22461001	HIVgenome	N/A	4	5.18506e-05
SRR3812125	chr14:50441001-50442001	HIVgenome	N/A	4	5.18506e-05
SRR3812125	chr19:16376001-16377001	HIVgenome	N/A	4	5.18506e-05
SRR3812125	chr14:24192001-24193001	HIVgenome	N/A	4	5.18506e-05
SRR3812125	TTC21B-Cterm|chr2:166728872-166729872	HIVgenome	N/A	4	5.18506e-05
SRR3812125	chr8:48683001-48684001	HIVgenome	N/A	4	5.18506e-05
SRR3812125	chr11:45330001-45331001	HIVgenome	N/A	4	5.18506e-05
SRR3812125	chr5:72771001-72772001	HIVgenome	N/A	4	5.18506e-05
SRR3812125	chr10:75694001-75695001	HIVgenome	N/A	4	5.18506e-05
SRR3812125	chr7:55833001-55834001	HIVgenome	N/A	4	5.18506e-05
SRR3812125	chr11:61415001-61416001	HIVgenome	N/A	4	5.18506e-05
SRR3812125	chr22:41410001-41411001	HIVgenome	N/A	4	5.18506e-05
SRR3812125	chr14:55578001-55579001	HIVgenome	N/A	4	5.18506e-05
SRR3812125	chr1:100777001-100778001	HIVgenome	N/A	4	5.18506e-05
SRR3812125	chr7:150062001-150063001	HIVgenome	N/A	4	5.18506e-05
SRR3812125	chr1:200895001-200896001	HIVgenome	N/A	4	5.18506e-05
SRR3812125	chr3:106554001-106555001	HIVgenome	N/A	4	5.18506e-05
SRR3812125	chr10:20635001-20636001	HIVgenome	N/A	4	5.18506e-05
SRR3812125	chr10:21601001-21602001	HIVgenome	N/A	4	5.18506e-05
SRR3812125	chr7:148663001-148664001	HIVgenome	N/A	4	5.18506e-05
SRR3812125	chr1:25913001-25914001	HIVgenome	N/A	4	5.18506e-05
SRR3812125	chrX:118859001-118860001	HIVgenome	N/A	4	5.18506e-05
SRR3812125	GSTO1-Cterm|chr10:106027222-106028222	HIVgenome	N/A	4	5.18506e-05
SRR3812125	chr8:104475001-104476001	HIVgenome	N/A	4	5.18506e-05
SRR3812125	chr8:95644001-95645001	HIVgenome	N/A	4	5.18506e-05
SRR3812125	chr11:118439001-118440001	HIVgenome	N/A	4	5.18506e-05
SRR3812125	chr13:31568001-31569001	HIVgenome	N/A	4	5.18506e-05
SRR3812125	chr1:170171001-170172001	HIVgenome	N/A	4	5.18506e-05
SRR3812125	chr19:32992001-32993001	HIVgenome	N/A	4	5.18506e-05
SRR3812125	chr1:113827001-113828001	HIVgenome	N/A	4	5.18506e-05
SRR3812125	chr16:9147001-9148001	HIVgenome	N/A	4	5.18506e-05
SRR3812125	chr8:20314001-20315001	HIVgenome	N/A	4	5.18506e-05
SRR3812125	chr16:72563001-72564001	HIVgenome	N/A	4	5.18506e-05
SRR3812125	chr14:20727001-20728001	HIVgenome	N/A	4	5.18506e-05
SRR3812125	DDX46-Cterm|chr5:134166828-134167828	HIVgenome	N/A	4	5.18506e-05
SRR3812125	ZNF397-Promoter|chr18:32819994-32820994	HIVgenome	N/A	4	5.18506e-05
SRR3812125	chr6:88602001-88603001	HIVgenome	N/A	4	5.18506e-05
SRR3812125	ZNF585B-Cterm|chr19:37671481-37672481	HIVgenome	N/A	4	5.18506e-05
SRR3812125	chr21:16076001-16077001	HIVgenome	N/A	4	5.18506e-05
SRR3812125	chr11:107656001-107657001	HIVgenome	N/A	4	5.18506e-05
SRR3812125	chr8:125276001-125277001	HIVgenome	N/A	4	5.18506e-05
SRR3812125	chr3:177007001-177008001	HIVgenome	N/A	4	5.18506e-05
SRR3812125	chr7:129242001-129243001	HIVgenome	N/A	4	5.18506e-05
SRR3812125	chr14:89282001-89283001	HIVgenome	N/A	4	5.18506e-05
SRR3812125	chr6:14712001-14713001	HIVgenome	N/A	4	5.18506e-05
SRR3812125	chr14:65856001-65857001	HIVgenome	N/A	4	5.18506e-05
SRR3812125	chr15:101688001-101689001	HIVgenome	N/A	4	5.18506e-05
SRR3812125	ALDH5A1-Cterm|chr6:24537435-24538435	HIVgenome	N/A	4	5.18506e-05
SRR3812125	chr2:163796001-163797001	HIVgenome	N/A	4	5.18506e-05
SRR3812125	chr18:43731001-43732001	HIVgenome	N/A	4	5.18506e-05
SRR3812125	chr21:29968001-29969001	HIVgenome	N/A	4	5.18506e-05
SRR3812125	chr3:39388001-39389001	HIVgenome	N/A	4	5.18506e-05
SRR3812125	chr7:132889001-132890001	HIVgenome	N/A	4	5.18506e-05
SRR3812125	chr7:2366001-2367001	HIVgenome	N/A	4	5.18506e-05
SRR3812125	chr3:195427001-195428001	HIVgenome	N/A	4	5.18506e-05
SRR3812125	chr16:85484001-85485001	HIVgenome	N/A	4	5.18506e-05
SRR3812125	chr19:45701001-45702001	HIVgenome	N/A	4	5.18506e-05
SRR3812125	chr20:37429001-37430001	HIVgenome	N/A	4	5.18506e-05
SRR3812125	chr10:43805001-43806001	HIVgenome	N/A	4	5.18506e-05
SRR3812125	chr19:51240001-51241001	HIVgenome	N/A	4	5.18506e-05
SRR3812125	chr14:55399001-55400001	HIVgenome	N/A	4	5.18506e-05
SRR3812125	chr6:155012001-155013001	HIVgenome	N/A	4	5.18506e-05
SRR3812125	chr1:186668001-186669001	HIVgenome	N/A	4	5.18506e-05
SRR3812125	chr7:5280001-5281001	HIVgenome	N/A	4	5.18506e-05
SRR3812125	chr16:25557001-25558001	HIVgenome	N/A	4	5.18506e-05
SRR3812125	chr11:65695001-65696001	HIVgenome	N/A	4	5.18506e-05
SRR3812125	chr9:89129001-89130001	HIVgenome	N/A	4	5.18506e-05
SRR3812125	chr14:75826001-75827001	HIVgenome	N/A	4	5.18506e-05
SRR3812125	chr9:5579001-5580001	HIVgenome	N/A	4	5.18506e-05
SRR3812125	chr7:75790001-75791001	HIVgenome	N/A	4	5.18506e-05
SRR3812125	chr2:213816001-213817001	HIVgenome	N/A	4	5.18506e-05
SRR3812125	chr2:62582001-62583001	HIVgenome	N/A	4	5.18506e-05
SRR3812125	chr15:90201001-90202001	HIVgenome	N/A	4	5.18506e-05
SRR3812125	chr22:29786001-29787001	HIVgenome	N/A	4	5.18506e-05
SRR3812125	chr7:149160001-149161001	HIVgenome	N/A	4	5.18506e-05
SRR3812125	chr1:35273001-35274001	HIVgenome	N/A	4	5.18506e-05
SRR3812125	ZNF627-Promoter|chr19:11707235-11708235	HIVgenome	N/A	4	5.18506e-05
SRR3812125	chr5:14931001-14932001	HIVgenome	N/A	4	5.18506e-05
SRR3812125	chr11:34041001-34042001	HIVgenome	N/A	4	5.18506e-05
SRR3812125	chr15:35285001-35286001	HIVgenome	N/A	4	5.18506e-05
SRR3812125	chr19:50055001-50056001	HIVgenome	N/A	4	5.18506e-05
SRR3812125	chr12:64929001-64930001	HIVgenome	N/A	4	5.18506e-05
SRR3812125	chr14:22130001-22131001	HIVgenome	N/A	4	5.18506e-05
SRR3812125	chr19:45751001-45752001	HIVgenome	N/A	4	5.18506e-05
SRR3812125	chr22:39563001-39564001	HIVgenome	N/A	4	5.18506e-05
SRR3812125	chr19:36192001-36193001	HIVgenome	N/A	4	5.18506e-05
SRR3812125	chr2:151308001-151309001	HIVgenome	N/A	4	5.18506e-05
SRR3812125	chr4:44540001-44541001	HIVgenome	N/A	4	5.18506e-05
SRR3812125	chr1:199067001-199068001	HIVgenome	N/A	4	5.18506e-05
SRR3812125	chr11:19280001-19281001	HIVgenome	N/A	4	5.18506e-05
SRR3812125	chr2:137138001-137139001	HIVgenome	N/A	4	5.18506e-05
SRR3812125	chr16:70018001-70019001	HIVgenome	N/A	4	5.18506e-05
SRR3812125	chr21:11116001-11117001	HIVgenome	N/A	4	5.18506e-05
SRR3812125	chr15:78706001-78707001	HIVgenome	N/A	4	5.18506e-05
SRR3812125	chr7:108268001-108269001	HIVgenome	N/A	4	5.18506e-05
SRR3812125	chr8:129489001-129490001	HIVgenome	N/A	4	5.18506e-05
SRR3812125	chr15:43805001-43806001	HIVgenome	N/A	4	5.18506e-05
SRR3812125	chr15:93272001-93273001	HIVgenome	N/A	4	5.18506e-05
SRR3812125	chr2:172479001-172480001	HIVgenome	N/A	4	5.18506e-05
SRR3812125	chr13:54038001-54039001	HIVgenome	N/A	4	5.18506e-05
SRR3812125	chr3:40533001-40534001	HIVgenome	N/A	4	5.18506e-05
SRR3812125	chrX:48353001-48354001	HIVgenome	N/A	4	5.18506e-05
SRR3812125	chr19:14955001-14956001	HIVgenome	N/A	4	5.18506e-05
SRR3812125	chr16:73147001-73148001	HIVgenome	N/A	4	5.18506e-05
SRR3812125	chrX:84004001-84005001	HIVgenome	N/A	4	5.18506e-05
SRR3812125	chr12:133411001-133412001	HIVgenome	N/A	4	5.18506e-05
SRR3812125	chr7:150630001-150631001	HIVgenome	N/A	4	5.18506e-05
SRR3812125	chr5:148189001-148190001	HIVgenome	N/A	4	5.18506e-05
SRR3812125	chr16:69131001-69132001	HIVgenome	N/A	4	5.18506e-05
SRR3812125	chr7:5507001-5508001	HIVgenome	N/A	4	5.18506e-05
SRR3812125	chr5:174193001-174194001	HIVgenome	N/A	4	5.18506e-05
SRR3812125	chr2:211598001-211599001	HIVgenome	N/A	4	5.18506e-05
SRR3812125	chr3:12707001-12708001	HIVgenome	N/A	4	5.18506e-05
SRR3812125	chr13:51605001-51606001	HIVgenome	N/A	4	5.18506e-05
SRR3812125	chr5:174068001-174069001	HIVgenome	N/A	4	5.18506e-05
SRR3812125	chr1:19837001-19838001	HIVgenome	N/A	4	5.18506e-05
SRR3812125	chr8:30809001-30810001	HIVgenome	N/A	4	5.18506e-05
SRR3812125	chr2:42074001-42075001	HIVgenome	N/A	4	5.18506e-05
SRR3812125	chrX:44709001-44710001	HIVgenome	N/A	4	5.18506e-05
SRR3812125	chr16:4822001-4823001	HIVgenome	N/A	4	5.18506e-05
SRR3812125	chr3:40420001-40421001	HIVgenome	N/A	4	5.18506e-05
SRR3812125	chr14:57846001-57847001	HIVgenome	N/A	4	5.18506e-05
SRR3812125	VN1R5-Promoter|chr1:247418374-247419374	HIVgenome	N/A	4	5.18506e-05
SRR3812125	chr19:2749001-2750001	HIVgenome	N/A	4	5.18506e-05
SRR3812125	chr9:26832001-26833001	HIVgenome	N/A	4	5.18506e-05
SRR3812125	chr8:11621001-11622001	HIVgenome	N/A	4	5.18506e-05
SRR3812125	chr2:91784001-91785001	HIVgenome	N/A	4	5.18506e-05
SRR3812125	chr9:127957001-127958001	HIVgenome	N/A	4	5.18506e-05
SRR3812125	chr20:25880001-25881001	HIVgenome	N/A	4	5.18506e-05
SRR3812125	chrX:152669001-152670001	HIVgenome	N/A	4	5.18506e-05
SRR3812125	SP1-Cterm|chr12:53810230-53811230	HIVgenome	N/A	4	5.18506e-05
SRR3812125	chr12:31910001-31911001	HIVgenome	N/A	4	5.18506e-05
SRR3812125	chr1:84886001-84887001	HIVgenome	N/A	4	5.18506e-05
SRR3812125	chr11:62449001-62450001	HIVgenome	N/A	4	5.18506e-05
SRR3812125	MAP4-Promoter|chr3:48130769-48131769	HIVgenome	N/A	4	5.18506e-05
SRR3812125	chr8:20101001-20102001	HIVgenome	N/A	4	5.18506e-05
SRR3812125	SCAF11-Cterm|chr12:46311914-46312914	HIVgenome	N/A	4	5.18506e-05
SRR3812125	chr13:99334001-99335001	HIVgenome	N/A	4	5.18506e-05
SRR3812125	chr6:137802001-137803001	HIVgenome	N/A	4	5.18506e-05
SRR3812125	chr14:75769001-75770001	HIVgenome	N/A	4	5.18506e-05
SRR3812125	chr10:105057001-105058001	HIVgenome	N/A	4	5.18506e-05
SRR3812125	chr14:95809001-95810001	HIVgenome	N/A	4	5.18506e-05
SRR3812125	chr9:99953001-99954001	HIVgenome	N/A	4	5.18506e-05
SRR3812125	chr11:2898001-2899001	HIVgenome	N/A	4	5.18506e-05
SRR3812125	chr6:37124001-37125001	HIVgenome	N/A	4	5.18506e-05
SRR3812125	chr16:78121001-78122001	HIVgenome	N/A	4	5.18506e-05
SRR3812125	chr2:74116001-74117001	HIVgenome	N/A	4	5.18506e-05
SRR3812125	chr10:104201001-104202001	HIVgenome	N/A	4	5.18506e-05
SRR3812125	chr18:9040001-9041001	HIVgenome	N/A	4	5.18506e-05
SRR3812125	chr7:26557001-26558001	HIVgenome	N/A	4	5.18506e-05
SRR3812125	chr5:55305001-55306001	HIVgenome	N/A	4	5.18506e-05
SRR3812125	chr17:17097001-17098001	HIVgenome	N/A	4	5.18506e-05
SRR3812125	chr11:43518001-43519001	HIVgenome	N/A	4	5.18506e-05
SRR3812125	chr14:76997001-76998001	HIVgenome	N/A	4	5.18506e-05
SRR3812125	PRDX3-Promoter|chr10:120938377-120939377	HIVgenome	N/A	4	5.18506e-05
SRR3812125	chr19:8418001-8419001	HIVgenome	N/A	4	5.18506e-05
SRR3812125	chr5:34634001-34635001	HIVgenome	N/A	4	5.18506e-05
SRR3812125	CDT1-Promoter|chr16:88869186-88870186	HIVgenome	N/A	4	5.18506e-05
SRR3812125	chr12:123382001-123383001	HIVgenome	N/A	4	5.18506e-05
SRR3812125	chr15:56300001-56301001	HIVgenome	N/A	4	5.18506e-05
SRR3812125	chr22:25836001-25837001	HIVgenome	N/A	4	5.18506e-05
SRR3812125	chr1:16326001-16327001	HIVgenome	N/A	4	5.18506e-05
SRR3812125	chr8:29773001-29774001	HIVgenome	N/A	4	5.18506e-05
SRR3812125	chr8:22824001-22825001	HIVgenome	N/A	4	5.18506e-05
SRR3812125	chr12:121380001-121381001	HIVgenome	N/A	4	5.18506e-05
SRR3812125	chr12:826001-827001	HIVgenome	N/A	4	5.18506e-05
SRR3812125	HEXIM1-Cterm|chr17:43229468-43230468	HIVgenome	N/A	4	5.18506e-05
SRR3812125	chr12:125388001-125389001	HIVgenome	N/A	4	5.18506e-05
SRR3812125	chr19:15454001-15455001	HIVgenome	N/A	4	5.18506e-05
SRR3812125	chr8:91761001-91762001	HIVgenome	N/A	4	5.18506e-05
SRR3812125	chr17:62715001-62716001	HIVgenome	N/A	4	5.18506e-05
SRR3812125	chr1:32363001-32364001	HIVgenome	N/A	4	5.18506e-05
SRR3812125	chr17:47539001-47540001	HIVgenome	N/A	4	5.18506e-05
SRR3812125	chr6:27290001-27291001	HIVgenome	N/A	4	5.18506e-05
SRR3812125	chr8:80685001-80686001	HIVgenome	N/A	4	5.18506e-05
SRR3812125	chr11:123352001-123353001	HIVgenome	N/A	4	5.18506e-05
SRR3812125	chr6:74252001-74253001	HIVgenome	N/A	4	5.18506e-05
SRR3812125	chr1:43384001-43385001	HIVgenome	N/A	4	5.18506e-05
SRR3812125	chr3:33150001-33151001	HIVgenome	N/A	4	5.18506e-05
SRR3812125	chr8:102034001-102035001	HIVgenome	N/A	4	5.18506e-05
SRR3812125	chr12:67761001-67762001	HIVgenome	N/A	4	5.18506e-05
SRR3812125	chr19:788001-789001	HIVgenome	N/A	4	5.18506e-05
SRR3812125	chr9:130622001-130623001	HIVgenome	N/A	4	5.18506e-05
SRR3812125	chr17:73186001-73187001	HIVgenome	N/A	4	5.18506e-05
SRR3812125	chr19:18145001-18146001	HIVgenome	N/A	4	5.18506e-05
SRR3812125	chr17:35417001-35418001	HIVgenome	N/A	4	5.18506e-05
SRR3812125	chr17:623001-624001	HIVgenome	N/A	4	5.18506e-05
SRR3812125	HTR3B-Cterm|chr11:113817283-113818283	HIVgenome	N/A	4	5.18506e-05
SRR3812125	chr5:88236001-88237001	HIVgenome	N/A	4	5.18506e-05
SRR3812125	chr8:124556001-124557001	HIVgenome	N/A	4	5.18506e-05
SRR3812125	chr5:63432001-63433001	HIVgenome	N/A	4	5.18506e-05
SRR3812125	chr17:36999001-37000001	HIVgenome	N/A	4	5.18506e-05
SRR3812125	chr18:68220001-68221001	HIVgenome	N/A	4	5.18506e-05
SRR3812125	chr21:11129001-11130001	HIVgenome	N/A	4	5.18506e-05
SRR3812125	PARP12-Promoter|chr7:139763521-139764521	HIVgenome	N/A	4	5.18506e-05
SRR3812125	chr3:108605001-108606001	HIVgenome	N/A	4	5.18506e-05
SRR3812125	chr11:116283001-116284001	HIVgenome	N/A	4	5.18506e-05
SRR3812125	ENTPD6-Cterm|chr20:25208711-25209711	HIVgenome	N/A	4	5.18506e-05
SRR3812125	chr15:63267001-63268001	HIVgenome	N/A	4	5.18506e-05
SRR3812125	chr12:65098001-65099001	HIVgenome	N/A	4	5.18506e-05
SRR3812125	chr22:30626001-30627001	HIVgenome	N/A	4	5.18506e-05
SRR3812125	chr9:77774001-77775001	HIVgenome	N/A	4	5.18506e-05
SRR3812125	chrX:44688001-44689001	HIVgenome	N/A	4	5.18506e-05
SRR3812125	chr9:132519001-132520001	HIVgenome	N/A	4	5.18506e-05
SRR3812125	chr13:48674001-48675001	HIVgenome	N/A	4	5.18506e-05
SRR3812125	chr11:77365001-77366001	HIVgenome	N/A	4	5.18506e-05
SRR3812125	chr12:27581001-27582001	HIVgenome	N/A	4	5.18506e-05
SRR3812125	chr15:41129001-41130001	HIVgenome	N/A	4	5.18506e-05
SRR3812125	chr2:206728001-206729001	HIVgenome	N/A	4	5.18506e-05
SRR3812125	chr8:81194001-81195001	HIVgenome	N/A	4	5.18506e-05
SRR3812125	chr11:77224001-77225001	HIVgenome	N/A	4	5.18506e-05
SRR3812125	chr2:198190001-198191001	HIVgenome	N/A	4	5.18506e-05
SRR3812125	chr12:6800001-6801001	HIVgenome	N/A	4	5.18506e-05
SRR3812125	chr16:30625001-30626001	HIVgenome	N/A	4	5.18506e-05
SRR3812125	chr15:20420001-20421001	HIVgenome	N/A	4	5.18506e-05
SRR3812125	chr3:61328001-61329001	HIVgenome	N/A	4	5.18506e-05
SRR3812125	chr17:7899001-7900001	HIVgenome	N/A	4	5.18506e-05
SRR3812125	chr17:65309001-65310001	HIVgenome	N/A	4	5.18506e-05
SRR3812125	chr2:216058001-216059001	HIVgenome	N/A	4	5.18506e-05
SRR3812125	chr17:48966001-48967001	HIVgenome	N/A	4	5.18506e-05
SRR3812125	chr6:32656001-32657001	HIVgenome	N/A	4	5.18506e-05
SRR3812125	chr2:106268001-106269001	HIVgenome	N/A	4	5.18506e-05
SRR3812125	chr1:71000001-71001001	HIVgenome	N/A	4	5.18506e-05
SRR3812125	chr3:32517001-32518001	HIVgenome	N/A	4	5.18506e-05
SRR3812125	chr7:76008001-76009001	HIVgenome	N/A	4	5.18506e-05
SRR3812125	chr18:2641001-2642001	HIVgenome	N/A	4	5.18506e-05
SRR3812125	chr19:18487001-18488001	HIVgenome	N/A	4	5.18506e-05
SRR3812125	chr9:77768001-77769001	HIVgenome	N/A	4	5.18506e-05
SRR3812125	chr17:25703001-25704001	HIVgenome	N/A	4	5.18506e-05
SRR3812125	chr1:80412001-80413001	HIVgenome	N/A	4	5.18506e-05
SRR3812125	chr2:220185001-220186001	HIVgenome	N/A	4	5.18506e-05
SRR3812125	chr9:38735001-38736001	HIVgenome	N/A	4	5.18506e-05
SRR3812125	TAF5-Promoter|chr10:105126710-105127710	HIVgenome	N/A	4	5.18506e-05
SRR3812125	chr1:11818001-11819001	HIVgenome	N/A	4	5.18506e-05
SRR3812125	chr1:107225001-107226001	HIVgenome	N/A	4	5.18506e-05
SRR3812125	chr15:41416001-41417001	HIVgenome	N/A	4	5.18506e-05
SRR3812125	chr8:84078001-84079001	HIVgenome	N/A	4	5.18506e-05
SRR3812125	chr1:230865001-230866001	HIVgenome	N/A	4	5.18506e-05
SRR3812125	UAP1L1-Cterm|chr9:139978990-139979990	HIVgenome	N/A	4	5.18506e-05
SRR3812125	chr10:21775001-21776001	HIVgenome	N/A	4	5.18506e-05
SRR3812125	chr10:123445001-123446001	HIVgenome	N/A	4	5.18506e-05
SRR3812125	PMM1-Promoter|chr22:41985871-41986871	HIVgenome	N/A	4	5.18506e-05
SRR3812125	chr1:9228001-9229001	HIVgenome	N/A	4	5.18506e-05
SRR3812125	chr20:43317001-43318001	HIVgenome	N/A	4	5.18506e-05
SRR3812125	chr9:117082001-117083001	HIVgenome	N/A	4	5.18506e-05
SRR3812125	chr19:7799001-7800001	HIVgenome	N/A	4	5.18506e-05
SRR3812125	chr1:143193001-143194001	HIVgenome	N/A	4	5.18506e-05
SRR3812125	chr9:74273001-74274001	HIVgenome	N/A	4	5.18506e-05
SRR3812125	chr19:47519001-47520001	HIVgenome	N/A	4	5.18506e-05
SRR3812125	chr21:44501001-44502001	HIVgenome	N/A	4	5.18506e-05
SRR3812125	chr7:73076001-73077001	HIVgenome	N/A	4	5.18506e-05
SRR3812125	chr15:85910001-85911001	HIVgenome	N/A	4	5.18506e-05
SRR3812125	chr17:46735001-46736001	HIVgenome	N/A	4	5.18506e-05
SRR3812125	chr1:244556001-244557001	HIVgenome	N/A	4	5.18506e-05
SRR3812125	chr2:194124001-194125001	HIVgenome	N/A	4	5.18506e-05
SRR3812125	chr1:62684001-62685001	HIVgenome	N/A	4	5.18506e-05
SRR3812125	chrX:116822001-116823001	HIVgenome	N/A	4	5.18506e-05
SRR3812125	DNAJB13-Cterm|chr11:73681332-73682332	HIVgenome	N/A	4	5.18506e-05
SRR3812125	chr20:55495001-55496001	HIVgenome	N/A	4	5.18506e-05
SRR3812125	chr14:35886001-35887001	HIVgenome	N/A	4	5.18506e-05
SRR3812125	chr16:12918001-12919001	HIVgenome	N/A	4	5.18506e-05
SRR3812125	NAGLU-Cterm|chr17:40696467-40697467	HIVgenome	N/A	4	5.18506e-05
SRR3812125	chr7:90154001-90155001	HIVgenome	N/A	4	5.18506e-05
SRR3812125	chr7:148689001-148690001	HIVgenome	N/A	4	5.18506e-05
SRR3812125	CTSS-Promoter|chr1:150738433-150739433	HIVgenome	N/A	4	5.18506e-05
SRR3812125	chr5:180261001-180262001	HIVgenome	N/A	4	5.18506e-05
SRR3812125	chr10:7542001-7543001	HIVgenome	N/A	4	5.18506e-05
SRR3812125	chr7:148273001-148274001	HIVgenome	N/A	4	5.18506e-05
SRR3812125	chr3:128371001-128372001	HIVgenome	N/A	4	5.18506e-05
SRR3812125	chr6:107384001-107385001	HIVgenome	N/A	4	5.18506e-05
SRR3812125	chr10:105696001-105697001	HIVgenome	N/A	4	5.18506e-05
SRR3812125	chr19:40291001-40292001	HIVgenome	N/A	4	5.18506e-05
SRR3812125	chr6:32895001-32896001	HIVgenome	N/A	4	5.18506e-05
SRR3812125	chr2:65111001-65112001	HIVgenome	N/A	4	5.18506e-05
SRR3812125	chr14:86404001-86405001	HIVgenome	N/A	4	5.18506e-05
SRR3812125	chr22:24068001-24069001	HIVgenome	N/A	4	5.18506e-05
SRR3812125	chr5:90624001-90625001	HIVgenome	N/A	4	5.18506e-05
SRR3812125	ATP6V0A2-Promoter|chr12:124195865-124196865	HIVgenome	N/A	4	5.18506e-05
SRR3812125	chr6:110815001-110816001	HIVgenome	N/A	4	5.18506e-05
SRR3812125	chr6:139423001-139424001	HIVgenome	N/A	4	5.18506e-05
SRR3812125	chr9:91915001-91916001	HIVgenome	N/A	4	5.18506e-05
SRR3812125	chr17:4322001-4323001	HIVgenome	N/A	4	5.18506e-05
SRR3812125	chr11:82901001-82902001	HIVgenome	N/A	4	5.18506e-05
SRR3812125	chr4:3059001-3060001	HIVgenome	N/A	4	5.18506e-05
SRR3812125	chr2:235841001-235842001	HIVgenome	N/A	4	5.18506e-05
SRR3812125	chr16:90047001-90048001	HIVgenome	N/A	4	5.18506e-05
SRR3812125	chr12:19570001-19571001	HIVgenome	N/A	4	5.18506e-05
SRR3812125	chr7:403001-404001	HIVgenome	N/A	4	5.18506e-05
SRR3812125	chr5:75687001-75688001	HIVgenome	N/A	4	5.18506e-05
SRR3812125	chr6:166564001-166565001	HIVgenome	N/A	4	5.18506e-05
SRR3812125	chr12:27966001-27967001	HIVgenome	N/A	4	5.18506e-05
SRR3812125	chr11:61274001-61275001	HIVgenome	N/A	4	5.18506e-05
SRR3812125	chr7:26993001-26994001	HIVgenome	N/A	4	5.18506e-05
SRR3812125	chr3:9626001-9627001	HIVgenome	N/A	4	5.18506e-05
SRR3812125	chr15:20462001-20463001	HIVgenome	N/A	4	5.18506e-05
SRR3812125	chr2:134996001-134997001	HIVgenome	N/A	4	5.18506e-05
SRR3812125	chr7:2940001-2941001	HIVgenome	N/A	4	5.18506e-05
SRR3812125	chr10:17542001-17543001	HIVgenome	N/A	4	5.18506e-05
SRR3812125	chr7:115339001-115340001	HIVgenome	N/A	4	5.18506e-05
SRR3812125	chr16:18959001-18960001	HIVgenome	N/A	4	5.18506e-05
SRR3812125	chr1:27406001-27407001	HIVgenome	N/A	4	5.18506e-05
SRR3812125	chr9:110666001-110667001	HIVgenome	N/A	4	5.18506e-05
SRR3812125	chr14:35820001-35821001	HIVgenome	N/A	4	5.18506e-05
SRR3812125	chr4:112166001-112167001	HIVgenome	N/A	4	5.18506e-05
SRR3812125	chr5:179337001-179338001	HIVgenome	N/A	4	5.18506e-05
SRR3812125	chr4:108438001-108439001	HIVgenome	N/A	4	5.18506e-05
SRR3812125	chr5:80584001-80585001	HIVgenome	N/A	4	5.18506e-05
SRR3812125	chr22:24608001-24609001	HIVgenome	N/A	4	5.18506e-05
SRR3812125	chr2:35577001-35578001	HIVgenome	N/A	4	5.18506e-05
SRR3812125	FOLR1-Cterm|chr11:71907367-71908367	HIVgenome	N/A	4	5.18506e-05
SRR3812125	chr1:120620001-120621001	HIVgenome	N/A	4	5.18506e-05
SRR3812125	chr15:63457001-63458001	HIVgenome	N/A	4	5.18506e-05
SRR3812125	chr1:226531001-226532001	HIVgenome	N/A	4	5.18506e-05
SRR3812125	chr2:102888001-102889001	HIVgenome	N/A	4	5.18506e-05
SRR3812125	chr16:28643001-28644001	HIVgenome	N/A	4	5.18506e-05
SRR3812125	chr11:63443001-63444001	HIVgenome	N/A	4	5.18506e-05
SRR3812125	chr9:36436001-36437001	HIVgenome	N/A	4	5.18506e-05
SRR3812125	chr22:44606001-44607001	HIVgenome	N/A	4	5.18506e-05
SRR3812125	chr7:151616001-151617001	HIVgenome	N/A	4	5.18506e-05
SRR3812125	chr7:4684001-4685001	HIVgenome	N/A	4	5.18506e-05
SRR3812125	chr1:27147001-27148001	HIVgenome	N/A	4	5.18506e-05
SRR3812125	chr5:179117001-179118001	HIVgenome	N/A	4	5.18506e-05
SRR3812125	chr7:7667001-7668001	HIVgenome	N/A	4	5.18506e-05
SRR3812125	chr7:65534001-65535001	HIVgenome	N/A	4	5.18506e-05
SRR3812125	chr7:138498001-138499001	HIVgenome	N/A	4	5.18506e-05
SRR3812125	chr17:41400001-41401001	HIVgenome	N/A	4	5.18506e-05
SRR3812125	chr21:33011001-33012001	HIVgenome	N/A	4	5.18506e-05
SRR3812125	chr3:183841001-183842001	HIVgenome	N/A	4	5.18506e-05
SRR3812125	chr5:121825001-121826001	HIVgenome	N/A	4	5.18506e-05
SRR3812125	chr2:30600001-30601001	HIVgenome	N/A	4	5.18506e-05
SRR3812125	chr19:40812001-40813001	HIVgenome	N/A	4	5.18506e-05
SRR3812125	chr5:23334001-23335001	HIVgenome	N/A	4	5.18506e-05
SRR3812125	CCDC191-Cterm|chr3:113681984-113682984	HIVgenome	N/A	4	5.18506e-05
SRR3812125	chr7:65988001-65989001	HIVgenome	N/A	4	5.18506e-05
SRR3812125	chr1:56448001-56449001	HIVgenome	N/A	4	5.18506e-05
SRR3812125	chr5:74202001-74203001	HIVgenome	N/A	4	5.18506e-05
SRR3812125	TMEM167B-Promoter|chr1:109632363-109633363	HIVgenome	N/A	4	5.18506e-05
SRR3812125	chr4:174483001-174484001	HIVgenome	N/A	4	5.18506e-05
SRR3812125	chr17:21158001-21159001	HIVgenome	N/A	4	5.18506e-05
SRR3812125	chr1:205260001-205261001	HIVgenome	N/A	4	5.18506e-05
SRR3812125	chr1:53626001-53627001	HIVgenome	N/A	4	5.18506e-05
SRR3812125	chrX:98143001-98144001	HIVgenome	N/A	4	5.18506e-05
SRR3812125	chr12:107293001-107294001	HIVgenome	N/A	4	5.18506e-05
SRR3812125	PREB-Promoter|chr2:27357543-27358543	HIVgenome	N/A	4	5.18506e-05
SRR3812125	chr4:88550001-88551001	HIVgenome	N/A	4	5.18506e-05
SRR3812125	chr10:29603001-29604001	HIVgenome	N/A	4	5.18506e-05
SRR3812125	chr8:55068001-55069001	HIVgenome	N/A	4	5.18506e-05
SRR3812125	chr1:205303001-205304001	HIVgenome	N/A	4	5.18506e-05
SRR3812125	chr11:7908001-7909001	HIVgenome	N/A	4	5.18506e-05
SRR3812125	chr10:5665001-5666001	HIVgenome	N/A	4	5.18506e-05
SRR3812125	chr12:94860001-94861001	HIVgenome	N/A	4	5.18506e-05
SRR3812125	chr1:117905001-117906001	HIVgenome	N/A	4	5.18506e-05
SRR3812125	RPS11-Promoter|chr19:49998622-49999622	HIVgenome	N/A	4	5.18506e-05
SRR3812125	DRG2-Promoter|chr17:17990181-17991181	HIVgenome	N/A	4	5.18506e-05
SRR3812125	chr19:7102001-7103001	HIVgenome	N/A	4	5.18506e-05
SRR3812125	chr11:42841001-42842001	HIVgenome	N/A	4	5.18506e-05
SRR3812125	chr3:12316001-12317001	HIVgenome	N/A	4	5.18506e-05
SRR3812125	chr5:34585001-34586001	HIVgenome	N/A	4	5.18506e-05
SRR3812125	chr2:101822001-101823001	HIVgenome	N/A	4	5.18506e-05
SRR3812125	chr17:57926001-57927001	HIVgenome	N/A	4	5.18506e-05
SRR3812125	chr19:6549001-6550001	HIVgenome	N/A	4	5.18506e-05
SRR3812125	chr11:14939001-14940001	HIVgenome	N/A	4	5.18506e-05
SRR3812125	chr2:113357001-113358001	HIVgenome	N/A	4	5.18506e-05
SRR3812125	chr11:355001-356001	HIVgenome	N/A	4	5.18506e-05
SRR3812125	chr9:74404001-74405001	HIVgenome	N/A	4	5.18506e-05
SRR3812125	chr10:32684001-32685001	HIVgenome	N/A	4	5.18506e-05
SRR3812125	chr12:6592001-6593001	HIVgenome	N/A	4	5.18506e-05
SRR3812125	chr7:44926001-44927001	HIVgenome	N/A	4	5.18506e-05
SRR3812125	chr5:32114001-32115001	HIVgenome	N/A	4	5.18506e-05
SRR3812125	HPRT1-Promoter|chrX:133593175-133594175	HIVgenome	N/A	4	5.18506e-05
SRR3812125	chr4:160435001-160436001	HIVgenome	N/A	4	5.18506e-05
SRR3812125	chr3:161126001-161127001	HIVgenome	N/A	4	5.18506e-05
SRR3812125	chr3:141980001-141981001	HIVgenome	N/A	4	5.18506e-05
SRR3812125	chr2:128571001-128572001	HIVgenome	N/A	4	5.18506e-05
SRR3812125	chr19:11956001-11957001	HIVgenome	N/A	4	5.18506e-05
SRR3812125	chr8:81378001-81379001	HIVgenome	N/A	4	5.18506e-05
SRR3812125	chr9:97068001-97069001	HIVgenome	N/A	4	5.18506e-05
SRR3812125	chr21:44258001-44259001	HIVgenome	N/A	4	5.18506e-05
SRR3812125	chr2:235361001-235362001	HIVgenome	N/A	4	5.18506e-05
SRR3812125	chr14:23970001-23971001	HIVgenome	N/A	4	5.18506e-05
SRR3812125	chrX:70412001-70413001	HIVgenome	N/A	4	5.18506e-05
SRR3812125	chr13:48731001-48732001	HIVgenome	N/A	4	5.18506e-05
SRR3812125	chr22:39584001-39585001	HIVgenome	N/A	4	5.18506e-05
SRR3812125	chr17:17192001-17193001	HIVgenome	N/A	4	5.18506e-05
SRR3812125	chr19:41158001-41159001	HIVgenome	N/A	4	5.18506e-05
SRR3812125	chr19:19485001-19486001	HIVgenome	N/A	4	5.18506e-05
SRR3812125	chr1:1300001-1301001	HIVgenome	N/A	4	5.18506e-05
SRR3812125	chr19:14489001-14490001	HIVgenome	N/A	4	5.18506e-05
SRR3812125	LSM4-Cterm|chr19:18416040-18417040	HIVgenome	N/A	4	5.18506e-05
SRR3812125	chr11:7767001-7768001	HIVgenome	N/A	4	5.18506e-05
SRR3812125	chr17:66089001-66090001	HIVgenome	N/A	4	5.18506e-05
SRR3812125	chr21:36633001-36634001	HIVgenome	N/A	4	5.18506e-05
SRR3812125	PRMT3-Promoter|chr11:20408076-20409076	HIVgenome	N/A	4	5.18506e-05
SRR3812125	chr15:20477001-20478001	HIVgenome	N/A	4	5.18506e-05
SRR3812125	chr21:10211001-10212001	HIVgenome	N/A	4	5.18506e-05
SRR3812125	chr5:157349001-157350001	HIVgenome	N/A	4	5.18506e-05
SRR3812125	chr14:75959001-75960001	HIVgenome	N/A	4	5.18506e-05
SRR3812125	chr1:35629001-35630001	HIVgenome	N/A	4	5.18506e-05
SRR3812125	chr21:9676001-9677001	HIVgenome	N/A	4	5.18506e-05
SRR3812125	chr2:64066001-64067001	HIVgenome	N/A	4	5.18506e-05
SRR3812125	chr11:87318001-87319001	HIVgenome	N/A	4	5.18506e-05
SRR3812125	chr10:10382001-10383001	HIVgenome	N/A	4	5.18506e-05
SRR3812125	chr14:103022001-103023001	HIVgenome	N/A	4	5.18506e-05
SRR3812125	chr11:86000001-86001001	HIVgenome	N/A	4	5.18506e-05
SRR3812125	chr17:79626001-79627001	HIVgenome	N/A	4	5.18506e-05
SRR3812125	chr3:172216001-172217001	HIVgenome	N/A	4	5.18506e-05
SRR3812125	chr20:38516001-38517001	HIVgenome	N/A	4	5.18506e-05
SRR3812125	chr12:13029001-13030001	HIVgenome	N/A	4	5.18506e-05
SRR3812125	chr22:32580001-32581001	HIVgenome	N/A	4	5.18506e-05
SRR3812125	chr2:168754001-168755001	HIVgenome	N/A	4	5.18506e-05
SRR3812125	chr18:12905001-12906001	HIVgenome	N/A	4	5.18506e-05
SRR3812125	chr2:225229001-225230001	HIVgenome	N/A	4	5.18506e-05
SRR3812125	chr11:354001-355001	HIVgenome	N/A	4	5.18506e-05
SRR3812125	chr12:123606001-123607001	HIVgenome	N/A	4	5.18506e-05
SRR3812125	chr2:198178001-198179001	HIVgenome	N/A	4	5.18506e-05
SRR3812125	chr20:46040001-46041001	HIVgenome	N/A	4	5.18506e-05
SRR3812125	chr2:241261001-241262001	HIVgenome	N/A	4	5.18506e-05
SRR3812125	chr16:84551001-84552001	HIVgenome	N/A	4	5.18506e-05
SRR3812125	chr8:122734001-122735001	HIVgenome	N/A	4	5.18506e-05
SRR3812125	chr22:28342001-28343001	HIVgenome	N/A	4	5.18506e-05
SRR3812125	CFAP20-Promoter|chr16:58163329-58164329	HIVgenome	N/A	4	5.18506e-05
SRR3812125	chr2:33141001-33142001	HIVgenome	N/A	4	5.18506e-05
SRR3812125	chr8:145174001-145175001	HIVgenome	N/A	4	5.18506e-05
SRR3812125	chr12:53545001-53546001	HIVgenome	N/A	4	5.18506e-05
SRR3812125	chr13:108979001-108980001	HIVgenome	N/A	4	5.18506e-05
SRR3812125	chr16:54601001-54602001	HIVgenome	N/A	4	5.18506e-05
SRR3812125	chr7:22040001-22041001	HIVgenome	N/A	4	5.18506e-05
SRR3812125	chr5:118016001-118017001	HIVgenome	N/A	4	5.18506e-05
SRR3812125	chrX:52670001-52671001	HIVgenome	N/A	4	5.18506e-05
SRR3812125	chr2:203124001-203125001	HIVgenome	N/A	4	5.18506e-05
SRR3812125	chr6:137549001-137550001	HIVgenome	N/A	4	5.18506e-05
SRR3812125	chr8:81139001-81140001	HIVgenome	N/A	4	5.18506e-05
SRR3812125	chr2:85156001-85157001	HIVgenome	N/A	4	5.18506e-05
SRR3812125	chr2:206790001-206791001	HIVgenome	N/A	4	5.18506e-05
SRR3812125	chr1:111749001-111750001	HIVgenome	N/A	4	5.18506e-05
SRR3812125	chr8:59206001-59207001	HIVgenome	N/A	4	5.18506e-05
SRR3812125	chr1:53169001-53170001	HIVgenome	N/A	4	5.18506e-05
SRR3812125	LHPP-Promoter|chr10:126149341-126150341	HIVgenome	N/A	4	5.18506e-05
SRR3812125	chr1:97125001-97126001	HIVgenome	N/A	4	5.18506e-05
SRR3812125	chr2:176459001-176460001	HIVgenome	N/A	4	5.18506e-05
SRR3812125	chr13:101364001-101365001	HIVgenome	N/A	4	5.18506e-05
SRR3812125	chr14:45055001-45056001	HIVgenome	N/A	4	5.18506e-05
SRR3812125	chr2:211092001-211093001	HIVgenome	N/A	4	5.18506e-05
SRR3812125	chr22:20316001-20317001	HIVgenome	N/A	4	5.18506e-05
SRR3812125	chr13:68160001-68161001	HIVgenome	N/A	4	5.18506e-05
SRR3812125	chr3:134027001-134028001	HIVgenome	N/A	4	5.18506e-05
SRR3812125	chr1:44657001-44658001	HIVgenome	N/A	4	5.18506e-05
SRR3812125	chr5:138721001-138722001	HIVgenome	N/A	4	5.18506e-05
SRR3812125	chr6:22124001-22125001	HIVgenome	N/A	4	5.18506e-05
SRR3812125	chr15:66085632-66086001	HIVgenome	N/A	3	5.908e-05
SRR3812125	chr15:59390619-59391001	HIVgenome	N/A	3	6.54226e-05
SRR3812125	chr11:59281001-59281385	HIVgenome	N/A	3	6.64362e-05
SRR3812125	chr1:28970605-28971001	HIVgenome	N/A	3	7.27338e-05
SRR3812125	chr19:48247392-48247792	HIVgenome	N/A	3	7.49165e-05
SRR3812125	chr1:62630593-62631001	HIVgenome	N/A	3	7.94092e-05
SRR3812125	chr5:132167591-132168001	HIVgenome	N/A	3	8.05592e-05
SRR3812125	chr11:63934586-63935001	HIVgenome	N/A	3	8.34817e-05
SRR3812125	chr4:87814576-87815001	HIVgenome	N/A	3	8.95324e-05
SRR3812125	chr19:17454541-17455001	HIVgenome	N/A	3	0.000112946
SRR3812125	chr4:39823001-39823482	HIVgenome	N/A	3	0.000128737
SRR3812125	chr20:43342001-43342484	HIVgenome	N/A	3	0.000130311
SRR3812125	chr15:89176513-89177001	HIVgenome	N/A	3	0.000134302
SRR3812125	chr1:150260506-150261001	HIVgenome	N/A	3	0.000140022
SRR3812125	chr22:50914501-50915001	HIVgenome	N/A	3	0.000144203
SRR3812125	chr22:40741001-40741503	HIVgenome	N/A	3	0.000145898
SRR3812125	chr8:144797001-144797506	HIVgenome	N/A	3	0.000148464
SRR3812125	chr10:45433459-45434001	HIVgenome	N/A	3	0.00018256
SRR3812125	chr19:9937001-9937555	HIVgenome	N/A	3	0.000194615
SRR3812125	chr5:150538444-150539001	HIVgenome	N/A	3	0.000197708
SRR3812125	chr19:14248441-14249001	HIVgenome	N/A	3	0.000200832
SRR3812125	chr1:151818001-151818576	HIVgenome	N/A	3	0.000216932
SRR3812125	TALDO1|chr11:747432-765024	HIVgenome	N-term	12	0.000244879
SRR3812125	chr17:38170001-38170613	HIVgenome	N/A	3	0.000260156
SRR3812125	chr1:150120001-150120623	HIVgenome	N/A	3	0.000272721
SRR3812125	chr19:17900378-17901001	HIVgenome	N/A	3	0.000273999
SRR3812125	TRIM14|chr9:100846635-100881635	HIVgenome	C-term	18	0.000274074
SRR3812125	chr19:8644001-8644123	HIVgenome	N/A	2	0.000279314
SRR3812125	chr19:34854001-34854644	HIVgenome	N/A	3	0.000300368
SRR3812125	UBIAD1|chr1:11333255-11359629	HIVgenome	N-term	15	0.000307423
SRR3812125	chr5:145563351-145564001	HIVgenome	N/A	3	0.000309969
SRR3812125	chr2:27363333-27364001	HIVgenome	N/A	3	0.00033556
SRR3812125	chr16:58164330-58165001	HIVgenome	N/A	3	0.000339953
SRR3812125	chr6:31673001-31673683	HIVgenome	N/A	3	0.000356377
SRR3812125	SLC44A2|chr19:10713121-10755235	HIVgenome	N-term	20	0.000356823
SRR3812125	chr19:17969001-17969686	HIVgenome	N/A	3	0.000360943
SRR3812125	chr20:3389310-3390001	HIVgenome	N/A	3	0.000370188
SRR3812125	chr6:42837299-42838001	HIVgenome	N/A	3	0.000387529
SRR3812125	chr17:38443001-38443145	HIVgenome	N/A	2	0.000388022
SRR3812125	RHOF|chr12:122215660-122231594	HIVgenome	C-term	11	0.000395275
SRR3812125	chr14:95077001-95077713	HIVgenome	N/A	3	0.000403739
SRR3812125	chr17:48786271-48787001	HIVgenome	N/A	3	0.000434003
SRR3812125	chr19:37622270-37623001	HIVgenome	N/A	3	0.000435726
SRR3812125	chr9:131052269-131053001	HIVgenome	N/A	3	0.000437453
SRR3812125	chr16:58769262-58770001	HIVgenome	N/A	3	0.000449665
SRR3812125	IL12RB1|chr19:18169805-18209626	HIVgenome	N-term	19	0.000466401
SRR3812125	chr22:31743250-31744001	HIVgenome	N/A	3	0.000471106
SRR3812125	HCST|chr19:36393382-36395173	HIVgenome	N-term	4	0.00047203
SRR3812125	chr1:182541001-182541768	HIVgenome	N/A	3	0.000500697
SRR3812125	chr5:134073001-134073169	HIVgenome	N/A	2	0.000526498
SRR3812125	chr3:38322001-38322784	HIVgenome	N/A	3	0.000531452
SRR3812125	chr2:128697001-128697790	HIVgenome	N/A	3	0.000543289
SRR3812125	chr16:29682829-29683001	HIVgenome	N/A	2	0.000551582
SRR3812125	chr2:113032001-113032177	HIVgenome	N/A	2	0.000577235
SRR3812125	chr11:57284193-57285001	HIVgenome	N/A	3	0.000581882
SRR3812125	chr1:220229001-220229823	HIVgenome	N/A	3	0.000611411
SRR3812125	chr6:131455001-131455825	HIVgenome	N/A	3	0.000615706
SRR3812125	chr16:89625177-89626001	HIVgenome	N/A	3	0.000615706
SRR3812125	chr7:152455001-152455833	HIVgenome	N/A	3	0.000633077
SRR3812125	chr16:15473152-15474001	HIVgenome	N/A	3	0.000671023
SRR3812125	chr6:149807149-149808001	HIVgenome	N/A	3	0.000677866
SRR3812125	chr1:21060134-21061001	HIVgenome	N/A	3	0.000712749
SRR3812125	chr3:50236130-50237001	HIVgenome	N/A	3	0.00072224
SRR3812125	chr17:40085001-40085875	HIVgenome	N/A	3	0.000729411
SRR3812125	chr2:61280126-61281001	HIVgenome	N/A	3	0.000731811
SRR3812125	chr16:1471802-1472001	HIVgenome	N/A	2	0.000735762
SRR3812125	chr4:83842123-83843001	HIVgenome	N/A	3	0.000739042
SRR3812125	TRIM14|chr9:100846635-100881635	HIVgenome	N-term	17	0.000742719
SRR3812125	chr2:192291116-192292001	HIVgenome	N/A	3	0.000756091
SRR3812125	chr8:19673001-19673917	HIVgenome	N/A	3	0.000834597
SRR3812125	chr19:2510001-2510217	HIVgenome	N/A	2	0.000864929
SRR3812125	C5AR2|chr19:47835404-47845272	HIVgenome	C-term	8	0.00086765
SRR3812125	chr3:33317001-33317933	HIVgenome	N/A	3	0.000877061
SRR3812125	chr6:17708066-17709001	HIVgenome	N/A	3	0.000885172
SRR3812125	chr2:48009001-48009220	HIVgenome	N/A	2	0.000888776
SRR3812125	chr1:32861063-32862001	HIVgenome	N/A	3	0.000893331
SRR3812125	chr10:30721001-30721949	HIVgenome	N/A	3	0.000920871
SRR3812125	chr5:154318777-154319001	HIVgenome	N/A	2	0.00092922
SRR3812125	chr11:64613042-64614001	HIVgenome	N/A	3	0.00095178
SRR3812125	chr15:80252001-80252231	HIVgenome	N/A	2	0.000978904
SRR3812125	chr10:104577022-104578001	HIVgenome	N/A	3	0.00100965
SRR3812125	chr8:145647001-145647983	HIVgenome	N/A	3	0.00101851
SRR3812125	chr12:112841001-112841984	HIVgenome	N/A	3	0.00102148
SRR3812125	chr9:115912001-115912237	HIVgenome	N/A	2	0.00102984
SRR3812125	chr19:18360011-18361001	HIVgenome	N/A	3	0.0010424
SRR3812125	chr7:23635001-23635997	HIVgenome	N/A	3	0.00106054
SRR3812125	chr6:101433001-101434001	HIVgenome	N/A	3	0.00107275
SRR3812125	chr9:90783001-90784001	HIVgenome	N/A	3	0.00107275
SRR3812125	chr1:24155001-24156001	HIVgenome	N/A	3	0.00107275
SRR3812125	chr11:10319001-10320001	HIVgenome	N/A	3	0.00107275
SRR3812125	chr1:111271001-111272001	HIVgenome	N/A	3	0.00107275
SRR3812125	chr7:53482001-53483001	HIVgenome	N/A	3	0.00107275
SRR3812125	chr12:113459001-113460001	HIVgenome	N/A	3	0.00107275
SRR3812125	chr4:110344001-110345001	HIVgenome	N/A	3	0.00107275
SRR3812125	chr12:56441001-56442001	HIVgenome	N/A	3	0.00107275
SRR3812125	chr7:116496001-116497001	HIVgenome	N/A	3	0.00107275
SRR3812125	chr2:194071001-194072001	HIVgenome	N/A	3	0.00107275
SRR3812125	chr6:135490001-135491001	HIVgenome	N/A	3	0.00107275
SRR3812125	chr16:30575001-30576001	HIVgenome	N/A	3	0.00107275
SRR3812125	chr4:165901001-165902001	HIVgenome	N/A	3	0.00107275
SRR3812125	chr17:62714001-62715001	HIVgenome	N/A	3	0.00107275
SRR3812125	chr9:2948001-2949001	HIVgenome	N/A	3	0.00107275
SRR3812125	chr2:189067001-189068001	HIVgenome	N/A	3	0.00107275
SRR3812125	chr19:4520001-4521001	HIVgenome	N/A	3	0.00107275
SRR3812125	chr13:27811001-27812001	HIVgenome	N/A	3	0.00107275
SRR3812125	chr14:50573001-50574001	HIVgenome	N/A	3	0.00107275
SRR3812125	chr10:32671001-32672001	HIVgenome	N/A	3	0.00107275
SRR3812125	chr10:75501001-75502001	HIVgenome	N/A	3	0.00107275
SRR3812125	chr16:3152001-3153001	HIVgenome	N/A	3	0.00107275
SRR3812125	chr2:30329001-30330001	HIVgenome	N/A	3	0.00107275
SRR3812125	chr17:25543001-25544001	HIVgenome	N/A	3	0.00107275
SRR3812125	chr7:80734001-80735001	HIVgenome	N/A	3	0.00107275
SRR3812125	chr8:36507001-36508001	HIVgenome	N/A	3	0.00107275
SRR3812125	chr7:130452001-130453001	HIVgenome	N/A	3	0.00107275
SRR3812125	chr17:15001001-15002001	HIVgenome	N/A	3	0.00107275
SRR3812125	chr8:146084001-146085001	HIVgenome	N/A	3	0.00107275
SRR3812125	chr4:155077001-155078001	HIVgenome	N/A	3	0.00107275
SRR3812125	chr18:2363001-2364001	HIVgenome	N/A	3	0.00107275
SRR3812125	AARSD1-Promoter|chr17:41116515-41117515	HIVgenome	N/A	3	0.00107275
SRR3812125	chr15:100260001-100261001	HIVgenome	N/A	3	0.00107275
SRR3812125	chr8:49820001-49821001	HIVgenome	N/A	3	0.00107275
SRR3812125	chr3:152777001-152778001	HIVgenome	N/A	3	0.00107275
SRR3812125	chr1:179919001-179920001	HIVgenome	N/A	3	0.00107275
SRR3812125	RAB19-Cterm|chr7:140126050-140127050	HIVgenome	N/A	3	0.00107275
SRR3812125	SLC23A1-Cterm|chr5:138701885-138702885	HIVgenome	N/A	3	0.00107275
SRR3812125	chr5:32197001-32198001	HIVgenome	N/A	3	0.00107275
SRR3812125	chr6:74031001-74032001	HIVgenome	N/A	3	0.00107275
SRR3812125	chr12:27913001-27914001	HIVgenome	N/A	3	0.00107275
SRR3812125	chr5:14528001-14529001	HIVgenome	N/A	3	0.00107275
SRR3812125	chr7:44958001-44959001	HIVgenome	N/A	3	0.00107275
SRR3812125	chr13:60910001-60911001	HIVgenome	N/A	3	0.00107275
SRR3812125	chr3:39363001-39364001	HIVgenome	N/A	3	0.00107275
SRR3812125	chr7:73348001-73349001	HIVgenome	N/A	3	0.00107275
SRR3812125	chr14:35398001-35399001	HIVgenome	N/A	3	0.00107275
SRR3812125	chr1:203262001-203263001	HIVgenome	N/A	3	0.00107275
SRR3812125	chr15:101086001-101087001	HIVgenome	N/A	3	0.00107275
SRR3812125	chr8:15249001-15250001	HIVgenome	N/A	3	0.00107275
SRR3812125	chr3:4914001-4915001	HIVgenome	N/A	3	0.00107275
SRR3812125	chr17:1167001-1168001	HIVgenome	N/A	3	0.00107275
SRR3812125	chr5:60462001-60463001	HIVgenome	N/A	3	0.00107275
SRR3812125	chr1:150146001-150147001	HIVgenome	N/A	3	0.00107275
SRR3812125	chr16:74363001-74364001	HIVgenome	N/A	3	0.00107275
SRR3812125	chr19:40020001-40021001	HIVgenome	N/A	3	0.00107275
SRR3812125	chr14:103764001-103765001	HIVgenome	N/A	3	0.00107275
SRR3812125	chr3:196193001-196194001	HIVgenome	N/A	3	0.00107275
SRR3812125	chr4:76607001-76608001	HIVgenome	N/A	3	0.00107275
SRR3812125	chr6:37151001-37152001	HIVgenome	N/A	3	0.00107275
SRR3812125	chr12:114206001-114207001	HIVgenome	N/A	3	0.00107275
SRR3812125	chr12:31502001-31503001	HIVgenome	N/A	3	0.00107275
SRR3812125	chr12:65099001-65100001	HIVgenome	N/A	3	0.00107275
SRR3812125	chr1:6262001-6263001	HIVgenome	N/A	3	0.00107275
SRR3812125	chr20:48401001-48402001	HIVgenome	N/A	3	0.00107275
SRR3812125	chr2:130656001-130657001	HIVgenome	N/A	3	0.00107275
SRR3812125	chr6:33533001-33534001	HIVgenome	N/A	3	0.00107275
SRR3812125	chr19:2742001-2743001	HIVgenome	N/A	3	0.00107275
SRR3812125	chr12:67950001-67951001	HIVgenome	N/A	3	0.00107275
SRR3812125	chr6:29014001-29015001	HIVgenome	N/A	3	0.00107275
SRR3812125	chr12:62816001-62817001	HIVgenome	N/A	3	0.00107275
SRR3812125	chrX:40599001-40600001	HIVgenome	N/A	3	0.00107275
SRR3812125	chr3:166804001-166805001	HIVgenome	N/A	3	0.00107275
SRR3812125	chr16:22412001-22413001	HIVgenome	N/A	3	0.00107275
SRR3812125	chr6:41408001-41409001	HIVgenome	N/A	3	0.00107275
SRR3812125	chr3:57952001-57953001	HIVgenome	N/A	3	0.00107275
SRR3812125	chr18:25769001-25770001	HIVgenome	N/A	3	0.00107275
SRR3812125	chr1:147790001-147791001	HIVgenome	N/A	3	0.00107275
SRR3812125	AP1M2-Cterm|chr19:10682347-10683347	HIVgenome	N/A	3	0.00107275
SRR3812125	chr2:61792001-61793001	HIVgenome	N/A	3	0.00107275
SRR3812125	chr9:111334001-111335001	HIVgenome	N/A	3	0.00107275
SRR3812125	C16orf96-Cterm|chr16:4650318-4651318	HIVgenome	N/A	3	0.00107275
SRR3812125	chr5:67723001-67724001	HIVgenome	N/A	3	0.00107275
SRR3812125	chr1:26838001-26839001	HIVgenome	N/A	3	0.00107275
SRR3812125	chr6:44211001-44212001	HIVgenome	N/A	3	0.00107275
SRR3812125	chr12:116797001-116798001	HIVgenome	N/A	3	0.00107275
SRR3812125	chr8:144631001-144632001	HIVgenome	N/A	3	0.00107275
SRR3812125	chr17:66109001-66110001	HIVgenome	N/A	3	0.00107275
SRR3812125	chr6:149742001-149743001	HIVgenome	N/A	3	0.00107275
SRR3812125	chr15:91596001-91597001	HIVgenome	N/A	3	0.00107275
SRR3812125	chr1:9540001-9541001	HIVgenome	N/A	3	0.00107275
SRR3812125	chr6:121743001-121744001	HIVgenome	N/A	3	0.00107275
SRR3812125	chr16:71921001-71922001	HIVgenome	N/A	3	0.00107275
SRR3812125	chr7:152401001-152402001	HIVgenome	N/A	3	0.00107275
SRR3812125	chr11:81301001-81302001	HIVgenome	N/A	3	0.00107275
SRR3812125	chr20:47479001-47480001	HIVgenome	N/A	3	0.00107275
SRR3812125	NSRP1-Promoter|chr17:28442825-28443825	HIVgenome	N/A	3	0.00107275
SRR3812125	chr14:100687001-100688001	HIVgenome	N/A	3	0.00107275
SRR3812125	chr17:74512001-74513001	HIVgenome	N/A	3	0.00107275
SRR3812125	chr13:72008001-72009001	HIVgenome	N/A	3	0.00107275
SRR3812125	chr10:6286001-6287001	HIVgenome	N/A	3	0.00107275
SRR3812125	chr11:14394001-14395001	HIVgenome	N/A	3	0.00107275
SRR3812125	chr8:144197001-144198001	HIVgenome	N/A	3	0.00107275
SRR3812125	chr5:133570001-133571001	HIVgenome	N/A	3	0.00107275
SRR3812125	chr19:34083001-34084001	HIVgenome	N/A	3	0.00107275
SRR3812125	chr16:2952001-2953001	HIVgenome	N/A	3	0.00107275
SRR3812125	chr21:26008001-26009001	HIVgenome	N/A	3	0.00107275
SRR3812125	chr7:139197001-139198001	HIVgenome	N/A	3	0.00107275
SRR3812125	chr20:26106001-26107001	HIVgenome	N/A	3	0.00107275
SRR3812125	chr7:139968001-139969001	HIVgenome	N/A	3	0.00107275
SRR3812125	chr9:92805001-92806001	HIVgenome	N/A	3	0.00107275
SRR3812125	chr11:57431001-57432001	HIVgenome	N/A	3	0.00107275
SRR3812125	chr10:64864001-64865001	HIVgenome	N/A	3	0.00107275
SRR3812125	chr4:44953001-44954001	HIVgenome	N/A	3	0.00107275
SRR3812125	chr10:4243001-4244001	HIVgenome	N/A	3	0.00107275
SRR3812125	chr4:89368001-89369001	HIVgenome	N/A	3	0.00107275
SRR3812125	chr13:70179001-70180001	HIVgenome	N/A	3	0.00107275
SRR3812125	chr17:20730001-20731001	HIVgenome	N/A	3	0.00107275
SRR3812125	chr19:50052001-50053001	HIVgenome	N/A	3	0.00107275
SRR3812125	MT1B-Cterm|chr16:56687116-56688116	HIVgenome	N/A	3	0.00107275
SRR3812125	chr2:109672001-109673001	HIVgenome	N/A	3	0.00107275
SRR3812125	chr5:76057001-76058001	HIVgenome	N/A	3	0.00107275
SRR3812125	chr3:187217001-187218001	HIVgenome	N/A	3	0.00107275
SRR3812125	SIKE1-Promoter|chr1:115323308-115324308	HIVgenome	N/A	3	0.00107275
SRR3812125	chr19:10955001-10956001	HIVgenome	N/A	3	0.00107275
SRR3812125	chr11:107877001-107878001	HIVgenome	N/A	3	0.00107275
SRR3812125	chr20:1704001-1705001	HIVgenome	N/A	3	0.00107275
SRR3812125	MKI67-Promoter|chr10:129924468-129925468	HIVgenome	N/A	3	0.00107275
SRR3812125	chr16:21540001-21541001	HIVgenome	N/A	3	0.00107275
SRR3812125	THEM5-Cterm|chr1:151818577-151819577	HIVgenome	N/A	3	0.00107275
SRR3812125	chr7:115482001-115483001	HIVgenome	N/A	3	0.00107275
SRR3812125	chr16:4179001-4180001	HIVgenome	N/A	3	0.00107275
SRR3812125	chr17:44316001-44317001	HIVgenome	N/A	3	0.00107275
SRR3812125	chr1:202030001-202031001	HIVgenome	N/A	3	0.00107275
SRR3812125	chr15:91408001-91409001	HIVgenome	N/A	3	0.00107275
SRR3812125	chr4:35388001-35389001	HIVgenome	N/A	3	0.00107275
SRR3812125	chr7:74325001-74326001	HIVgenome	N/A	3	0.00107275
SRR3812125	chr17:60554001-60555001	HIVgenome	N/A	3	0.00107275
SRR3812125	chr5:62915001-62916001	HIVgenome	N/A	3	0.00107275
SRR3812125	chr3:120078001-120079001	HIVgenome	N/A	3	0.00107275
SRR3812125	chr4:7089001-7090001	HIVgenome	N/A	3	0.00107275
SRR3812125	chr3:83772001-83773001	HIVgenome	N/A	3	0.00107275
SRR3812125	chr1:155861001-155862001	HIVgenome	N/A	3	0.00107275
SRR3812125	LDHB-Promoter|chr12:21810789-21811789	HIVgenome	N/A	3	0.00107275
SRR3812125	chr21:10575001-10576001	HIVgenome	N/A	3	0.00107275
SRR3812125	chr3:28208001-28209001	HIVgenome	N/A	3	0.00107275
SRR3812125	chr16:86877001-86878001	HIVgenome	N/A	3	0.00107275
SRR3812125	chr6:123474001-123475001	HIVgenome	N/A	3	0.00107275
SRR3812125	chr2:47988001-47989001	HIVgenome	N/A	3	0.00107275
SRR3812125	chr9:72421001-72422001	HIVgenome	N/A	3	0.00107275
SRR3812125	chr5:126053001-126054001	HIVgenome	N/A	3	0.00107275
SRR3812125	chr10:69606001-69607001	HIVgenome	N/A	3	0.00107275
SRR3812125	chr17:77827001-77828001	HIVgenome	N/A	3	0.00107275
SRR3812125	chr6:4580001-4581001	HIVgenome	N/A	3	0.00107275
SRR3812125	chr1:200277001-200278001	HIVgenome	N/A	3	0.00107275
SRR3812125	chr5:79566001-79567001	HIVgenome	N/A	3	0.00107275
SRR3812125	chr13:91398001-91399001	HIVgenome	N/A	3	0.00107275
SRR3812125	chr9:91582001-91583001	HIVgenome	N/A	3	0.00107275
SRR3812125	SLC45A3-Cterm|chr1:205625981-205626981	HIVgenome	N/A	3	0.00107275
SRR3812125	chr10:126126001-126127001	HIVgenome	N/A	3	0.00107275
SRR3812125	chr3:181484001-181485001	HIVgenome	N/A	3	0.00107275
SRR3812125	chr15:46254001-46255001	HIVgenome	N/A	3	0.00107275
SRR3812125	DAP3-Cterm|chr1:155708801-155709801	HIVgenome	N/A	3	0.00107275
SRR3812125	chr2:220537001-220538001	HIVgenome	N/A	3	0.00107275
SRR3812125	chr5:105320001-105321001	HIVgenome	N/A	3	0.00107275
SRR3812125	chr4:37879001-37880001	HIVgenome	N/A	3	0.00107275
SRR3812125	chr19:13724001-13725001	HIVgenome	N/A	3	0.00107275
SRR3812125	chr10:120856001-120857001	HIVgenome	N/A	3	0.00107275
SRR3812125	chr4:100040001-100041001	HIVgenome	N/A	3	0.00107275
SRR3812125	chr2:203872001-203873001	HIVgenome	N/A	3	0.00107275
SRR3812125	RAX2-Promoter|chr19:3772219-3773219	HIVgenome	N/A	3	0.00107275
SRR3812125	chr10:21764001-21765001	HIVgenome	N/A	3	0.00107275
SRR3812125	chr3:19881001-19882001	HIVgenome	N/A	3	0.00107275
SRR3812125	chr4:28916001-28917001	HIVgenome	N/A	3	0.00107275
SRR3812125	chr7:44813001-44814001	HIVgenome	N/A	3	0.00107275
SRR3812125	chr9:83983001-83984001	HIVgenome	N/A	3	0.00107275
SRR3812125	chr1:24050001-24051001	HIVgenome	N/A	3	0.00107275
SRR3812125	chr6:146802001-146803001	HIVgenome	N/A	3	0.00107275
SRR3812125	chr10:70788001-70789001	HIVgenome	N/A	3	0.00107275
SRR3812125	chr8:58313001-58314001	HIVgenome	N/A	3	0.00107275
SRR3812125	chr4:148651001-148652001	HIVgenome	N/A	3	0.00107275
SRR3812125	chr2:91771001-91772001	HIVgenome	N/A	3	0.00107275
SRR3812125	chr17:43271001-43272001	HIVgenome	N/A	3	0.00107275
SRR3812125	chr18:56713001-56714001	HIVgenome	N/A	3	0.00107275
SRR3812125	chr3:109000001-109001001	HIVgenome	N/A	3	0.00107275
SRR3812125	chr12:92428001-92429001	HIVgenome	N/A	3	0.00107275
SRR3812125	COMMD7-Promoter|chr20:31331814-31332814	HIVgenome	N/A	3	0.00107275
SRR3812125	chr3:72533001-72534001	HIVgenome	N/A	3	0.00107275
SRR3812125	chr5:25104001-25105001	HIVgenome	N/A	3	0.00107275
SRR3812125	chr7:131299001-131300001	HIVgenome	N/A	3	0.00107275
SRR3812125	chr1:143146001-143147001	HIVgenome	N/A	3	0.00107275
SRR3812125	chr9:126982001-126983001	HIVgenome	N/A	3	0.00107275
SRR3812125	chr3:124660001-124661001	HIVgenome	N/A	3	0.00107275
SRR3812125	chr1:64930001-64931001	HIVgenome	N/A	3	0.00107275
SRR3812125	chr9:107709001-107710001	HIVgenome	N/A	3	0.00107275
SRR3812125	chr6:14802001-14803001	HIVgenome	N/A	3	0.00107275
SRR3812125	chr8:70838001-70839001	HIVgenome	N/A	3	0.00107275
SRR3812125	chr8:145074001-145075001	HIVgenome	N/A	3	0.00107275
SRR3812125	chr1:8297001-8298001	HIVgenome	N/A	3	0.00107275
SRR3812125	chr1:156272001-156273001	HIVgenome	N/A	3	0.00107275
SRR3812125	chr3:37233001-37234001	HIVgenome	N/A	3	0.00107275
SRR3812125	chr2:116786001-116787001	HIVgenome	N/A	3	0.00107275
SRR3812125	chr12:97739001-97740001	HIVgenome	N/A	3	0.00107275
SRR3812125	chr11:98411001-98412001	HIVgenome	N/A	3	0.00107275
SRR3812125	chr2:177259001-177260001	HIVgenome	N/A	3	0.00107275
SRR3812125	chr8:54941001-54942001	HIVgenome	N/A	3	0.00107275
SRR3812125	chr8:146131001-146132001	HIVgenome	N/A	3	0.00107275
SRR3812125	chr7:68424001-68425001	HIVgenome	N/A	3	0.00107275
SRR3812125	chr5:16989001-16990001	HIVgenome	N/A	3	0.00107275
SRR3812125	chr17:21236001-21237001	HIVgenome	N/A	3	0.00107275
SRR3812125	chr1:32352001-32353001	HIVgenome	N/A	3	0.00107275
SRR3812125	chr6:77921001-77922001	HIVgenome	N/A	3	0.00107275
SRR3812125	chr7:66003001-66004001	HIVgenome	N/A	3	0.00107275
SRR3812125	chr7:97221001-97222001	HIVgenome	N/A	3	0.00107275
SRR3812125	chr7:66091001-66092001	HIVgenome	N/A	3	0.00107275
SRR3812125	BBS10-Promoter|chr12:76742222-76743222	HIVgenome	N/A	3	0.00107275
SRR3812125	chr2:57226001-57227001	HIVgenome	N/A	3	0.00107275
SRR3812125	chr12:52499001-52500001	HIVgenome	N/A	3	0.00107275
SRR3812125	chr16:11624001-11625001	HIVgenome	N/A	3	0.00107275
SRR3812125	chr2:235322001-235323001	HIVgenome	N/A	3	0.00107275
SRR3812125	FAM92B-Cterm|chr16:85130958-85131958	HIVgenome	N/A	3	0.00107275
SRR3812125	chr6:90136001-90137001	HIVgenome	N/A	3	0.00107275
SRR3812125	chr2:24154001-24155001	HIVgenome	N/A	3	0.00107275
SRR3812125	chr3:38385001-38386001	HIVgenome	N/A	3	0.00107275
SRR3812125	chr4:124310001-124311001	HIVgenome	N/A	3	0.00107275
SRR3812125	chrX:48238001-48239001	HIVgenome	N/A	3	0.00107275
SRR3812125	chr10:11752001-11753001	HIVgenome	N/A	3	0.00107275
SRR3812125	chr5:98488001-98489001	HIVgenome	N/A	3	0.00107275
SRR3812125	chr4:133110001-133111001	HIVgenome	N/A	3	0.00107275
SRR3812125	chr2:85326001-85327001	HIVgenome	N/A	3	0.00107275
SRR3812125	SRSF9-Cterm|chr12:120898471-120899471	HIVgenome	N/A	3	0.00107275
SRR3812125	chr11:6403001-6404001	HIVgenome	N/A	3	0.00107275
SRR3812125	chr10:32039001-32040001	HIVgenome	N/A	3	0.00107275
SRR3812125	chr3:48953001-48954001	HIVgenome	N/A	3	0.00107275
SRR3812125	chr2:200614001-200615001	HIVgenome	N/A	3	0.00107275
SRR3812125	chr4:160839001-160840001	HIVgenome	N/A	3	0.00107275
SRR3812125	chr2:92054001-92055001	HIVgenome	N/A	3	0.00107275
SRR3812125	chr8:16875001-16876001	HIVgenome	N/A	3	0.00107275
SRR3812125	chr16:3694001-3695001	HIVgenome	N/A	3	0.00107275
SRR3812125	chr1:170269001-170270001	HIVgenome	N/A	3	0.00107275
SRR3812125	chr14:77132001-77133001	HIVgenome	N/A	3	0.00107275
SRR3812125	chr18:35500001-35501001	HIVgenome	N/A	3	0.00107275
SRR3812125	chr22:38859001-38860001	HIVgenome	N/A	3	0.00107275
SRR3812125	chr10:95616001-95617001	HIVgenome	N/A	3	0.00107275
SRR3812125	chr12:132367001-132368001	HIVgenome	N/A	3	0.00107275
SRR3812125	chr20:54929001-54930001	HIVgenome	N/A	3	0.00107275
SRR3812125	chr22:19315001-19316001	HIVgenome	N/A	3	0.00107275
SRR3812125	chr12:71572001-71573001	HIVgenome	N/A	3	0.00107275
SRR3812125	chr4:178848001-178849001	HIVgenome	N/A	3	0.00107275
SRR3812125	chr7:99732001-99733001	HIVgenome	N/A	3	0.00107275
SRR3812125	ZNF835-Promoter|chr19:57183123-57184123	HIVgenome	N/A	3	0.00107275
SRR3812125	chr17:6993001-6994001	HIVgenome	N/A	3	0.00107275
SRR3812125	chr5:173308001-173309001	HIVgenome	N/A	3	0.00107275
SRR3812125	chr15:58397001-58398001	HIVgenome	N/A	3	0.00107275
SRR3812125	chr3:90263001-90264001	HIVgenome	N/A	3	0.00107275
SRR3812125	chr2:170621001-170622001	HIVgenome	N/A	3	0.00107275
SRR3812125	chr1:12583001-12584001	HIVgenome	N/A	3	0.00107275
SRR3812125	chr15:46175001-46176001	HIVgenome	N/A	3	0.00107275
SRR3812125	chr18:12379001-12380001	HIVgenome	N/A	3	0.00107275
SRR3812125	chr5:157031001-157032001	HIVgenome	N/A	3	0.00107275
SRR3812125	chr4:128645001-128646001	HIVgenome	N/A	3	0.00107275
SRR3812125	chr6:49231001-49232001	HIVgenome	N/A	3	0.00107275
SRR3812125	chr12:96010001-96011001	HIVgenome	N/A	3	0.00107275
SRR3812125	chr14:23208001-23209001	HIVgenome	N/A	3	0.00107275
SRR3812125	chr13:41082001-41083001	HIVgenome	N/A	3	0.00107275
SRR3812125	chr8:24415001-24416001	HIVgenome	N/A	3	0.00107275
SRR3812125	chr17:61933001-61934001	HIVgenome	N/A	3	0.00107275
SRR3812125	chr15:93355001-93356001	HIVgenome	N/A	3	0.00107275
SRR3812125	chr14:64220001-64221001	HIVgenome	N/A	3	0.00107275
SRR3812125	chr17:65310001-65311001	HIVgenome	N/A	3	0.00107275
SRR3812125	chr8:19001001-19002001	HIVgenome	N/A	3	0.00107275
SRR3812125	chr17:25774001-25775001	HIVgenome	N/A	3	0.00107275
SRR3812125	chr1:162034001-162035001	HIVgenome	N/A	3	0.00107275
SRR3812125	chr9:40912001-40913001	HIVgenome	N/A	3	0.00107275
SRR3812125	chr1:17833001-17834001	HIVgenome	N/A	3	0.00107275
SRR3812125	chr6:80308001-80309001	HIVgenome	N/A	3	0.00107275
SRR3812125	chr19:13073001-13074001	HIVgenome	N/A	3	0.00107275
SRR3812125	chr11:76154001-76155001	HIVgenome	N/A	3	0.00107275
SRR3812125	chr7:100758001-100759001	HIVgenome	N/A	3	0.00107275
SRR3812125	chr4:425001-426001	HIVgenome	N/A	3	0.00107275
SRR3812125	chr7:100112001-100113001	HIVgenome	N/A	3	0.00107275
SRR3812125	chr10:70842001-70843001	HIVgenome	N/A	3	0.00107275
SRR3812125	chr16:28283001-28284001	HIVgenome	N/A	3	0.00107275
SRR3812125	SHCBP1-Cterm|chr16:46611503-46612503	HIVgenome	N/A	3	0.00107275
SRR3812125	chr18:12780001-12781001	HIVgenome	N/A	3	0.00107275
SRR3812125	chr21:27239001-27240001	HIVgenome	N/A	3	0.00107275
SRR3812125	chr21:41305001-41306001	HIVgenome	N/A	3	0.00107275
SRR3812125	chr19:10762001-10763001	HIVgenome	N/A	3	0.00107275
SRR3812125	chr3:104644001-104645001	HIVgenome	N/A	3	0.00107275
SRR3812125	chr12:49553001-49554001	HIVgenome	N/A	3	0.00107275
SRR3812125	chrX:102255001-102256001	HIVgenome	N/A	3	0.00107275
SRR3812125	chr8:105864001-105865001	HIVgenome	N/A	3	0.00107275
SRR3812125	MCM4-Promoter|chr8:48871763-48872763	HIVgenome	N/A	3	0.00107275
SRR3812125	chr14:78239001-78240001	HIVgenome	N/A	3	0.00107275
SRR3812125	chr13:45860001-45861001	HIVgenome	N/A	3	0.00107275
SRR3812125	chr3:20670001-20671001	HIVgenome	N/A	3	0.00107275
SRR3812125	chr20:2436001-2437001	HIVgenome	N/A	3	0.00107275
SRR3812125	chr1:198890001-198891001	HIVgenome	N/A	3	0.00107275
SRR3812125	chr4:29510001-29511001	HIVgenome	N/A	3	0.00107275
SRR3812125	chr1:62058001-62059001	HIVgenome	N/A	3	0.00107275
SRR3812125	chr17:66622001-66623001	HIVgenome	N/A	3	0.00107275
SRR3812125	chr3:120230001-120231001	HIVgenome	N/A	3	0.00107275
SRR3812125	chr9:34063001-34064001	HIVgenome	N/A	3	0.00107275
SRR3812125	PDZD9-Promoter|chr16:22012431-22013431	HIVgenome	N/A	3	0.00107275
SRR3812125	chr10:126146001-126147001	HIVgenome	N/A	3	0.00107275
SRR3812125	chr19:3993001-3994001	HIVgenome	N/A	3	0.00107275
SRR3812125	chr8:10371001-10372001	HIVgenome	N/A	3	0.00107275
SRR3812125	chr7:140187001-140188001	HIVgenome	N/A	3	0.00107275
SRR3812125	chr4:184951001-184952001	HIVgenome	N/A	3	0.00107275
SRR3812125	chr18:56313001-56314001	HIVgenome	N/A	3	0.00107275
SRR3812125	chr4:129630001-129631001	HIVgenome	N/A	3	0.00107275
SRR3812125	chr6:159981001-159982001	HIVgenome	N/A	3	0.00107275
SRR3812125	chr21:16722001-16723001	HIVgenome	N/A	3	0.00107275
SRR3812125	chr1:12584001-12585001	HIVgenome	N/A	3	0.00107275
SRR3812125	chr6:51963001-51964001	HIVgenome	N/A	3	0.00107275
SRR3812125	chr4:110747001-110748001	HIVgenome	N/A	3	0.00107275
SRR3812125	chr4:189396001-189397001	HIVgenome	N/A	3	0.00107275
SRR3812125	chrX:47886001-47887001	HIVgenome	N/A	3	0.00107275
SRR3812125	chr8:115351001-115352001	HIVgenome	N/A	3	0.00107275
SRR3812125	chr3:12836001-12837001	HIVgenome	N/A	3	0.00107275
SRR3812125	chr1:102694001-102695001	HIVgenome	N/A	3	0.00107275
SRR3812125	chr10:101871001-101872001	HIVgenome	N/A	3	0.00107275
SRR3812125	chr6:57519001-57520001	HIVgenome	N/A	3	0.00107275
SRR3812125	chr17:16290001-16291001	HIVgenome	N/A	3	0.00107275
SRR3812125	chr5:126804001-126805001	HIVgenome	N/A	3	0.00107275
SRR3812125	chr6:132470001-132471001	HIVgenome	N/A	3	0.00107275
SRR3812125	chr8:105652001-105653001	HIVgenome	N/A	3	0.00107275
SRR3812125	AP3M2-Cterm|chr8:42028701-42029701	HIVgenome	N/A	3	0.00107275
SRR3812125	chr1:84292001-84293001	HIVgenome	N/A	3	0.00107275
SRR3812125	ZFP14-Promoter|chr19:36870105-36871105	HIVgenome	N/A	3	0.00107275
SRR3812125	chr10:109107001-109108001	HIVgenome	N/A	3	0.00107275
SRR3812125	chr8:20980001-20981001	HIVgenome	N/A	3	0.00107275
SRR3812125	RIOX2-Promoter|chr3:97691295-97692295	HIVgenome	N/A	3	0.00107275
SRR3812125	chr15:90874001-90875001	HIVgenome	N/A	3	0.00107275
SRR3812125	SRSF5-Promoter|chr14:70232804-70233804	HIVgenome	N/A	3	0.00107275
SRR3812125	chr10:81780001-81781001	HIVgenome	N/A	3	0.00107275
SRR3812125	chr1:38932001-38933001	HIVgenome	N/A	3	0.00107275
SRR3812125	chr10:19206001-19207001	HIVgenome	N/A	3	0.00107275
SRR3812125	chr1:93795001-93796001	HIVgenome	N/A	3	0.00107275
SRR3812125	chr6:33348001-33349001	HIVgenome	N/A	3	0.00107275
SRR3812125	chr2:225048001-225049001	HIVgenome	N/A	3	0.00107275
SRR3812125	chr2:171516001-171517001	HIVgenome	N/A	3	0.00107275
SRR3812125	chr8:134854001-134855001	HIVgenome	N/A	3	0.00107275
SRR3812125	chr16:14004001-14005001	HIVgenome	N/A	3	0.00107275
SRR3812125	chr12:92544001-92545001	HIVgenome	N/A	3	0.00107275
SRR3812125	chr2:97159001-97160001	HIVgenome	N/A	3	0.00107275
SRR3812125	ZBED2-Promoter|chr3:111314182-111315182	HIVgenome	N/A	3	0.00107275
SRR3812125	chr17:63571001-63572001	HIVgenome	N/A	3	0.00107275
SRR3812125	chr11:97529001-97530001	HIVgenome	N/A	3	0.00107275
SRR3812125	chr10:94481001-94482001	HIVgenome	N/A	3	0.00107275
SRR3812125	chr5:108760001-108761001	HIVgenome	N/A	3	0.00107275
SRR3812125	chr12:93679001-93680001	HIVgenome	N/A	3	0.00107275
SRR3812125	chr14:41896001-41897001	HIVgenome	N/A	3	0.00107275
SRR3812125	chr4:125160001-125161001	HIVgenome	N/A	3	0.00107275
SRR3812125	chr3:45105001-45106001	HIVgenome	N/A	3	0.00107275
SRR3812125	chr2:70342001-70343001	HIVgenome	N/A	3	0.00107275
SRR3812125	ARCN1-Promoter|chr11:118442102-118443102	HIVgenome	N/A	3	0.00107275
SRR3812125	HSD17B1-Cterm|chr17:40707232-40708232	HIVgenome	N/A	3	0.00107275
SRR3812125	chr1:8202001-8203001	HIVgenome	N/A	3	0.00107275
SRR3812125	chr14:41625001-41626001	HIVgenome	N/A	3	0.00107275
SRR3812125	chr15:100342001-100343001	HIVgenome	N/A	3	0.00107275
SRR3812125	FAM98C-Promoter|chr19:38892775-38893775	HIVgenome	N/A	3	0.00107275
SRR3812125	chr1:203960001-203961001	HIVgenome	N/A	3	0.00107275
SRR3812125	chr7:51609001-51610001	HIVgenome	N/A	3	0.00107275
SRR3812125	CNOT10-Cterm|chr3:32815367-32816367	HIVgenome	N/A	3	0.00107275
SRR3812125	chr8:109915001-109916001	HIVgenome	N/A	3	0.00107275
SRR3812125	chr5:180520001-180521001	HIVgenome	N/A	3	0.00107275
SRR3812125	chr5:141646001-141647001	HIVgenome	N/A	3	0.00107275
SRR3812125	chr11:59821001-59822001	HIVgenome	N/A	3	0.00107275
SRR3812125	chr14:64288001-64289001	HIVgenome	N/A	3	0.00107275
SRR3812125	chrX:23627001-23628001	HIVgenome	N/A	3	0.00107275
SRR3812125	chr6:99454001-99455001	HIVgenome	N/A	3	0.00107275
SRR3812125	chr14:78490001-78491001	HIVgenome	N/A	3	0.00107275
SRR3812125	chr2:38639001-38640001	HIVgenome	N/A	3	0.00107275
SRR3812125	chr10:111693001-111694001	HIVgenome	N/A	3	0.00107275
SRR3812125	chr22:17787001-17788001	HIVgenome	N/A	3	0.00107275
SRR3812125	chr3:37875001-37876001	HIVgenome	N/A	3	0.00107275
SRR3812125	chr4:53570001-53571001	HIVgenome	N/A	3	0.00107275
SRR3812125	chr12:4213001-4214001	HIVgenome	N/A	3	0.00107275
SRR3812125	chr2:151848001-151849001	HIVgenome	N/A	3	0.00107275
SRR3812125	chr17:43251001-43252001	HIVgenome	N/A	3	0.00107275
SRR3812125	chr2:158803001-158804001	HIVgenome	N/A	3	0.00107275
SRR3812125	chr19:6885001-6886001	HIVgenome	N/A	3	0.00107275
SRR3812125	chr16:50145001-50146001	HIVgenome	N/A	3	0.00107275
SRR3812125	chr9:110313001-110314001	HIVgenome	N/A	3	0.00107275
SRR3812125	chr3:10181001-10182001	HIVgenome	N/A	3	0.00107275
SRR3812125	chr3:183934001-183935001	HIVgenome	N/A	3	0.00107275
SRR3812125	chr15:66158001-66159001	HIVgenome	N/A	3	0.00107275
SRR3812125	chr19:12240001-12241001	HIVgenome	N/A	3	0.00107275
SRR3812125	chr12:17428001-17429001	HIVgenome	N/A	3	0.00107275
SRR3812125	chr12:33074001-33075001	HIVgenome	N/A	3	0.00107275
SRR3812125	chr17:29946001-29947001	HIVgenome	N/A	3	0.00107275
SRR3812125	chr17:65767001-65768001	HIVgenome	N/A	3	0.00107275
SRR3812125	chr16:23727001-23728001	HIVgenome	N/A	3	0.00107275
SRR3812125	chr7:35198001-35199001	HIVgenome	N/A	3	0.00107275
SRR3812125	chr15:78176001-78177001	HIVgenome	N/A	3	0.00107275
SRR3812125	chr2:182183001-182184001	HIVgenome	N/A	3	0.00107275
SRR3812125	TAB1-Cterm|chr22:39833132-39834132	HIVgenome	N/A	3	0.00107275
SRR3812125	chrX:102260001-102261001	HIVgenome	N/A	3	0.00107275
SRR3812125	chr12:49608001-49609001	HIVgenome	N/A	3	0.00107275
SRR3812125	chr2:171611001-171612001	HIVgenome	N/A	3	0.00107275
SRR3812125	NUP153-Cterm|chr6:17614266-17615266	HIVgenome	N/A	3	0.00107275
SRR3812125	chr12:115630001-115631001	HIVgenome	N/A	3	0.00107275
SRR3812125	chr4:174664001-174665001	HIVgenome	N/A	3	0.00107275
SRR3812125	chr7:44594001-44595001	HIVgenome	N/A	3	0.00107275
SRR3812125	chr1:27367001-27368001	HIVgenome	N/A	3	0.00107275
SRR3812125	chr1:76412001-76413001	HIVgenome	N/A	3	0.00107275
SRR3812125	chr2:133088001-133089001	HIVgenome	N/A	3	0.00107275
SRR3812125	chr8:140049001-140050001	HIVgenome	N/A	3	0.00107275
SRR3812125	chr9:107144001-107145001	HIVgenome	N/A	3	0.00107275
SRR3812125	chr4:37722001-37723001	HIVgenome	N/A	3	0.00107275
SRR3812125	chr3:183197001-183198001	HIVgenome	N/A	3	0.00107275
SRR3812125	chr7:103868001-103869001	HIVgenome	N/A	3	0.00107275
SRR3812125	chr6:9432001-9433001	HIVgenome	N/A	3	0.00107275
SRR3812125	chr11:11128001-11129001	HIVgenome	N/A	3	0.00107275
SRR3812125	chr1:28038001-28039001	HIVgenome	N/A	3	0.00107275
SRR3812125	chr11:118700001-118701001	HIVgenome	N/A	3	0.00107275
SRR3812125	chr19:46939001-46940001	HIVgenome	N/A	3	0.00107275
SRR3812125	chr4:57019001-57020001	HIVgenome	N/A	3	0.00107275
SRR3812125	MDM4-Cterm|chr1:204527248-204528248	HIVgenome	N/A	3	0.00107275
SRR3812125	chr19:1931001-1932001	HIVgenome	N/A	3	0.00107275
SRR3812125	chr4:1337001-1338001	HIVgenome	N/A	3	0.00107275
SRR3812125	chr7:67447001-67448001	HIVgenome	N/A	3	0.00107275
SRR3812125	chr9:136486001-136487001	HIVgenome	N/A	3	0.00107275
SRR3812125	chr6:27684001-27685001	HIVgenome	N/A	3	0.00107275
SRR3812125	chr15:76049001-76050001	HIVgenome	N/A	3	0.00107275
SRR3812125	chr14:90898001-90899001	HIVgenome	N/A	3	0.00107275
SRR3812125	chr3:108583001-108584001	HIVgenome	N/A	3	0.00107275
SRR3812125	chr21:17775001-17776001	HIVgenome	N/A	3	0.00107275
SRR3812125	chr14:44619001-44620001	HIVgenome	N/A	3	0.00107275
SRR3812125	chr17:19366001-19367001	HIVgenome	N/A	3	0.00107275
SRR3812125	chr2:204546001-204547001	HIVgenome	N/A	3	0.00107275
SRR3812125	chr8:55551001-55552001	HIVgenome	N/A	3	0.00107275
SRR3812125	chr9:90041001-90042001	HIVgenome	N/A	3	0.00107275
SRR3812125	chr10:70562001-70563001	HIVgenome	N/A	3	0.00107275
SRR3812125	chr10:81989001-81990001	HIVgenome	N/A	3	0.00107275
SRR3812125	chr2:85149001-85150001	HIVgenome	N/A	3	0.00107275
SRR3812125	chr20:53321001-53322001	HIVgenome	N/A	3	0.00107275
SRR3812125	chr6:249001-250001	HIVgenome	N/A	3	0.00107275
SRR3812125	chr3:196334001-196335001	HIVgenome	N/A	3	0.00107275
SRR3812125	chr10:26653001-26654001	HIVgenome	N/A	3	0.00107275
SRR3812125	chr3:32823001-32824001	HIVgenome	N/A	3	0.00107275
SRR3812125	chr1:24527001-24528001	HIVgenome	N/A	3	0.00107275
SRR3812125	chr19:9935001-9936001	HIVgenome	N/A	3	0.00107275
SRR3812125	chr1:159484001-159485001	HIVgenome	N/A	3	0.00107275
SRR3812125	chr8:134327001-134328001	HIVgenome	N/A	3	0.00107275
SRR3812125	chr22:24113001-24114001	HIVgenome	N/A	3	0.00107275
SRR3812125	chr16:63416001-63417001	HIVgenome	N/A	3	0.00107275
SRR3812125	chr9:35925001-35926001	HIVgenome	N/A	3	0.00107275
SRR3812125	chr2:221413001-221414001	HIVgenome	N/A	3	0.00107275
SRR3812125	chrX:48584001-48585001	HIVgenome	N/A	3	0.00107275
SRR3812125	chr19:3183001-3184001	HIVgenome	N/A	3	0.00107275
SRR3812125	chr2:27584001-27585001	HIVgenome	N/A	3	0.00107275
SRR3812125	chr2:188641001-188642001	HIVgenome	N/A	3	0.00107275
SRR3812125	chr17:63083001-63084001	HIVgenome	N/A	3	0.00107275
SRR3812125	chr2:200651001-200652001	HIVgenome	N/A	3	0.00107275
SRR3812125	chr9:88511001-88512001	HIVgenome	N/A	3	0.00107275
SRR3812125	ZNF628-Promoter|chr19:55986699-55987699	HIVgenome	N/A	3	0.00107275
SRR3812125	chr10:10030001-10031001	HIVgenome	N/A	3	0.00107275
SRR3812125	chr2:195458001-195459001	HIVgenome	N/A	3	0.00107275
SRR3812125	chr13:107808001-107809001	HIVgenome	N/A	3	0.00107275
SRR3812125	chr1:103268001-103269001	HIVgenome	N/A	3	0.00107275
SRR3812125	chr6:74242001-74243001	HIVgenome	N/A	3	0.00107275
SRR3812125	STMN3-Cterm|chr20:62270058-62271058	HIVgenome	N/A	3	0.00107275
SRR3812125	chr2:189074001-189075001	HIVgenome	N/A	3	0.00107275
SRR3812125	chr20:5435001-5436001	HIVgenome	N/A	3	0.00107275
SRR3812125	chr18:63211001-63212001	HIVgenome	N/A	3	0.00107275
SRR3812125	chr1:179048001-179049001	HIVgenome	N/A	3	0.00107275
SRR3812125	chr13:84526001-84527001	HIVgenome	N/A	3	0.00107275
SRR3812125	chr13:105203001-105204001	HIVgenome	N/A	3	0.00107275
SRR3812125	chr9:90357001-90358001	HIVgenome	N/A	3	0.00107275
SRR3812125	chr14:74801001-74802001	HIVgenome	N/A	3	0.00107275
SRR3812125	chr4:4012001-4013001	HIVgenome	N/A	3	0.00107275
SRR3812125	chr9:76912001-76913001	HIVgenome	N/A	3	0.00107275
SRR3812125	chr2:95855001-95856001	HIVgenome	N/A	3	0.00107275
SRR3812125	chr15:75886001-75887001	HIVgenome	N/A	3	0.00107275
SRR3812125	chr19:36403001-36404001	HIVgenome	N/A	3	0.00107275
SRR3812125	chr8:47573001-47574001	HIVgenome	N/A	3	0.00107275
SRR3812125	chr1:151911001-151912001	HIVgenome	N/A	3	0.00107275
SRR3812125	chr1:36531001-36532001	HIVgenome	N/A	3	0.00107275
SRR3812125	chr1:111815001-111816001	HIVgenome	N/A	3	0.00107275
SRR3812125	chr22:51055001-51056001	HIVgenome	N/A	3	0.00107275
SRR3812125	chr5:108852001-108853001	HIVgenome	N/A	3	0.00107275
SRR3812125	chr3:81850001-81851001	HIVgenome	N/A	3	0.00107275
SRR3812125	UBE2J1-Promoter|chr6:90062619-90063619	HIVgenome	N/A	3	0.00107275
SRR3812125	chr14:53262001-53263001	HIVgenome	N/A	3	0.00107275
SRR3812125	chr16:25515001-25516001	HIVgenome	N/A	3	0.00107275
SRR3812125	chr7:98620001-98621001	HIVgenome	N/A	3	0.00107275
SRR3812125	chr17:13613001-13614001	HIVgenome	N/A	3	0.00107275
SRR3812125	chr15:91374001-91375001	HIVgenome	N/A	3	0.00107275
SRR3812125	chr2:88171001-88172001	HIVgenome	N/A	3	0.00107275
SRR3812125	chr1:10082001-10083001	HIVgenome	N/A	3	0.00107275
SRR3812125	chr2:42628001-42629001	HIVgenome	N/A	3	0.00107275
SRR3812125	chr5:141780001-141781001	HIVgenome	N/A	3	0.00107275
SRR3812125	chr11:15556001-15557001	HIVgenome	N/A	3	0.00107275
SRR3812125	chr12:123938001-123939001	HIVgenome	N/A	3	0.00107275
SRR3812125	chr20:2511001-2512001	HIVgenome	N/A	3	0.00107275
SRR3812125	chr15:91071001-91072001	HIVgenome	N/A	3	0.00107275
SRR3812125	chr17:30455001-30456001	HIVgenome	N/A	3	0.00107275
SRR3812125	chr11:18274001-18275001	HIVgenome	N/A	3	0.00107275
SRR3812125	chr11:111075001-111076001	HIVgenome	N/A	3	0.00107275
SRR3812125	chr1:29204001-29205001	HIVgenome	N/A	3	0.00107275
SRR3812125	chr10:81287001-81288001	HIVgenome	N/A	3	0.00107275
SRR3812125	chr4:129617001-129618001	HIVgenome	N/A	3	0.00107275
SRR3812125	chr12:87622001-87623001	HIVgenome	N/A	3	0.00107275
SRR3812125	chr5:32923001-32924001	HIVgenome	N/A	3	0.00107275
SRR3812125	chr1:96567001-96568001	HIVgenome	N/A	3	0.00107275
SRR3812125	chr19:37230001-37231001	HIVgenome	N/A	3	0.00107275
SRR3812125	chr8:76142001-76143001	HIVgenome	N/A	3	0.00107275
SRR3812125	SLC2A10-Cterm|chr20:45364986-45365986	HIVgenome	N/A	3	0.00107275
SRR3812125	chr17:18270001-18271001	HIVgenome	N/A	3	0.00107275
SRR3812125	chr20:29652001-29653001	HIVgenome	N/A	3	0.00107275
SRR3812125	chr15:101104001-101105001	HIVgenome	N/A	3	0.00107275
SRR3812125	chr1:203871001-203872001	HIVgenome	N/A	3	0.00107275
SRR3812125	chr3:77957001-77958001	HIVgenome	N/A	3	0.00107275
SRR3812125	chr17:35145001-35146001	HIVgenome	N/A	3	0.00107275
SRR3812125	chr2:70877001-70878001	HIVgenome	N/A	3	0.00107275
SRR3812125	chr2:232494001-232495001	HIVgenome	N/A	3	0.00107275
SRR3812125	chr19:11799001-11800001	HIVgenome	N/A	3	0.00107275
SRR3812125	chr12:71649001-71650001	HIVgenome	N/A	3	0.00107275
SRR3812125	chr5:79386001-79387001	HIVgenome	N/A	3	0.00107275
SRR3812125	chr3:81524001-81525001	HIVgenome	N/A	3	0.00107275
SRR3812125	chr11:303001-304001	HIVgenome	N/A	3	0.00107275
SRR3812125	chr14:50345001-50346001	HIVgenome	N/A	3	0.00107275
SRR3812125	chr22:27629001-27630001	HIVgenome	N/A	3	0.00107275
SRR3812125	chr16:30191001-30192001	HIVgenome	N/A	3	0.00107275
SRR3812125	chr9:134235001-134236001	HIVgenome	N/A	3	0.00107275
SRR3812125	chr1:1438001-1439001	HIVgenome	N/A	3	0.00107275
SRR3812125	chr2:128670001-128671001	HIVgenome	N/A	3	0.00107275
SRR3812125	chr12:107383001-107384001	HIVgenome	N/A	3	0.00107275
SRR3812125	HPDL-Promoter|chr1:45791545-45792545	HIVgenome	N/A	3	0.00107275
SRR3812125	chr16:47040001-47041001	HIVgenome	N/A	3	0.00107275
SRR3812125	chr11:65755001-65756001	HIVgenome	N/A	3	0.00107275
SRR3812125	chr3:127717001-127718001	HIVgenome	N/A	3	0.00107275
SRR3812125	chr6:42507001-42508001	HIVgenome	N/A	3	0.00107275
SRR3812125	chr16:87528001-87529001	HIVgenome	N/A	3	0.00107275
SRR3812125	chr7:82941001-82942001	HIVgenome	N/A	3	0.00107275
SRR3812125	chr9:132301001-132302001	HIVgenome	N/A	3	0.00107275
SRR3812125	chr14:32407001-32408001	HIVgenome	N/A	3	0.00107275
SRR3812125	chr11:269001-270001	HIVgenome	N/A	3	0.00107275
SRR3812125	chr5:138891001-138892001	HIVgenome	N/A	3	0.00107275
SRR3812125	chr18:32931001-32932001	HIVgenome	N/A	3	0.00107275
SRR3812125	chr17:65248001-65249001	HIVgenome	N/A	3	0.00107275
SRR3812125	chr16:27196001-27197001	HIVgenome	N/A	3	0.00107275
SRR3812125	chr16:9110001-9111001	HIVgenome	N/A	3	0.00107275
SRR3812125	chr14:91302001-91303001	HIVgenome	N/A	3	0.00107275
SRR3812125	chr16:77661001-77662001	HIVgenome	N/A	3	0.00107275
SRR3812125	RPA1-Cterm|chr17:1802848-1803848	HIVgenome	N/A	3	0.00107275
SRR3812125	chr3:106197001-106198001	HIVgenome	N/A	3	0.00107275
SRR3812125	chr2:156322001-156323001	HIVgenome	N/A	3	0.00107275
SRR3812125	chr2:87791001-87792001	HIVgenome	N/A	3	0.00107275
SRR3812125	chr1:150119001-150120001	HIVgenome	N/A	3	0.00107275
SRR3812125	ATP5B-Promoter|chr12:57039852-57040852	HIVgenome	N/A	3	0.00107275
SRR3812125	chr8:42536001-42537001	HIVgenome	N/A	3	0.00107275
SRR3812125	chr11:118438001-118439001	HIVgenome	N/A	3	0.00107275
SRR3812125	chr2:232051001-232052001	HIVgenome	N/A	3	0.00107275
SRR3812125	chr19:47804001-47805001	HIVgenome	N/A	3	0.00107275
SRR3812125	chr2:131598001-131599001	HIVgenome	N/A	3	0.00107275
SRR3812125	chr2:59992001-59993001	HIVgenome	N/A	3	0.00107275
SRR3812125	chr11:60809001-60810001	HIVgenome	N/A	3	0.00107275
SRR3812125	chr2:6868001-6869001	HIVgenome	N/A	3	0.00107275
SRR3812125	chr14:65684001-65685001	HIVgenome	N/A	3	0.00107275
SRR3812125	chr20:52292001-52293001	HIVgenome	N/A	3	0.00107275
SRR3812125	chr8:97427001-97428001	HIVgenome	N/A	3	0.00107275
SRR3812125	chr12:57414001-57415001	HIVgenome	N/A	3	0.00107275
SRR3812125	chr12:110710001-110711001	HIVgenome	N/A	3	0.00107275
SRR3812125	chr3:107183001-107184001	HIVgenome	N/A	3	0.00107275
SRR3812125	chr6:9641001-9642001	HIVgenome	N/A	3	0.00107275
SRR3812125	chr11:60808001-60809001	HIVgenome	N/A	3	0.00107275
SRR3812125	chr7:73171001-73172001	HIVgenome	N/A	3	0.00107275
SRR3812125	chr15:75280001-75281001	HIVgenome	N/A	3	0.00107275
SRR3812125	IDH3A-Promoter|chr15:78440719-78441719	HIVgenome	N/A	3	0.00107275
SRR3812125	chr3:138627001-138628001	HIVgenome	N/A	3	0.00107275
SRR3812125	chr3:5117001-5118001	HIVgenome	N/A	3	0.00107275
SRR3812125	chr2:14716001-14717001	HIVgenome	N/A	3	0.00107275
SRR3812125	chr19:41684001-41685001	HIVgenome	N/A	3	0.00107275
SRR3812125	chr6:42510001-42511001	HIVgenome	N/A	3	0.00107275
SRR3812125	FICD-Promoter|chr12:108908051-108909051	HIVgenome	N/A	3	0.00107275
SRR3812125	chr12:98845001-98846001	HIVgenome	N/A	3	0.00107275
SRR3812125	chr21:40712001-40713001	HIVgenome	N/A	3	0.00107275
SRR3812125	chr4:181707001-181708001	HIVgenome	N/A	3	0.00107275
SRR3812125	chr13:99319001-99320001	HIVgenome	N/A	3	0.00107275
SRR3812125	chr11:64615001-64616001	HIVgenome	N/A	3	0.00107275
SRR3812125	chr1:220228001-220229001	HIVgenome	N/A	3	0.00107275
SRR3812125	chr16:74146001-74147001	HIVgenome	N/A	3	0.00107275
SRR3812125	chr14:77632001-77633001	HIVgenome	N/A	3	0.00107275
SRR3812125	chr5:27244001-27245001	HIVgenome	N/A	3	0.00107275
SRR3812125	chr16:69425001-69426001	HIVgenome	N/A	3	0.00107275
SRR3812125	chr5:17011001-17012001	HIVgenome	N/A	3	0.00107275
SRR3812125	chr3:195853001-195854001	HIVgenome	N/A	3	0.00107275
SRR3812125	chr10:63941001-63942001	HIVgenome	N/A	3	0.00107275
SRR3812125	chr15:49982001-49983001	HIVgenome	N/A	3	0.00107275
SRR3812125	chr3:197311001-197312001	HIVgenome	N/A	3	0.00107275
SRR3812125	chr2:4329001-4330001	HIVgenome	N/A	3	0.00107275
SRR3812125	chr2:32542001-32543001	HIVgenome	N/A	3	0.00107275
SRR3812125	chr4:67735001-67736001	HIVgenome	N/A	3	0.00107275
SRR3812125	chr9:90395001-90396001	HIVgenome	N/A	3	0.00107275
SRR3812125	chr16:4191001-4192001	HIVgenome	N/A	3	0.00107275
SRR3812125	chr3:176136001-176137001	HIVgenome	N/A	3	0.00107275
SRR3812125	chr2:39700001-39701001	HIVgenome	N/A	3	0.00107275
SRR3812125	chr4:82559001-82560001	HIVgenome	N/A	3	0.00107275
SRR3812125	chr3:153301001-153302001	HIVgenome	N/A	3	0.00107275
SRR3812125	chr21:46296001-46297001	HIVgenome	N/A	3	0.00107275
SRR3812125	chr4:133304001-133305001	HIVgenome	N/A	3	0.00107275
SRR3812125	chr7:101400001-101401001	HIVgenome	N/A	3	0.00107275
SRR3812125	chr9:114950001-114951001	HIVgenome	N/A	3	0.00107275
SRR3812125	chr1:55310001-55311001	HIVgenome	N/A	3	0.00107275
SRR3812125	chr15:60123001-60124001	HIVgenome	N/A	3	0.00107275
SRR3812125	chr6:156434001-156435001	HIVgenome	N/A	3	0.00107275
SRR3812125	chr3:72019001-72020001	HIVgenome	N/A	3	0.00107275
SRR3812125	chr6:42843001-42844001	HIVgenome	N/A	3	0.00107275
SRR3812125	chr1:63212001-63213001	HIVgenome	N/A	3	0.00107275
SRR3812125	chr11:65275001-65276001	HIVgenome	N/A	3	0.00107275
SRR3812125	chr13:87382001-87383001	HIVgenome	N/A	3	0.00107275
SRR3812125	chr11:74285001-74286001	HIVgenome	N/A	3	0.00107275
SRR3812125	chr4:83265001-83266001	HIVgenome	N/A	3	0.00107275
SRR3812125	SENP7-Promoter|chr3:101232085-101233085	HIVgenome	N/A	3	0.00107275
SRR3812125	chr19:23435001-23436001	HIVgenome	N/A	3	0.00107275
SRR3812125	chr9:20206001-20207001	HIVgenome	N/A	3	0.00107275
SRR3812125	chr19:33816001-33817001	HIVgenome	N/A	3	0.00107275
SRR3812125	chr7:32983001-32984001	HIVgenome	N/A	3	0.00107275
SRR3812125	chr17:43574001-43575001	HIVgenome	N/A	3	0.00107275
SRR3812125	chr3:49485001-49486001	HIVgenome	N/A	3	0.00107275
SRR3812125	NUCB1-Promoter|chr19:49402307-49403307	HIVgenome	N/A	3	0.00107275
SRR3812125	chr1:68753001-68754001	HIVgenome	N/A	3	0.00107275
SRR3812125	chr17:4947001-4948001	HIVgenome	N/A	3	0.00107275
SRR3812125	chr8:19918001-19919001	HIVgenome	N/A	3	0.00107275
SRR3812125	chr5:66508001-66509001	HIVgenome	N/A	3	0.00107275
SRR3812125	chr4:39802001-39803001	HIVgenome	N/A	3	0.00107275
SRR3812125	chr15:76097001-76098001	HIVgenome	N/A	3	0.00107275
SRR3812125	TRMO-Cterm|chr9:100665771-100666771	HIVgenome	N/A	3	0.00107275
SRR3812125	chr7:84115001-84116001	HIVgenome	N/A	3	0.00107275
SRR3812125	chr17:45065001-45066001	HIVgenome	N/A	3	0.00107275
SRR3812125	chr1:33080001-33081001	HIVgenome	N/A	3	0.00107275
SRR3812125	chr1:40374001-40375001	HIVgenome	N/A	3	0.00107275
SRR3812125	chr2:147794001-147795001	HIVgenome	N/A	3	0.00107275
SRR3812125	chr1:116329001-116330001	HIVgenome	N/A	3	0.00107275
SRR3812125	chr2:198544001-198545001	HIVgenome	N/A	3	0.00107275
SRR3812125	chr4:117322001-117323001	HIVgenome	N/A	3	0.00107275
SRR3812125	chr18:62223001-62224001	HIVgenome	N/A	3	0.00107275
SRR3812125	chr1:90689001-90690001	HIVgenome	N/A	3	0.00107275
SRR3812125	chr10:29553001-29554001	HIVgenome	N/A	3	0.00107275
SRR3812125	chr19:4809001-4810001	HIVgenome	N/A	3	0.00107275
SRR3812125	MFSD5-Promoter|chr12:53644370-53645370	HIVgenome	N/A	3	0.00107275
SRR3812125	chr16:85737001-85738001	HIVgenome	N/A	3	0.00107275
SRR3812125	chr17:5146001-5147001	HIVgenome	N/A	3	0.00107275
SRR3812125	chr4:2568001-2569001	HIVgenome	N/A	3	0.00107275
SRR3812125	chr3:21913001-21914001	HIVgenome	N/A	3	0.00107275
SRR3812125	chr14:57201001-57202001	HIVgenome	N/A	3	0.00107275
SRR3812125	chr7:74285001-74286001	HIVgenome	N/A	3	0.00107275
SRR3812125	chr1:185294001-185295001	HIVgenome	N/A	3	0.00107275
SRR3812125	chr14:36494001-36495001	HIVgenome	N/A	3	0.00107275
SRR3812125	chr1:36129001-36130001	HIVgenome	N/A	3	0.00107275
SRR3812125	chr9:134249001-134250001	HIVgenome	N/A	3	0.00107275
SRR3812125	chr15:55816001-55817001	HIVgenome	N/A	3	0.00107275
SRR3812125	chr1:213671001-213672001	HIVgenome	N/A	3	0.00107275
SRR3812125	chr2:34271001-34272001	HIVgenome	N/A	3	0.00107275
SRR3812125	chr14:77638001-77639001	HIVgenome	N/A	3	0.00107275
SRR3812125	chr2:188490001-188491001	HIVgenome	N/A	3	0.00107275
SRR3812125	chr4:84282001-84283001	HIVgenome	N/A	3	0.00107275
SRR3812125	chr2:145813001-145814001	HIVgenome	N/A	3	0.00107275
SRR3812125	chr3:20258001-20259001	HIVgenome	N/A	3	0.00107275
SRR3812125	chr14:75852001-75853001	HIVgenome	N/A	3	0.00107275
SRR3812125	chr3:88251001-88252001	HIVgenome	N/A	3	0.00107275
SRR3812125	chr5:174255001-174256001	HIVgenome	N/A	3	0.00107275
SRR3812125	chr9:5576001-5577001	HIVgenome	N/A	3	0.00107275
SRR3812125	chrX:11046001-11047001	HIVgenome	N/A	3	0.00107275
SRR3812125	chr7:25241001-25242001	HIVgenome	N/A	3	0.00107275
SRR3812125	chr12:117074001-117075001	HIVgenome	N/A	3	0.00107275
SRR3812125	chr19:16400001-16401001	HIVgenome	N/A	3	0.00107275
SRR3812125	chr19:46977001-46978001	HIVgenome	N/A	3	0.00107275
SRR3812125	chr10:75746001-75747001	HIVgenome	N/A	3	0.00107275
SRR3812125	chr19:57681001-57682001	HIVgenome	N/A	3	0.00107275
SRR3812125	chr7:77274001-77275001	HIVgenome	N/A	3	0.00107275
SRR3812125	chr18:20661001-20662001	HIVgenome	N/A	3	0.00107275
SRR3812125	chr17:20220001-20221001	HIVgenome	N/A	3	0.00107275
SRR3812125	chr1:32704001-32705001	HIVgenome	N/A	3	0.00107275
SRR3812125	TMEM160-Promoter|chr19:47551882-47552882	HIVgenome	N/A	3	0.00107275
SRR3812125	chr1:235253001-235254001	HIVgenome	N/A	3	0.00107275
SRR3812125	chr1:229705001-229706001	HIVgenome	N/A	3	0.00107275
SRR3812125	CFAP43-Promoter|chr10:105992135-105993135	HIVgenome	N/A	3	0.00107275
SRR3812125	chr15:99173001-99174001	HIVgenome	N/A	3	0.00107275
SRR3812125	chr6:159503001-159504001	HIVgenome	N/A	3	0.00107275
SRR3812125	chr17:64812001-64813001	HIVgenome	N/A	3	0.00107275
SRR3812125	chr7:98365001-98366001	HIVgenome	N/A	3	0.00107275
SRR3812125	chr3:189115001-189116001	HIVgenome	N/A	3	0.00107275
SRR3812125	chr6:28005001-28006001	HIVgenome	N/A	3	0.00107275
SRR3812125	chr1:8952001-8953001	HIVgenome	N/A	3	0.00107275
SRR3812125	chr12:91466001-91467001	HIVgenome	N/A	3	0.00107275
SRR3812125	chr1:228099001-228100001	HIVgenome	N/A	3	0.00107275
SRR3812125	chr1:220596001-220597001	HIVgenome	N/A	3	0.00107275
SRR3812125	chr9:5585001-5586001	HIVgenome	N/A	3	0.00107275
SRR3812125	chr14:71943001-71944001	HIVgenome	N/A	3	0.00107275
SRR3812125	DNAJB5-Cterm|chr9:34998430-34999430	HIVgenome	N/A	3	0.00107275
SRR3812125	chr7:23581001-23582001	HIVgenome	N/A	3	0.00107275
SRR3812125	chr16:71855001-71856001	HIVgenome	N/A	3	0.00107275
SRR3812125	chr13:36996001-36997001	HIVgenome	N/A	3	0.00107275
SRR3812125	PDPK1-Promoter|chr16:2586965-2587965	HIVgenome	N/A	3	0.00107275
SRR3812125	chr22:23677001-23678001	HIVgenome	N/A	3	0.00107275
SRR3812125	chr4:185290001-185291001	HIVgenome	N/A	3	0.00107275
SRR3812125	chr12:50253001-50254001	HIVgenome	N/A	3	0.00107275
SRR3812125	chr7:1557001-1558001	HIVgenome	N/A	3	0.00107275
SRR3812125	chr9:32363001-32364001	HIVgenome	N/A	3	0.00107275
SRR3812125	chr10:101332001-101333001	HIVgenome	N/A	3	0.00107275
SRR3812125	chr13:49371001-49372001	HIVgenome	N/A	3	0.00107275
SRR3812125	chr22:41099001-41100001	HIVgenome	N/A	3	0.00107275
SRR3812125	chr1:19864001-19865001	HIVgenome	N/A	3	0.00107275
SRR3812125	chr19:786001-787001	HIVgenome	N/A	3	0.00107275
SRR3812125	chr20:30318001-30319001	HIVgenome	N/A	3	0.00107275
SRR3812125	chr2:231479001-231480001	HIVgenome	N/A	3	0.00107275
SRR3812125	EMC1-Cterm|chr1:19541158-19542158	HIVgenome	N/A	3	0.00107275
SRR3812125	chr12:116850001-116851001	HIVgenome	N/A	3	0.00107275
SRR3812125	chr18:48519001-48520001	HIVgenome	N/A	3	0.00107275
SRR3812125	chr10:74010001-74011001	HIVgenome	N/A	3	0.00107275
SRR3812125	chr14:65759001-65760001	HIVgenome	N/A	3	0.00107275
SRR3812125	chr4:178384001-178385001	HIVgenome	N/A	3	0.00107275
SRR3812125	chr13:62066001-62067001	HIVgenome	N/A	3	0.00107275
SRR3812125	chr4:87833001-87834001	HIVgenome	N/A	3	0.00107275
SRR3812125	chr22:30277001-30278001	HIVgenome	N/A	3	0.00107275
SRR3812125	chr10:130412001-130413001	HIVgenome	N/A	3	0.00107275
SRR3812125	chr4:76772001-76773001	HIVgenome	N/A	3	0.00107275
SRR3812125	chr9:83826001-83827001	HIVgenome	N/A	3	0.00107275
SRR3812125	chr13:100095001-100096001	HIVgenome	N/A	3	0.00107275
SRR3812125	chr8:144008001-144009001	HIVgenome	N/A	3	0.00107275
SRR3812125	chrX:23845001-23846001	HIVgenome	N/A	3	0.00107275
SRR3812125	chr4:26266001-26267001	HIVgenome	N/A	3	0.00107275
SRR3812125	chr1:119362001-119363001	HIVgenome	N/A	3	0.00107275
SRR3812125	chr7:97623001-97624001	HIVgenome	N/A	3	0.00107275
SRR3812125	chr21:11135001-11136001	HIVgenome	N/A	3	0.00107275
SRR3812125	chr3:64915001-64916001	HIVgenome	N/A	3	0.00107275
SRR3812125	chr2:25232001-25233001	HIVgenome	N/A	3	0.00107275
SRR3812125	chrX:26689001-26690001	HIVgenome	N/A	3	0.00107275
SRR3812125	chr13:99802001-99803001	HIVgenome	N/A	3	0.00107275
SRR3812125	chr9:79185001-79186001	HIVgenome	N/A	3	0.00107275
SRR3812125	chr19:47796001-47797001	HIVgenome	N/A	3	0.00107275
SRR3812125	chr12:32220001-32221001	HIVgenome	N/A	3	0.00107275
SRR3812125	chr17:41379001-41380001	HIVgenome	N/A	3	0.00107275
SRR3812125	chr3:32635001-32636001	HIVgenome	N/A	3	0.00107275
SRR3812125	chr1:36530001-36531001	HIVgenome	N/A	3	0.00107275
SRR3812125	chr2:122050001-122051001	HIVgenome	N/A	3	0.00107275
[truncated: 19,040 more rows]

## Sheet: SRR3812126_R1-ID.tab
##
# This table shows the localization information of the EpitopeID report on SRR3812126 sample
Sample	GeneID	EpitopeID	EpitopeLocation	EpitopeCount	pVal
SRR3812126	chr15:38981001-38982001	HIVgenome	N/A	11	1.36172e-16
SRR3812126	chr11:6763001-6764001	HIVgenome	N/A	11	1.36172e-16
SRR3812126	ARFGEF2-Promoter|chr20:47537275-47538275	HIVgenome	N/A	10	8.42307e-15
SRR3812126	CCDC174-Promoter|chr3:14692253-14693253	HIVgenome	N/A	10	8.42307e-15
SRR3812126	chr1:161152001-161153001	HIVgenome	N/A	10	8.42307e-15
SRR3812126	STARD7-Promoter|chr2:96874573-96875573	HIVgenome	N/A	10	8.42307e-15
SRR3812126	chrY:10026001-10027001	HIVgenome	N/A	9	4.69686e-13
SRR3812126	chr2:133031001-133032001	HIVgenome	N/A	9	4.69686e-13
SRR3812126	NCAPH-Promoter|chr2:97000479-97001479	HIVgenome	N/A	9	4.69686e-13
SRR3812126	MOGS-Promoter|chr2:74692537-74693537	HIVgenome	N/A	9	4.69686e-13
SRR3812126	LCK|chr1:32716840-32751768	HIVgenome	C-term	31	1.63347e-12
SRR3812126	chr22:29209001-29210001	HIVgenome	N/A	8	2.35056e-11
SRR3812126	chr13:52399001-52400001	HIVgenome	N/A	8	2.35056e-11
SRR3812126	chr9:130794001-130795001	HIVgenome	N/A	8	2.35056e-11
SRR3812126	RPL24-Promoter|chr3:101405563-101406563	HIVgenome	N/A	8	2.35056e-11
SRR3812126	chr1:155568001-155569001	HIVgenome	N/A	8	2.35056e-11
SRR3812126	chr19:16378001-16379001	HIVgenome	N/A	8	2.35056e-11
SRR3812126	chr1:95429001-95430001	HIVgenome	N/A	8	2.35056e-11
SRR3812126	chr12:46851001-46852001	HIVgenome	N/A	8	2.35056e-11
SRR3812126	LRCH3-Promoter|chr3:197517097-197518097	HIVgenome	N/A	7	1.04614e-09
SRR3812126	chr3:47831001-47832001	HIVgenome	N/A	7	1.04614e-09
SRR3812126	chr9:130795001-130796001	HIVgenome	N/A	7	1.04614e-09
SRR3812126	chr21:26931001-26932001	HIVgenome	N/A	7	1.04614e-09
SRR3812126	PMM1-Promoter|chr22:41985871-41986871	HIVgenome	N/A	7	1.04614e-09
SRR3812126	chr22:25807001-25808001	HIVgenome	N/A	7	1.04614e-09
SRR3812126	chr1:31726001-31727001	HIVgenome	N/A	7	1.04614e-09
SRR3812126	chr3:30539001-30540001	HIVgenome	N/A	7	1.04614e-09
SRR3812126	chr1:156727001-156728001	HIVgenome	N/A	7	1.04614e-09
SRR3812126	COPG1-Promoter|chr3:128967453-128968453	HIVgenome	N/A	7	1.04614e-09
SRR3812126	chr7:148261001-148262001	HIVgenome	N/A	7	1.04614e-09
SRR3812126	SPAST-Promoter|chr2:32287680-32288680	HIVgenome	N/A	7	1.04614e-09
SRR3812126	chr18:43735001-43736001	HIVgenome	N/A	7	1.04614e-09
SRR3812126	chr18:2641001-2642001	HIVgenome	N/A	7	1.04614e-09
SRR3812126	chr1:144596001-144597001	HIVgenome	N/A	7	1.04614e-09
SRR3812126	TNFSF12-Promoter|chr17:7451375-7452375	HIVgenome	N/A	7	1.04614e-09
SRR3812126	chr7:130643001-130644001	HIVgenome	N/A	7	1.04614e-09
SRR3812126	chr12:6536001-6537001	HIVgenome	N/A	7	1.04614e-09
SRR3812126	chr22:29206001-29207001	HIVgenome	N/A	7	1.04614e-09
SRR3812126	chr16:10423001-10424001	HIVgenome	N/A	7	1.04614e-09
SRR3812126	chr1:198604001-198605001	HIVgenome	N/A	7	1.04614e-09
SRR3812126	chr2:91788001-91789001	HIVgenome	N/A	7	1.04614e-09
SRR3812126	MDC1-Promoter|chr6:30685458-30686458	HIVgenome	N/A	7	1.04614e-09
SRR3812126	MELK-Promoter|chr9:36571859-36572859	HIVgenome	N/A	7	1.04614e-09
SRR3812126	TNFSF12-TNFSF13-Promoter|chr17:7451375-7452375	HIVgenome	N/A	7	1.04614e-09
SRR3812126	KLF2-Promoter|chr19:16434637-16435637	HIVgenome	N/A	7	1.04614e-09
SRR3812126	ZNF48-Cterm|chr16:30411429-30412429	HIVgenome	N/A	7	1.04614e-09
SRR3812126	LARS-Promoter|chr5:145562350-145563350	HIVgenome	N/A	7	1.04614e-09
SRR3812126	TMIGD2-Promoter|chr19:4302428-4303428	HIVgenome	N/A	7	1.04614e-09
SRR3812126	chr2:235330001-235331001	HIVgenome	N/A	7	1.04614e-09
SRR3812126	LCK|chr1:32716840-32751768	HIVgenome	N-term	26	3.52643e-09
SRR3812126	chr12:12763001-12763766	HIVgenome	N/A	6	8.4727e-09
SRR3812126	MBOAT4|chr8:29989187-30002200	HIVgenome	C-term	15	3.05795e-08
SRR3812126	chr7:102072001-102072976	HIVgenome	N/A	6	3.51588e-08
SRR3812126	chr2:70141001-70141172	HIVgenome	N/A	4	3.66578e-08
SRR3812126	HIST1H4E-Promoter|chr6:26203873-26204873	HIVgenome	N/A	6	4.07694e-08
SRR3812126	NOL6-Promoter|chr9:33473941-33474941	HIVgenome	N/A	6	4.07694e-08
SRR3812126	RRP1-Promoter|chr21:45208418-45209418	HIVgenome	N/A	6	4.07694e-08
SRR3812126	chr14:92201001-92202001	HIVgenome	N/A	6	4.07694e-08
SRR3812126	DHODH-Promoter|chr16:72041643-72042643	HIVgenome	N/A	6	4.07694e-08
SRR3812126	PPP4C-Promoter|chr16:30086297-30087297	HIVgenome	N/A	6	4.07694e-08
SRR3812126	chr4:40292001-40293001	HIVgenome	N/A	6	4.07694e-08
SRR3812126	chr1:53137001-53138001	HIVgenome	N/A	6	4.07694e-08
SRR3812126	chr17:73185001-73186001	HIVgenome	N/A	6	4.07694e-08
SRR3812126	chr19:7411001-7412001	HIVgenome	N/A	6	4.07694e-08
SRR3812126	TAF2-Promoter|chr8:120845074-120846074	HIVgenome	N/A	6	4.07694e-08
SRR3812126	chr10:74005001-74006001	HIVgenome	N/A	6	4.07694e-08
SRR3812126	DSCC1-Cterm|chr8:120845181-120846181	HIVgenome	N/A	6	4.07694e-08
SRR3812126	VPS28-Promoter|chr8:145653946-145654946	HIVgenome	N/A	6	4.07694e-08
SRR3812126	UAP1L1-Cterm|chr9:139978990-139979990	HIVgenome	N/A	6	4.07694e-08
SRR3812126	YY1AP1-Promoter|chr1:155658823-155659823	HIVgenome	N/A	6	4.07694e-08
SRR3812126	chr20:4646001-4647001	HIVgenome	N/A	6	4.07694e-08
SRR3812126	chr5:50507001-50508001	HIVgenome	N/A	6	4.07694e-08
SRR3812126	DPM2-Cterm|chr9:130696374-130697374	HIVgenome	N/A	6	4.07694e-08
SRR3812126	chr10:120327001-120328001	HIVgenome	N/A	6	4.07694e-08
SRR3812126	chr2:137081001-137082001	HIVgenome	N/A	6	4.07694e-08
SRR3812126	chr10:103950001-103951001	HIVgenome	N/A	6	4.07694e-08
SRR3812126	chr11:60808001-60809001	HIVgenome	N/A	6	4.07694e-08
SRR3812126	chr17:4951001-4952001	HIVgenome	N/A	6	4.07694e-08
SRR3812126	chr11:66875001-66876001	HIVgenome	N/A	6	4.07694e-08
SRR3812126	PFAS-Promoter|chr17:8151596-8152596	HIVgenome	N/A	6	4.07694e-08
SRR3812126	chr19:40459001-40460001	HIVgenome	N/A	6	4.07694e-08
SRR3812126	C19orf43-Promoter|chr19:12845589-12846589	HIVgenome	N/A	6	4.07694e-08
SRR3812126	chr18:74532001-74533001	HIVgenome	N/A	6	4.07694e-08
SRR3812126	chr5:43066001-43067001	HIVgenome	N/A	6	4.07694e-08
SRR3812126	chr19:40807001-40808001	HIVgenome	N/A	6	4.07694e-08
SRR3812126	chr4:35116001-35117001	HIVgenome	N/A	6	4.07694e-08
SRR3812126	chr8:103816001-103817001	HIVgenome	N/A	6	4.07694e-08
SRR3812126	chr19:35701001-35702001	HIVgenome	N/A	6	4.07694e-08
SRR3812126	PLEKHM1-Promoter|chr17:43568146-43569146	HIVgenome	N/A	6	4.07694e-08
SRR3812126	COPS6-Promoter|chr7:99685583-99686583	HIVgenome	N/A	6	4.07694e-08
SRR3812126	SPN-Promoter|chr16:29673271-29674271	HIVgenome	N/A	6	4.07694e-08
SRR3812126	chr9:100664001-100665001	HIVgenome	N/A	6	4.07694e-08
SRR3812126	chr12:9812001-9813001	HIVgenome	N/A	6	4.07694e-08
SRR3812126	IFT22-Promoter|chr7:100965104-100966104	HIVgenome	N/A	6	4.07694e-08
SRR3812126	chr8:26301001-26302001	HIVgenome	N/A	6	4.07694e-08
SRR3812126	chr7:45028001-45029001	HIVgenome	N/A	6	4.07694e-08
SRR3812126	chr13:48731001-48732001	HIVgenome	N/A	6	4.07694e-08
SRR3812126	chr16:84585001-84586001	HIVgenome	N/A	6	4.07694e-08
SRR3812126	chr4:84038001-84039001	HIVgenome	N/A	6	4.07694e-08
SRR3812126	chr5:43114001-43115001	HIVgenome	N/A	6	4.07694e-08
SRR3812126	chr17:36372001-36373001	HIVgenome	N/A	6	4.07694e-08
SRR3812126	NOP2-Promoter|chr12:6677498-6678498	HIVgenome	N/A	6	4.07694e-08
SRR3812126	chr18:11398001-11399001	HIVgenome	N/A	6	4.07694e-08
SRR3812126	chr6:37017001-37018001	HIVgenome	N/A	6	4.07694e-08
SRR3812126	SMYD3-Promoter|chr1:246670644-246671644	HIVgenome	N/A	6	4.07694e-08
SRR3812126	AKIP1-Promoter|chr11:8931701-8932701	HIVgenome	N/A	6	4.07694e-08
SRR3812126	chr9:6682001-6683001	HIVgenome	N/A	6	4.07694e-08
SRR3812126	CABP4-Cterm|chr11:67229245-67230245	HIVgenome	N/A	6	4.07694e-08
SRR3812126	EDF1-Promoter|chr9:139760788-139761788	HIVgenome	N/A	6	4.07694e-08
SRR3812126	CTSS-Promoter|chr1:150738433-150739433	HIVgenome	N/A	6	4.07694e-08
SRR3812126	chr2:38879001-38880001	HIVgenome	N/A	6	4.07694e-08
SRR3812126	chr1:37991001-37992001	HIVgenome	N/A	6	4.07694e-08
SRR3812126	chr8:37708432-37709001	HIVgenome	N/A	5	8.67327e-08
SRR3812126	HDAC1|chr1:32757708-32799224	HIVgenome	C-term	26	1.01787e-07
SRR3812126	MSL2|chr3:135867760-135914688	HIVgenome	C-term	27	3.00864e-07
SRR3812126	chr1:150850245-150851001	HIVgenome	N/A	5	3.49196e-07
SRR3812126	chr14:23032001-23032806	HIVgenome	N/A	5	4.74521e-07
SRR3812126	SELPLG|chr12:109015671-109027670	HIVgenome	C-term	13	4.92629e-07
SRR3812126	chr11:47427001-47427826	HIVgenome	N/A	5	5.34867e-07
SRR3812126	FNBP1|chr9:132649466-132805473	HIVgenome	N-term	58	5.3952e-07
SRR3812126	chr17:38059001-38059847	HIVgenome	N/A	5	6.04593e-07
SRR3812126	chr8:1710001-1710869	HIVgenome	N/A	5	6.85142e-07
SRR3812126	chr17:47309129-47310001	HIVgenome	N/A	5	7.00655e-07
SRR3812126	chr3:47056001-47056897	HIVgenome	N/A	5	7.99655e-07
SRR3812126	WDR82|chr3:52288438-52312659	HIVgenome	N-term	18	8.49113e-07
SRR3812126	chr19:8580049-8581001	HIVgenome	N/A	5	1.07377e-06
SRR3812126	chr6:31552001-31552955	HIVgenome	N/A	5	1.08477e-06
SRR3812126	FNBP1|chr9:132649466-132805473	HIVgenome	C-term	57	1.12964e-06
SRR3812126	NFU1|chr2:69623245-69664760	HIVgenome	N-term	24	1.21699e-06
SRR3812126	chr17:2666001-2667001	HIVgenome	N/A	5	1.36335e-06
SRR3812126	chr5:56466001-56467001	HIVgenome	N/A	5	1.36335e-06
SRR3812126	chr19:39355001-39356001	HIVgenome	N/A	5	1.36335e-06
SRR3812126	chr17:76781001-76782001	HIVgenome	N/A	5	1.36335e-06
SRR3812126	chr14:81695001-81696001	HIVgenome	N/A	5	1.36335e-06
SRR3812126	chr19:1897001-1898001	HIVgenome	N/A	5	1.36335e-06
SRR3812126	chr20:52271001-52272001	HIVgenome	N/A	5	1.36335e-06
SRR3812126	chr20:2456001-2457001	HIVgenome	N/A	5	1.36335e-06
SRR3812126	chr14:77457001-77458001	HIVgenome	N/A	5	1.36335e-06
SRR3812126	chr5:123127001-123128001	HIVgenome	N/A	5	1.36335e-06
SRR3812126	chr3:195641001-195642001	HIVgenome	N/A	5	1.36335e-06
SRR3812126	chr17:2426001-2427001	HIVgenome	N/A	5	1.36335e-06
SRR3812126	chr7:5280001-5281001	HIVgenome	N/A	5	1.36335e-06
SRR3812126	chr3:172312001-172313001	HIVgenome	N/A	5	1.36335e-06
SRR3812126	CTC1-Promoter|chr17:8151413-8152413	HIVgenome	N/A	5	1.36335e-06
SRR3812126	PYM1-Promoter|chr12:56321697-56322697	HIVgenome	N/A	5	1.36335e-06
SRR3812126	chr9:89675001-89676001	HIVgenome	N/A	5	1.36335e-06
SRR3812126	chr8:29609001-29610001	HIVgenome	N/A	5	1.36335e-06
SRR3812126	chr17:29295001-29296001	HIVgenome	N/A	5	1.36335e-06
SRR3812126	EIF1AX-Promoter|chrX:20159966-20160966	HIVgenome	N/A	5	1.36335e-06
SRR3812126	chr6:74264001-74265001	HIVgenome	N/A	5	1.36335e-06
SRR3812126	CTSW-Promoter|chr11:65646284-65647284	HIVgenome	N/A	5	1.36335e-06
SRR3812126	chr19:14471001-14472001	HIVgenome	N/A	5	1.36335e-06
SRR3812126	DNAJC8-Promoter|chr1:28559542-28560542	HIVgenome	N/A	5	1.36335e-06
SRR3812126	chr12:56658001-56659001	HIVgenome	N/A	5	1.36335e-06
SRR3812126	chr15:91205001-91206001	HIVgenome	N/A	5	1.36335e-06
SRR3812126	PNMA1-Cterm|chr14:74177486-74178486	HIVgenome	N/A	5	1.36335e-06
SRR3812126	chr2:85196001-85197001	HIVgenome	N/A	5	1.36335e-06
SRR3812126	ZBTB26-Promoter|chr9:125693830-125694830	HIVgenome	N/A	5	1.36335e-06
SRR3812126	chr17:37080001-37081001	HIVgenome	N/A	5	1.36335e-06
SRR3812126	chr20:52260001-52261001	HIVgenome	N/A	5	1.36335e-06
SRR3812126	chr9:22077001-22078001	HIVgenome	N/A	5	1.36335e-06
SRR3812126	chr14:103825001-103826001	HIVgenome	N/A	5	1.36335e-06
SRR3812126	chr7:17181001-17182001	HIVgenome	N/A	5	1.36335e-06
SRR3812126	CHRNA6-Promoter|chr8:42623929-42624929	HIVgenome	N/A	5	1.36335e-06
SRR3812126	chr2:91771001-91772001	HIVgenome	N/A	5	1.36335e-06
SRR3812126	chr18:19213001-19214001	HIVgenome	N/A	5	1.36335e-06
SRR3812126	chr5:150548001-150549001	HIVgenome	N/A	5	1.36335e-06
SRR3812126	ITPRIP-Promoter|chr10:106098251-106099251	HIVgenome	N/A	5	1.36335e-06
SRR3812126	chr3:46360001-46361001	HIVgenome	N/A	5	1.36335e-06
SRR3812126	chr5:161759001-161760001	HIVgenome	N/A	5	1.36335e-06
SRR3812126	chr19:4079001-4080001	HIVgenome	N/A	5	1.36335e-06
SRR3812126	chr1:224397001-224398001	HIVgenome	N/A	5	1.36335e-06
SRR3812126	AFAP1-Promoter|chr4:7941653-7942653	HIVgenome	N/A	5	1.36335e-06
SRR3812126	RPS9-Promoter|chr19:54703726-54704726	HIVgenome	N/A	5	1.36335e-06
SRR3812126	chr9:5584001-5585001	HIVgenome	N/A	5	1.36335e-06
SRR3812126	chr1:32421001-32422001	HIVgenome	N/A	5	1.36335e-06
SRR3812126	LRRC8A-Promoter|chr9:131643391-131644391	HIVgenome	N/A	5	1.36335e-06
SRR3812126	chr13:28710001-28711001	HIVgenome	N/A	5	1.36335e-06
SRR3812126	DDX47-Promoter|chr12:12965280-12966280	HIVgenome	N/A	5	1.36335e-06
SRR3812126	TRMT112-Promoter|chr11:64085556-64086556	HIVgenome	N/A	5	1.36335e-06
SRR3812126	chr17:33538001-33539001	HIVgenome	N/A	5	1.36335e-06
SRR3812126	chr9:100739001-100740001	HIVgenome	N/A	5	1.36335e-06
SRR3812126	chr12:68928001-68929001	HIVgenome	N/A	5	1.36335e-06
SRR3812126	chr21:11178001-11179001	HIVgenome	N/A	5	1.36335e-06
SRR3812126	SAPCD2-Cterm|chr9:139955579-139956579	HIVgenome	N/A	5	1.36335e-06
SRR3812126	chr3:33818001-33819001	HIVgenome	N/A	5	1.36335e-06
SRR3812126	chr17:74555001-74556001	HIVgenome	N/A	5	1.36335e-06
SRR3812126	chr2:5442001-5443001	HIVgenome	N/A	5	1.36335e-06
SRR3812126	chr6:32895001-32896001	HIVgenome	N/A	5	1.36335e-06
SRR3812126	chr7:20881001-20882001	HIVgenome	N/A	5	1.36335e-06
SRR3812126	chr10:104995001-104996001	HIVgenome	N/A	5	1.36335e-06
SRR3812126	chr15:93389001-93390001	HIVgenome	N/A	5	1.36335e-06
SRR3812126	chrX:56497001-56498001	HIVgenome	N/A	5	1.36335e-06
SRR3812126	chr19:16464001-16465001	HIVgenome	N/A	5	1.36335e-06
SRR3812126	chr4:26233001-26234001	HIVgenome	N/A	5	1.36335e-06
SRR3812126	chr10:37731001-37732001	HIVgenome	N/A	5	1.36335e-06
SRR3812126	chr2:42349001-42350001	HIVgenome	N/A	5	1.36335e-06
SRR3812126	chr4:40417001-40418001	HIVgenome	N/A	5	1.36335e-06
SRR3812126	chr6:37160001-37161001	HIVgenome	N/A	5	1.36335e-06
SRR3812126	chr12:101850001-101851001	HIVgenome	N/A	5	1.36335e-06
SRR3812126	chr6:74067001-74068001	HIVgenome	N/A	5	1.36335e-06
SRR3812126	chr17:60554001-60555001	HIVgenome	N/A	5	1.36335e-06
SRR3812126	chr11:118822001-118823001	HIVgenome	N/A	5	1.36335e-06
SRR3812126	chr12:68929001-68930001	HIVgenome	N/A	5	1.36335e-06
SRR3812126	chr3:181606001-181607001	HIVgenome	N/A	5	1.36335e-06
SRR3812126	chr19:17804001-17805001	HIVgenome	N/A	5	1.36335e-06
SRR3812126	chr3:28253001-28254001	HIVgenome	N/A	5	1.36335e-06
SRR3812126	chr4:185506001-185507001	HIVgenome	N/A	5	1.36335e-06
SRR3812126	chr8:8775001-8776001	HIVgenome	N/A	5	1.36335e-06
SRR3812126	chr7:104649001-104650001	HIVgenome	N/A	5	1.36335e-06
SRR3812126	chr6:14375001-14376001	HIVgenome	N/A	5	1.36335e-06
SRR3812126	chr12:47741001-47742001	HIVgenome	N/A	5	1.36335e-06
SRR3812126	chr8:8777001-8778001	HIVgenome	N/A	5	1.36335e-06
SRR3812126	chr12:9818001-9819001	HIVgenome	N/A	5	1.36335e-06
SRR3812126	chr2:70342001-70343001	HIVgenome	N/A	5	1.36335e-06
SRR3812126	chr3:47830001-47831001	HIVgenome	N/A	5	1.36335e-06
SRR3812126	chr6:74286001-74287001	HIVgenome	N/A	5	1.36335e-06
SRR3812126	chr1:198540001-198541001	HIVgenome	N/A	5	1.36335e-06
SRR3812126	chr6:142298001-142299001	HIVgenome	N/A	5	1.36335e-06
SRR3812126	chr5:159551001-159552001	HIVgenome	N/A	5	1.36335e-06
SRR3812126	SURF6-Promoter|chr9:136203047-136204047	HIVgenome	N/A	5	1.36335e-06
SRR3812126	chr12:109561001-109562001	HIVgenome	N/A	5	1.36335e-06
SRR3812126	chr19:30251001-30252001	HIVgenome	N/A	5	1.36335e-06
SRR3812126	chr16:29713001-29714001	HIVgenome	N/A	5	1.36335e-06
SRR3812126	chr4:140119001-140120001	HIVgenome	N/A	5	1.36335e-06
SRR3812126	chr3:153393001-153394001	HIVgenome	N/A	5	1.36335e-06
SRR3812126	chr19:42377001-42378001	HIVgenome	N/A	5	1.36335e-06
SRR3812126	chr14:35862001-35863001	HIVgenome	N/A	5	1.36335e-06
SRR3812126	chr1:162464001-162465001	HIVgenome	N/A	5	1.36335e-06
SRR3812126	chr2:64967001-64968001	HIVgenome	N/A	5	1.36335e-06
SRR3812126	ZNF461-Promoter|chr19:37157755-37158755	HIVgenome	N/A	5	1.36335e-06
SRR3812126	SDHB-Promoter|chr1:17380665-17381665	HIVgenome	N/A	5	1.36335e-06
SRR3812126	SERTAD1-Cterm|chr19:40927408-40928408	HIVgenome	N/A	5	1.36335e-06
SRR3812126	chr14:100691001-100692001	HIVgenome	N/A	5	1.36335e-06
SRR3812126	chr21:21594001-21595001	HIVgenome	N/A	5	1.36335e-06
SRR3812126	chr2:200375001-200376001	HIVgenome	N/A	5	1.36335e-06
SRR3812126	chr2:237448001-237449001	HIVgenome	N/A	5	1.36335e-06
SRR3812126	chr13:85012001-85013001	HIVgenome	N/A	5	1.36335e-06
SRR3812126	chr3:101290001-101291001	HIVgenome	N/A	5	1.36335e-06
SRR3812126	chr15:90857001-90858001	HIVgenome	N/A	5	1.36335e-06
SRR3812126	chr6:74081001-74082001	HIVgenome	N/A	5	1.36335e-06
SRR3812126	chr18:22264001-22265001	HIVgenome	N/A	5	1.36335e-06
SRR3812126	chr8:28505001-28506001	HIVgenome	N/A	5	1.36335e-06
SRR3812126	ATF1-Promoter|chr12:51156789-51157789	HIVgenome	N/A	5	1.36335e-06
SRR3812126	chr13:68800001-68801001	HIVgenome	N/A	5	1.36335e-06
SRR3812126	chr8:81331001-81332001	HIVgenome	N/A	5	1.36335e-06
SRR3812126	chr17:36378001-36379001	HIVgenome	N/A	5	1.36335e-06
SRR3812126	chr7:72305001-72306001	HIVgenome	N/A	5	1.36335e-06
SRR3812126	chr19:8582001-8583001	HIVgenome	N/A	5	1.36335e-06
SRR3812126	chr17:36354001-36355001	HIVgenome	N/A	5	1.36335e-06
SRR3812126	ADH5-Promoter|chr4:100009939-100010939	HIVgenome	N/A	5	1.36335e-06
SRR3812126	chr1:8952001-8953001	HIVgenome	N/A	5	1.36335e-06
SRR3812126	ZNF708-Promoter|chr19:21512241-21513241	HIVgenome	N/A	5	1.36335e-06
SRR3812126	chr7:137991001-137992001	HIVgenome	N/A	5	1.36335e-06
SRR3812126	chr1:32824001-32825001	HIVgenome	N/A	5	1.36335e-06
SRR3812126	chr5:76091001-76092001	HIVgenome	N/A	5	1.36335e-06
SRR3812126	chr13:101598001-101599001	HIVgenome	N/A	5	1.36335e-06
SRR3812126	chr18:33539001-33540001	HIVgenome	N/A	5	1.36335e-06
SRR3812126	chr2:39361001-39362001	HIVgenome	N/A	5	1.36335e-06
SRR3812126	chr15:58866001-58867001	HIVgenome	N/A	5	1.36335e-06
SRR3812126	EMC7-Cterm|chr15:34375223-34376223	HIVgenome	N/A	5	1.36335e-06
SRR3812126	chr7:72004001-72005001	HIVgenome	N/A	5	1.36335e-06
SRR3812126	chr13:83587001-83588001	HIVgenome	N/A	5	1.36335e-06
SRR3812126	chr13:62295001-62296001	HIVgenome	N/A	5	1.36335e-06
SRR3812126	chr13:41694001-41695001	HIVgenome	N/A	5	1.36335e-06
SRR3812126	GLO1-Promoter|chr6:38670952-38671952	HIVgenome	N/A	5	1.36335e-06
SRR3812126	DPF2-Promoter|chr11:65100225-65101225	HIVgenome	N/A	5	1.36335e-06
SRR3812126	chr13:44497001-44498001	HIVgenome	N/A	5	1.36335e-06
SRR3812126	chr1:33345001-33346001	HIVgenome	N/A	5	1.36335e-06
SRR3812126	SPTLC1-Promoter|chr9:94877756-94878756	HIVgenome	N/A	5	1.36335e-06
SRR3812126	RNF24-Promoter|chr20:3996238-3997238	HIVgenome	N/A	5	1.36335e-06
SRR3812126	chr6:26269001-26270001	HIVgenome	N/A	5	1.36335e-06
SRR3812126	GTF2A2-Promoter|chr15:59949740-59950740	HIVgenome	N/A	5	1.36335e-06
SRR3812126	chr19:15608001-15609001	HIVgenome	N/A	5	1.36335e-06
SRR3812126	chr10:89770001-89771001	HIVgenome	N/A	5	1.36335e-06
SRR3812126	TAB1-Cterm|chr22:39833132-39834132	HIVgenome	N/A	5	1.36335e-06
SRR3812126	chr16:25060001-25061001	HIVgenome	N/A	5	1.36335e-06
SRR3812126	chr18:74353001-74354001	HIVgenome	N/A	5	1.36335e-06
SRR3812126	chr16:33392001-33393001	HIVgenome	N/A	5	1.36335e-06
SRR3812126	chr20:17827001-17828001	HIVgenome	N/A	5	1.36335e-06
SRR3812126	chr5:126043001-126044001	HIVgenome	N/A	5	1.36335e-06
SRR3812126	chr5:79387001-79388001	HIVgenome	N/A	5	1.36335e-06
SRR3812126	chr1:145395001-145396001	HIVgenome	N/A	5	1.36335e-06
SRR3812126	chr16:11626001-11627001	HIVgenome	N/A	5	1.36335e-06
SRR3812126	chr5:60462001-60463001	HIVgenome	N/A	5	1.36335e-06
SRR3812126	chr4:167268001-167269001	HIVgenome	N/A	5	1.36335e-06
SRR3812126	chr1:155607001-155608001	HIVgenome	N/A	5	1.36335e-06
SRR3812126	ZBED2-Promoter|chr3:111314182-111315182	HIVgenome	N/A	5	1.36335e-06
SRR3812126	RPL36-Promoter|chr19:5689272-5690272	HIVgenome	N/A	5	1.36335e-06
SRR3812126	PSMD5-Promoter|chr9:123605299-123606299	HIVgenome	N/A	5	1.36335e-06
SRR3812126	MAPRE3-Promoter|chr2:27192239-27193239	HIVgenome	N/A	5	1.36335e-06
SRR3812126	chr17:27515001-27516001	HIVgenome	N/A	5	1.36335e-06
SRR3812126	chr15:31732001-31733001	HIVgenome	N/A	5	1.36335e-06
SRR3812126	chr2:99023001-99024001	HIVgenome	N/A	5	1.36335e-06
SRR3812126	chr16:18947001-18948001	HIVgenome	N/A	5	1.36335e-06
SRR3812126	chr13:24014001-24015001	HIVgenome	N/A	5	1.36335e-06
SRR3812126	chr22:41064001-41065001	HIVgenome	N/A	5	1.36335e-06
SRR3812126	chr1:144527001-144528001	HIVgenome	N/A	5	1.36335e-06
SRR3812126	chr7:64501001-64502001	HIVgenome	N/A	5	1.36335e-06
SRR3812126	chr4:185507001-185508001	HIVgenome	N/A	5	1.36335e-06
SRR3812126	chr19:3990001-3991001	HIVgenome	N/A	5	1.36335e-06
SRR3812126	chr22:39566001-39567001	HIVgenome	N/A	5	1.36335e-06
SRR3812126	chr1:142646001-142647001	HIVgenome	N/A	5	1.36335e-06
SRR3812126	chr13:49789001-49790001	HIVgenome	N/A	5	1.36335e-06
SRR3812126	chr5:55394001-55394506	HIVgenome	N/A	4	2.65753e-06
SRR3812126	P2RX4|chr12:121647664-121671909	HIVgenome	C-term	17	3.60352e-06
SRR3812126	chr12:46385402-46386001	HIVgenome	N/A	4	5.18984e-06
SRR3812126	chr7:148924340-148925001	HIVgenome	N/A	4	7.62756e-06
SRR3812126	chr1:244623001-244623672	HIVgenome	N/A	4	8.08809e-06
SRR3812126	chr9:32527323-32528001	HIVgenome	N/A	4	8.42245e-06
SRR3812126	chr22:30784303-30785001	HIVgenome	N/A	4	9.43396e-06
SRR3812126	chr5:138740777-138741001	HIVgenome	N/A	3	1.0636e-05
SRR3812126	UBE2D2|chr5:138940751-139008019	HIVgenome	N-term	30	1.07034e-05
SRR3812126	chr1:1715001-1715723	HIVgenome	N/A	4	1.07628e-05
SRR3812126	chr14:50358001-50358735	HIVgenome	N/A	4	1.14766e-05
SRR3812126	chr10:103891001-103891750	HIVgenome	N/A	4	1.24171e-05
SRR3812126	WDR82|chr3:52288438-52312659	HIVgenome	C-term	16	1.41067e-05
SRR3812126	ARHGAP45|chr19:1065922-1087830	HIVgenome	C-term	15	1.71823e-05
SRR3812126	chr12:51673001-51673821	HIVgenome	N/A	4	1.76573e-05
SRR3812126	chr1:19813136-19814001	HIVgenome	N/A	4	2.17235e-05
SRR3812126	chr17:40085001-40085875	HIVgenome	N/A	4	2.26127e-05
SRR3812126	chr9:6646693-6647001	HIVgenome	N/A	3	2.73381e-05
SRR3812126	PBX4|chr19:19672516-19729725	HIVgenome	C-term	26	2.91586e-05
SRR3812126	chr11:808001-808935	HIVgenome	N/A	4	2.92387e-05
SRR3812126	chr21:30395001-30395937	HIVgenome	N/A	4	2.94814e-05
SRR3812126	chr19:48022001-48022941	HIVgenome	N/A	4	2.99714e-05
SRR3812126	chr19:15463001-15463331	HIVgenome	N/A	3	3.35251e-05
SRR3812126	chr2:38639001-38640001	HIVgenome	N/A	4	3.80594e-05
SRR3812126	chr5:24124001-24125001	HIVgenome	N/A	4	3.80594e-05
SRR3812126	chr13:66087001-66088001	HIVgenome	N/A	4	3.80594e-05
SRR3812126	chr1:155997001-155998001	HIVgenome	N/A	4	3.80594e-05
SRR3812126	chr9:127587001-127588001	HIVgenome	N/A	4	3.80594e-05
SRR3812126	chr20:32313001-32314001	HIVgenome	N/A	4	3.80594e-05
SRR3812126	chr12:1711001-1712001	HIVgenome	N/A	4	3.80594e-05
SRR3812126	chr1:113545001-113546001	HIVgenome	N/A	4	3.80594e-05
SRR3812126	chr7:154796001-154797001	HIVgenome	N/A	4	3.80594e-05
SRR3812126	chr13:50908001-50909001	HIVgenome	N/A	4	3.80594e-05
SRR3812126	chr5:150606001-150607001	HIVgenome	N/A	4	3.80594e-05
SRR3812126	chr16:29759001-29760001	HIVgenome	N/A	4	3.80594e-05
SRR3812126	chr2:11971001-11972001	HIVgenome	N/A	4	3.80594e-05
SRR3812126	chr17:74243001-74244001	HIVgenome	N/A	4	3.80594e-05
SRR3812126	chr17:76617001-76618001	HIVgenome	N/A	4	3.80594e-05
SRR3812126	chr16:11625001-11626001	HIVgenome	N/A	4	3.80594e-05
SRR3812126	chr6:106628001-106629001	HIVgenome	N/A	4	3.80594e-05
SRR3812126	chr6:99988001-99989001	HIVgenome	N/A	4	3.80594e-05
SRR3812126	chr12:125404001-125405001	HIVgenome	N/A	4	3.80594e-05
SRR3812126	chr4:140174001-140175001	HIVgenome	N/A	4	3.80594e-05
SRR3812126	chr11:1404001-1405001	HIVgenome	N/A	4	3.80594e-05
SRR3812126	chr9:73123001-73124001	HIVgenome	N/A	4	3.80594e-05
SRR3812126	chr19:52242001-52243001	HIVgenome	N/A	4	3.80594e-05
SRR3812126	TERF2-Promoter|chr16:69419891-69420891	HIVgenome	N/A	4	3.80594e-05
SRR3812126	MOAP1-Promoter|chr14:93651249-93652249	HIVgenome	N/A	4	3.80594e-05
SRR3812126	chr5:131748001-131749001	HIVgenome	N/A	4	3.80594e-05
SRR3812126	chr9:130769001-130770001	HIVgenome	N/A	4	3.80594e-05
SRR3812126	chr3:27812001-27813001	HIVgenome	N/A	4	3.80594e-05
SRR3812126	chr19:36420001-36421001	HIVgenome	N/A	4	3.80594e-05
SRR3812126	chr17:7823001-7824001	HIVgenome	N/A	4	3.80594e-05
SRR3812126	chr9:74959001-74960001	HIVgenome	N/A	4	3.80594e-05
SRR3812126	chr17:72893001-72894001	HIVgenome	N/A	4	3.80594e-05
SRR3812126	chr7:142509001-142510001	HIVgenome	N/A	4	3.80594e-05
SRR3812126	chr15:79003001-79004001	HIVgenome	N/A	4	3.80594e-05
SRR3812126	chr11:47874001-47875001	HIVgenome	N/A	4	3.80594e-05
SRR3812126	HSD17B1-Cterm|chr17:40707232-40708232	HIVgenome	N/A	4	3.80594e-05
SRR3812126	chr1:153756001-153757001	HIVgenome	N/A	4	3.80594e-05
SRR3812126	ZSWIM4-Cterm|chr19:13943044-13944044	HIVgenome	N/A	4	3.80594e-05
SRR3812126	chr21:39388001-39389001	HIVgenome	N/A	4	3.80594e-05
SRR3812126	chr8:128861001-128862001	HIVgenome	N/A	4	3.80594e-05
SRR3812126	chr6:2991001-2992001	HIVgenome	N/A	4	3.80594e-05
SRR3812126	chr9:132313001-132314001	HIVgenome	N/A	4	3.80594e-05
SRR3812126	chr4:55918001-55919001	HIVgenome	N/A	4	3.80594e-05
SRR3812126	chr2:123929001-123930001	HIVgenome	N/A	4	3.80594e-05
SRR3812126	chr10:28624001-28625001	HIVgenome	N/A	4	3.80594e-05
SRR3812126	chr3:13486001-13487001	HIVgenome	N/A	4	3.80594e-05
SRR3812126	UBE2J1-Promoter|chr6:90062619-90063619	HIVgenome	N/A	4	3.80594e-05
SRR3812126	chr10:89602001-89603001	HIVgenome	N/A	4	3.80594e-05
SRR3812126	chr5:130444001-130445001	HIVgenome	N/A	4	3.80594e-05
SRR3812126	chr9:134249001-134250001	HIVgenome	N/A	4	3.80594e-05
SRR3812126	chr21:28093001-28094001	HIVgenome	N/A	4	3.80594e-05
SRR3812126	ZBTB3-Promoter|chr11:62521656-62522656	HIVgenome	N/A	4	3.80594e-05
SRR3812126	chr1:155549001-155550001	HIVgenome	N/A	4	3.80594e-05
SRR3812126	chr19:47119001-47120001	HIVgenome	N/A	4	3.80594e-05
SRR3812126	chr3:144539001-144540001	HIVgenome	N/A	4	3.80594e-05
SRR3812126	chr19:42982001-42983001	HIVgenome	N/A	4	3.80594e-05
SRR3812126	chr17:17975001-17976001	HIVgenome	N/A	4	3.80594e-05
SRR3812126	SLC25A35-Promoter|chr17:8198661-8199661	HIVgenome	N/A	4	3.80594e-05
SRR3812126	chr15:75443001-75444001	HIVgenome	N/A	4	3.80594e-05
SRR3812126	chr3:180611001-180612001	HIVgenome	N/A	4	3.80594e-05
SRR3812126	chr15:52212001-52213001	HIVgenome	N/A	4	3.80594e-05
SRR3812126	chr2:197049001-197050001	HIVgenome	N/A	4	3.80594e-05
SRR3812126	chr3:37013001-37014001	HIVgenome	N/A	4	3.80594e-05
SRR3812126	chr9:75115001-75116001	HIVgenome	N/A	4	3.80594e-05
SRR3812126	chr7:54868001-54869001	HIVgenome	N/A	4	3.80594e-05
SRR3812126	chr18:38695001-38696001	HIVgenome	N/A	4	3.80594e-05
SRR3812126	chr2:204747001-204748001	HIVgenome	N/A	4	3.80594e-05
SRR3812126	chr3:32834001-32835001	HIVgenome	N/A	4	3.80594e-05
SRR3812126	chr9:36565001-36566001	HIVgenome	N/A	4	3.80594e-05
SRR3812126	chr2:149603001-149604001	HIVgenome	N/A	4	3.80594e-05
SRR3812126	chr17:13924001-13925001	HIVgenome	N/A	4	3.80594e-05
SRR3812126	chr1:142817001-142818001	HIVgenome	N/A	4	3.80594e-05
SRR3812126	chr8:31073001-31074001	HIVgenome	N/A	4	3.80594e-05
SRR3812126	chr19:13278001-13279001	HIVgenome	N/A	4	3.80594e-05
SRR3812126	chr4:89370001-89371001	HIVgenome	N/A	4	3.80594e-05
SRR3812126	chr2:122413001-122414001	HIVgenome	N/A	4	3.80594e-05
SRR3812126	CNIH4-Promoter|chr1:224543513-224544513	HIVgenome	N/A	4	3.80594e-05
SRR3812126	chr22:41133001-41134001	HIVgenome	N/A	4	3.80594e-05
SRR3812126	chr8:50152001-50153001	HIVgenome	N/A	4	3.80594e-05
SRR3812126	chr17:3902001-3903001	HIVgenome	N/A	4	3.80594e-05
SRR3812126	chr1:203544001-203545001	HIVgenome	N/A	4	3.80594e-05
SRR3812126	chr22:30848001-30849001	HIVgenome	N/A	4	3.80594e-05
SRR3812126	chr21:11175001-11176001	HIVgenome	N/A	4	3.80594e-05
SRR3812126	chr5:132024001-132025001	HIVgenome	N/A	4	3.80594e-05
SRR3812126	chr15:72754001-72755001	HIVgenome	N/A	4	3.80594e-05
SRR3812126	chrX:118887001-118888001	HIVgenome	N/A	4	3.80594e-05
SRR3812126	chr17:17099001-17100001	HIVgenome	N/A	4	3.80594e-05
SRR3812126	chr1:142723001-142724001	HIVgenome	N/A	4	3.80594e-05
SRR3812126	chr8:137392001-137393001	HIVgenome	N/A	4	3.80594e-05
SRR3812126	chr5:68362001-68363001	HIVgenome	N/A	4	3.80594e-05
SRR3812126	chr4:76641001-76642001	HIVgenome	N/A	4	3.80594e-05
SRR3812126	chr21:10530001-10531001	HIVgenome	N/A	4	3.80594e-05
SRR3812126	chr10:110253001-110254001	HIVgenome	N/A	4	3.80594e-05
SRR3812126	OSTN-Cterm|chr3:190983404-190984404	HIVgenome	N/A	4	3.80594e-05
SRR3812126	FAM168B-Promoter|chr2:131851033-131852033	HIVgenome	N/A	4	3.80594e-05
SRR3812126	chr9:98183001-98184001	HIVgenome	N/A	4	3.80594e-05
SRR3812126	chr1:150216001-150217001	HIVgenome	N/A	4	3.80594e-05
SRR3812126	FNTA-Promoter|chr8:42910442-42911442	HIVgenome	N/A	4	3.80594e-05
SRR3812126	chr3:138495001-138496001	HIVgenome	N/A	4	3.80594e-05
SRR3812126	chr6:116166001-116167001	HIVgenome	N/A	4	3.80594e-05
SRR3812126	chr5:126085001-126086001	HIVgenome	N/A	4	3.80594e-05
SRR3812126	chr18:33550001-33551001	HIVgenome	N/A	4	3.80594e-05
SRR3812126	PPP1R15B-Promoter|chr1:204380945-204381945	HIVgenome	N/A	4	3.80594e-05
SRR3812126	chr3:47520001-47521001	HIVgenome	N/A	4	3.80594e-05
SRR3812126	chr12:66682001-66683001	HIVgenome	N/A	4	3.80594e-05
SRR3812126	chr2:213829001-213830001	HIVgenome	N/A	4	3.80594e-05
SRR3812126	chr3:103029001-103030001	HIVgenome	N/A	4	3.80594e-05
SRR3812126	chr1:151366001-151367001	HIVgenome	N/A	4	3.80594e-05
SRR3812126	chr8:61995001-61996001	HIVgenome	N/A	4	3.80594e-05
SRR3812126	chr7:116453001-116454001	HIVgenome	N/A	4	3.80594e-05
SRR3812126	VDAC3-Promoter|chr8:42248279-42249279	HIVgenome	N/A	4	3.80594e-05
SRR3812126	chr9:10938001-10939001	HIVgenome	N/A	4	3.80594e-05
SRR3812126	chr11:18407001-18408001	HIVgenome	N/A	4	3.80594e-05
SRR3812126	chr17:1143001-1144001	HIVgenome	N/A	4	3.80594e-05
SRR3812126	chr16:17088001-17089001	HIVgenome	N/A	4	3.80594e-05
SRR3812126	chr14:35444001-35445001	HIVgenome	N/A	4	3.80594e-05
SRR3812126	chr20:50476001-50477001	HIVgenome	N/A	4	3.80594e-05
SRR3812126	chr12:44802001-44803001	HIVgenome	N/A	4	3.80594e-05
SRR3812126	chr12:111026001-111027001	HIVgenome	N/A	4	3.80594e-05
SRR3812126	chr3:186628001-186629001	HIVgenome	N/A	4	3.80594e-05
SRR3812126	chr15:65436001-65437001	HIVgenome	N/A	4	3.80594e-05
SRR3812126	chr1:173405001-173406001	HIVgenome	N/A	4	3.80594e-05
SRR3812126	chr11:113838001-113839001	HIVgenome	N/A	4	3.80594e-05
SRR3812126	chr2:42350001-42351001	HIVgenome	N/A	4	3.80594e-05
SRR3812126	chr11:85857001-85858001	HIVgenome	N/A	4	3.80594e-05
SRR3812126	chr12:111028001-111029001	HIVgenome	N/A	4	3.80594e-05
SRR3812126	chr4:180521001-180522001	HIVgenome	N/A	4	3.80594e-05
SRR3812126	chr1:179048001-179049001	HIVgenome	N/A	4	3.80594e-05
SRR3812126	chr17:25297001-25298001	HIVgenome	N/A	4	3.80594e-05
SRR3812126	chr10:104994001-104995001	HIVgenome	N/A	4	3.80594e-05
SRR3812126	chr7:135893001-135894001	HIVgenome	N/A	4	3.80594e-05
SRR3812126	chr2:228635001-228636001	HIVgenome	N/A	4	3.80594e-05
SRR3812126	chr10:21606001-21607001	HIVgenome	N/A	4	3.80594e-05
SRR3812126	chr5:170893001-170894001	HIVgenome	N/A	4	3.80594e-05
SRR3812126	chr4:142694001-142695001	HIVgenome	N/A	4	3.80594e-05
SRR3812126	chr14:90714001-90715001	HIVgenome	N/A	4	3.80594e-05
SRR3812126	chr6:165257001-165258001	HIVgenome	N/A	4	3.80594e-05
SRR3812126	KRTAP16-1-Promoter|chr17:39465505-39466505	HIVgenome	N/A	4	3.80594e-05
SRR3812126	chr13:27076001-27077001	HIVgenome	N/A	4	3.80594e-05
SRR3812126	chr19:1850001-1851001	HIVgenome	N/A	4	3.80594e-05
SRR3812126	chr11:9034001-9035001	HIVgenome	N/A	4	3.80594e-05
SRR3812126	chr5:56461001-56462001	HIVgenome	N/A	4	3.80594e-05
SRR3812126	chr12:122507001-122508001	HIVgenome	N/A	4	3.80594e-05
SRR3812126	chr5:146543001-146544001	HIVgenome	N/A	4	3.80594e-05
SRR3812126	KPNA1-Cterm|chr3:122139748-122140748	HIVgenome	N/A	4	3.80594e-05
SRR3812126	DHX33-Promoter|chr17:5372380-5373380	HIVgenome	N/A	4	3.80594e-05
SRR3812126	chr15:81674001-81675001	HIVgenome	N/A	4	3.80594e-05
SRR3812126	chr12:128290001-128291001	HIVgenome	N/A	4	3.80594e-05
SRR3812126	chr12:68808001-68809001	HIVgenome	N/A	4	3.80594e-05
SRR3812126	chr1:110448001-110449001	HIVgenome	N/A	4	3.80594e-05
SRR3812126	chr4:4012001-4013001	HIVgenome	N/A	4	3.80594e-05
SRR3812126	chr15:49382001-49383001	HIVgenome	N/A	4	3.80594e-05
SRR3812126	chr12:58080001-58081001	HIVgenome	N/A	4	3.80594e-05
SRR3812126	chr15:91060001-91061001	HIVgenome	N/A	4	3.80594e-05
SRR3812126	chr5:52826001-52827001	HIVgenome	N/A	4	3.80594e-05
SRR3812126	chr1:9687001-9688001	HIVgenome	N/A	4	3.80594e-05
SRR3812126	chr4:71534001-71535001	HIVgenome	N/A	4	3.80594e-05
SRR3812126	chr12:11760001-11761001	HIVgenome	N/A	4	3.80594e-05
SRR3812126	chr8:128963001-128964001	HIVgenome	N/A	4	3.80594e-05
SRR3812126	chr8:83946001-83947001	HIVgenome	N/A	4	3.80594e-05
SRR3812126	chr5:148728001-148729001	HIVgenome	N/A	4	3.80594e-05
SRR3812126	chr15:52979001-52980001	HIVgenome	N/A	4	3.80594e-05
SRR3812126	DNM2-Promoter|chr19:10827729-10828729	HIVgenome	N/A	4	3.80594e-05
SRR3812126	NFKBID-Promoter|chr19:36391564-36392564	HIVgenome	N/A	4	3.80594e-05
SRR3812126	chr22:25953001-25954001	HIVgenome	N/A	4	3.80594e-05
SRR3812126	chr10:96134001-96135001	HIVgenome	N/A	4	3.80594e-05
SRR3812126	chr5:67470001-67471001	HIVgenome	N/A	4	3.80594e-05
SRR3812126	chr3:194304001-194305001	HIVgenome	N/A	4	3.80594e-05
SRR3812126	chrX:30757001-30758001	HIVgenome	N/A	4	3.80594e-05
SRR3812126	chr1:17230001-17231001	HIVgenome	N/A	4	3.80594e-05
SRR3812126	chr12:114226001-114227001	HIVgenome	N/A	4	3.80594e-05
SRR3812126	chr13:98754001-98755001	HIVgenome	N/A	4	3.80594e-05
SRR3812126	chr22:41332001-41333001	HIVgenome	N/A	4	3.80594e-05
SRR3812126	chr17:12546001-12547001	HIVgenome	N/A	4	3.80594e-05
SRR3812126	chr11:67214001-67215001	HIVgenome	N/A	4	3.80594e-05
SRR3812126	chr18:72262001-72263001	HIVgenome	N/A	4	3.80594e-05
SRR3812126	chr2:235146001-235147001	HIVgenome	N/A	4	3.80594e-05
SRR3812126	chr17:56418001-56419001	HIVgenome	N/A	4	3.80594e-05
SRR3812126	chr18:27715001-27716001	HIVgenome	N/A	4	3.80594e-05
SRR3812126	chr1:63202001-63203001	HIVgenome	N/A	4	3.80594e-05
SRR3812126	chr10:7521001-7522001	HIVgenome	N/A	4	3.80594e-05
SRR3812126	chr19:19474001-19475001	HIVgenome	N/A	4	3.80594e-05
SRR3812126	chr5:74181001-74182001	HIVgenome	N/A	4	3.80594e-05
SRR3812126	chr22:17559001-17560001	HIVgenome	N/A	4	3.80594e-05
SRR3812126	chr5:56467001-56468001	HIVgenome	N/A	4	3.80594e-05
SRR3812126	chr16:69554001-69555001	HIVgenome	N/A	4	3.80594e-05
SRR3812126	KLHL8-Promoter|chr4:88141760-88142760	HIVgenome	N/A	4	3.80594e-05
SRR3812126	chr14:69336001-69337001	HIVgenome	N/A	4	3.80594e-05
SRR3812126	chr20:3080001-3081001	HIVgenome	N/A	4	3.80594e-05
SRR3812126	chr10:59898001-59899001	HIVgenome	N/A	4	3.80594e-05
SRR3812126	chr8:139119001-139120001	HIVgenome	N/A	4	3.80594e-05
SRR3812126	chr4:113611001-113612001	HIVgenome	N/A	4	3.80594e-05
SRR3812126	chr14:81691001-81692001	HIVgenome	N/A	4	3.80594e-05
SRR3812126	chr19:1188001-1189001	HIVgenome	N/A	4	3.80594e-05
SRR3812126	chr14:55695001-55696001	HIVgenome	N/A	4	3.80594e-05
SRR3812126	CPSF4-Promoter|chr7:99035563-99036563	HIVgenome	N/A	4	3.80594e-05
SRR3812126	chr1:18783001-18784001	HIVgenome	N/A	4	3.80594e-05
SRR3812126	chr16:29161001-29162001	HIVgenome	N/A	4	3.80594e-05
SRR3812126	chr2:235182001-235183001	HIVgenome	N/A	4	3.80594e-05
SRR3812126	chr8:124412001-124413001	HIVgenome	N/A	4	3.80594e-05
SRR3812126	chr19:41684001-41685001	HIVgenome	N/A	4	3.80594e-05
SRR3812126	chr1:153755001-153756001	HIVgenome	N/A	4	3.80594e-05
SRR3812126	chr16:21558001-21559001	HIVgenome	N/A	4	3.80594e-05
SRR3812126	chr13:29374001-29375001	HIVgenome	N/A	4	3.80594e-05
SRR3812126	chr20:534001-535001	HIVgenome	N/A	4	3.80594e-05
SRR3812126	chr9:69822001-69823001	HIVgenome	N/A	4	3.80594e-05
SRR3812126	chr17:19787001-19788001	HIVgenome	N/A	4	3.80594e-05
SRR3812126	chr2:198250001-198251001	HIVgenome	N/A	4	3.80594e-05
SRR3812126	chr8:127477001-127478001	HIVgenome	N/A	4	3.80594e-05
SRR3812126	chr7:63903001-63904001	HIVgenome	N/A	4	3.80594e-05
SRR3812126	chr12:12863001-12864001	HIVgenome	N/A	4	3.80594e-05
SRR3812126	SSH1-Promoter|chr12:109251359-109252359	HIVgenome	N/A	4	3.80594e-05
SRR3812126	chr16:9098001-9099001	HIVgenome	N/A	4	3.80594e-05
SRR3812126	chr20:1244001-1245001	HIVgenome	N/A	4	3.80594e-05
SRR3812126	MIEF1-Promoter|chr22:39895105-39896105	HIVgenome	N/A	4	3.80594e-05
SRR3812126	chr3:109255001-109256001	HIVgenome	N/A	4	3.80594e-05
SRR3812126	chr4:171630001-171631001	HIVgenome	N/A	4	3.80594e-05
SRR3812126	chr16:33424001-33425001	HIVgenome	N/A	4	3.80594e-05
SRR3812126	chr12:113342001-113343001	HIVgenome	N/A	4	3.80594e-05
SRR3812126	chr5:64799001-64800001	HIVgenome	N/A	4	3.80594e-05
SRR3812126	ISG15-Promoter|chr1:947847-948847	HIVgenome	N/A	4	3.80594e-05
SRR3812126	chr15:65130001-65131001	HIVgenome	N/A	4	3.80594e-05
SRR3812126	chr11:107862001-107863001	HIVgenome	N/A	4	3.80594e-05
SRR3812126	chr22:50230001-50231001	HIVgenome	N/A	4	3.80594e-05
SRR3812126	chr6:166564001-166565001	HIVgenome	N/A	4	3.80594e-05
SRR3812126	chr3:193771001-193772001	HIVgenome	N/A	4	3.80594e-05
SRR3812126	chr14:105284001-105285001	HIVgenome	N/A	4	3.80594e-05
SRR3812126	chr7:56360001-56361001	HIVgenome	N/A	4	3.80594e-05
SRR3812126	chr2:181485001-181486001	HIVgenome	N/A	4	3.80594e-05
SRR3812126	chr8:103552001-103553001	HIVgenome	N/A	4	3.80594e-05
SRR3812126	chr2:43387001-43388001	HIVgenome	N/A	4	3.80594e-05
SRR3812126	chr14:92425001-92426001	HIVgenome	N/A	4	3.80594e-05
SRR3812126	MYO1C-Cterm|chr17:1366480-1367480	HIVgenome	N/A	4	3.80594e-05
SRR3812126	chr10:5340001-5341001	HIVgenome	N/A	4	3.80594e-05
SRR3812126	chr19:1179001-1180001	HIVgenome	N/A	4	3.80594e-05
SRR3812126	chr11:6395001-6396001	HIVgenome	N/A	4	3.80594e-05
SRR3812126	chrX:48993001-48994001	HIVgenome	N/A	4	3.80594e-05
SRR3812126	chr14:95337001-95338001	HIVgenome	N/A	4	3.80594e-05
SRR3812126	chr5:119722001-119723001	HIVgenome	N/A	4	3.80594e-05
SRR3812126	chr11:59276001-59277001	HIVgenome	N/A	4	3.80594e-05
SRR3812126	chr8:65250001-65251001	HIVgenome	N/A	4	3.80594e-05
SRR3812126	chr16:29764001-29765001	HIVgenome	N/A	4	3.80594e-05
SRR3812126	MFN2-Cterm|chr1:12073572-12074572	HIVgenome	N/A	4	3.80594e-05
SRR3812126	chr4:157036001-157037001	HIVgenome	N/A	4	3.80594e-05
SRR3812126	chr3:50627001-50628001	HIVgenome	N/A	4	3.80594e-05
SRR3812126	chr18:20651001-20652001	HIVgenome	N/A	4	3.80594e-05
SRR3812126	chr15:50982001-50983001	HIVgenome	N/A	4	3.80594e-05
SRR3812126	chr1:152506001-152507001	HIVgenome	N/A	4	3.80594e-05
SRR3812126	chr19:16461001-16462001	HIVgenome	N/A	4	3.80594e-05
SRR3812126	chr1:173964001-173965001	HIVgenome	N/A	4	3.80594e-05
SRR3812126	chr2:73590001-73591001	HIVgenome	N/A	4	3.80594e-05
SRR3812126	chr10:43946001-43947001	HIVgenome	N/A	4	3.80594e-05
SRR3812126	chr4:83954001-83955001	HIVgenome	N/A	4	3.80594e-05
SRR3812126	NDUFAF1-Promoter|chr15:41694658-41695658	HIVgenome	N/A	4	3.80594e-05
SRR3812126	ERCC3-Promoter|chr2:128051752-128052752	HIVgenome	N/A	4	3.80594e-05
SRR3812126	chr4:40669001-40670001	HIVgenome	N/A	4	3.80594e-05
SRR3812126	chr7:5133001-5134001	HIVgenome	N/A	4	3.80594e-05
SRR3812126	chr22:30851001-30852001	HIVgenome	N/A	4	3.80594e-05
SRR3812126	chr10:38705001-38706001	HIVgenome	N/A	4	3.80594e-05
SRR3812126	chr22:25838001-25839001	HIVgenome	N/A	4	3.80594e-05
SRR3812126	AGAP6-Cterm|chr10:51770259-51771259	HIVgenome	N/A	4	3.80594e-05
SRR3812126	chr6:32932001-32933001	HIVgenome	N/A	4	3.80594e-05
SRR3812126	chr8:47573001-47574001	HIVgenome	N/A	4	3.80594e-05
SRR3812126	chr10:103888001-103889001	HIVgenome	N/A	4	3.80594e-05
SRR3812126	chr1:46250001-46251001	HIVgenome	N/A	4	3.80594e-05
SRR3812126	chr2:95749001-95750001	HIVgenome	N/A	4	3.80594e-05
SRR3812126	chr22:36842001-36843001	HIVgenome	N/A	4	3.80594e-05
SRR3812126	chr4:113640001-113641001	HIVgenome	N/A	4	3.80594e-05
SRR3812126	chr7:96828001-96829001	HIVgenome	N/A	4	3.80594e-05
SRR3812126	chr12:31928001-31929001	HIVgenome	N/A	4	3.80594e-05
SRR3812126	chr9:106953001-106954001	HIVgenome	N/A	4	3.80594e-05
SRR3812126	chr1:154275001-154276001	HIVgenome	N/A	4	3.80594e-05
SRR3812126	chr16:27285001-27286001	HIVgenome	N/A	4	3.80594e-05
SRR3812126	chr14:51308001-51309001	HIVgenome	N/A	4	3.80594e-05
SRR3812126	chr6:134760001-134761001	HIVgenome	N/A	4	3.80594e-05
SRR3812126	chr1:110495001-110496001	HIVgenome	N/A	4	3.80594e-05
SRR3812126	chr5:133772001-133773001	HIVgenome	N/A	4	3.80594e-05
SRR3812126	chr1:218371001-218372001	HIVgenome	N/A	4	3.80594e-05
SRR3812126	chr2:109644001-109645001	HIVgenome	N/A	4	3.80594e-05
SRR3812126	chr8:8782001-8783001	HIVgenome	N/A	4	3.80594e-05
SRR3812126	chr7:118413001-118414001	HIVgenome	N/A	4	3.80594e-05
SRR3812126	chr4:129631001-129632001	HIVgenome	N/A	4	3.80594e-05
SRR3812126	chr19:54884001-54885001	HIVgenome	N/A	4	3.80594e-05
SRR3812126	chr16:74380001-74381001	HIVgenome	N/A	4	3.80594e-05
SRR3812126	chr14:19811001-19812001	HIVgenome	N/A	4	3.80594e-05
SRR3812126	chr15:88964001-88965001	HIVgenome	N/A	4	3.80594e-05
SRR3812126	chr22:36818001-36819001	HIVgenome	N/A	4	3.80594e-05
SRR3812126	chr2:203171001-203172001	HIVgenome	N/A	4	3.80594e-05
SRR3812126	chr3:21391001-21392001	HIVgenome	N/A	4	3.80594e-05
SRR3812126	chr2:42367001-42368001	HIVgenome	N/A	4	3.80594e-05
SRR3812126	chr1:28191001-28192001	HIVgenome	N/A	4	3.80594e-05
SRR3812126	chr4:154338001-154339001	HIVgenome	N/A	4	3.80594e-05
SRR3812126	chr7:25379001-25380001	HIVgenome	N/A	4	3.80594e-05
SRR3812126	chr17:43267001-43268001	HIVgenome	N/A	4	3.80594e-05
SRR3812126	chr12:12157001-12158001	HIVgenome	N/A	4	3.80594e-05
SRR3812126	chr17:1662001-1663001	HIVgenome	N/A	4	3.80594e-05
SRR3812126	chr16:75210001-75211001	HIVgenome	N/A	4	3.80594e-05
SRR3812126	chr18:2651001-2652001	HIVgenome	N/A	4	3.80594e-05
SRR3812126	chr8:29357001-29358001	HIVgenome	N/A	4	3.80594e-05
SRR3812126	chr12:56274001-56275001	HIVgenome	N/A	4	3.80594e-05
SRR3812126	chr2:11292001-11293001	HIVgenome	N/A	4	3.80594e-05
SRR3812126	chr12:92529001-92530001	HIVgenome	N/A	4	3.80594e-05
SRR3812126	GMFG-Promoter|chr19:39826726-39827726	HIVgenome	N/A	4	3.80594e-05
SRR3812126	chr20:52305001-52306001	HIVgenome	N/A	4	3.80594e-05
SRR3812126	ZNF367-Cterm|chr9:99147223-99148223	HIVgenome	N/A	4	3.80594e-05
SRR3812126	chr17:52373001-52374001	HIVgenome	N/A	4	3.80594e-05
SRR3812126	chr3:112086001-112087001	HIVgenome	N/A	4	3.80594e-05
SRR3812126	chr1:202808001-202809001	HIVgenome	N/A	4	3.80594e-05
SRR3812126	chr2:26251001-26252001	HIVgenome	N/A	4	3.80594e-05
SRR3812126	chr12:123929001-123930001	HIVgenome	N/A	4	3.80594e-05
SRR3812126	chr8:94674001-94675001	HIVgenome	N/A	4	3.80594e-05
SRR3812126	chr4:53545001-53546001	HIVgenome	N/A	4	3.80594e-05
SRR3812126	chr3:156378001-156379001	HIVgenome	N/A	4	3.80594e-05
SRR3812126	chr3:138627001-138628001	HIVgenome	N/A	4	3.80594e-05
SRR3812126	chr15:72080001-72081001	HIVgenome	N/A	4	3.80594e-05
SRR3812126	chr11:42564001-42565001	HIVgenome	N/A	4	3.80594e-05
SRR3812126	MSTO1-Promoter|chr1:155578961-155579961	HIVgenome	N/A	4	3.80594e-05
SRR3812126	chr7:105927001-105928001	HIVgenome	N/A	4	3.80594e-05
SRR3812126	chr15:74781001-74782001	HIVgenome	N/A	4	3.80594e-05
SRR3812126	chr4:59150001-59151001	HIVgenome	N/A	4	3.80594e-05
SRR3812126	chr18:77911001-77912001	HIVgenome	N/A	4	3.80594e-05
SRR3812126	EML1-Cterm|chr14:100408397-100409397	HIVgenome	N/A	4	3.80594e-05
SRR3812126	chr19:6863001-6864001	HIVgenome	N/A	4	3.80594e-05
SRR3812126	chr3:128904001-128905001	HIVgenome	N/A	4	3.80594e-05
SRR3812126	chr7:99953001-99954001	HIVgenome	N/A	4	3.80594e-05
SRR3812126	chr12:10299001-10300001	HIVgenome	N/A	4	3.80594e-05
SRR3812126	chr7:5058001-5059001	HIVgenome	N/A	4	3.80594e-05
SRR3812126	chr3:64015001-64016001	HIVgenome	N/A	4	3.80594e-05
SRR3812126	chr10:15251001-15252001	HIVgenome	N/A	4	3.80594e-05
SRR3812126	chr21:15851001-15852001	HIVgenome	N/A	4	3.80594e-05
SRR3812126	chr5:113632001-113633001	HIVgenome	N/A	4	3.80594e-05
SRR3812126	chr8:145572001-145573001	HIVgenome	N/A	4	3.80594e-05
SRR3812126	STMN3-Cterm|chr20:62270058-62271058	HIVgenome	N/A	4	3.80594e-05
SRR3812126	chr19:35814001-35815001	HIVgenome	N/A	4	3.80594e-05
SRR3812126	ST6GALNAC4-Promoter|chr9:130679305-130680305	HIVgenome	N/A	4	3.80594e-05
SRR3812126	RAB26-Cterm|chr16:2204166-2205166	HIVgenome	N/A	4	3.80594e-05
SRR3812126	PIGO-Promoter|chr9:35096598-35097598	HIVgenome	N/A	4	3.80594e-05
SRR3812126	chr1:189314001-189315001	HIVgenome	N/A	4	3.80594e-05
SRR3812126	chr19:36933001-36934001	HIVgenome	N/A	4	3.80594e-05
SRR3812126	DEF8-Promoter|chr16:90014139-90015139	HIVgenome	N/A	4	3.80594e-05
SRR3812126	chr6:52988001-52989001	HIVgenome	N/A	4	3.80594e-05
SRR3812126	chr5:124596001-124597001	HIVgenome	N/A	4	3.80594e-05
SRR3812126	chr16:33389001-33390001	HIVgenome	N/A	4	3.80594e-05
SRR3812126	chr1:85274001-85275001	HIVgenome	N/A	4	3.80594e-05
SRR3812126	chr5:136076001-136077001	HIVgenome	N/A	4	3.80594e-05
SRR3812126	chr13:28697001-28698001	HIVgenome	N/A	4	3.80594e-05
SRR3812126	chr16:11424001-11425001	HIVgenome	N/A	4	3.80594e-05
SRR3812126	chr1:227014001-227015001	HIVgenome	N/A	4	3.80594e-05
SRR3812126	chr13:45940001-45941001	HIVgenome	N/A	4	3.80594e-05
SRR3812126	chr1:5130001-5131001	HIVgenome	N/A	4	3.80594e-05
SRR3812126	chr8:30223001-30224001	HIVgenome	N/A	4	3.80594e-05
SRR3812126	chr5:68636001-68637001	HIVgenome	N/A	4	3.80594e-05
SRR3812126	chr12:54840001-54841001	HIVgenome	N/A	4	3.80594e-05
SRR3812126	chr13:96014001-96015001	HIVgenome	N/A	4	3.80594e-05
SRR3812126	chr14:77497001-77498001	HIVgenome	N/A	4	3.80594e-05
SRR3812126	chr2:42352001-42353001	HIVgenome	N/A	4	3.80594e-05
SRR3812126	chr3:185274001-185275001	HIVgenome	N/A	4	3.80594e-05
SRR3812126	chr5:95172001-95173001	HIVgenome	N/A	4	3.80594e-05
SRR3812126	BAZ1B-Promoter|chr7:72936615-72937615	HIVgenome	N/A	4	3.80594e-05
SRR3812126	TRIM5-Promoter|chr11:5706339-5707339	HIVgenome	N/A	4	3.80594e-05
SRR3812126	chr17:79822001-79823001	HIVgenome	N/A	4	3.80594e-05
SRR3812126	chr1:26944001-26945001	HIVgenome	N/A	4	3.80594e-05
SRR3812126	chr10:8494001-8495001	HIVgenome	N/A	4	3.80594e-05
SRR3812126	chr4:71722001-71723001	HIVgenome	N/A	4	3.80594e-05
SRR3812126	chr7:75754001-75755001	HIVgenome	N/A	4	3.80594e-05
SRR3812126	chr12:122110001-122111001	HIVgenome	N/A	4	3.80594e-05
SRR3812126	chr22:16966001-16967001	HIVgenome	N/A	4	3.80594e-05
SRR3812126	chr9:92100001-92101001	HIVgenome	N/A	4	3.80594e-05
SRR3812126	chr11:2894001-2895001	HIVgenome	N/A	4	3.80594e-05
SRR3812126	chr2:160146001-160147001	HIVgenome	N/A	4	3.80594e-05
SRR3812126	chr2:28878001-28879001	HIVgenome	N/A	4	3.80594e-05
SRR3812126	chr9:131442001-131443001	HIVgenome	N/A	4	3.80594e-05
SRR3812126	chr5:139993001-139994001	HIVgenome	N/A	4	3.80594e-05
SRR3812126	chr14:75695001-75696001	HIVgenome	N/A	4	3.80594e-05
SRR3812126	ZNF688-Cterm|chr16:30580007-30581007	HIVgenome	N/A	4	3.80594e-05
SRR3812126	chr18:51786001-51787001	HIVgenome	N/A	4	3.80594e-05
SRR3812126	chr2:49960001-49961001	HIVgenome	N/A	4	3.80594e-05
SRR3812126	chr4:30052001-30053001	HIVgenome	N/A	4	3.80594e-05
SRR3812126	chr3:9386001-9387001	HIVgenome	N/A	4	3.80594e-05
SRR3812126	chr19:49834001-49835001	HIVgenome	N/A	4	3.80594e-05
SRR3812126	chr7:65463001-65464001	HIVgenome	N/A	4	3.80594e-05
SRR3812126	VPS33B-Promoter|chr15:91565851-91566851	HIVgenome	N/A	4	3.80594e-05
SRR3812126	TNS2-Promoter|chr12:53439810-53440810	HIVgenome	N/A	4	3.80594e-05
SRR3812126	ZNF169-Promoter|chr9:97020548-97021548	HIVgenome	N/A	4	3.80594e-05
SRR3812126	chr5:27930001-27931001	HIVgenome	N/A	4	3.80594e-05
SRR3812126	chr12:69168001-69169001	HIVgenome	N/A	4	3.80594e-05
SRR3812126	chr6:165690001-165691001	HIVgenome	N/A	4	3.80594e-05
SRR3812126	chr12:67812001-67813001	HIVgenome	N/A	4	3.80594e-05
SRR3812126	chr6:110360001-110361001	HIVgenome	N/A	4	3.80594e-05
SRR3812126	chr18:33543001-33544001	HIVgenome	N/A	4	3.80594e-05
SRR3812126	chr9:107792001-107793001	HIVgenome	N/A	4	3.80594e-05
SRR3812126	chr12:31778001-31779001	HIVgenome	N/A	4	3.80594e-05
SRR3812126	chr15:45025001-45026001	HIVgenome	N/A	4	3.80594e-05
SRR3812126	chr15:52589001-52590001	HIVgenome	N/A	4	3.80594e-05
SRR3812126	chr16:29589001-29590001	HIVgenome	N/A	4	3.80594e-05
SRR3812126	chr12:83011001-83012001	HIVgenome	N/A	4	3.80594e-05
SRR3812126	chr16:20200001-20201001	HIVgenome	N/A	4	3.80594e-05
SRR3812126	chr8:106117001-106118001	HIVgenome	N/A	4	3.80594e-05
SRR3812126	chr6:82344001-82345001	HIVgenome	N/A	4	3.80594e-05
SRR3812126	CCDC114-Promoter|chr19:48823332-48824332	HIVgenome	N/A	4	3.80594e-05
SRR3812126	chr11:58285001-58286001	HIVgenome	N/A	4	3.80594e-05
SRR3812126	HINT1-Promoter|chr5:130501041-130502041	HIVgenome	N/A	4	3.80594e-05
SRR3812126	chr2:241044001-241045001	HIVgenome	N/A	4	3.80594e-05
SRR3812126	chr2:38967001-38968001	HIVgenome	N/A	4	3.80594e-05
SRR3812126	chr2:65770001-65771001	HIVgenome	N/A	4	3.80594e-05
SRR3812126	chr16:56961001-56962001	HIVgenome	N/A	4	3.80594e-05
SRR3812126	chr1:144532001-144533001	HIVgenome	N/A	4	3.80594e-05
SRR3812126	chr12:31900001-31901001	HIVgenome	N/A	4	3.80594e-05
SRR3812126	chr19:35698001-35699001	HIVgenome	N/A	4	3.80594e-05
SRR3812126	MDH2-Promoter|chr7:75676337-75677337	HIVgenome	N/A	4	3.80594e-05
SRR3812126	chr3:116776001-116777001	HIVgenome	N/A	4	3.80594e-05
SRR3812126	chr13:43585001-43586001	HIVgenome	N/A	4	3.80594e-05
SRR3812126	chr16:84541001-84542001	HIVgenome	N/A	4	3.80594e-05
SRR3812126	chr7:77107001-77108001	HIVgenome	N/A	4	3.80594e-05
SRR3812126	chr2:224556001-224557001	HIVgenome	N/A	4	3.80594e-05
SRR3812126	chr1:203843001-203844001	HIVgenome	N/A	4	3.80594e-05
SRR3812126	chr13:70179001-70180001	HIVgenome	N/A	4	3.80594e-05
SRR3812126	chr12:32028001-32029001	HIVgenome	N/A	4	3.80594e-05
SRR3812126	chr4:29896001-29897001	HIVgenome	N/A	4	3.80594e-05
SRR3812126	chr14:65776001-65777001	HIVgenome	N/A	4	3.80594e-05
SRR3812126	chr8:8121001-8122001	HIVgenome	N/A	4	3.80594e-05
SRR3812126	chr1:244968001-244969001	HIVgenome	N/A	4	3.80594e-05
SRR3812126	chr10:119852001-119853001	HIVgenome	N/A	4	3.80594e-05
SRR3812126	chr10:129657001-129658001	HIVgenome	N/A	4	3.80594e-05
SRR3812126	FRAT1-Promoter|chr10:99078022-99079022	HIVgenome	N/A	4	3.80594e-05
SRR3812126	chr17:58646001-58647001	HIVgenome	N/A	4	3.80594e-05
SRR3812126	chr8:86469001-86470001	HIVgenome	N/A	4	3.80594e-05
SRR3812126	chr9:132042001-132043001	HIVgenome	N/A	4	3.80594e-05
SRR3812126	chr11:35948001-35949001	HIVgenome	N/A	4	3.80594e-05
SRR3812126	MRPL47-Promoter|chr3:179322434-179323434	HIVgenome	N/A	4	3.80594e-05
SRR3812126	chr12:89782001-89783001	HIVgenome	N/A	4	3.80594e-05
SRR3812126	chr9:140180001-140181001	HIVgenome	N/A	4	3.80594e-05
SRR3812126	ZNF408-Promoter|chr11:46721317-46722317	HIVgenome	N/A	4	3.80594e-05
SRR3812126	chr7:44058001-44059001	HIVgenome	N/A	4	3.80594e-05
SRR3812126	chr19:6862001-6863001	HIVgenome	N/A	4	3.80594e-05
SRR3812126	chr3:137895001-137896001	HIVgenome	N/A	4	3.80594e-05
SRR3812126	chr3:50120001-50121001	HIVgenome	N/A	4	3.80594e-05
SRR3812126	chr2:242043001-242044001	HIVgenome	N/A	4	3.80594e-05
SRR3812126	chr6:30761001-30762001	HIVgenome	N/A	4	3.80594e-05
SRR3812126	chr6:35483001-35484001	HIVgenome	N/A	4	3.80594e-05
SRR3812126	chr19:45942001-45943001	HIVgenome	N/A	4	3.80594e-05
SRR3812126	chr6:151543001-151544001	HIVgenome	N/A	4	3.80594e-05
SRR3812126	ZNF814-Promoter|chr19:58400442-58401442	HIVgenome	N/A	4	3.80594e-05
SRR3812126	chr19:56066001-56067001	HIVgenome	N/A	4	3.80594e-05
SRR3812126	chr19:5490001-5491001	HIVgenome	N/A	4	3.80594e-05
SRR3812126	chr10:70235001-70236001	HIVgenome	N/A	4	3.80594e-05
SRR3812126	chr17:28681001-28682001	HIVgenome	N/A	4	3.80594e-05
SRR3812126	NECTIN4-Cterm|chr1:161039781-161040781	HIVgenome	N/A	4	3.80594e-05
SRR3812126	chr7:65977001-65978001	HIVgenome	N/A	4	3.80594e-05
SRR3812126	DNAAF2-Promoter|chr14:50101948-50102948	HIVgenome	N/A	4	3.80594e-05
SRR3812126	chr6:29861001-29862001	HIVgenome	N/A	4	3.80594e-05
SRR3812126	chr16:75505001-75506001	HIVgenome	N/A	4	3.80594e-05
SRR3812126	chr5:32477001-32478001	HIVgenome	N/A	4	3.80594e-05
SRR3812126	chr13:77941001-77942001	HIVgenome	N/A	4	3.80594e-05
SRR3812126	chr17:66085001-66086001	HIVgenome	N/A	4	3.80594e-05
SRR3812126	chr4:67551001-67552001	HIVgenome	N/A	4	3.80594e-05
SRR3812126	chrX:70417001-70418001	HIVgenome	N/A	4	3.80594e-05
SRR3812126	chr2:161933001-161934001	HIVgenome	N/A	4	3.80594e-05
SRR3812126	chr7:109805001-109806001	HIVgenome	N/A	4	3.80594e-05
SRR3812126	chr12:94292001-94293001	HIVgenome	N/A	4	3.80594e-05
SRR3812126	AEN-Cterm|chr15:89175512-89176512	HIVgenome	N/A	4	3.80594e-05
SRR3812126	chr5:150193001-150194001	HIVgenome	N/A	4	3.80594e-05
SRR3812126	chr4:40399001-40400001	HIVgenome	N/A	4	3.80594e-05
SRR3812126	LGALS1-Promoter|chr22:38070613-38071613	HIVgenome	N/A	4	3.80594e-05
SRR3812126	chr20:49083001-49084001	HIVgenome	N/A	4	3.80594e-05
SRR3812126	chr6:100614001-100615001	HIVgenome	N/A	4	3.80594e-05
SRR3812126	TONSL-Cterm|chr8:145653163-145654163	HIVgenome	N/A	4	3.80594e-05
SRR3812126	chr3:96374001-96375001	HIVgenome	N/A	4	3.80594e-05
SRR3812126	chr2:232408001-232409001	HIVgenome	N/A	4	3.80594e-05
SRR3812126	chr16:29778001-29779001	HIVgenome	N/A	4	3.80594e-05
SRR3812126	chr19:39564001-39565001	HIVgenome	N/A	4	3.80594e-05
SRR3812126	chr2:78661001-78662001	HIVgenome	N/A	4	3.80594e-05
SRR3812126	CECR6-Cterm|chr22:17596189-17597189	HIVgenome	N/A	4	3.80594e-05
SRR3812126	chr9:117458001-117459001	HIVgenome	N/A	4	3.80594e-05
SRR3812126	chr20:40014001-40015001	HIVgenome	N/A	4	3.80594e-05
SRR3812126	chr17:45279001-45280001	HIVgenome	N/A	4	3.80594e-05
SRR3812126	chr17:63003001-63004001	HIVgenome	N/A	4	3.80594e-05
SRR3812126	chr3:183151001-183152001	HIVgenome	N/A	4	3.80594e-05
SRR3812126	chr9:132924001-132925001	HIVgenome	N/A	4	3.80594e-05
SRR3812126	SMU1-Promoter|chr9:33076714-33077714	HIVgenome	N/A	4	3.80594e-05
SRR3812126	chr22:19579001-19580001	HIVgenome	N/A	4	3.80594e-05
SRR3812126	ATRN-Promoter|chr20:3450665-3451665	HIVgenome	N/A	4	3.80594e-05
SRR3812126	chr5:23863001-23864001	HIVgenome	N/A	4	3.80594e-05
SRR3812126	chr2:62466001-62467001	HIVgenome	N/A	4	3.80594e-05
SRR3812126	chr7:44411001-44412001	HIVgenome	N/A	4	3.80594e-05
SRR3812126	chr15:80085001-80086001	HIVgenome	N/A	4	3.80594e-05
SRR3812126	CRLF3-Promoter|chr17:29151778-29152778	HIVgenome	N/A	4	3.80594e-05
SRR3812126	chr20:52241001-52242001	HIVgenome	N/A	4	3.80594e-05
SRR3812126	chr7:30301001-30302001	HIVgenome	N/A	4	3.80594e-05
SRR3812126	chrX:123375001-123376001	HIVgenome	N/A	4	3.80594e-05
SRR3812126	chr21:17275001-17276001	HIVgenome	N/A	4	3.80594e-05
SRR3812126	chr15:93417001-93418001	HIVgenome	N/A	4	3.80594e-05
SRR3812126	ZNF823-Cterm|chr19:11831080-11832080	HIVgenome	N/A	4	3.80594e-05
SRR3812126	chr3:176973001-176974001	HIVgenome	N/A	4	3.80594e-05
SRR3812126	chr4:160140001-160141001	HIVgenome	N/A	4	3.80594e-05
SRR3812126	chr11:66224001-66225001	HIVgenome	N/A	4	3.80594e-05
SRR3812126	SMTNL1-Cterm|chr11:57317747-57318747	HIVgenome	N/A	4	3.80594e-05
SRR3812126	chr1:31864001-31865001	HIVgenome	N/A	4	3.80594e-05
SRR3812126	chr6:235001-236001	HIVgenome	N/A	4	3.80594e-05
SRR3812126	chr11:72223001-72224001	HIVgenome	N/A	4	3.80594e-05
SRR3812126	chr4:78776001-78777001	HIVgenome	N/A	4	3.80594e-05
SRR3812126	chr3:176294001-176295001	HIVgenome	N/A	4	3.80594e-05
SRR3812126	chr15:46871001-46872001	HIVgenome	N/A	4	3.80594e-05
SRR3812126	chr1:45281001-45282001	HIVgenome	N/A	4	3.80594e-05
SRR3812126	chr8:29145001-29146001	HIVgenome	N/A	4	3.80594e-05
SRR3812126	chr18:19221001-19222001	HIVgenome	N/A	4	3.80594e-05
SRR3812126	chr7:65636001-65637001	HIVgenome	N/A	4	3.80594e-05
SRR3812126	chr12:8114001-8115001	HIVgenome	N/A	4	3.80594e-05
SRR3812126	chr15:22459001-22460001	HIVgenome	N/A	4	3.80594e-05
SRR3812126	chr7:77420001-77421001	HIVgenome	N/A	4	3.80594e-05
SRR3812126	chr4:97305001-97306001	HIVgenome	N/A	4	3.80594e-05
SRR3812126	chr16:75303001-75304001	HIVgenome	N/A	4	3.80594e-05
SRR3812126	chr1:161729001-161730001	HIVgenome	N/A	4	3.80594e-05
SRR3812126	chr15:62395001-62396001	HIVgenome	N/A	4	3.80594e-05
SRR3812126	chr16:4989001-4990001	HIVgenome	N/A	4	3.80594e-05
SRR3812126	RBL1-Cterm|chr20:35623752-35624752	HIVgenome	N/A	4	3.80594e-05
SRR3812126	chr3:166751001-166752001	HIVgenome	N/A	4	3.80594e-05
SRR3812126	chr10:95735001-95736001	HIVgenome	N/A	4	3.80594e-05
SRR3812126	HYPK-Cterm|chr15:44094787-44095787	HIVgenome	N/A	4	3.80594e-05
SRR3812126	chr2:152246001-152247001	HIVgenome	N/A	4	3.80594e-05
SRR3812126	chr3:141424001-141425001	HIVgenome	N/A	4	3.80594e-05
SRR3812126	chr10:133779001-133780001	HIVgenome	N/A	4	3.80594e-05
SRR3812126	chr7:75806001-75807001	HIVgenome	N/A	4	3.80594e-05
SRR3812126	chr1:211614001-211615001	HIVgenome	N/A	4	3.80594e-05
SRR3812126	chr5:130288001-130289001	HIVgenome	N/A	4	3.80594e-05
SRR3812126	chr3:101238001-101239001	HIVgenome	N/A	4	3.80594e-05
SRR3812126	EVI5-Cterm|chr1:92973253-92974253	HIVgenome	N/A	4	3.80594e-05
SRR3812126	TUBG2-Promoter|chr17:40810266-40811266	HIVgenome	N/A	4	3.80594e-05
SRR3812126	chr9:22172001-22173001	HIVgenome	N/A	4	3.80594e-05
SRR3812126	chr1:16947001-16948001	HIVgenome	N/A	4	3.80594e-05
SRR3812126	chr22:45510001-45511001	HIVgenome	N/A	4	3.80594e-05
SRR3812126	chr19:15451001-15452001	HIVgenome	N/A	4	3.80594e-05
SRR3812126	chr12:24757001-24758001	HIVgenome	N/A	4	3.80594e-05
SRR3812126	chr19:2162001-2163001	HIVgenome	N/A	4	3.80594e-05
SRR3812126	chr5:34634001-34635001	HIVgenome	N/A	4	3.80594e-05
SRR3812126	chr3:37019001-37020001	HIVgenome	N/A	4	3.80594e-05
SRR3812126	chr1:26831001-26832001	HIVgenome	N/A	4	3.80594e-05
SRR3812126	PAPSS1-Promoter|chr4:108641419-108642419	HIVgenome	N/A	4	3.80594e-05
SRR3812126	chr3:131226001-131227001	HIVgenome	N/A	4	3.80594e-05
SRR3812126	chr3:81065001-81066001	HIVgenome	N/A	4	3.80594e-05
SRR3812126	chr12:125403001-125404001	HIVgenome	N/A	4	3.80594e-05
SRR3812126	chr18:1468001-1469001	HIVgenome	N/A	4	3.80594e-05
SRR3812126	chr4:40298001-40299001	HIVgenome	N/A	4	3.80594e-05
SRR3812126	chrX:114949001-114950001	HIVgenome	N/A	4	3.80594e-05
SRR3812126	chr21:11112001-11113001	HIVgenome	N/A	4	3.80594e-05
SRR3812126	TMUB2-Promoter|chr17:42263319-42264319	HIVgenome	N/A	4	3.80594e-05
SRR3812126	chr8:138932001-138933001	HIVgenome	N/A	4	3.80594e-05
SRR3812126	chr15:85878001-85879001	HIVgenome	N/A	4	3.80594e-05
SRR3812126	chr19:13948001-13949001	HIVgenome	N/A	4	3.80594e-05
SRR3812126	chr17:77827001-77828001	HIVgenome	N/A	4	3.80594e-05
SRR3812126	chr4:105981001-105982001	HIVgenome	N/A	4	3.80594e-05
SRR3812126	chr12:94926001-94927001	HIVgenome	N/A	4	3.80594e-05
SRR3812126	chr7:158637001-158638001	HIVgenome	N/A	4	3.80594e-05
SRR3812126	chr7:130778001-130779001	HIVgenome	N/A	4	3.80594e-05
SRR3812126	chr4:13496001-13497001	HIVgenome	N/A	4	3.80594e-05
SRR3812126	chr19:12609001-12610001	HIVgenome	N/A	4	3.80594e-05
SRR3812126	chr6:31787001-31788001	HIVgenome	N/A	4	3.80594e-05
SRR3812126	chr10:8467001-8468001	HIVgenome	N/A	4	3.80594e-05
SRR3812126	chr10:43913001-43914001	HIVgenome	N/A	4	3.80594e-05
SRR3812126	chr11:66175001-66176001	HIVgenome	N/A	4	3.80594e-05
SRR3812126	chr6:132312001-132313001	HIVgenome	N/A	4	3.80594e-05
SRR3812126	RPN2-Promoter|chr20:35806449-35807449	HIVgenome	N/A	4	3.80594e-05
SRR3812126	SLC35F6-Promoter|chr2:26986142-26987142	HIVgenome	N/A	4	3.80594e-05
SRR3812126	chr4:55010001-55011001	HIVgenome	N/A	4	3.80594e-05
SRR3812126	ADCK2-Promoter|chr7:140371953-140372953	HIVgenome	N/A	4	3.80594e-05
SRR3812126	chr9:6655001-6656001	HIVgenome	N/A	4	3.80594e-05
SRR3812126	chr8:20314001-20315001	HIVgenome	N/A	4	3.80594e-05
SRR3812126	chr3:119992001-119993001	HIVgenome	N/A	4	3.80594e-05
SRR3812126	chr14:35165001-35166001	HIVgenome	N/A	4	3.80594e-05
SRR3812126	chr14:21264001-21265001	HIVgenome	N/A	4	3.80594e-05
SRR3812126	chrX:73508001-73509001	HIVgenome	N/A	4	3.80594e-05
SRR3812126	chr15:76324001-76325001	HIVgenome	N/A	4	3.80594e-05
SRR3812126	RIOX1-Promoter|chr14:73956639-73957639	HIVgenome	N/A	4	3.80594e-05
SRR3812126	chr14:70210001-70211001	HIVgenome	N/A	4	3.80594e-05
SRR3812126	chr12:69167001-69168001	HIVgenome	N/A	4	3.80594e-05
SRR3812126	chr3:196400001-196401001	HIVgenome	N/A	4	3.80594e-05
SRR3812126	chr3:169744001-169745001	HIVgenome	N/A	4	3.80594e-05
SRR3812126	chr22:37612001-37613001	HIVgenome	N/A	4	3.80594e-05
SRR3812126	chr17:15805001-15806001	HIVgenome	N/A	4	3.80594e-05
SRR3812126	chr10:83440001-83441001	HIVgenome	N/A	4	3.80594e-05
SRR3812126	chr4:38742001-38743001	HIVgenome	N/A	4	3.80594e-05
SRR3812126	chr11:29515001-29516001	HIVgenome	N/A	4	3.80594e-05
SRR3812126	chr2:172450001-172451001	HIVgenome	N/A	4	3.80594e-05
SRR3812126	YIF1B-Promoter|chr19:38806606-38807606	HIVgenome	N/A	4	3.80594e-05
SRR3812126	chr10:38166001-38167001	HIVgenome	N/A	4	3.80594e-05
SRR3812126	chr10:6310001-6311001	HIVgenome	N/A	4	3.80594e-05
SRR3812126	chr17:19904001-19905001	HIVgenome	N/A	4	3.80594e-05
SRR3812126	chr4:56774001-56775001	HIVgenome	N/A	4	3.80594e-05
SRR3812126	chr12:122936001-122937001	HIVgenome	N/A	4	3.80594e-05
SRR3812126	chr17:62715001-62716001	HIVgenome	N/A	4	3.80594e-05
SRR3812126	chr8:127310001-127311001	HIVgenome	N/A	4	3.80594e-05
SRR3812126	chr7:23979001-23980001	HIVgenome	N/A	4	3.80594e-05
SRR3812126	chr15:59267001-59268001	HIVgenome	N/A	4	3.80594e-05
SRR3812126	chr10:94431001-94432001	HIVgenome	N/A	4	3.80594e-05
SRR3812126	chr3:146570001-146571001	HIVgenome	N/A	4	3.80594e-05
SRR3812126	chr13:78080001-78081001	HIVgenome	N/A	4	3.80594e-05
SRR3812126	NIPA2-Promoter|chr15:23034427-23035427	HIVgenome	N/A	4	3.80594e-05
SRR3812126	chr21:26170001-26171001	HIVgenome	N/A	4	3.80594e-05
SRR3812126	chr17:15311001-15312001	HIVgenome	N/A	4	3.80594e-05
SRR3812126	chr10:105870001-105871001	HIVgenome	N/A	4	3.80594e-05
SRR3812126	chr16:60358001-60359001	HIVgenome	N/A	4	3.80594e-05
SRR3812126	chr15:100260001-100261001	HIVgenome	N/A	4	3.80594e-05
SRR3812126	chr6:28621001-28622001	HIVgenome	N/A	4	3.80594e-05
SRR3812126	chr9:134284001-134285001	HIVgenome	N/A	4	3.80594e-05
SRR3812126	chr11:48300001-48301001	HIVgenome	N/A	4	3.80594e-05
SRR3812126	chr6:64249001-64250001	HIVgenome	N/A	4	3.80594e-05
SRR3812126	chr14:35398001-35399001	HIVgenome	N/A	4	3.80594e-05
SRR3812126	chr2:190363001-190364001	HIVgenome	N/A	4	3.80594e-05
SRR3812126	chr6:106490001-106491001	HIVgenome	N/A	4	3.80594e-05
SRR3812126	chr15:65330001-65331001	HIVgenome	N/A	4	3.80594e-05
SRR3812126	chr9:88796001-88797001	HIVgenome	N/A	4	3.80594e-05
SRR3812126	C19orf33-Promoter|chr19:38793801-38794801	HIVgenome	N/A	4	3.80594e-05
SRR3812126	C22orf23-Promoter|chr22:38349676-38350676	HIVgenome	N/A	4	3.80594e-05
SRR3812126	chr1:172483001-172484001	HIVgenome	N/A	4	3.80594e-05
SRR3812126	chr11:47966001-47967001	HIVgenome	N/A	4	3.80594e-05
SRR3812126	chr19:10522001-10523001	HIVgenome	N/A	4	3.80594e-05
SRR3812126	chr9:124019001-124020001	HIVgenome	N/A	4	3.80594e-05
SRR3812126	chr15:91399001-91400001	HIVgenome	N/A	4	3.80594e-05
SRR3812126	chr16:66630001-66631001	HIVgenome	N/A	4	3.80594e-05
SRR3812126	chr3:172216001-172217001	HIVgenome	N/A	4	3.80594e-05
SRR3812126	chr3:108605001-108606001	HIVgenome	N/A	4	3.80594e-05
SRR3812126	chr2:232513001-232514001	HIVgenome	N/A	4	3.80594e-05
SRR3812126	chr14:40265001-40266001	HIVgenome	N/A	4	3.80594e-05
SRR3812126	UBE2L6-Cterm|chr11:57318128-57319128	HIVgenome	N/A	4	3.80594e-05
SRR3812126	chr15:64755001-64756001	HIVgenome	N/A	4	3.80594e-05
SRR3812126	chr5:12555001-12556001	HIVgenome	N/A	4	3.80594e-05
SRR3812126	chr4:42094001-42095001	HIVgenome	N/A	4	3.80594e-05
SRR3812126	chr1:68707001-68708001	HIVgenome	N/A	4	3.80594e-05
SRR3812126	DND1-Cterm|chr5:140049381-140050381	HIVgenome	N/A	4	3.80594e-05
SRR3812126	chr6:119690001-119691001	HIVgenome	N/A	4	3.80594e-05
SRR3812126	chr1:96309001-96310001	HIVgenome	N/A	4	3.80594e-05
SRR3812126	chr19:33834001-33835001	HIVgenome	N/A	4	3.80594e-05
SRR3812126	chr7:65997001-65998001	HIVgenome	N/A	4	3.80594e-05
SRR3812126	chr9:136886001-136887001	HIVgenome	N/A	4	3.80594e-05
SRR3812126	chrX:64819001-64820001	HIVgenome	N/A	4	3.80594e-05
SRR3812126	chr1:114774001-114775001	HIVgenome	N/A	4	3.80594e-05
SRR3812126	chr10:99800001-99801001	HIVgenome	N/A	4	3.80594e-05
SRR3812126	chr3:196193001-196194001	HIVgenome	N/A	4	3.80594e-05
SRR3812126	chr2:113425001-113426001	HIVgenome	N/A	4	3.80594e-05
SRR3812126	chr14:93249001-93250001	HIVgenome	N/A	4	3.80594e-05
SRR3812126	chr4:118892001-118893001	HIVgenome	N/A	4	3.80594e-05
SRR3812126	chr3:194029001-194030001	HIVgenome	N/A	4	3.80594e-05
SRR3812126	chr5:166345001-166346001	HIVgenome	N/A	4	3.80594e-05
SRR3812126	chr7:48150001-48151001	HIVgenome	N/A	4	3.80594e-05
SRR3812126	chr2:182610001-182611001	HIVgenome	N/A	4	3.80594e-05
SRR3812126	TIGD1-Cterm|chr2:233411680-233412680	HIVgenome	N/A	4	3.80594e-05
SRR3812126	chr13:70021001-70022001	HIVgenome	N/A	4	3.80594e-05
SRR3812126	DRG2-Promoter|chr17:17990181-17991181	HIVgenome	N/A	4	3.80594e-05
SRR3812126	chrX:14018001-14019001	HIVgenome	N/A	4	3.80594e-05
SRR3812126	chr19:13284001-13285001	HIVgenome	N/A	4	3.80594e-05
SRR3812126	PFDN5-Promoter|chr12:53688235-53689235	HIVgenome	N/A	4	3.80594e-05
SRR3812126	chr15:93885001-93886001	HIVgenome	N/A	4	3.80594e-05
SRR3812126	chr15:89463001-89464001	HIVgenome	N/A	4	3.80594e-05
SRR3812126	chr15:31155001-31156001	HIVgenome	N/A	4	3.80594e-05
SRR3812126	chr17:21171001-21172001	HIVgenome	N/A	4	3.80594e-05
SRR3812126	chr4:44001-45001	HIVgenome	N/A	4	3.80594e-05
SRR3812126	chr19:42761001-42762001	HIVgenome	N/A	4	3.80594e-05
SRR3812126	chr16:30548001-30549001	HIVgenome	N/A	4	3.80594e-05
SRR3812126	chr8:6714001-6715001	HIVgenome	N/A	4	3.80594e-05
SRR3812126	chr10:67117001-67118001	HIVgenome	N/A	4	3.80594e-05
SRR3812126	RMDN2-Promoter|chr2:38151462-38152462	HIVgenome	N/A	4	3.80594e-05
SRR3812126	chr15:20479001-20480001	HIVgenome	N/A	4	3.80594e-05
SRR3812126	EHD4-Promoter|chr15:42264755-42265755	HIVgenome	N/A	4	3.80594e-05
SRR3812126	chr15:20612001-20613001	HIVgenome	N/A	4	3.80594e-05
SRR3812126	chr16:29659001-29660001	HIVgenome	N/A	4	3.80594e-05
SRR3812126	chr12:96474001-96475001	HIVgenome	N/A	4	3.80594e-05
SRR3812126	chr17:38756001-38757001	HIVgenome	N/A	4	3.80594e-05
SRR3812126	chr17:80293001-80294001	HIVgenome	N/A	4	3.80594e-05
SRR3812126	chr2:232722001-232723001	HIVgenome	N/A	4	3.80594e-05
SRR3812126	MCAT-Promoter|chr22:43539403-43540403	HIVgenome	N/A	4	3.80594e-05
SRR3812126	NOL10-Promoter|chr2:10830113-10831113	HIVgenome	N/A	4	3.80594e-05
SRR3812126	HELB-Cterm|chr12:66737423-66738423	HIVgenome	N/A	4	3.80594e-05
SRR3812126	chr12:32806001-32807001	HIVgenome	N/A	4	3.80594e-05
SRR3812126	chr1:200362001-200363001	HIVgenome	N/A	4	3.80594e-05
SRR3812126	chr12:93753001-93754001	HIVgenome	N/A	4	3.80594e-05
SRR3812126	chr8:29944001-29945001	HIVgenome	N/A	4	3.80594e-05
SRR3812126	chr20:17818001-17819001	HIVgenome	N/A	4	3.80594e-05
SRR3812126	chr2:217255001-217256001	HIVgenome	N/A	4	3.80594e-05
SRR3812126	chr21:47034001-47035001	HIVgenome	N/A	4	3.80594e-05
SRR3812126	chr4:63218001-63219001	HIVgenome	N/A	4	3.80594e-05
SRR3812126	chr6:44067001-44068001	HIVgenome	N/A	4	3.80594e-05
SRR3812126	chr7:56181001-56181373	HIVgenome	N/A	3	4.77528e-05
SRR3812126	chr6:2947001-2947392	HIVgenome	N/A	3	5.53082e-05
SRR3812126	chr19:56136942-56137001	HIVgenome	N/A	2	5.61234e-05
SRR3812126	RBL1|chr20:35624752-35724618	HIVgenome	C-term	37	5.73055e-05
SRR3812126	HSH2D|chr19:16244838-16269386	HIVgenome	N-term	15	6.11358e-05
SRR3812126	BAGE2|chr21:11020842-11098925	HIVgenome	C-term	31	6.55515e-05
SRR3812126	SMIM7|chr19:16756959-16770968	HIVgenome	C-term	11	6.71174e-05
SRR3812126	chr10:120899001-120899424	HIVgenome	N/A	3	6.97282e-05
SRR3812126	MSL2|chr3:135867760-135914688	HIVgenome	N-term	22	7.38943e-05
SRR3812126	TRAFD1|chr12:112563349-112591408	HIVgenome	N-term	16	7.8402e-05
SRR3812126	chr1:198292551-198293001	HIVgenome	N/A	3	8.36463e-05
SRR3812126	DNPH1|chr6:43193367-43197211	HIVgenome	C-term	6	8.50741e-05
SRR3812126	SAE1|chr19:47634080-47713893	HIVgenome	C-term	31	9.62254e-05
SRR3812126	chr3:98254524-98255001	HIVgenome	N/A	3	9.92627e-05
SRR3812126	GMFG|chr19:39818997-39826726	HIVgenome	C-term	8	0.0001029
SRR3812126	chr21:37691001-37691486	HIVgenome	N/A	3	0.000104229
SRR3812126	SARAF|chr8:29920528-29940724	HIVgenome	C-term	13	0.000111204
SRR3812126	chr12:51631001-51631507	HIVgenome	N/A	3	0.000118029
SRR3812126	ARF4|chr3:57557090-57583215	HIVgenome	C-term	15	0.000119857
SRR3812126	chr6:31794001-31794511	HIVgenome	N/A	3	0.000120785
SRR3812126	RBM6|chr3:49977477-50114685	HIVgenome	N-term	45	0.000158414
SRR3812126	chr5:137418001-137418580	HIVgenome	N/A	3	0.000175109
SRR3812126	chr2:70522001-70522107	HIVgenome	N/A	2	0.000180137
SRR3812126	MB21D1|chr6:74134856-74162043	HIVgenome	N-term	15	0.000182849
SRR3812126	GATAD2B|chr1:153777383-153895451	HIVgenome	C-term	40	0.000186879
SRR3812126	RBL2|chr16:53468332-53525560	HIVgenome	C-term	24	0.000187663
SRR3812126	chr16:89283001-89283110	HIVgenome	N/A	2	0.000190409
SRR3812126	SMYD4|chr17:1682829-1733175	HIVgenome	C-term	22	0.000195134
SRR3812126	ZMYM5|chr13:20397624-20437776	HIVgenome	N-term	19	0.000195776
SRR3812126	RASSF3|chr12:65004293-65091347	HIVgenome	N-term	32	0.000197566
SRR3812126	ABHD3|chr18:19230858-19284766	HIVgenome	C-term	23	0.000198408
SRR3812126	chr22:38070001-38070612	HIVgenome	N/A	3	0.000204893
SRR3812126	chr8:22215380-22216001	HIVgenome	N/A	3	0.00021483
SRR3812126	chr16:31403001-31403632	HIVgenome	N/A	3	0.000225074
SRR3812126	SLC7A6|chr16:68298419-68335726	HIVgenome	N-term	18	0.000225911
SRR3812126	chr19:34854001-34854644	HIVgenome	N/A	3	0.000237777
SRR3812126	ARHGAP45|chr19:1065922-1087830	HIVgenome	N-term	13	0.00024204
SRR3812126	FAM216A|chr12:110906232-110928192	HIVgenome	C-term	13	0.000247504
SRR3812126	chr12:65092348-65093001	HIVgenome	N/A	3	0.00024871
SRR3812126	MOB3A|chr19:2071035-2096269	HIVgenome	N-term	14	0.000279006
SRR3812126	chr16:3095001-3095681	HIVgenome	N/A	3	0.000279837
SRR3812126	ZC3HAV1|chr7:138728266-138794465	HIVgenome	C-term	26	0.000282135
SRR3812126	chr6:31801001-31801691	HIVgenome	N/A	3	0.000291972
SRR3812126	chr14:35869001-35869715	HIVgenome	N/A	3	0.00032247
SRR3812126	RACK1|chr5:180663928-180670906	HIVgenome	C-term	7	0.00033166
SRR3812126	EIF3J|chr15:44829266-44855001	HIVgenome	C-term	14	0.000338419
SRR3812126	SLC44A2|chr19:10713121-10755235	HIVgenome	C-term	19	0.000349287
SRR3812126	TNFSF14|chr19:6661264-6670599	HIVgenome	C-term	8	0.000362038
SRR3812126	chr22:50780001-50780745	HIVgenome	N/A	3	0.000363383
SRR3812126	chr19:17512001-17512747	HIVgenome	N/A	3	0.000366223
SRR3812126	chr7:44255001-44255748	HIVgenome	N/A	3	0.000367648
SRR3812126	MORC3|chr21:37692487-37748944	HIVgenome	C-term	23	0.000373797
SRR3812126	chr20:42093246-42094001	HIVgenome	N/A	3	0.00037918
SRR3812126	chr4:54233243-54234001	HIVgenome	N/A	3	0.000383563
SRR3812126	APOPT1|chr14:104029294-104058524	HIVgenome	N-term	15	0.000387152
SRR3812126	chr12:120880001-120880763	HIVgenome	N/A	3	0.000389459
SRR3812126	chr11:134200001-134200767	HIVgenome	N/A	3	0.000395412
SRR3812126	TRAPPC4|chr11:118889179-118894384	HIVgenome	C-term	6	0.000426326
SRR3812126	SLC3A2|chr11:62623484-62656355	HIVgenome	N-term	16	0.000444795
SRR3812126	chr5:76113001-76113801	HIVgenome	N/A	3	0.000448386
SRR3812126	IL12RB1|chr19:18169805-18209626	HIVgenome	C-term	18	0.000480941
SRR3812126	HNRNPF|chr10:43881065-43904696	HIVgenome	N-term	13	0.000488883
SRR3812126	chr1:197116825-197117001	HIVgenome	N/A	2	0.000492461
SRR3812126	chr3:137878001-137878829	HIVgenome	N/A	3	0.000495269
SRR3812126	chr20:32701163-32702001	HIVgenome	N/A	3	0.000512743
SRR3812126	PDE12|chr3:57541974-57642207	HIVgenome	N-term	34	0.000524156
SRR3812126	COX5A|chr15:75212616-75230495	HIVgenome	C-term	11	0.000525563
SRR3812126	chr1:224568155-224569001	HIVgenome	N/A	3	0.000527003
SRR3812126	C16orf54|chr16:29753784-29757340	HIVgenome	N-term	5	0.000530162
SRR3812126	chr19:17377001-17377184	HIVgenome	N/A	2	0.000531966
SRR3812126	chr16:15473152-15474001	HIVgenome	N/A	3	0.000532415
SRR3812126	chr4:83842123-83843001	HIVgenome	N/A	3	0.000586573
SRR3812126	PIK3CD|chr1:9711790-9789172	HIVgenome	N-term	28	0.000598914
SRR3812126	chrX:20136115-20137001	HIVgenome	N/A	3	0.000602107
SRR3812126	chr5:159501001-159501888	HIVgenome	N/A	3	0.000604067
SRR3812126	chr16:27281114-27282001	HIVgenome	N/A	3	0.000604067
SRR3812126	MORN3|chr12:122089293-122107560	HIVgenome	N-term	11	0.000625269
SRR3812126	chr16:1471802-1472001	HIVgenome	N/A	2	0.00062785
SRR3812126	chr7:155436001-155436202	HIVgenome	N/A	2	0.00064038
SRR3812126	TMIGD2|chr19:4292224-4302428	HIVgenome	N-term	8	0.000644012
SRR3812126	chr2:74187089-74188001	HIVgenome	N/A	3	0.0006544
SRR3812126	PRDX5|chr11:64085560-64089295	HIVgenome	C-term	5	0.000660041
SRR3812126	chr21:37831001-37831918	HIVgenome	N/A	3	0.000664777
SRR3812126	TMEM251|chr14:93651296-93653431	HIVgenome	C-term	4	0.000672476
SRR3812126	FAM78A|chr9:134133465-134151906	HIVgenome	C-term	11	0.000674839
SRR3812126	JAGN1|chr3:9932271-9936033	HIVgenome	C-term	5	0.000681524
SRR3812126	chr15:66678001-66678210	HIVgenome	N/A	2	0.000691707
SRR3812126	chr1:226188067-226189001	HIVgenome	N/A	3	0.00070084
SRR3812126	chr6:17708066-17709001	HIVgenome	N/A	3	0.000703
SRR3812126	chr20:43978065-43979001	HIVgenome	N/A	3	0.000705163
SRR3812126	chr1:247196001-247196939	HIVgenome	N/A	3	0.000709503
SRR3812126	RASAL3|chr19:15562435-15575392	HIVgenome	C-term	9	0.00071265
SRR3812126	chr19:40193001-40193945	HIVgenome	N/A	3	0.000722624
SRR3812126	chr7:149532055-149533001	HIVgenome	N/A	3	0.000727032
SRR3812126	chr9:139779001-139779964	HIVgenome	N/A	3	0.000765191
SRR3812126	HDAC1|chr1:32757708-32799224	HIVgenome	N-term	18	0.000768657
SRR3812126	TRAFD1|chr12:112563349-112591408	HIVgenome	C-term	14	0.000776
SRR3812126	chr13:111363001-111363969	HIVgenome	N/A	3	0.000776652
SRR3812126	chr17:37079024-37080001	HIVgenome	N/A	3	0.000797554
SRR3812126	chr12:112841001-112841984	HIVgenome	N/A	3	0.000811686
SRR3812126	SAC3D1|chr11:64808376-64812300	HIVgenome	C-term	5	0.000821583
SRR3812126	chr14:22100001-22100991	HIVgenome	N/A	3	0.000828373
SRR3812126	chr11:73709001-73710001	HIVgenome	N/A	3	0.000852587
SRR3812126	chr11:71831001-71832001	HIVgenome	N/A	3	0.000852587
SRR3812126	chr7:152160001-152161001	HIVgenome	N/A	3	0.000852587
SRR3812126	chr16:19163001-19164001	HIVgenome	N/A	3	0.000852587
SRR3812126	chr4:189162001-189163001	HIVgenome	N/A	3	0.000852587
SRR3812126	chr9:107803001-107804001	HIVgenome	N/A	3	0.000852587
SRR3812126	ZNF414-Promoter|chr19:8579048-8580048	HIVgenome	N/A	3	0.000852587
SRR3812126	chr15:60376001-60377001	HIVgenome	N/A	3	0.000852587
SRR3812126	chr17:63572001-63573001	HIVgenome	N/A	3	0.000852587
SRR3812126	chr15:20422001-20423001	HIVgenome	N/A	3	0.000852587
SRR3812126	SCP2-Promoter|chr1:53391901-53392901	HIVgenome	N/A	3	0.000852587
SRR3812126	DDX39A-Promoter|chr19:14530195-14531195	HIVgenome	N/A	3	0.000852587
SRR3812126	chr9:125116001-125117001	HIVgenome	N/A	3	0.000852587
SRR3812126	chr3:194214001-194215001	HIVgenome	N/A	3	0.000852587
SRR3812126	chr10:74064001-74065001	HIVgenome	N/A	3	0.000852587
SRR3812126	chr2:122460001-122461001	HIVgenome	N/A	3	0.000852587
SRR3812126	chr1:226532001-226533001	HIVgenome	N/A	3	0.000852587
SRR3812126	chr5:49884001-49885001	HIVgenome	N/A	3	0.000852587
SRR3812126	chr18:33421001-33422001	HIVgenome	N/A	3	0.000852587
SRR3812126	chr7:100045001-100046001	HIVgenome	N/A	3	0.000852587
SRR3812126	chr14:50399001-50400001	HIVgenome	N/A	3	0.000852587
SRR3812126	chr6:56925001-56926001	HIVgenome	N/A	3	0.000852587
SRR3812126	chr16:441001-442001	HIVgenome	N/A	3	0.000852587
SRR3812126	chr17:80453001-80454001	HIVgenome	N/A	3	0.000852587
SRR3812126	chr17:7855001-7856001	HIVgenome	N/A	3	0.000852587
SRR3812126	chr3:169926001-169927001	HIVgenome	N/A	3	0.000852587
SRR3812126	chrY:7179001-7180001	HIVgenome	N/A	3	0.000852587
SRR3812126	chr6:6794001-6795001	HIVgenome	N/A	3	0.000852587
SRR3812126	chr8:22934001-22935001	HIVgenome	N/A	3	0.000852587
SRR3812126	chr4:83297001-83298001	HIVgenome	N/A	3	0.000852587
SRR3812126	chr12:89592001-89593001	HIVgenome	N/A	3	0.000852587
SRR3812126	chr12:112558001-112559001	HIVgenome	N/A	3	0.000852587
SRR3812126	chr19:39559001-39560001	HIVgenome	N/A	3	0.000852587
SRR3812126	ANKRD46-Promoter|chr8:101572014-101573014	HIVgenome	N/A	3	0.000852587
SRR3812126	chrX:48090001-48091001	HIVgenome	N/A	3	0.000852587
SRR3812126	chr9:99641001-99642001	HIVgenome	N/A	3	0.000852587
SRR3812126	chr15:63566001-63567001	HIVgenome	N/A	3	0.000852587
SRR3812126	chr6:91183001-91184001	HIVgenome	N/A	3	0.000852587
SRR3812126	chr11:76006001-76007001	HIVgenome	N/A	3	0.000852587
SRR3812126	chr9:35652001-35653001	HIVgenome	N/A	3	0.000852587
SRR3812126	chr1:93808001-93809001	HIVgenome	N/A	3	0.000852587
SRR3812126	chr9:37473001-37474001	HIVgenome	N/A	3	0.000852587
SRR3812126	chr6:111379001-111380001	HIVgenome	N/A	3	0.000852587
SRR3812126	chrX:90000001-90001001	HIVgenome	N/A	3	0.000852587
SRR3812126	chr18:11946001-11947001	HIVgenome	N/A	3	0.000852587
SRR3812126	chr2:225008001-225009001	HIVgenome	N/A	3	0.000852587
SRR3812126	chr4:163955001-163956001	HIVgenome	N/A	3	0.000852587
SRR3812126	chr11:61771001-61772001	HIVgenome	N/A	3	0.000852587
SRR3812126	DDX52-Promoter|chr17:36003493-36004493	HIVgenome	N/A	3	0.000852587
SRR3812126	chr8:142050001-142051001	HIVgenome	N/A	3	0.000852587
SRR3812126	chr6:125882001-125883001	HIVgenome	N/A	3	0.000852587
SRR3812126	chr1:32419001-32420001	HIVgenome	N/A	3	0.000852587
SRR3812126	chr19:35483001-35484001	HIVgenome	N/A	3	0.000852587
SRR3812126	chr9:36008001-36009001	HIVgenome	N/A	3	0.000852587
SRR3812126	chr11:77803001-77804001	HIVgenome	N/A	3	0.000852587
SRR3812126	chr11:66022001-66023001	HIVgenome	N/A	3	0.000852587
SRR3812126	chr1:223884001-223885001	HIVgenome	N/A	3	0.000852587
SRR3812126	chr20:34157001-34158001	HIVgenome	N/A	3	0.000852587
SRR3812126	chr17:7436001-7437001	HIVgenome	N/A	3	0.000852587
SRR3812126	chr6:80249001-80250001	HIVgenome	N/A	3	0.000852587
SRR3812126	chr3:34849001-34850001	HIVgenome	N/A	3	0.000852587
SRR3812126	chr4:129628001-129629001	HIVgenome	N/A	3	0.000852587
SRR3812126	chrX:47946001-47947001	HIVgenome	N/A	3	0.000852587
SRR3812126	chr5:141815001-141816001	HIVgenome	N/A	3	0.000852587
SRR3812126	chr1:153482001-153483001	HIVgenome	N/A	3	0.000852587
SRR3812126	chr12:28063001-28064001	HIVgenome	N/A	3	0.000852587
SRR3812126	chr1:172686001-172687001	HIVgenome	N/A	3	0.000852587
SRR3812126	chr13:100660001-100661001	HIVgenome	N/A	3	0.000852587
SRR3812126	chr18:74213001-74214001	HIVgenome	N/A	3	0.000852587
SRR3812126	chr12:93727001-93728001	HIVgenome	N/A	3	0.000852587
SRR3812126	chr15:85698001-85699001	HIVgenome	N/A	3	0.000852587
SRR3812126	SCAF11-Promoter|chr12:46384401-46385401	HIVgenome	N/A	3	0.000852587
SRR3812126	chr5:138276001-138277001	HIVgenome	N/A	3	0.000852587
SRR3812126	chr4:2613001-2614001	HIVgenome	N/A	3	0.000852587
SRR3812126	chr17:62755001-62756001	HIVgenome	N/A	3	0.000852587
SRR3812126	chr11:117296001-117297001	HIVgenome	N/A	3	0.000852587
SRR3812126	chr22:42346001-42347001	HIVgenome	N/A	3	0.000852587
SRR3812126	chr7:17671001-17672001	HIVgenome	N/A	3	0.000852587
SRR3812126	chr7:36549001-36550001	HIVgenome	N/A	3	0.000852587
SRR3812126	chrY:59020001-59021001	HIVgenome	N/A	3	0.000852587
SRR3812126	chr17:29929001-29930001	HIVgenome	N/A	3	0.000852587
SRR3812126	chr1:113511001-113512001	HIVgenome	N/A	3	0.000852587
SRR3812126	chr4:119636001-119637001	HIVgenome	N/A	3	0.000852587
SRR3812126	chr9:110561001-110562001	HIVgenome	N/A	3	0.000852587
SRR3812126	chr4:2610001-2611001	HIVgenome	N/A	3	0.000852587
SRR3812126	chr3:14100001-14101001	HIVgenome	N/A	3	0.000852587
SRR3812126	chr6:135120001-135121001	HIVgenome	N/A	3	0.000852587
SRR3812126	chr20:47953001-47954001	HIVgenome	N/A	3	0.000852587
SRR3812126	chr19:19872001-19873001	HIVgenome	N/A	3	0.000852587
SRR3812126	chr12:25429001-25430001	HIVgenome	N/A	3	0.000852587
SRR3812126	chr1:145109001-145110001	HIVgenome	N/A	3	0.000852587
SRR3812126	chr10:61327001-61328001	HIVgenome	N/A	3	0.000852587
SRR3812126	chr15:93405001-93406001	HIVgenome	N/A	3	0.000852587
SRR3812126	chr1:96071001-96072001	HIVgenome	N/A	3	0.000852587
SRR3812126	chr9:73921001-73922001	HIVgenome	N/A	3	0.000852587
SRR3812126	chr5:54918001-54919001	HIVgenome	N/A	3	0.000852587
SRR3812126	chr7:37702001-37703001	HIVgenome	N/A	3	0.000852587
SRR3812126	chr6:67888001-67889001	HIVgenome	N/A	3	0.000852587
SRR3812126	chr17:3166001-3167001	HIVgenome	N/A	3	0.000852587
SRR3812126	chr2:173926001-173927001	HIVgenome	N/A	3	0.000852587
SRR3812126	chr13:62701001-62702001	HIVgenome	N/A	3	0.000852587
SRR3812126	chr14:105306001-105307001	HIVgenome	N/A	3	0.000852587
SRR3812126	chr13:37654001-37655001	HIVgenome	N/A	3	0.000852587
SRR3812126	chr12:20319001-20320001	HIVgenome	N/A	3	0.000852587
SRR3812126	chr4:123740001-123741001	HIVgenome	N/A	3	0.000852587
SRR3812126	chr15:20482001-20483001	HIVgenome	N/A	3	0.000852587
SRR3812126	chr19:11672001-11673001	HIVgenome	N/A	3	0.000852587
SRR3812126	chr19:12871001-12872001	HIVgenome	N/A	3	0.000852587
SRR3812126	chr1:236679001-236680001	HIVgenome	N/A	3	0.000852587
SRR3812126	chr8:144280001-144281001	HIVgenome	N/A	3	0.000852587
SRR3812126	chr5:68375001-68376001	HIVgenome	N/A	3	0.000852587
SRR3812126	chr3:152931001-152932001	HIVgenome	N/A	3	0.000852587
SRR3812126	chr16:22961001-22962001	HIVgenome	N/A	3	0.000852587
SRR3812126	chr13:35047001-35048001	HIVgenome	N/A	3	0.000852587
SRR3812126	chr1:44649001-44650001	HIVgenome	N/A	3	0.000852587
SRR3812126	chr11:123357001-123358001	HIVgenome	N/A	3	0.000852587
SRR3812126	chr10:8253001-8254001	HIVgenome	N/A	3	0.000852587
SRR3812126	chr6:5852001-5853001	HIVgenome	N/A	3	0.000852587
SRR3812126	chr22:37668001-37669001	HIVgenome	N/A	3	0.000852587
SRR3812126	chr2:209077001-209078001	HIVgenome	N/A	3	0.000852587
SRR3812126	chr1:142647001-142648001	HIVgenome	N/A	3	0.000852587
SRR3812126	chr17:66160001-66161001	HIVgenome	N/A	3	0.000852587
SRR3812126	chr16:3094001-3095001	HIVgenome	N/A	3	0.000852587
SRR3812126	chr9:29549001-29550001	HIVgenome	N/A	3	0.000852587
SRR3812126	chr7:157110001-157111001	HIVgenome	N/A	3	0.000852587
SRR3812126	chr7:8334001-8335001	HIVgenome	N/A	3	0.000852587
SRR3812126	chr19:48360001-48361001	HIVgenome	N/A	3	0.000852587
SRR3812126	chr19:36186001-36187001	HIVgenome	N/A	3	0.000852587
SRR3812126	chr18:33548001-33549001	HIVgenome	N/A	3	0.000852587
SRR3812126	chr16:14505001-14506001	HIVgenome	N/A	3	0.000852587
SRR3812126	chr2:102199001-102200001	HIVgenome	N/A	3	0.000852587
SRR3812126	chr15:22510001-22511001	HIVgenome	N/A	3	0.000852587
SRR3812126	chr2:146077001-146078001	HIVgenome	N/A	3	0.000852587
SRR3812126	chrX:13083001-13084001	HIVgenome	N/A	3	0.000852587
SRR3812126	chr3:18874001-18875001	HIVgenome	N/A	3	0.000852587
SRR3812126	chr14:67890001-67891001	HIVgenome	N/A	3	0.000852587
SRR3812126	chr7:43872001-43873001	HIVgenome	N/A	3	0.000852587
SRR3812126	LRRC41-Promoter|chr1:46769038-46770038	HIVgenome	N/A	3	0.000852587
SRR3812126	chr10:81488001-81489001	HIVgenome	N/A	3	0.000852587
SRR3812126	chr19:23945001-23946001	HIVgenome	N/A	3	0.000852587
SRR3812126	chr3:49472001-49473001	HIVgenome	N/A	3	0.000852587
SRR3812126	CREG2-Promoter|chr2:102003965-102004965	HIVgenome	N/A	3	0.000852587
SRR3812126	chr4:189222001-189223001	HIVgenome	N/A	3	0.000852587
SRR3812126	chr9:84577001-84578001	HIVgenome	N/A	3	0.000852587
SRR3812126	chr1:36245001-36246001	HIVgenome	N/A	3	0.000852587
SRR3812126	chr2:42322001-42323001	HIVgenome	N/A	3	0.000852587
SRR3812126	chr10:22599001-22600001	HIVgenome	N/A	3	0.000852587
SRR3812126	chr10:64835001-64836001	HIVgenome	N/A	3	0.000852587
SRR3812126	chr17:65795001-65796001	HIVgenome	N/A	3	0.000852587
SRR3812126	chr13:73732001-73733001	HIVgenome	N/A	3	0.000852587
SRR3812126	chr20:5031001-5032001	HIVgenome	N/A	3	0.000852587
SRR3812126	chr10:86468001-86469001	HIVgenome	N/A	3	0.000852587
SRR3812126	chr2:53738001-53739001	HIVgenome	N/A	3	0.000852587
SRR3812126	chr3:138574001-138575001	HIVgenome	N/A	3	0.000852587
SRR3812126	chr5:119139001-119140001	HIVgenome	N/A	3	0.000852587
SRR3812126	chr1:6763001-6764001	HIVgenome	N/A	3	0.000852587
SRR3812126	chr11:126012001-126013001	HIVgenome	N/A	3	0.000852587
SRR3812126	chr4:109349001-109350001	HIVgenome	N/A	3	0.000852587
SRR3812126	chr16:31713001-31714001	HIVgenome	N/A	3	0.000852587
SRR3812126	chr2:235362001-235363001	HIVgenome	N/A	3	0.000852587
SRR3812126	chr1:143257001-143258001	HIVgenome	N/A	3	0.000852587
SRR3812126	chr7:154914001-154915001	HIVgenome	N/A	3	0.000852587
SRR3812126	chr22:17706001-17707001	HIVgenome	N/A	3	0.000852587
SRR3812126	chr5:34512001-34513001	HIVgenome	N/A	3	0.000852587
SRR3812126	chr21:45121001-45122001	HIVgenome	N/A	3	0.000852587
SRR3812126	chr3:33823001-33824001	HIVgenome	N/A	3	0.000852587
SRR3812126	chrX:18416001-18417001	HIVgenome	N/A	3	0.000852587
SRR3812126	chr2:201771001-201772001	HIVgenome	N/A	3	0.000852587
SRR3812126	chr16:74469001-74470001	HIVgenome	N/A	3	0.000852587
SRR3812126	chr22:35825001-35826001	HIVgenome	N/A	3	0.000852587
SRR3812126	chr13:83016001-83017001	HIVgenome	N/A	3	0.000852587
SRR3812126	ZNF397-Promoter|chr18:32819994-32820994	HIVgenome	N/A	3	0.000852587
SRR3812126	chr10:82134001-82135001	HIVgenome	N/A	3	0.000852587
SRR3812126	chr14:69487001-69488001	HIVgenome	N/A	3	0.000852587
SRR3812126	chr7:2659001-2660001	HIVgenome	N/A	3	0.000852587
SRR3812126	chr19:42379001-42380001	HIVgenome	N/A	3	0.000852587
SRR3812126	chr3:183406001-183407001	HIVgenome	N/A	3	0.000852587
SRR3812126	chr3:152329001-152330001	HIVgenome	N/A	3	0.000852587
SRR3812126	chr1:9563001-9564001	HIVgenome	N/A	3	0.000852587
SRR3812126	C4orf47-Cterm|chr4:186370982-186371982	HIVgenome	N/A	3	0.000852587
SRR3812126	chr4:89289001-89290001	HIVgenome	N/A	3	0.000852587
SRR3812126	chr1:173765001-173766001	HIVgenome	N/A	3	0.000852587
SRR3812126	chr3:194246001-194247001	HIVgenome	N/A	3	0.000852587
SRR3812126	F2R-Promoter|chr5:76010868-76011868	HIVgenome	N/A	3	0.000852587
SRR3812126	chr10:70299001-70300001	HIVgenome	N/A	3	0.000852587
SRR3812126	chr16:30588001-30589001	HIVgenome	N/A	3	0.000852587
SRR3812126	chr9:88443001-88444001	HIVgenome	N/A	3	0.000852587
SRR3812126	chr2:62542001-62543001	HIVgenome	N/A	3	0.000852587
SRR3812126	chrX:64859001-64860001	HIVgenome	N/A	3	0.000852587
SRR3812126	chr8:68280001-68281001	HIVgenome	N/A	3	0.000852587
SRR3812126	chr19:23423001-23424001	HIVgenome	N/A	3	0.000852587
SRR3812126	chr9:114250001-114251001	HIVgenome	N/A	3	0.000852587
SRR3812126	chr8:92954001-92955001	HIVgenome	N/A	3	0.000852587
SRR3812126	ENO1-Cterm|chr1:8920059-8921059	HIVgenome	N/A	3	0.000852587
SRR3812126	chr4:142119001-142120001	HIVgenome	N/A	3	0.000852587
SRR3812126	chr6:54811001-54812001	HIVgenome	N/A	3	0.000852587
SRR3812126	chr11:45842001-45843001	HIVgenome	N/A	3	0.000852587
SRR3812126	chr16:22352001-22353001	HIVgenome	N/A	3	0.000852587
SRR3812126	CMPK1-Promoter|chr1:47798469-47799469	HIVgenome	N/A	3	0.000852587
SRR3812126	chr13:56718001-56719001	HIVgenome	N/A	3	0.000852587
SRR3812126	chr6:131454001-131455001	HIVgenome	N/A	3	0.000852587
SRR3812126	chr4:34498001-34499001	HIVgenome	N/A	3	0.000852587
SRR3812126	chr3:101323001-101324001	HIVgenome	N/A	3	0.000852587
SRR3812126	chr8:145084001-145085001	HIVgenome	N/A	3	0.000852587
SRR3812126	chr9:1859001-1860001	HIVgenome	N/A	3	0.000852587
SRR3812126	chr4:89452001-89453001	HIVgenome	N/A	3	0.000852587
SRR3812126	chr7:106551001-106552001	HIVgenome	N/A	3	0.000852587
SRR3812126	KANK2-Cterm|chr19:11273943-11274943	HIVgenome	N/A	3	0.000852587
SRR3812126	chr19:22884001-22885001	HIVgenome	N/A	3	0.000852587
SRR3812126	chr5:66562001-66563001	HIVgenome	N/A	3	0.000852587
SRR3812126	chr18:40903001-40904001	HIVgenome	N/A	3	0.000852587
SRR3812126	chr10:133778001-133779001	HIVgenome	N/A	3	0.000852587
SRR3812126	chr12:158001-159001	HIVgenome	N/A	3	0.000852587
SRR3812126	chr2:231746001-231747001	HIVgenome	N/A	3	0.000852587
SRR3812126	chr14:23436001-23437001	HIVgenome	N/A	3	0.000852587
SRR3812126	chr6:168214001-168215001	HIVgenome	N/A	3	0.000852587
SRR3812126	chr1:37998001-37999001	HIVgenome	N/A	3	0.000852587
SRR3812126	chr3:39446001-39447001	HIVgenome	N/A	3	0.000852587
SRR3812126	PIGU-Promoter|chr20:33265089-33266089	HIVgenome	N/A	3	0.000852587
SRR3812126	chr9:25656001-25657001	HIVgenome	N/A	3	0.000852587
SRR3812126	chr15:101225001-101226001	HIVgenome	N/A	3	0.000852587
SRR3812126	chr2:89162001-89163001	HIVgenome	N/A	3	0.000852587
SRR3812126	chr1:200665001-200666001	HIVgenome	N/A	3	0.000852587
SRR3812126	chr5:32318001-32319001	HIVgenome	N/A	3	0.000852587
SRR3812126	chr5:133605001-133606001	HIVgenome	N/A	3	0.000852587
SRR3812126	chr1:80089001-80090001	HIVgenome	N/A	3	0.000852587
SRR3812126	chr13:31558001-31559001	HIVgenome	N/A	3	0.000852587
SRR3812126	chr1:159759001-159760001	HIVgenome	N/A	3	0.000852587
SRR3812126	chr13:80820001-80821001	HIVgenome	N/A	3	0.000852587
SRR3812126	chr1:11330001-11331001	HIVgenome	N/A	3	0.000852587
SRR3812126	C11orf98-Cterm|chr11:62429289-62430289	HIVgenome	N/A	3	0.000852587
SRR3812126	AKR1A1-Promoter|chr1:46015455-46016455	HIVgenome	N/A	3	0.000852587
SRR3812126	chr20:42182001-42183001	HIVgenome	N/A	3	0.000852587
SRR3812126	chr19:54167001-54168001	HIVgenome	N/A	3	0.000852587
SRR3812126	chr16:69535001-69536001	HIVgenome	N/A	3	0.000852587
SRR3812126	chr14:84831001-84832001	HIVgenome	N/A	3	0.000852587
SRR3812126	chrX:41942001-41943001	HIVgenome	N/A	3	0.000852587
SRR3812126	chr9:79783001-79784001	HIVgenome	N/A	3	0.000852587
SRR3812126	chr4:32166001-32167001	HIVgenome	N/A	3	0.000852587
SRR3812126	chr9:35602001-35603001	HIVgenome	N/A	3	0.000852587
SRR3812126	chr7:51486001-51487001	HIVgenome	N/A	3	0.000852587
SRR3812126	chr3:23735001-23736001	HIVgenome	N/A	3	0.000852587
SRR3812126	CYC1-Promoter|chr8:145148938-145149938	HIVgenome	N/A	3	0.000852587
SRR3812126	chr7:1677001-1678001	HIVgenome	N/A	3	0.000852587
SRR3812126	chr12:57084001-57085001	HIVgenome	N/A	3	0.000852587
SRR3812126	chr2:204471001-204472001	HIVgenome	N/A	3	0.000852587
SRR3812126	chr15:65015001-65016001	HIVgenome	N/A	3	0.000852587
SRR3812126	chr2:216661001-216662001	HIVgenome	N/A	3	0.000852587
SRR3812126	chr17:30143001-30144001	HIVgenome	N/A	3	0.000852587
SRR3812126	chr8:4989001-4990001	HIVgenome	N/A	3	0.000852587
SRR3812126	chr4:124277001-124278001	HIVgenome	N/A	3	0.000852587
SRR3812126	chr4:185275001-185276001	HIVgenome	N/A	3	0.000852587
SRR3812126	chr1:162509001-162510001	HIVgenome	N/A	3	0.000852587
SRR3812126	chr12:121022001-121023001	HIVgenome	N/A	3	0.000852587
SRR3812126	chr12:109150001-109151001	HIVgenome	N/A	3	0.000852587
SRR3812126	chr10:93078001-93079001	HIVgenome	N/A	3	0.000852587
SRR3812126	chr5:56422001-56423001	HIVgenome	N/A	3	0.000852587
SRR3812126	chr11:129927001-129928001	HIVgenome	N/A	3	0.000852587
SRR3812126	chr15:90699001-90700001	HIVgenome	N/A	3	0.000852587
SRR3812126	chr18:32888001-32889001	HIVgenome	N/A	3	0.000852587
SRR3812126	chr6:28960001-28961001	HIVgenome	N/A	3	0.000852587
SRR3812126	chr15:93356001-93357001	HIVgenome	N/A	3	0.000852587
SRR3812126	chr9:110103001-110104001	HIVgenome	N/A	3	0.000852587
SRR3812126	chr18:47086001-47087001	HIVgenome	N/A	3	0.000852587
SRR3812126	chr6:20514001-20515001	HIVgenome	N/A	3	0.000852587
SRR3812126	chr18:11363001-11364001	HIVgenome	N/A	3	0.000852587
SRR3812126	chr4:89246001-89247001	HIVgenome	N/A	3	0.000852587
SRR3812126	chr4:38616001-38617001	HIVgenome	N/A	3	0.000852587
SRR3812126	chr7:63255001-63256001	HIVgenome	N/A	3	0.000852587
SRR3812126	chr22:30277001-30278001	HIVgenome	N/A	3	0.000852587
SRR3812126	chr10:38702001-38703001	HIVgenome	N/A	3	0.000852587
SRR3812126	chr8:16340001-16341001	HIVgenome	N/A	3	0.000852587
SRR3812126	chr17:77056001-77057001	HIVgenome	N/A	3	0.000852587
SRR3812126	chr1:155548001-155549001	HIVgenome	N/A	3	0.000852587
SRR3812126	chrY:7217001-7218001	HIVgenome	N/A	3	0.000852587
SRR3812126	chr4:53601001-53602001	HIVgenome	N/A	3	0.000852587
SRR3812126	chr18:35805001-35806001	HIVgenome	N/A	3	0.000852587
SRR3812126	chr1:8996001-8997001	HIVgenome	N/A	3	0.000852587
SRR3812126	chr3:108527001-108528001	HIVgenome	N/A	3	0.000852587
SRR3812126	chr2:134807001-134808001	HIVgenome	N/A	3	0.000852587
SRR3812126	chr19:36418001-36419001	HIVgenome	N/A	3	0.000852587
SRR3812126	chr5:35534001-35535001	HIVgenome	N/A	3	0.000852587
SRR3812126	chr10:15777001-15778001	HIVgenome	N/A	3	0.000852587
SRR3812126	STAP1-Promoter|chr4:68423415-68424415	HIVgenome	N/A	3	0.000852587
SRR3812126	chr11:58934001-58935001	HIVgenome	N/A	3	0.000852587
SRR3812126	chr6:139448001-139449001	HIVgenome	N/A	3	0.000852587
SRR3812126	chr3:155080001-155081001	HIVgenome	N/A	3	0.000852587
SRR3812126	chr7:44998001-44999001	HIVgenome	N/A	3	0.000852587
SRR3812126	chr5:55343001-55344001	HIVgenome	N/A	3	0.000852587
SRR3812126	ZNF549-Cterm|chr19:58052244-58053244	HIVgenome	N/A	3	0.000852587
SRR3812126	chr14:32791001-32792001	HIVgenome	N/A	3	0.000852587
SRR3812126	chr16:53078001-53079001	HIVgenome	N/A	3	0.000852587
SRR3812126	chr5:124504001-124505001	HIVgenome	N/A	3	0.000852587
SRR3812126	chrX:40900001-40901001	HIVgenome	N/A	3	0.000852587
SRR3812126	chr8:36507001-36508001	HIVgenome	N/A	3	0.000852587
SRR3812126	chr4:112794001-112795001	HIVgenome	N/A	3	0.000852587
SRR3812126	chr20:31523001-31524001	HIVgenome	N/A	3	0.000852587
SRR3812126	chr11:77004001-77005001	HIVgenome	N/A	3	0.000852587
SRR3812126	chr6:15034001-15035001	HIVgenome	N/A	3	0.000852587
SRR3812126	chrY:14764001-14765001	HIVgenome	N/A	3	0.000852587
SRR3812126	chr12:130504001-130505001	HIVgenome	N/A	3	0.000852587
SRR3812126	chr18:57681001-57682001	HIVgenome	N/A	3	0.000852587
SRR3812126	chr16:70095001-70096001	HIVgenome	N/A	3	0.000852587
SRR3812126	chr10:21764001-21765001	HIVgenome	N/A	3	0.000852587
SRR3812126	chr6:142884001-142885001	HIVgenome	N/A	3	0.000852587
SRR3812126	chr8:74677001-74678001	HIVgenome	N/A	3	0.000852587
SRR3812126	chr2:193290001-193291001	HIVgenome	N/A	3	0.000852587
SRR3812126	chr7:50205001-50206001	HIVgenome	N/A	3	0.000852587
SRR3812126	chr1:142598001-142599001	HIVgenome	N/A	3	0.000852587
SRR3812126	chr13:110075001-110076001	HIVgenome	N/A	3	0.000852587
SRR3812126	chr1:144526001-144527001	HIVgenome	N/A	3	0.000852587
SRR3812126	chr5:79573001-79574001	HIVgenome	N/A	3	0.000852587
SRR3812126	chr11:32900001-32901001	HIVgenome	N/A	3	0.000852587
SRR3812126	chr14:64110001-64111001	HIVgenome	N/A	3	0.000852587
SRR3812126	FANCA-Promoter|chr16:89883065-89884065	HIVgenome	N/A	3	0.000852587
SRR3812126	chr16:27190001-27191001	HIVgenome	N/A	3	0.000852587
SRR3812126	chr7:5485001-5486001	HIVgenome	N/A	3	0.000852587
SRR3812126	chr12:51152001-51153001	HIVgenome	N/A	3	0.000852587
SRR3812126	chr3:53120001-53121001	HIVgenome	N/A	3	0.000852587
SRR3812126	chr14:24598001-24599001	HIVgenome	N/A	3	0.000852587
SRR3812126	chr20:46097001-46098001	HIVgenome	N/A	3	0.000852587
SRR3812126	chr11:36558001-36559001	HIVgenome	N/A	3	0.000852587
SRR3812126	chr3:20300001-20301001	HIVgenome	N/A	3	0.000852587
SRR3812126	chr6:37087001-37088001	HIVgenome	N/A	3	0.000852587
SRR3812126	chr7:26149001-26150001	HIVgenome	N/A	3	0.000852587
SRR3812126	chr4:131293001-131294001	HIVgenome	N/A	3	0.000852587
SRR3812126	chr13:30735001-30736001	HIVgenome	N/A	3	0.000852587
SRR3812126	chr3:167599001-167600001	HIVgenome	N/A	3	0.000852587
SRR3812126	chr20:49088001-49089001	HIVgenome	N/A	3	0.000852587
SRR3812126	chr2:70353001-70354001	HIVgenome	N/A	3	0.000852587
SRR3812126	chr7:56509001-56510001	HIVgenome	N/A	3	0.000852587
SRR3812126	MYBL2-Promoter|chr20:42294659-42295659	HIVgenome	N/A	3	0.000852587
SRR3812126	chr1:26935001-26936001	HIVgenome	N/A	3	0.000852587
SRR3812126	chr16:68051001-68052001	HIVgenome	N/A	3	0.000852587
SRR3812126	chr7:35959001-35960001	HIVgenome	N/A	3	0.000852587
SRR3812126	chr8:74886001-74887001	HIVgenome	N/A	3	0.000852587
SRR3812126	chr10:59732001-59733001	HIVgenome	N/A	3	0.000852587
SRR3812126	chr10:79712001-79713001	HIVgenome	N/A	3	0.000852587
SRR3812126	chr12:26069001-26070001	HIVgenome	N/A	3	0.000852587
SRR3812126	chr18:7151001-7152001	HIVgenome	N/A	3	0.000852587
SRR3812126	chr3:15429001-15430001	HIVgenome	N/A	3	0.000852587
SRR3812126	chr18:12043001-12044001	HIVgenome	N/A	3	0.000852587
SRR3812126	chr9:90909001-90910001	HIVgenome	N/A	3	0.000852587
SRR3812126	chr15:65081001-65082001	HIVgenome	N/A	3	0.000852587
SRR3812126	chr18:535001-536001	HIVgenome	N/A	3	0.000852587
SRR3812126	chr15:51168001-51169001	HIVgenome	N/A	3	0.000852587
SRR3812126	chr6:33306001-33307001	HIVgenome	N/A	3	0.000852587
SRR3812126	chr12:122040001-122041001	HIVgenome	N/A	3	0.000852587
SRR3812126	chr18:37884001-37885001	HIVgenome	N/A	3	0.000852587
SRR3812126	chr2:91832001-91833001	HIVgenome	N/A	3	0.000852587
SRR3812126	chr6:31563001-31564001	HIVgenome	N/A	3	0.000852587
SRR3812126	chr8:74180001-74181001	HIVgenome	N/A	3	0.000852587
SRR3812126	chr17:16833001-16834001	HIVgenome	N/A	3	0.000852587
SRR3812126	chr3:33802001-33803001	HIVgenome	N/A	3	0.000852587
SRR3812126	ZBTB40-Promoter|chr1:22777344-22778344	HIVgenome	N/A	3	0.000852587
SRR3812126	chr20:52249001-52250001	HIVgenome	N/A	3	0.000852587
SRR3812126	chr8:9053001-9054001	HIVgenome	N/A	3	0.000852587
SRR3812126	chr1:150010001-150011001	HIVgenome	N/A	3	0.000852587
SRR3812126	chr5:76034001-76035001	HIVgenome	N/A	3	0.000852587
SRR3812126	chr14:74298001-74299001	HIVgenome	N/A	3	0.000852587
SRR3812126	PAQR7-Cterm|chr1:26186975-26187975	HIVgenome	N/A	3	0.000852587
SRR3812126	chr21:11107001-11108001	HIVgenome	N/A	3	0.000852587
SRR3812126	chr13:71029001-71030001	HIVgenome	N/A	3	0.000852587
SRR3812126	chr1:24617001-24618001	HIVgenome	N/A	3	0.000852587
SRR3812126	SPATS2L-Cterm|chr2:201346986-201347986	HIVgenome	N/A	3	0.000852587
SRR3812126	chr8:67837001-67838001	HIVgenome	N/A	3	0.000852587
SRR3812126	chr9:100630001-100631001	HIVgenome	N/A	3	0.000852587
SRR3812126	chr17:16296001-16297001	HIVgenome	N/A	3	0.000852587
SRR3812126	chr16:75697001-75698001	HIVgenome	N/A	3	0.000852587
SRR3812126	chr21:11139001-11140001	HIVgenome	N/A	3	0.000852587
SRR3812126	chr7:51469001-51470001	HIVgenome	N/A	3	0.000852587
SRR3812126	TMEM150C-Cterm|chr4:83404604-83405604	HIVgenome	N/A	3	0.000852587
SRR3812126	chr22:36428001-36429001	HIVgenome	N/A	3	0.000852587
SRR3812126	chr17:41659001-41660001	HIVgenome	N/A	3	0.000852587
SRR3812126	PDRG1-Promoter|chr20:30539883-30540883	HIVgenome	N/A	3	0.000852587
SRR3812126	ZNF526-Promoter|chr19:42723423-42724423	HIVgenome	N/A	3	0.000852587
SRR3812126	chr17:48835001-48836001	HIVgenome	N/A	3	0.000852587
SRR3812126	PPAN-Cterm|chr19:10222679-10223679	HIVgenome	N/A	3	0.000852587
SRR3812126	chr13:20378001-20379001	HIVgenome	N/A	3	0.000852587
SRR3812126	chr8:103700001-103701001	HIVgenome	N/A	3	0.000852587
SRR3812126	chr7:49088001-49089001	HIVgenome	N/A	3	0.000852587
SRR3812126	chr5:25141001-25142001	HIVgenome	N/A	3	0.000852587
SRR3812126	chrX:18375001-18376001	HIVgenome	N/A	3	0.000852587
SRR3812126	chr7:68331001-68332001	HIVgenome	N/A	3	0.000852587
SRR3812126	chr9:130363001-130364001	HIVgenome	N/A	3	0.000852587
SRR3812126	chr2:48448001-48449001	HIVgenome	N/A	3	0.000852587
SRR3812126	chr16:3179001-3180001	HIVgenome	N/A	3	0.000852587
SRR3812126	chr9:135876001-135877001	HIVgenome	N/A	3	0.000852587
SRR3812126	chr16:31396001-31397001	HIVgenome	N/A	3	0.000852587
SRR3812126	chr19:8416001-8417001	HIVgenome	N/A	3	0.000852587
SRR3812126	chr3:82197001-82198001	HIVgenome	N/A	3	0.000852587
SRR3812126	chr5:150539001-150540001	HIVgenome	N/A	3	0.000852587
SRR3812126	chr19:8413001-8414001	HIVgenome	N/A	3	0.000852587
SRR3812126	chr19:9810001-9811001	HIVgenome	N/A	3	0.000852587
SRR3812126	chr22:31747001-31748001	HIVgenome	N/A	3	0.000852587
SRR3812126	chr7:29802001-29803001	HIVgenome	N/A	3	0.000852587
SRR3812126	chr18:62884001-62885001	HIVgenome	N/A	3	0.000852587
SRR3812126	chr22:36834001-36835001	HIVgenome	N/A	3	0.000852587
SRR3812126	chr9:33455001-33456001	HIVgenome	N/A	3	0.000852587
SRR3812126	chr2:224571001-224572001	HIVgenome	N/A	3	0.000852587
SRR3812126	chr19:770001-771001	HIVgenome	N/A	3	0.000852587
SRR3812126	PPP1R15A-Promoter|chr19:49374649-49375649	HIVgenome	N/A	3	0.000852587
SRR3812126	POP4-Promoter|chr19:30096170-30097170	HIVgenome	N/A	3	0.000852587
SRR3812126	chrX:88879001-88880001	HIVgenome	N/A	3	0.000852587
SRR3812126	chr1:151461001-151462001	HIVgenome	N/A	3	0.000852587
SRR3812126	chr2:114903001-114904001	HIVgenome	N/A	3	0.000852587
SRR3812126	chrX:17329001-17330001	HIVgenome	N/A	3	0.000852587
SRR3812126	MORC3-Promoter|chr21:37691487-37692487	HIVgenome	N/A	3	0.000852587
SRR3812126	chr6:160277001-160278001	HIVgenome	N/A	3	0.000852587
SRR3812126	chr3:32416001-32417001	HIVgenome	N/A	3	0.000852587
SRR3812126	BCAS4-Promoter|chr20:49410431-49411431	HIVgenome	N/A	3	0.000852587
SRR3812126	DIP2B-Promoter|chr12:50897768-50898768	HIVgenome	N/A	3	0.000852587
SRR3812126	chr22:24059001-24060001	HIVgenome	N/A	3	0.000852587
SRR3812126	chr10:27289001-27290001	HIVgenome	N/A	3	0.000852587
SRR3812126	chr13:75284001-75285001	HIVgenome	N/A	3	0.000852587
SRR3812126	ZSWIM1-Cterm|chr20:44513905-44514905	HIVgenome	N/A	3	0.000852587
SRR3812126	chr5:61929001-61930001	HIVgenome	N/A	3	0.000852587
SRR3812126	chr1:53136001-53137001	HIVgenome	N/A	3	0.000852587
SRR3812126	chr19:48294001-48295001	HIVgenome	N/A	3	0.000852587
SRR3812126	chr14:50404001-50405001	HIVgenome	N/A	3	0.000852587
SRR3812126	chr16:68550001-68551001	HIVgenome	N/A	3	0.000852587
SRR3812126	chr5:54334001-54335001	HIVgenome	N/A	3	0.000852587
SRR3812126	chr19:51280001-51281001	HIVgenome	N/A	3	0.000852587
SRR3812126	chr17:63571001-63572001	HIVgenome	N/A	3	0.000852587
SRR3812126	chr7:76013001-76014001	HIVgenome	N/A	3	0.000852587
SRR3812126	chr19:16304001-16305001	HIVgenome	N/A	3	0.000852587
SRR3812126	chr16:11421001-11422001	HIVgenome	N/A	3	0.000852587
SRR3812126	chr10:74009001-74010001	HIVgenome	N/A	3	0.000852587
SRR3812126	chr3:149003001-149004001	HIVgenome	N/A	3	0.000852587
SRR3812126	chr4:100902001-100903001	HIVgenome	N/A	3	0.000852587
SRR3812126	chr2:117065001-117066001	HIVgenome	N/A	3	0.000852587
SRR3812126	chr10:16588001-16589001	HIVgenome	N/A	3	0.000852587
SRR3812126	chr9:113866001-113867001	HIVgenome	N/A	3	0.000852587
SRR3812126	chr1:186591001-186592001	HIVgenome	N/A	3	0.000852587
SRR3812126	chr5:1312001-1313001	HIVgenome	N/A	3	0.000852587
SRR3812126	chr16:16679001-16680001	HIVgenome	N/A	3	0.000852587
SRR3812126	chr10:43812001-43813001	HIVgenome	N/A	3	0.000852587
SRR3812126	chr7:153351001-153352001	HIVgenome	N/A	3	0.000852587
SRR3812126	chr8:30214001-30215001	HIVgenome	N/A	3	0.000852587
SRR3812126	chr14:69652001-69653001	HIVgenome	N/A	3	0.000852587
SRR3812126	chr19:8824001-8825001	HIVgenome	N/A	3	0.000852587
SRR3812126	chrX:73775001-73776001	HIVgenome	N/A	3	0.000852587
SRR3812126	MRPL4-Promoter|chr19:10361640-10362640	HIVgenome	N/A	3	0.000852587
SRR3812126	chr20:24385001-24386001	HIVgenome	N/A	3	0.000852587
SRR3812126	chr10:32484001-32485001	HIVgenome	N/A	3	0.000852587
SRR3812126	chr19:40001001-40002001	HIVgenome	N/A	3	0.000852587
SRR3812126	chr14:85762001-85763001	HIVgenome	N/A	3	0.000852587
SRR3812126	chr4:1766001-1767001	HIVgenome	N/A	3	0.000852587
SRR3812126	chr14:35410001-35411001	HIVgenome	N/A	3	0.000852587
SRR3812126	chr8:12918001-12919001	HIVgenome	N/A	3	0.000852587
SRR3812126	chr4:189078001-189079001	HIVgenome	N/A	3	0.000852587
SRR3812126	chr17:15839001-15840001	HIVgenome	N/A	3	0.000852587
SRR3812126	chr1:212021001-212022001	HIVgenome	N/A	3	0.000852587
SRR3812126	chr7:53170001-53171001	HIVgenome	N/A	3	0.000852587
SRR3812126	chr8:42443001-42444001	HIVgenome	N/A	3	0.000852587
SRR3812126	chr19:51245001-51246001	HIVgenome	N/A	3	0.000852587
SRR3812126	chr10:102610001-102611001	HIVgenome	N/A	3	0.000852587
SRR3812126	chr9:93315001-93316001	HIVgenome	N/A	3	0.000852587
SRR3812126	chr13:28573001-28574001	HIVgenome	N/A	3	0.000852587
SRR3812126	chr17:43231001-43232001	HIVgenome	N/A	3	0.000852587
SRR3812126	chr4:57636001-57637001	HIVgenome	N/A	3	0.000852587
SRR3812126	chr21:43609001-43610001	HIVgenome	N/A	3	0.000852587
SRR3812126	chr10:14417001-14418001	HIVgenome	N/A	3	0.000852587
SRR3812126	chr11:116990001-116991001	HIVgenome	N/A	3	0.000852587
SRR3812126	chr19:16825001-16826001	HIVgenome	N/A	3	0.000852587
SRR3812126	chr4:190563001-190564001	HIVgenome	N/A	3	0.000852587
SRR3812126	chr5:64430001-64431001	HIVgenome	N/A	3	0.000852587
SRR3812126	chr9:135904001-135905001	HIVgenome	N/A	3	0.000852587
SRR3812126	chr6:37740001-37741001	HIVgenome	N/A	3	0.000852587
SRR3812126	chr17:57536001-57537001	HIVgenome	N/A	3	0.000852587
SRR3812126	chr17:65774001-65775001	HIVgenome	N/A	3	0.000852587
SRR3812126	chr12:123606001-123607001	HIVgenome	N/A	3	0.000852587
SRR3812126	chr4:182804001-182805001	HIVgenome	N/A	3	0.000852587
SRR3812126	chr17:79834001-79835001	HIVgenome	N/A	3	0.000852587
SRR3812126	chr2:16330001-16331001	HIVgenome	N/A	3	0.000852587
SRR3812126	chr12:112355001-112356001	HIVgenome	N/A	3	0.000852587
SRR3812126	chr12:8226001-8227001	HIVgenome	N/A	3	0.000852587
SRR3812126	chr9:108002001-108003001	HIVgenome	N/A	3	0.000852587
SRR3812126	chr1:224522001-224523001	HIVgenome	N/A	3	0.000852587
SRR3812126	chr15:91406001-91407001	HIVgenome	N/A	3	0.000852587
SRR3812126	C9orf152-Promoter|chr9:112970413-112971413	HIVgenome	N/A	3	0.000852587
SRR3812126	chr8:101680001-101681001	HIVgenome	N/A	3	0.000852587
SRR3812126	chr15:99078001-99079001	HIVgenome	N/A	3	0.000852587
SRR3812126	PPP5C-Promoter|chr19:46849251-46850251	HIVgenome	N/A	3	0.000852587
SRR3812126	CCL26-Cterm|chr7:75397842-75398842	HIVgenome	N/A	3	0.000852587
SRR3812126	chr20:52490001-52491001	HIVgenome	N/A	3	0.000852587
SRR3812126	chr6:84995001-84996001	HIVgenome	N/A	3	0.000852587
SRR3812126	chr4:109517001-109518001	HIVgenome	N/A	3	0.000852587
SRR3812126	chr8:36857001-36858001	HIVgenome	N/A	3	0.000852587
SRR3812126	chr2:158011001-158012001	HIVgenome	N/A	3	0.000852587
SRR3812126	chr1:101917001-101918001	HIVgenome	N/A	3	0.000852587
SRR3812126	chr9:132928001-132929001	HIVgenome	N/A	3	0.000852587
SRR3812126	chr14:46188001-46189001	HIVgenome	N/A	3	0.000852587
SRR3812126	chr5:32196001-32197001	HIVgenome	N/A	3	0.000852587
SRR3812126	chr2:229139001-229140001	HIVgenome	N/A	3	0.000852587
SRR3812126	chr12:109787001-109788001	HIVgenome	N/A	3	0.000852587
SRR3812126	C14orf28-Cterm|chr14:45376460-45377460	HIVgenome	N/A	3	0.000852587
SRR3812126	chr2:65097001-65098001	HIVgenome	N/A	3	0.000852587
SRR3812126	chr4:3277001-3278001	HIVgenome	N/A	3	0.000852587
SRR3812126	chr11:117003001-117004001	HIVgenome	N/A	3	0.000852587
SRR3812126	chr4:179717001-179718001	HIVgenome	N/A	3	0.000852587
SRR3812126	chr9:136486001-136487001	HIVgenome	N/A	3	0.000852587
SRR3812126	chr11:47941001-47942001	HIVgenome	N/A	3	0.000852587
SRR3812126	chr13:66438001-66439001	HIVgenome	N/A	3	0.000852587
SRR3812126	chr10:109670001-109671001	HIVgenome	N/A	3	0.000852587
SRR3812126	chr1:40576001-40577001	HIVgenome	N/A	3	0.000852587
SRR3812126	chr5:76045001-76046001	HIVgenome	N/A	3	0.000852587
SRR3812126	chr1:205431001-205432001	HIVgenome	N/A	3	0.000852587
SRR3812126	chr16:72687001-72688001	HIVgenome	N/A	3	0.000852587
SRR3812126	chr2:159690001-159691001	HIVgenome	N/A	3	0.000852587
SRR3812126	chr6:28529001-28530001	HIVgenome	N/A	3	0.000852587
SRR3812126	chr11:75070001-75071001	HIVgenome	N/A	3	0.000852587
SRR3812126	chr12:123932001-123933001	HIVgenome	N/A	3	0.000852587
SRR3812126	chr1:222972001-222973001	HIVgenome	N/A	3	0.000852587
SRR3812126	chr5:179909001-179910001	HIVgenome	N/A	3	0.000852587
SRR3812126	chrX:73198001-73199001	HIVgenome	N/A	3	0.000852587
SRR3812126	chr4:38515001-38516001	HIVgenome	N/A	3	0.000852587
SRR3812126	chr9:38194001-38195001	HIVgenome	N/A	3	0.000852587
SRR3812126	chr11:107777001-107778001	HIVgenome	N/A	3	0.000852587
SRR3812126	chr6:88602001-88603001	HIVgenome	N/A	3	0.000852587
SRR3812126	chr6:43718001-43719001	HIVgenome	N/A	3	0.000852587
SRR3812126	chr15:101105001-101106001	HIVgenome	N/A	3	0.000852587
SRR3812126	chr7:44898001-44899001	HIVgenome	N/A	3	0.000852587
SRR3812126	chrX:148238001-148239001	HIVgenome	N/A	3	0.000852587
SRR3812126	chr19:18008001-18009001	HIVgenome	N/A	3	0.000852587
SRR3812126	chr12:54031001-54032001	HIVgenome	N/A	3	0.000852587
SRR3812126	MOB4-Promoter|chr2:198379295-198380295	HIVgenome	N/A	3	0.000852587
SRR3812126	chr2:224707001-224708001	HIVgenome	N/A	3	0.000852587
SRR3812126	chr15:72685001-72686001	HIVgenome	N/A	3	0.000852587
SRR3812126	chr19:54130001-54131001	HIVgenome	N/A	3	0.000852587
SRR3812126	chr10:19032001-19033001	HIVgenome	N/A	3	0.000852587
SRR3812126	chr10:5858001-5859001	HIVgenome	N/A	3	0.000852587
SRR3812126	chr7:12984001-12985001	HIVgenome	N/A	3	0.000852587
SRR3812126	chr21:25346001-25347001	HIVgenome	N/A	3	0.000852587
SRR3812126	chr11:59589001-59590001	HIVgenome	N/A	3	0.000852587
SRR3812126	chr8:146271001-146272001	HIVgenome	N/A	3	0.000852587
SRR3812126	chr12:49248001-49249001	HIVgenome	N/A	3	0.000852587
SRR3812126	ZNF394-Promoter|chr7:99097931-99098931	HIVgenome	N/A	3	0.000852587
SRR3812126	chr15:91200001-91201001	HIVgenome	N/A	3	0.000852587
SRR3812126	chr8:12395001-12396001	HIVgenome	N/A	3	0.000852587
SRR3812126	chr10:94884001-94885001	HIVgenome	N/A	3	0.000852587
SRR3812126	chr2:38137001-38138001	HIVgenome	N/A	3	0.000852587
SRR3812126	chr13:79777001-79778001	HIVgenome	N/A	3	0.000852587
SRR3812126	chr14:62123001-62124001	HIVgenome	N/A	3	0.000852587
SRR3812126	CHRNG-Cterm|chr2:233411038-233412038	HIVgenome	N/A	3	0.000852587
SRR3812126	chr3:41194001-41195001	HIVgenome	N/A	3	0.000852587
SRR3812126	chr5:42952001-42953001	HIVgenome	N/A	3	0.000852587
SRR3812126	chr7:39780001-39781001	HIVgenome	N/A	3	0.000852587
SRR3812126	chr17:71667001-71668001	HIVgenome	N/A	3	0.000852587
SRR3812126	chr6:20384001-20385001	HIVgenome	N/A	3	0.000852587
SRR3812126	chr10:81411001-81412001	HIVgenome	N/A	3	0.000852587
SRR3812126	chr7:6340001-6341001	HIVgenome	N/A	3	0.000852587
SRR3812126	chr11:57746001-57747001	HIVgenome	N/A	3	0.000852587
SRR3812126	chr4:120869001-120870001	HIVgenome	N/A	3	0.000852587
SRR3812126	chr1:232966001-232967001	HIVgenome	N/A	3	0.000852587
SRR3812126	chr11:48484001-48485001	HIVgenome	N/A	3	0.000852587
SRR3812126	chr10:12305001-12306001	HIVgenome	N/A	3	0.000852587
SRR3812126	GLMP-Promoter|chr1:156265480-156266480	HIVgenome	N/A	3	0.000852587
SRR3812126	chr2:122510001-122511001	HIVgenome	N/A	3	0.000852587
SRR3812126	chr7:73853001-73854001	HIVgenome	N/A	3	0.000852587
SRR3812126	chr5:172169001-172170001	HIVgenome	N/A	3	0.000852587
SRR3812126	chr9:114365001-114366001	HIVgenome	N/A	3	0.000852587
SRR3812126	chr17:16303001-16304001	HIVgenome	N/A	3	0.000852587
SRR3812126	chr7:128144001-128145001	HIVgenome	N/A	3	0.000852587
SRR3812126	chr16:50075001-50076001	HIVgenome	N/A	3	0.000852587
SRR3812126	chr16:25059001-25060001	HIVgenome	N/A	3	0.000852587
SRR3812126	chr6:15666001-15667001	HIVgenome	N/A	3	0.000852587
SRR3812126	chr17:62106001-62107001	HIVgenome	N/A	3	0.000852587
SRR3812126	chr15:74265001-74266001	HIVgenome	N/A	3	0.000852587
SRR3812126	chr14:22983001-22984001	HIVgenome	N/A	3	0.000852587
SRR3812126	FAM32A-Cterm|chr19:16302857-16303857	HIVgenome	N/A	3	0.000852587
SRR3812126	chr19:18916001-18917001	HIVgenome	N/A	3	0.000852587
SRR3812126	chr13:75285001-75286001	HIVgenome	N/A	3	0.000852587
SRR3812126	FOS-Cterm|chr14:75748937-75749937	HIVgenome	N/A	3	0.000852587
SRR3812126	chr8:75999001-76000001	HIVgenome	N/A	3	0.000852587
SRR3812126	chr15:56602001-56603001	HIVgenome	N/A	3	0.000852587
SRR3812126	chr13:81633001-81634001	HIVgenome	N/A	3	0.000852587
SRR3812126	chr9:132349001-132350001	HIVgenome	N/A	3	0.000852587
SRR3812126	chr6:110361001-110362001	HIVgenome	N/A	3	0.000852587
SRR3812126	chr22:39563001-39564001	HIVgenome	N/A	3	0.000852587
SRR3812126	chr4:71541001-71542001	HIVgenome	N/A	3	0.000852587
SRR3812126	chr14:82021001-82022001	HIVgenome	N/A	3	0.000852587
SRR3812126	chr4:15756001-15757001	HIVgenome	N/A	3	0.000852587
SRR3812126	chr12:74969001-74970001	HIVgenome	N/A	3	0.000852587
SRR3812126	chr15:76067001-76068001	HIVgenome	N/A	3	0.000852587
SRR3812126	chr2:178154001-178155001	HIVgenome	N/A	3	0.000852587
SRR3812126	chr3:38197001-38198001	HIVgenome	N/A	3	0.000852587
SRR3812126	chr1:229707001-229708001	HIVgenome	N/A	3	0.000852587
SRR3812126	chr2:211790001-211791001	HIVgenome	N/A	3	0.000852587
SRR3812126	chr15:42832001-42833001	HIVgenome	N/A	3	0.000852587
SRR3812126	chr2:200596001-200597001	HIVgenome	N/A	3	0.000852587
SRR3812126	chr10:4957001-4958001	HIVgenome	N/A	3	0.000852587
SRR3812126	chr11:82177001-82178001	HIVgenome	N/A	3	0.000852587
SRR3812126	chr4:190131001-190132001	HIVgenome	N/A	3	0.000852587
SRR3812126	chr7:2890001-2891001	HIVgenome	N/A	3	0.000852587
SRR3812126	LUC7L-Promoter|chr16:279481-280481	HIVgenome	N/A	3	0.000852587
SRR3812126	chr11:10872001-10873001	HIVgenome	N/A	3	0.000852587
SRR3812126	chr19:12522001-12523001	HIVgenome	N/A	3	0.000852587
SRR3812126	CEP55-Promoter|chr10:95255369-95256369	HIVgenome	N/A	3	0.000852587
SRR3812126	chr17:5102001-5103001	HIVgenome	N/A	3	0.000852587
SRR3812126	chr7:152173001-152174001	HIVgenome	N/A	3	0.000852587
SRR3812126	chr15:59230001-59231001	HIVgenome	N/A	3	0.000852587
SRR3812126	chr6:113465001-113466001	HIVgenome	N/A	3	0.000852587
SRR3812126	chr7:26264001-26265001	HIVgenome	N/A	3	0.000852587
SRR3812126	chr2:97159001-97160001	HIVgenome	N/A	3	0.000852587
SRR3812126	chr12:9811001-9812001	HIVgenome	N/A	3	0.000852587
SRR3812126	chr1:28456001-28457001	HIVgenome	N/A	3	0.000852587
SRR3812126	HDC-Promoter|chr15:50558162-50559162	HIVgenome	N/A	3	0.000852587
SRR3812126	chr7:52234001-52235001	HIVgenome	N/A	3	0.000852587
SRR3812126	chr9:36323001-36324001	HIVgenome	N/A	3	0.000852587
SRR3812126	chr1:44657001-44658001	HIVgenome	N/A	3	0.000852587
SRR3812126	chr5:138538001-138539001	HIVgenome	N/A	3	0.000852587
SRR3812126	chr20:52423001-52424001	HIVgenome	N/A	3	0.000852587
SRR3812126	chr1:214251001-214252001	HIVgenome	N/A	3	0.000852587
SRR3812126	chr17:25704001-25705001	HIVgenome	N/A	3	0.000852587
SRR3812126	chr6:45592001-45593001	HIVgenome	N/A	3	0.000852587
SRR3812126	IFFO1-Promoter|chr12:6665249-6666249	HIVgenome	N/A	3	0.000852587
SRR3812126	chr20:6493001-6494001	HIVgenome	N/A	3	0.000852587
SRR3812126	chr18:28750001-28751001	HIVgenome	N/A	3	0.000852587
SRR3812126	chr7:5003001-5004001	HIVgenome	N/A	3	0.000852587
SRR3812126	chr7:116283001-116284001	HIVgenome	N/A	3	0.000852587
SRR3812126	chr16:14057001-14058001	HIVgenome	N/A	3	0.000852587
SRR3812126	chr19:11248001-11249001	HIVgenome	N/A	3	0.000852587
SRR3812126	chr7:129195001-129196001	HIVgenome	N/A	3	0.000852587
SRR3812126	chr2:161091001-161092001	HIVgenome	N/A	3	0.000852587
SRR3812126	chr14:23928001-23929001	HIVgenome	N/A	3	0.000852587
SRR3812126	chr13:39050001-39051001	HIVgenome	N/A	3	0.000852587
SRR3812126	chr19:35952001-35953001	HIVgenome	N/A	3	0.000852587
SRR3812126	chr15:61620001-61621001	HIVgenome	N/A	3	0.000852587
SRR3812126	chr1:199942001-199943001	HIVgenome	N/A	3	0.000852587
SRR3812126	HSD11B1L-Cterm|chr19:5688534-5689534	HIVgenome	N/A	3	0.000852587
SRR3812126	chr5:10176001-10177001	HIVgenome	N/A	3	0.000852587
SRR3812126	chr5:161836001-161837001	HIVgenome	N/A	3	0.000852587
SRR3812126	chr20:23337001-23338001	HIVgenome	N/A	3	0.000852587
SRR3812126	chr1:9586001-9587001	HIVgenome	N/A	3	0.000852587
SRR3812126	chr19:35703001-35704001	HIVgenome	N/A	3	0.000852587
SRR3812126	chr12:92769001-92770001	HIVgenome	N/A	3	0.000852587
SRR3812126	chr2:217268001-217269001	HIVgenome	N/A	3	0.000852587
SRR3812126	chr2:16540001-16541001	HIVgenome	N/A	3	0.000852587
SRR3812126	chr6:139506001-139507001	HIVgenome	N/A	3	0.000852587
SRR3812126	chr7:142205001-142206001	HIVgenome	N/A	3	0.000852587
SRR3812126	chr4:71717001-71718001	HIVgenome	N/A	3	0.000852587
SRR3812126	chr3:53514001-53515001	HIVgenome	N/A	3	0.000852587
SRR3812126	chr8:39177001-39178001	HIVgenome	N/A	3	0.000852587
SRR3812126	chr5:84413001-84414001	HIVgenome	N/A	3	0.000852587
SRR3812126	chr14:29381001-29382001	HIVgenome	N/A	3	0.000852587
SRR3812126	chr2:24604001-24605001	HIVgenome	N/A	3	0.000852587
SRR3812126	chr17:58494001-58495001	HIVgenome	N/A	3	0.000852587
SRR3812126	TRAF3IP1-Promoter|chr2:239228185-239229185	HIVgenome	N/A	3	0.000852587
SRR3812126	chr13:30964001-30965001	HIVgenome	N/A	3	0.000852587
SRR3812126	chr2:232306001-232307001	HIVgenome	N/A	3	0.000852587
SRR3812126	chr9:114726001-114727001	HIVgenome	N/A	3	0.000852587
SRR3812126	chr6:42494001-42495001	HIVgenome	N/A	3	0.000852587
SRR3812126	chr3:15244001-15245001	HIVgenome	N/A	3	0.000852587
SRR3812126	chr17:52937001-52938001	HIVgenome	N/A	3	0.000852587
SRR3812126	chr17:66856001-66857001	HIVgenome	N/A	3	0.000852587
SRR3812126	chr2:99352001-99353001	HIVgenome	N/A	3	0.000852587
SRR3812126	chr19:8746001-8747001	HIVgenome	N/A	3	0.000852587
SRR3812126	PLEKHF1-Promoter|chr19:30155327-30156327	HIVgenome	N/A	3	0.000852587
SRR3812126	chr2:232542001-232543001	HIVgenome	N/A	3	0.000852587
SRR3812126	chr19:49285001-49286001	HIVgenome	N/A	3	0.000852587
SRR3812126	chr16:17570001-17571001	HIVgenome	N/A	3	0.000852587
SRR3812126	chr15:29100001-29101001	HIVgenome	N/A	3	0.000852587
SRR3812126	chr11:49354001-49355001	HIVgenome	N/A	3	0.000852587
SRR3812126	PHYH-Promoter|chr10:13342130-13343130	HIVgenome	N/A	3	0.000852587
SRR3812126	chr6:163828001-163829001	HIVgenome	N/A	3	0.000852587
SRR3812126	HCST-Promoter|chr19:36392382-36393382	HIVgenome	N/A	3	0.000852587
SRR3812126	chr8:42891001-42892001	HIVgenome	N/A	3	0.000852587
SRR3812126	chr13:27303001-27304001	HIVgenome	N/A	3	0.000852587
SRR3812126	chr4:16913001-16914001	HIVgenome	N/A	3	0.000852587
SRR3812126	chr9:87755001-87756001	HIVgenome	N/A	3	0.000852587
SRR3812126	chr11:9349001-9350001	HIVgenome	N/A	3	0.000852587
SRR3812126	chr9:88548001-88549001	HIVgenome	N/A	3	0.000852587
SRR3812126	chr9:114713001-114714001	HIVgenome	N/A	3	0.000852587
SRR3812126	chr15:101703001-101704001	HIVgenome	N/A	3	0.000852587
SRR3812126	chr3:176941001-176942001	HIVgenome	N/A	3	0.000852587
SRR3812126	chr11:18247001-18248001	HIVgenome	N/A	3	0.000852587
SRR3812126	SLC39A4-Cterm|chr8:145636798-145637798	HIVgenome	N/A	3	0.000852587
SRR3812126	chr7:21311001-21312001	HIVgenome	N/A	3	0.000852587
SRR3812126	chr10:103038001-103039001	HIVgenome	N/A	3	0.000852587
SRR3812126	chr15:91226001-91227001	HIVgenome	N/A	3	0.000852587
SRR3812126	chr18:9068001-9069001	HIVgenome	N/A	3	0.000852587
SRR3812126	chr20:32921001-32922001	HIVgenome	N/A	3	0.000852587
SRR3812126	chr10:35529001-35530001	HIVgenome	N/A	3	0.000852587
SRR3812126	MAPRE1-Cterm|chr20:31438211-31439211	HIVgenome	N/A	3	0.000852587
SRR3812126	TTLL1-Promoter|chr22:43485434-43486434	HIVgenome	N/A	3	0.000852587
SRR3812126	chr3:179354001-179355001	HIVgenome	N/A	3	0.000852587
SRR3812126	chr13:28475001-28476001	HIVgenome	N/A	3	0.000852587
SRR3812126	chr2:24152001-24153001	HIVgenome	N/A	3	0.000852587
SRR3812126	chr16:10370001-10371001	HIVgenome	N/A	3	0.000852587
SRR3812126	chr18:65531001-65532001	HIVgenome	N/A	3	0.000852587
SRR3812126	chr3:48325001-48326001	HIVgenome	N/A	3	0.000852587
SRR3812126	chr13:42592001-42593001	HIVgenome	N/A	3	0.000852587
SRR3812126	chr7:10068001-10069001	HIVgenome	N/A	3	0.000852587
SRR3812126	chr5:90686001-90687001	HIVgenome	N/A	3	0.000852587
SRR3812126	chr8:67138001-67139001	HIVgenome	N/A	3	0.000852587
SRR3812126	chr8:128793001-128794001	HIVgenome	N/A	3	0.000852587
SRR3812126	chr5:62748001-62749001	HIVgenome	N/A	3	0.000852587
SRR3812126	chr9:109309001-109310001	HIVgenome	N/A	3	0.000852587
SRR3812126	chr2:196429001-196430001	HIVgenome	N/A	3	0.000852587
SRR3812126	chr3:78106001-78107001	HIVgenome	N/A	3	0.000852587
SRR3812126	chr13:48761001-48762001	HIVgenome	N/A	3	0.000852587
SRR3812126	chr1:10947001-10948001	HIVgenome	N/A	3	0.000852587
SRR3812126	chr6:20367001-20368001	HIVgenome	N/A	3	0.000852587
SRR3812126	chr18:56763001-56764001	HIVgenome	N/A	3	0.000852587
SRR3812126	chr1:154339001-154340001	HIVgenome	N/A	3	0.000852587
SRR3812126	chr3:15697001-15698001	HIVgenome	N/A	3	0.000852587
SRR3812126	chr2:81479001-81480001	HIVgenome	N/A	3	0.000852587
SRR3812126	chr12:14511001-14512001	HIVgenome	N/A	3	0.000852587
SRR3812126	chr10:93534001-93535001	HIVgenome	N/A	3	0.000852587
SRR3812126	chr1:24048001-24049001	HIVgenome	N/A	3	0.000852587
SRR3812126	GSTO1-Cterm|chr10:106027222-106028222	HIVgenome	N/A	3	0.000852587
SRR3812126	chr8:116919001-116920001	HIVgenome	N/A	3	0.000852587
SRR3812126	chr11:107861001-107862001	HIVgenome	N/A	3	0.000852587
SRR3812126	chr9:134440001-134441001	HIVgenome	N/A	3	0.000852587
SRR3812126	chr19:14174001-14175001	HIVgenome	N/A	3	0.000852587
SRR3812126	chr6:35069001-35070001	HIVgenome	N/A	3	0.000852587
SRR3812126	chr3:31255001-31256001	HIVgenome	N/A	3	0.000852587
SRR3812126	chr17:19629001-19630001	HIVgenome	N/A	3	0.000852587
SRR3812126	chr18:18780001-18781001	HIVgenome	N/A	3	0.000852587
SRR3812126	chr1:235513001-235514001	HIVgenome	N/A	3	0.000852587
SRR3812126	chr1:91354001-91355001	HIVgenome	N/A	3	0.000852587
SRR3812126	chr17:4944001-4945001	HIVgenome	N/A	3	0.000852587
SRR3812126	chr11:106082001-106083001	HIVgenome	N/A	3	0.000852587
SRR3812126	chr3:86487001-86488001	HIVgenome	N/A	3	0.000852587
SRR3812126	chr3:136740001-136741001	HIVgenome	N/A	3	0.000852587
SRR3812126	chr15:66100001-66101001	HIVgenome	N/A	3	0.000852587
SRR3812126	chr3:169725001-169726001	HIVgenome	N/A	3	0.000852587
SRR3812126	chr1:35594001-35595001	HIVgenome	N/A	3	0.000852587
SRR3812126	chr10:17553001-17554001	HIVgenome	N/A	3	0.000852587
SRR3812126	chr9:133562001-133563001	HIVgenome	N/A	3	0.000852587
SRR3812126	chr8:48893001-48894001	HIVgenome	N/A	3	0.000852587
SRR3812126	chr16:12732001-12733001	HIVgenome	N/A	3	0.000852587
SRR3812126	chr2:81337001-81338001	HIVgenome	N/A	3	0.000852587
SRR3812126	chr7:144896001-144897001	HIVgenome	N/A	3	0.000852587
SRR3812126	chr19:15865001-15866001	HIVgenome	N/A	3	0.000852587
SRR3812126	chr7:4339001-4340001	HIVgenome	N/A	3	0.000852587
SRR3812126	chr7:139010001-139011001	HIVgenome	N/A	3	0.000852587
SRR3812126	chr9:124149001-124150001	HIVgenome	N/A	3	0.000852587
SRR3812126	chr5:143169001-143170001	HIVgenome	N/A	3	0.000852587
SRR3812126	chr3:172307001-172308001	HIVgenome	N/A	3	0.000852587
SRR3812126	chr1:22421001-22422001	HIVgenome	N/A	3	0.000852587
SRR3812126	chr3:88068001-88069001	HIVgenome	N/A	3	0.000852587
SRR3812126	chr13:21491001-21492001	HIVgenome	N/A	3	0.000852587
SRR3812126	chr19:47791001-47792001	HIVgenome	N/A	3	0.000852587
SRR3812126	chrX:135969001-135970001	HIVgenome	N/A	3	0.000852587
SRR3812126	chr16:32644001-32645001	HIVgenome	N/A	3	0.000852587
SRR3812126	chr4:2547001-2548001	HIVgenome	N/A	3	0.000852587
SRR3812126	chr3:135927001-135928001	HIVgenome	N/A	3	0.000852587
SRR3812126	chr19:11400001-11401001	HIVgenome	N/A	3	0.000852587
SRR3812126	chr5:18210001-18211001	HIVgenome	N/A	3	0.000852587
SRR3812126	chr3:49231001-49232001	HIVgenome	N/A	3	0.000852587
SRR3812126	chr19:50053001-50054001	HIVgenome	N/A	3	0.000852587
SRR3812126	NUDT12-Promoter|chr5:102898502-102899502	HIVgenome	N/A	3	0.000852587
SRR3812126	chr12:69508001-69509001	HIVgenome	N/A	3	0.000852587
SRR3812126	chr1:189895001-189896001	HIVgenome	N/A	3	0.000852587
SRR3812126	chr14:95971001-95972001	HIVgenome	N/A	3	0.000852587
SRR3812126	chr1:156158001-156159001	HIVgenome	N/A	3	0.000852587
SRR3812126	chr18:45309001-45310001	HIVgenome	N/A	3	0.000852587
SRR3812126	chr17:46725001-46726001	HIVgenome	N/A	3	0.000852587
SRR3812126	TMSB10-Promoter|chr2:85131763-85132763	HIVgenome	N/A	3	0.000852587
SRR3812126	chr1:199987001-199988001	HIVgenome	N/A	3	0.000852587
SRR3812126	chr10:88726001-88727001	HIVgenome	N/A	3	0.000852587
SRR3812126	PPA1-Cterm|chr10:71961586-71962586	HIVgenome	N/A	3	0.000852587
SRR3812126	chr22:41039001-41040001	HIVgenome	N/A	3	0.000852587
SRR3812126	OAT-Cterm|chr10:126084872-126085872	HIVgenome	N/A	3	0.000852587
SRR3812126	chr15:75063001-75064001	HIVgenome	N/A	3	0.000852587
SRR3812126	chr22:37950001-37951001	HIVgenome	N/A	3	0.000852587
SRR3812126	chr1:117342001-117343001	HIVgenome	N/A	3	0.000852587
SRR3812126	chr16:9060001-9061001	HIVgenome	N/A	3	0.000852587
SRR3812126	chr18:43731001-43732001	HIVgenome	N/A	3	0.000852587
SRR3812126	chr17:66059001-66060001	HIVgenome	N/A	3	0.000852587
SRR3812126	chr6:9340001-9341001	HIVgenome	N/A	3	0.000852587
SRR3812126	chr22:38911001-38912001	HIVgenome	N/A	3	0.000852587
SRR3812126	chr16:49988001-49989001	HIVgenome	N/A	3	0.000852587
SRR3812126	chr9:71644001-71645001	HIVgenome	N/A	3	0.000852587
SRR3812126	chr5:2420001-2421001	HIVgenome	N/A	3	0.000852587
SRR3812126	chr5:141612001-141613001	HIVgenome	N/A	3	0.000852587
SRR3812126	chrX:70415001-70416001	HIVgenome	N/A	3	0.000852587
SRR3812126	chr15:75415001-75416001	HIVgenome	N/A	3	0.000852587
SRR3812126	chr3:5578001-5579001	HIVgenome	N/A	3	0.000852587
SRR3812126	chr12:72225001-72226001	HIVgenome	N/A	3	0.000852587
SRR3812126	chr7:65637001-65638001	HIVgenome	N/A	3	0.000852587
SRR3812126	chr21:35308001-35309001	HIVgenome	N/A	3	0.000852587
SRR3812126	PSMD2-Promoter|chr3:184015886-184016886	HIVgenome	N/A	3	0.000852587
SRR3812126	chr19:5578001-5579001	HIVgenome	N/A	3	0.000852587
SRR3812126	chr4:89169001-89170001	HIVgenome	N/A	3	0.000852587
SRR3812126	chr7:123560001-123561001	HIVgenome	N/A	3	0.000852587
SRR3812126	chr19:46783001-46784001	HIVgenome	N/A	3	0.000852587
SRR3812126	chr16:89322001-89323001	HIVgenome	N/A	3	0.000852587
SRR3812126	chr8:111405001-111406001	HIVgenome	N/A	3	0.000852587
SRR3812126	chr20:49099001-49100001	HIVgenome	N/A	3	0.000852587
SRR3812126	chrX:87509001-87510001	HIVgenome	N/A	3	0.000852587
SRR3812126	chr14:96041001-96042001	HIVgenome	N/A	3	0.000852587
SRR3812126	chr2:231504001-231505001	HIVgenome	N/A	3	0.000852587
SRR3812126	chr8:91415001-91416001	HIVgenome	N/A	3	0.000852587
SRR3812126	NLRC4-Promoter|chr2:32490812-32491812	HIVgenome	N/A	3	0.000852587
SRR3812126	chr6:194001-195001	HIVgenome	N/A	3	0.000852587
SRR3812126	chr8:101449001-101450001	HIVgenome	N/A	3	0.000852587
SRR3812126	chr7:2665001-2666001	HIVgenome	N/A	3	0.000852587
SRR3812126	chr15:20463001-20464001	HIVgenome	N/A	3	0.000852587
SRR3812126	chr3:39760001-39761001	HIVgenome	N/A	3	0.000852587
SRR3812126	chr20:42076001-42077001	HIVgenome	N/A	3	0.000852587
SRR3812126	chr5:65401001-65402001	HIVgenome	N/A	3	0.000852587
SRR3812126	chr18:14137001-14138001	HIVgenome	N/A	3	0.000852587
SRR3812126	chr17:21134001-21135001	HIVgenome	N/A	3	0.000852587
SRR3812126	MED21-Promoter|chr12:27174455-27175455	HIVgenome	N/A	3	0.000852587
SRR3812126	chr6:104728001-104729001	HIVgenome	N/A	3	0.000852587
SRR3812126	chr11:124727001-124728001	HIVgenome	N/A	3	0.000852587
SRR3812126	chr5:97351001-97352001	HIVgenome	N/A	3	0.000852587
SRR3812126	chr10:58823001-58824001	HIVgenome	N/A	3	0.000852587
SRR3812126	chr8:95978001-95979001	HIVgenome	N/A	3	0.000852587
SRR3812126	chrX:94822001-94823001	HIVgenome	N/A	3	0.000852587
SRR3812126	chr14:73939001-73940001	HIVgenome	N/A	3	0.000852587
SRR3812126	chr4:118388001-118389001	HIVgenome	N/A	3	0.000852587
SRR3812126	chr9:39020001-39021001	HIVgenome	N/A	3	0.000852587
SRR3812126	chr15:48621001-48622001	HIVgenome	N/A	3	0.000852587
SRR3812126	chr16:79754001-79755001	HIVgenome	N/A	3	0.000852587
SRR3812126	chr9:36449001-36450001	HIVgenome	N/A	3	0.000852587
SRR3812126	chr17:57636001-57637001	HIVgenome	N/A	3	0.000852587
SRR3812126	chrY:59021001-59022001	HIVgenome	N/A	3	0.000852587
SRR3812126	chr3:170119001-170120001	HIVgenome	N/A	3	0.000852587
SRR3812126	MAGEB16-Promoter|chrX:35815459-35816459	HIVgenome	N/A	3	0.000852587
SRR3812126	chr6:153856001-153857001	HIVgenome	N/A	3	0.000852587
SRR3812126	chr7:44860001-44861001	HIVgenome	N/A	3	0.000852587
SRR3812126	chr2:231528001-231529001	HIVgenome	N/A	3	0.000852587
SRR3812126	chr4:74568001-74569001	HIVgenome	N/A	3	0.000852587
SRR3812126	NPLOC4-Promoter|chr17:79604179-79605179	HIVgenome	N/A	3	0.000852587
SRR3812126	chr14:50435001-50436001	HIVgenome	N/A	3	0.000852587
SRR3812126	chr1:63212001-63213001	HIVgenome	N/A	3	0.000852587
SRR3812126	chr14:26393001-26394001	HIVgenome	N/A	3	0.000852587
SRR3812126	chr4:145103001-145104001	HIVgenome	N/A	3	0.000852587
SRR3812126	chr20:52396001-52397001	HIVgenome	N/A	3	0.000852587
SRR3812126	chr6:35891001-35892001	HIVgenome	N/A	3	0.000852587
SRR3812126	chr9:88543001-88544001	HIVgenome	N/A	3	0.000852587
SRR3812126	chr9:131988001-131989001	HIVgenome	N/A	3	0.000852587
SRR3812126	chr3:52060001-52061001	HIVgenome	N/A	3	0.000852587
SRR3812126	chr18:14432001-14433001	HIVgenome	N/A	3	0.000852587
SRR3812126	chr17:17342001-17343001	HIVgenome	N/A	3	0.000852587
SRR3812126	chr4:165989001-165990001	HIVgenome	N/A	3	0.000852587
SRR3812126	chr11:123972001-123973001	HIVgenome	N/A	3	0.000852587
SRR3812126	chr17:41649001-41650001	HIVgenome	N/A	3	0.000852587
SRR3812126	chr5:164228001-164229001	HIVgenome	N/A	3	0.000852587
SRR3812126	chr12:108968001-108969001	HIVgenome	N/A	3	0.000852587
SRR3812126	chr17:73003001-73004001	HIVgenome	N/A	3	0.000852587
SRR3812126	chr3:154316001-154317001	HIVgenome	N/A	3	0.000852587
SRR3812126	chr5:148943001-148944001	HIVgenome	N/A	3	0.000852587
SRR3812126	chr4:39038001-39039001	HIVgenome	N/A	3	0.000852587
SRR3812126	chr18:70008001-70009001	HIVgenome	N/A	3	0.000852587
SRR3812126	chr11:130383001-130384001	HIVgenome	N/A	3	0.000852587
SRR3812126	chr19:46940001-46941001	HIVgenome	N/A	3	0.000852587
SRR3812126	chr20:17875001-17876001	HIVgenome	N/A	3	0.000852587
SRR3812126	chr12:123140001-123141001	HIVgenome	N/A	3	0.000852587
SRR3812126	chr15:68561001-68562001	HIVgenome	N/A	3	0.000852587
SRR3812126	chr14:23405001-23406001	HIVgenome	N/A	3	0.000852587
SRR3812126	PFKFB1-Cterm|chrX:54958567-54959567	HIVgenome	N/A	3	0.000852587
SRR3812126	chr22:45513001-45514001	HIVgenome	N/A	3	0.000852587
SRR3812126	chr11:123240001-123241001	HIVgenome	N/A	3	0.000852587
SRR3812126	chr2:61073001-61074001	HIVgenome	N/A	3	0.000852587
SRR3812126	chr4:40307001-40308001	HIVgenome	N/A	3	0.000852587
SRR3812126	chr3:193789001-193790001	HIVgenome	N/A	3	0.000852587
SRR3812126	chr8:125202001-125203001	HIVgenome	N/A	3	0.000852587
SRR3812126	chr3:47581001-47582001	HIVgenome	N/A	3	0.000852587
SRR3812126	chr14:65707001-65708001	HIVgenome	N/A	3	0.000852587
SRR3812126	chr16:71650001-71651001	HIVgenome	N/A	3	0.000852587
SRR3812126	chr13:46290001-46291001	HIVgenome	N/A	3	0.000852587
SRR3812126	chr15:93929001-93930001	HIVgenome	N/A	3	0.000852587
SRR3812126	ZDHHC6-Promoter|chr10:114206717-114207717	HIVgenome	N/A	3	0.000852587
SRR3812126	chr1:951001-952001	HIVgenome	N/A	3	0.000852587
SRR3812126	chr5:55360001-55361001	HIVgenome	N/A	3	0.000852587
SRR3812126	chr8:56517001-56518001	HIVgenome	N/A	3	0.000852587
SRR3812126	chrX:47179001-47180001	HIVgenome	N/A	3	0.000852587
SRR3812126	chr5:174165001-174166001	HIVgenome	N/A	3	0.000852587
SRR3812126	chr5:113306001-113307001	HIVgenome	N/A	3	0.000852587
SRR3812126	chr1:242824001-242825001	HIVgenome	N/A	3	0.000852587
SRR3812126	chr1:42832001-42833001	HIVgenome	N/A	3	0.000852587
SRR3812126	chr15:102142001-102143001	HIVgenome	N/A	3	0.000852587
SRR3812126	GLTSCR1-Promoter|chr19:48110453-48111453	HIVgenome	N/A	3	0.000852587
SRR3812126	chr5:106500001-106501001	HIVgenome	N/A	3	0.000852587
SRR3812126	chr21:37333001-37334001	HIVgenome	N/A	3	0.000852587
SRR3812126	chr8:124668001-124669001	HIVgenome	N/A	3	0.000852587
SRR3812126	chr14:66796001-66797001	HIVgenome	N/A	3	0.000852587
SRR3812126	chr6:134138001-134139001	HIVgenome	N/A	3	0.000852587
SRR3812126	chr13:37136001-37137001	HIVgenome	N/A	3	0.000852587
SRR3812126	chr2:13097001-13098001	HIVgenome	N/A	3	0.000852587
SRR3812126	chr12:27927001-27928001	HIVgenome	N/A	3	0.000852587
SRR3812126	chr10:88963001-88964001	HIVgenome	N/A	3	0.000852587
[truncated: 16,458 more rows]

## Sheet: SRR3812127_R1-ID.tab
##
# This table shows the localization information of the EpitopeID report on SRR3812127 sample
Sample	GeneID	EpitopeID	EpitopeLocation	EpitopeCount	pVal
SRR3812127	chr2:133031001-133032001	HIVgenome	N/A	9	1.60206e-13
SRR3812127	chr19:18414001-18415001	HIVgenome	N/A	8	9.05158e-12
SRR3812127	chr16:70198001-70199001	HIVgenome	N/A	8	9.05158e-12
SRR3812127	chrY:59008001-59009001	HIVgenome	N/A	7	4.54795e-10
SRR3812127	chr15:63776001-63777001	HIVgenome	N/A	7	4.54795e-10
SRR3812127	chr1:161152001-161153001	HIVgenome	N/A	7	4.54795e-10
SRR3812127	chr1:53169001-53170001	HIVgenome	N/A	7	4.54795e-10
SRR3812127	chr16:26602001-26603001	HIVgenome	N/A	7	4.54795e-10
SRR3812127	chr16:15684001-15685001	HIVgenome	N/A	7	4.54795e-10
SRR3812127	chrY:10026001-10027001	HIVgenome	N/A	7	4.54795e-10
SRR3812127	chr5:172038001-172039001	HIVgenome	N/A	7	4.54795e-10
SRR3812127	chr9:130769001-130770001	HIVgenome	N/A	7	4.54795e-10
SRR3812127	chr4:41915001-41916001	HIVgenome	N/A	6	2.00076e-08
SRR3812127	chr10:103510001-103511001	HIVgenome	N/A	6	2.00076e-08
SRR3812127	chr19:13272001-13273001	HIVgenome	N/A	6	2.00076e-08
SRR3812127	chr2:75053001-75054001	HIVgenome	N/A	6	2.00076e-08
SRR3812127	chr14:64266001-64267001	HIVgenome	N/A	6	2.00076e-08
SRR3812127	chr3:196329001-196330001	HIVgenome	N/A	6	2.00076e-08
SRR3812127	POLR2B-Promoter|chr4:57843806-57844806	HIVgenome	N/A	6	2.00076e-08
SRR3812127	RNF114-Promoter|chr20:48551914-48552914	HIVgenome	N/A	6	2.00076e-08
SRR3812127	NOA1-Promoter|chr4:57843826-57844826	HIVgenome	N/A	6	2.00076e-08
SRR3812127	C9orf69-Cterm|chr9:139005427-139006427	HIVgenome	N/A	6	2.00076e-08
SRR3812127	chr16:4303001-4304001	HIVgenome	N/A	6	2.00076e-08
SRR3812127	chr1:53170001-53171001	HIVgenome	N/A	6	2.00076e-08
SRR3812127	DDX39A-Promoter|chr19:14530195-14531195	HIVgenome	N/A	6	2.00076e-08
SRR3812127	chr10:70562001-70563001	HIVgenome	N/A	6	2.00076e-08
SRR3812127	SPTLC1-Promoter|chr9:94877756-94878756	HIVgenome	N/A	6	2.00076e-08
SRR3812127	chr5:130593001-130594001	HIVgenome	N/A	6	2.00076e-08
SRR3812127	chr19:4809001-4810001	HIVgenome	N/A	6	2.00076e-08
SRR3812127	chr18:43731001-43732001	HIVgenome	N/A	6	2.00076e-08
SRR3812127	chr2:233293001-233294001	HIVgenome	N/A	6	2.00076e-08
SRR3812127	TMED5-Promoter|chr1:93646246-93647246	HIVgenome	N/A	6	2.00076e-08
SRR3812127	chr8:124488001-124489001	HIVgenome	N/A	6	2.00076e-08
SRR3812127	chr7:100720001-100721001	HIVgenome	N/A	6	2.00076e-08
SRR3812127	chr14:71677001-71678001	HIVgenome	N/A	6	2.00076e-08
SRR3812127	chr9:69822001-69823001	HIVgenome	N/A	6	2.00076e-08
SRR3812127	chr21:11139001-11140001	HIVgenome	N/A	6	2.00076e-08
SRR3812127	chr1:154366001-154367001	HIVgenome	N/A	6	2.00076e-08
SRR3812127	chr3:171200001-171201001	HIVgenome	N/A	6	2.00076e-08
SRR3812127	chr1:8887001-8888001	HIVgenome	N/A	6	2.00076e-08
SRR3812127	chr17:36401001-36402001	HIVgenome	N/A	5	7.55174e-07
SRR3812127	PFAS-Promoter|chr17:8151596-8152596	HIVgenome	N/A	5	7.55174e-07
SRR3812127	chr2:232467001-232468001	HIVgenome	N/A	5	7.55174e-07
SRR3812127	chr6:25215001-25216001	HIVgenome	N/A	5	7.55174e-07
SRR3812127	RNASE6-Promoter|chr14:21248210-21249210	HIVgenome	N/A	5	7.55174e-07
SRR3812127	ZNF91-Promoter|chr19:23578362-23579362	HIVgenome	N/A	5	7.55174e-07
SRR3812127	chr8:8774001-8775001	HIVgenome	N/A	5	7.55174e-07
SRR3812127	chr22:37935001-37936001	HIVgenome	N/A	5	7.55174e-07
SRR3812127	chr14:34981001-34982001	HIVgenome	N/A	5	7.55174e-07
SRR3812127	IFIT3-Promoter|chr10:91086576-91087576	HIVgenome	N/A	5	7.55174e-07
SRR3812127	chr4:84176001-84177001	HIVgenome	N/A	5	7.55174e-07
SRR3812127	chr4:48965001-48966001	HIVgenome	N/A	5	7.55174e-07
SRR3812127	chr7:99154001-99155001	HIVgenome	N/A	5	7.55174e-07
SRR3812127	chr2:91788001-91789001	HIVgenome	N/A	5	7.55174e-07
SRR3812127	TNFSF12-TNFSF13-Promoter|chr17:7451375-7452375	HIVgenome	N/A	5	7.55174e-07
SRR3812127	chr6:27610001-27611001	HIVgenome	N/A	5	7.55174e-07
SRR3812127	CTC1-Promoter|chr17:8151413-8152413	HIVgenome	N/A	5	7.55174e-07
SRR3812127	chr7:91822001-91823001	HIVgenome	N/A	5	7.55174e-07
SRR3812127	chr4:38178001-38179001	HIVgenome	N/A	5	7.55174e-07
SRR3812127	chr17:19367001-19368001	HIVgenome	N/A	5	7.55174e-07
SRR3812127	chr19:46768001-46769001	HIVgenome	N/A	5	7.55174e-07
SRR3812127	chr10:57492001-57493001	HIVgenome	N/A	5	7.55174e-07
SRR3812127	chr12:125121001-125122001	HIVgenome	N/A	5	7.55174e-07
SRR3812127	chr2:219275001-219276001	HIVgenome	N/A	5	7.55174e-07
SRR3812127	chr12:31790001-31791001	HIVgenome	N/A	5	7.55174e-07
SRR3812127	chr13:40666001-40667001	HIVgenome	N/A	5	7.55174e-07
SRR3812127	chr1:207055001-207056001	HIVgenome	N/A	5	7.55174e-07
SRR3812127	chr1:16834001-16835001	HIVgenome	N/A	5	7.55174e-07
SRR3812127	chr19:45986001-45987001	HIVgenome	N/A	5	7.55174e-07
SRR3812127	chr1:45959001-45960001	HIVgenome	N/A	5	7.55174e-07
SRR3812127	chr19:18145001-18146001	HIVgenome	N/A	5	7.55174e-07
SRR3812127	chr2:27398001-27399001	HIVgenome	N/A	5	7.55174e-07
SRR3812127	chr8:119701001-119702001	HIVgenome	N/A	5	7.55174e-07
SRR3812127	chr16:25053001-25054001	HIVgenome	N/A	5	7.55174e-07
SRR3812127	chr16:22692001-22693001	HIVgenome	N/A	5	7.55174e-07
SRR3812127	BCL10-Promoter|chr1:85742587-85743587	HIVgenome	N/A	5	7.55174e-07
SRR3812127	PREB-Promoter|chr2:27357543-27358543	HIVgenome	N/A	5	7.55174e-07
SRR3812127	chr12:96006001-96007001	HIVgenome	N/A	5	7.55174e-07
SRR3812127	chr19:15850001-15851001	HIVgenome	N/A	5	7.55174e-07
SRR3812127	chr7:6594001-6595001	HIVgenome	N/A	5	7.55174e-07
SRR3812127	chr9:100664001-100665001	HIVgenome	N/A	5	7.55174e-07
SRR3812127	chr18:29590001-29591001	HIVgenome	N/A	5	7.55174e-07
SRR3812127	chr19:47143001-47144001	HIVgenome	N/A	5	7.55174e-07
SRR3812127	chr22:26132001-26133001	HIVgenome	N/A	5	7.55174e-07
SRR3812127	chr3:186629001-186630001	HIVgenome	N/A	5	7.55174e-07
SRR3812127	chr5:43066001-43067001	HIVgenome	N/A	5	7.55174e-07
SRR3812127	chr17:39573001-39574001	HIVgenome	N/A	5	7.55174e-07
SRR3812127	chr15:58866001-58867001	HIVgenome	N/A	5	7.55174e-07
SRR3812127	chr16:48646001-48647001	HIVgenome	N/A	5	7.55174e-07
SRR3812127	RABGGTB-Promoter|chr1:76250879-76251879	HIVgenome	N/A	5	7.55174e-07
SRR3812127	chr1:57086001-57087001	HIVgenome	N/A	5	7.55174e-07
SRR3812127	ZNF615-Promoter|chr19:52511483-52512483	HIVgenome	N/A	5	7.55174e-07
SRR3812127	chr17:38770001-38771001	HIVgenome	N/A	5	7.55174e-07
SRR3812127	chr3:5104001-5105001	HIVgenome	N/A	5	7.55174e-07
SRR3812127	chr14:24672001-24673001	HIVgenome	N/A	5	7.55174e-07
SRR3812127	chr9:135935001-135936001	HIVgenome	N/A	5	7.55174e-07
SRR3812127	chr19:6863001-6864001	HIVgenome	N/A	5	7.55174e-07
SRR3812127	chr5:53643001-53644001	HIVgenome	N/A	5	7.55174e-07
SRR3812127	chr16:25060001-25061001	HIVgenome	N/A	5	7.55174e-07
SRR3812127	chr20:5634001-5635001	HIVgenome	N/A	5	7.55174e-07
SRR3812127	LIMS1-Promoter|chr2:109149811-109150811	HIVgenome	N/A	5	7.55174e-07
SRR3812127	chr15:75360001-75361001	HIVgenome	N/A	5	7.55174e-07
SRR3812127	chr16:70034001-70035001	HIVgenome	N/A	5	7.55174e-07
SRR3812127	chr6:37157001-37158001	HIVgenome	N/A	5	7.55174e-07
SRR3812127	LAPTM4B-Promoter|chr8:98786809-98787809	HIVgenome	N/A	5	7.55174e-07
SRR3812127	chr1:19661001-19662001	HIVgenome	N/A	5	7.55174e-07
SRR3812127	chr19:47622001-47623001	HIVgenome	N/A	5	7.55174e-07
SRR3812127	CCP110-Promoter|chr16:19534179-19535179	HIVgenome	N/A	5	7.55174e-07
SRR3812127	chr11:33185001-33186001	HIVgenome	N/A	5	7.55174e-07
SRR3812127	chr6:30501001-30502001	HIVgenome	N/A	5	7.55174e-07
SRR3812127	FXR2-Promoter|chr17:7518215-7519215	HIVgenome	N/A	5	7.55174e-07
SRR3812127	chr12:122029001-122030001	HIVgenome	N/A	5	7.55174e-07
SRR3812127	SLC25A44-Cterm|chr1:156182587-156183587	HIVgenome	N/A	5	7.55174e-07
SRR3812127	chr2:91808001-91809001	HIVgenome	N/A	5	7.55174e-07
SRR3812127	MORC3-Promoter|chr21:37691487-37692487	HIVgenome	N/A	5	7.55174e-07
SRR3812127	chr17:37163001-37164001	HIVgenome	N/A	5	7.55174e-07
SRR3812127	chr6:27767001-27768001	HIVgenome	N/A	5	7.55174e-07
SRR3812127	chr11:77807001-77808001	HIVgenome	N/A	5	7.55174e-07
SRR3812127	chr12:58331001-58332001	HIVgenome	N/A	5	7.55174e-07
SRR3812127	COPS6-Promoter|chr7:99685583-99686583	HIVgenome	N/A	5	7.55174e-07
SRR3812127	chr15:32208001-32209001	HIVgenome	N/A	5	7.55174e-07
SRR3812127	chr16:73112001-73113001	HIVgenome	N/A	5	7.55174e-07
SRR3812127	chr6:26145001-26146001	HIVgenome	N/A	5	7.55174e-07
SRR3812127	chrY:59030001-59031001	HIVgenome	N/A	5	7.55174e-07
SRR3812127	chr10:30991001-30992001	HIVgenome	N/A	5	7.55174e-07
SRR3812127	chr7:66308001-66309001	HIVgenome	N/A	5	7.55174e-07
SRR3812127	chr19:16431001-16432001	HIVgenome	N/A	5	7.55174e-07
SRR3812127	chr8:79170001-79171001	HIVgenome	N/A	5	7.55174e-07
[truncated: 16,185 more rows]

## Sheet: SRR3812128_R1-ID.tab
##
[truncated: 24,015 more rows]

## Sheet: SRR3812129_R1-ID.tab
##
[truncated: 13,226 more rows]
