# Supplementary material for: GenoPipe: identifying the genotype of origin within (epi)genomic datasets
Source: Nucleic Acids Res. 2023 Nov 2;51(22):12054–68. doi: 10.1093/nar/gkad950 (PMC10711449; doi:10.1093/nar/gkad950)
Supplement: gkad950_Supplemental_Files [file gkad950_supplemental_files.zip › Supplementary_Table_5_SyntheticDeletion.xlsx]

## Sheet: Supplementary Table 5
## Supplementary Table 5: Synthetic Epitope Simulation DeletionID results
# Synthetic backgrounds were constructed by removing the sequence interval encoding the Reb1 or Rap1 gene in yeast (sacCer3) or the CTCF or POLR2H gene in human (hg19). One thousand paired-end datasets were then simulated from these synthetic genomes at varying read depths (e.g. 100K paired reads) and these datasets were then run through DeletionID to determine how many datasets successfully iden…
Synthetic Background	Num Simulated Reads	Num Sucessful Simulations (out of 1000)	Runtime_1	Runtime_2	Runtime_3	Runtime_4	Runtime_5	Runtime_6	Runtime_7	Runtime_8	Runtime_9	Runtime_10	Runtime_11	Runtime_12	Runtime_13	Runtime_14	Runtime_15	Runtime_16	Runtime_17	Runtime_18	Runtime_19	Runtime_20	Runtime_21	Runtime_22	Runtime_23	Runtime_24	Runtime_25	Runtime_26	Runtime_27	Runtime_28	Runtime_29	Runtime_30	Runtime_31	Runtime_32	Runtime_33	Runtime_34	Runtime_35	Runtime_36	Runtime_37	Runtime_38	Runtime_39	Runtime_40	Runtime_41	Runtime_42	Runtime_43	Runtime_44	Runtime_45	Runtime_46	Runtime_47
Reb1-del	500K	57	29.621	31.388	30.134	26.541	29.828	26.118	26.236	29.84	29.582	26.911	26.577	30.02	25.954	25.991	26.54	30.142	26.17	26.279	26.336	30.273	26.81	29.683	29.883	30.115	26.03	30.147	29.985	26.863	30.718	29.902	31.53	25.765	26.512	31.086	31.156	31.606	26.966	26.498	30.039	26.156	26.812	30.01	26.474	25.925	26.084	30.279	29.744
Reb1-del	1M	525	16.929	17.465	15.801	17.925	15.299	15.758	15.618	16.137	18.052	15.772	16.87	15.629	18.244	16.622	15.537	18.59	18.358	15.32	17.308	15.698	17.745	17.648	17.311	15.713	18.146	17.361	14.918	15.192	17.558	17.905	15.5	15.909	15.251	15.449	15.62	18.266	16.029	17.802	15.961	16.99	15.909	17.613	15.5	18.638	18.289	15.102	17.809
Reb1-del	2M	866	24.087	24.034	21.714	21.629	25.354	21.016	21.421	21.034	21.405	20.987	21.029	21.6	20.968	22.216	21.533	24.284	24.123	24.269	24.245	21.254	25.38	21.41	24.078	24.715	24.625	21.359	21.614	25.494	24.744	21.792	21.389	25.186	20.763	21.599	24.138	24.122	21.058	20.759	20.714	21.111	24.212	20.759	21.55	24.217	24.127	24.079	24.212
Reb1-del	3M	936	30.928	34.411	29.83	34.862	30.457	35.148	29.858	29.947	29.826	29.797	31.011	34.816	30.242	30.061	32.815	29.948	29.712	29.572	30.445	29.684	30.653	30.26	34.273	30.674	29.965	36.148	30.682	34.265	34.441	34.18	29.522	30.326	34.532	29.971	29.75	35.094	29.842	29.776	30.436	35.423	30.444	30.23	30.147	30.334	29.779	30.243	30.721
Reb1-del	4M	952	45.05	40.341	40.13	39.203	39.578	39.46	45.178	39.538	42.356	47.209	39.449	45.295	38.802	38.954	45.147	39.395	44.815	38.968	39.792	40.062	40.401	44.891	39.375	42.395	40.273	47.767	40.07	44.858	39.546	45.458	40.094	44.792	38.803	39.13	39.709	45.288	39.727	44.842	39.412	42.338	47.453	39.582	44.973	38.838	44.586	40.016	40.491
Reb1-del	5M	976	55.523	48.289	51	54.524	55.941	55.732	55.428	55.578	54.359	48.384	50.391	55.825	57.125	47.92	55.478	55.978	49.5	47.851	49.814	49.726	55.491	55.967	55.98	48.742	48.391	54.458	48.755	55.383	47.974	51.652	55.112	55.079	56.052	56.286	54.563	49.061	48.172	50.147	55.03	57.036	55.538	55.561	49.817	47.73	50.564	49.341	48.62
Rap1-del	500K	44	27.013	23.268	25.23	23.247	23.187	28.052	23.292	23.286	30.008	29.47	23.341	23.387	23.5	23.523	28.205	27.98	28.742	23.393	23.503	23.519	23.401	23.413	23.461	26.066	23.523	27.277	27.256	25.126	23.369	26.301	27.013	24.072	23.875	27.744	23.241	23.342	23.372	23.385	23.256	25.346	23.423	28.084	23.164	23.371	28.81	28.906	25.539
Rap1-del	1M	528	17.854	15.446	15.896	17.807	17.9	15.158	17.3	17.753	15.136	15.9	15.322	15.421	15.787	15.764	15.939	15.784	16.287	15.565	15.915	16.284	15.928	17.399	17.772	15.584	15.449	15.376	17.259	15.485	15.507	17.805	15.622	17.404	18.176	15.02	15.779	15.16	15.567	15.445	16.446	16.885	16.713	16.687	15.853	15.528	15.814	15.707	29.565
Rap1-del	2M	854	23.87	21.973	22.658	24.021	20.846	21.059	25.343	20.94	20.93	21.165	20.67	21.037	21.366	22.149	20.712	20.685	21.373	24.179	21.633	20.777	21.005	20.608	20.704	21.16	22.123	21.028	24.081	20.762	22.519	21.254	22.695	20.848	24.089	21.72	22.929	22.572	22.405	23.693	23.888	22.571	22.228	20.911	20.821	23.084	21.751	20.723	22.981
Rap1-del	3M	923	34.449	30.603	29.834	31.859	29.796	30.78	29.669	30.363	34.362	32.262	30.79	34.472	34.353	34.463	34.138	30.181	36.232	30.301	30.703	34.405	34.841	30.54	30.687	34.289	36.217	84.034	35.092	30.45	30.176	30.295	29.718	30.428	30.017	29.595	34.305	31.097	31.801	31.204	34.725	34.354	34.746	30.212	35.258	30.488	30.997	36.687	30.586
Rap1-del	4M	953	43.912	39.354	41.789	45.487	44.976	41.909	42.566	46.351	46.09	44.426	43.088	39.751	41.022	41.905	40.496	44.949	43.587	38.824	41.184	44.58	44.485	38.76	44.963	39.247	39.152	38.841	40.445	41.724	41.69	44.654	41.811	41.742	45.301	44.811	38.667	42.221	39.216	100.267	44.761	38.916	40.163	40.498	41.578	41.505	42.636	42.054	45.912
Rap1-del	5M	982	55.539	48.645	54.548	55.603	54.484	56.37	55.911	55.232	55.479	55.472	48.771	48.164	51.068	48.826	56.13	54.99	52.324	124.232	55.365	49.23	55.989	48.647	57.23	48.253	58.712	48.508	48.426	48.693	48.889	48.843	55.029	48.698	47.85	56.619	56.247	55.53	55.422	55.658	55.604	50.924	55.164	54.79	52.747	56.024	48.439	56.96	48.627
[truncated: 953 more columns]
