# Supplementary material for: GenoPipe: identifying the genotype of origin within (epi)genomic datasets
Source: Nucleic Acids Res. 2023 Nov 2;51(22):12054–68. doi: 10.1093/nar/gkad950 (PMC10711449; doi:10.1093/nar/gkad950)
Supplement: gkad950_Supplemental_Files [file gkad950_supplemental_files.zip › Supplementary_Table_6_YKOC_DeletionID.xlsx]

## Sheet: Supplementary Table 6
##Supplementary Table 6: Yeast Knockout Collection WGS DeletionID results
# The whole-genome-sequencing datasets of the Yeast Knockout Collection from Puddu et al 2019 was run through DeletionID using the default sacCer3 database to see if it could identify the correct knockout. These results were compared against the Puddu verification method to evaluate the performance of DeletionID.
ERS_accession	Systematic_Name(SGD)	Standard_Name(SGD)	Gene_Status(SGD)	Strain_Name(Puddu et al)	Verification_Status(Puddu)	Verification_Status(DeletionID)	Verified_by_method	Expected_KO_DeletionID_score	n_hits(DeletionID)	hit_list(DeletionID)	hit_scores(DeletionID)	Notes
ERS1019467	YLR220W	CCC1	gene-Verified	Del3456_CCC1	NotVerified-Puddu	Verified-DID	Verified by ONLY DID	ND	6348	YAL069W|YAL068W-A|PAU8|YAL067W-A|SEO1|YAL066W|YAL065C|YAL064W-B|TDA8|YAL064W|YAL063C-A|FLO9|GDH3|BDH2|BDH1|YAL059C-A|ECM1|CNE1|YAL056C-A|GPB2|PEX22|ACS1|FLC2|OAF1|AIM2|GEM1|YAL047W-A|SPC72|BOL3|YAL045C|BOL1|GCV3|PTA1|YAL042C-A|ERV46|CDC24|CLN3|CYC3|CDC19|YAL037C-B|YAL037C-A|YAL037W|RBG1|FUN12|YAL034C-B|MTW1|FUN19|POP5|PRP45|YAL031W-A|GIP4|SNC1|MYO4|FRT2|SAW1|YAL026C-A|DRS2|MAK16|LTE1|FUN26|CCR4|F…	ND|ND|ND|ND|ND|ND|ND|ND|ND|ND|ND|ND|ND|ND|ND|ND|ND|ND|ND|ND|ND|ND|ND|ND|ND|ND|ND|ND|ND|ND|ND|ND|ND|ND|ND|ND|ND|ND|ND|ND|ND|ND|ND|ND|ND|ND|ND|ND|ND|ND|ND|ND|ND|ND|ND|ND|ND|ND|ND|ND|ND|ND|ND|ND|ND|ND|ND|ND|ND|ND|ND|ND|ND|ND|ND|ND|ND|ND|ND|ND|ND|ND|ND|ND|ND|ND|ND|ND|ND|ND|ND|ND|ND|ND|ND|ND|ND|ND|ND|ND|ND|ND|ND|ND|ND|ND|ND|ND|ND|ND|ND|ND|ND|ND|ND|ND|ND|ND|ND|ND|ND|ND|ND|ND|ND|ND|ND|ND|ND|ND|ND|ND|ND|…	LowCoverage-500_pairs_mapped
ERS969760	YKL163W	PIR3	gene-Verified	Del3184_PIR3	NotVerified-Puddu	NotVerified-DID	Verified by NEITHER	-	341	YAL045C|BOL1|ERV46|YAL037C-B|YAL031W-A|YBL107W-A|YBL029C-A|FMP23|YBR072C-A|YBR121C-A|YBR131C-A|YBR178W|YBR182C-A|YBR191W-A|YBR196C-B|YBR223W-A|COQ21|YCL021W-A|LEU2|YCR018C-A|YCR022C|PMP1|YCR102W-A|PAU3|YDL159C-B|TMA17|YDL085C-A|RPS29B|YDL016C|SDH4|YDR194W-A|YDR271C|FCF1|CNL1|ATP17|CMI8|YDR524C-A|PAU10|YDR544C|YEL032C-A|URA3|YEL008W|YEL008C-A|PRE1|YOS1|YER079C-A|YER133W-A|YER134C|YER138W-A|PET122|…	ND|ND|ND|ND|ND|ND|ND|ND|ND|ND|ND|ND|ND|ND|ND|ND|ND|ND|ND|ND|ND|ND|ND|ND|ND|ND|ND|ND|ND|ND|ND|ND|ND|ND|ND|ND|ND|ND|ND|ND|ND|ND|ND|ND|ND|ND|ND|ND|ND|ND|ND|ND|ND|ND|ND|ND|ND|ND|ND|ND|ND|ND|ND|ND|ND|ND|ND|ND|ND|ND|ND|ND|ND|ND|ND|ND|ND|ND|ND|ND|ND|ND|ND|ND|ND|ND|ND|ND|ND|ND|ND|ND|ND|ND|ND|ND|ND|ND|ND|ND|ND|ND|ND|ND|ND|ND|ND|ND|ND|ND|ND|ND|ND|ND|ND|ND|ND|ND|ND|ND|ND|ND|ND|ND|ND|ND|ND|ND|ND|ND|ND|ND|ND|…	LowCoverage-50K_pairs_mapped
ERS969754	YKL160W	ELF1	gene-Verified	Del3181_ELF1	NotVerified-Puddu	NotVerified-DID	Verified by NEITHER	-	269	YAL037C-A|YAL031W-A|ATS1|YAL019W-A|FUN14|PAU7|PAU9|YBL107W-A|YBL071C-B|CMC2|YBR072C-A|YBR109W-A|YBR191W-A|DER1|YBR206W|ERV15|DAD3|ARC40|RCF3|YBR285W|LEU2|YCL007C|PMP1|YCR038W-A|YDL196W|YDL187C|YDL186W|FAP7|OPI6|YDL034W|YDR274C|SEM1|MOR1|YDR433W|GPI19|MFA1|PAU10|PAU2|SNU13|URA3|YER006C-A|VFA1|YGL182C|YGL165C|GPG1|RPB9|YGL063C-A|BRP1|VMA7|MUP1|YGR068W-A|YGR290W|YHR032C-A|YHR049C-A|YHR070C-A|YHR138C…	ND|ND|ND|ND|ND|ND|ND|ND|ND|ND|ND|ND|ND|ND|ND|ND|ND|ND|ND|ND|ND|ND|ND|ND|ND|ND|ND|ND|ND|ND|ND|ND|ND|ND|ND|ND|ND|ND|ND|ND|ND|ND|ND|ND|ND|ND|ND|ND|ND|ND|ND|ND|ND|ND|ND|ND|ND|ND|ND|ND|ND|ND|ND|ND|ND|ND|ND|ND|ND|ND|ND|ND|ND|ND|ND|ND|ND|ND|ND|ND|ND|ND|ND|ND|ND|ND|ND|ND|ND|ND|ND|ND|ND|ND|ND|ND|ND|ND|ND|ND|ND|ND|ND|ND|ND|ND|ND|ND|ND|ND|ND|ND|ND|ND|ND|ND|ND|ND|ND|ND|ND|ND|ND|ND|ND|ND|ND|ND|ND|ND|ND|ND|ND|…	LowCoverage-50K_pairs_mapped
ERS969761	YKL163W	PIR3	gene-Verified	Del3184_PIR3	NotVerified-Puddu	NotVerified-DID	Verified by NEITHER	-	242	YAL059C-A|YAL042C-A|RBG1|YAL019W-A|YAR070C|PAU9|SFT2|YBL100W-C|YBR196C-B|YBR200W-A|MIC12|TYC1|YCL023C|LEU2|STP22|YCR043C|ERS1|EGO2|YDL247W-A|COX9|APC11|YDR169C-A|YDR182W-A|PHM6|YEL068C|URA3|YEL008C-A|YER088W-B|SPR6|YFL041W-A|YFL032W|HAC1|YFL031C-A|SMX2|AUA1|IRC6|YGL214W|YGL063C-A|YGR035W-A|YGR121W-A|YCH1|SPG1|YHR182C-A|YIL142C-A|YIL046W-A|YIR020W-A|RPL39|BUD19|YJL127W-A|MCO6|MRPL49|RPA12|YJR162C|…	ND|ND|ND|ND|ND|ND|ND|ND|ND|ND|ND|ND|ND|ND|ND|ND|ND|ND|ND|ND|ND|ND|ND|ND|ND|ND|ND|ND|ND|ND|ND|ND|ND|ND|ND|ND|ND|ND|ND|ND|ND|ND|ND|ND|ND|ND|ND|ND|ND|ND|ND|ND|ND|ND|ND|ND|ND|ND|ND|ND|ND|ND|ND|ND|ND|ND|ND|ND|ND|ND|ND|ND|ND|ND|ND|ND|ND|ND|ND|ND|ND|ND|ND|ND|ND|ND|ND|ND|ND|ND|ND|ND|ND|ND|ND|-3.7860068968232943|-3.6554074874621363|-3.6325160888865464|-3.4855627729755603|-3.4855527076379142|-3.43277666381…	LowCoverage-50K_pairs_mapped
ERS969759	YKL162C	YKL162C	gene-Uncharacterized	Del3183_YKL162C	NotVerified-Puddu	Verified-DID	Verified by ONLY DID	-2.00815	49	COQ21|LEU2|URA3|YER138W-A|YGR068W-A|YHR073C-B|YMR242W-A|YNL144W-A|YNR042W|YDR526C|YFR010W-A|YHR069C-A|YDR524C-A|YBR141W-A|YBL065W|YCL041C|YJL211C|YOR008C-A|YLR302C|API2|COA6|PEX2|YCL042W|YGL193C|YKL169C|YDL241W|YIL058W|YCL023C|ADF1|YGL152C|YER088W-B|YCR049C|YDL086C-A|YML009C-A|YCR013C|ZIM17|YBR223W-A|MRPL38|YAL056C-A|YER088C-A|RTT102|YER158W-A|YDR053W|YML090W|YHR032C-A|YDR371C-A|YDL025W-A|YFL015C…	ND|ND|ND|ND|ND|ND|ND|ND|-4.4983820578262375|-3.600577522951103|-3.59558934959827|-3.310106214953949|-3.130988789230915|-3.0341026940939497|-2.997940681569155|-2.7262642541267077|-2.7259124000022728|-2.7224907463902204|-2.663743169568649|-2.6633179094208717|-2.5087658915394573|-2.492989577105455|-2.462073976370811|-2.387412139024137|-2.3103376041394785|-2.310208682729189|-2.308935671246011|-2.2554…	less-than-500K
ERS1029122	YPL064C	CWC27	gene-Verified	Del4553_CWC27	Verified-Puddu	Verified-DID	Verified by BOTH	ND	20	LEU2|URA3|YOL166W-A|CWC27|YOR146W|YOR161W-B|YKR047W|YBL096C|YDL118W|YDR426C|YMR013C-A|JIP3|YHR193C-A|YCL041C|HYP2|YHR069C-A|YDR354C-A|RPC19|YDR230W|YBR223W-A	ND|ND|ND|ND|-3.511171736327603|-2.7733225889802293|-2.71975835813902|-2.411685462528131|-2.370810232038984|-2.37077827193573|-2.261728336909014|-2.2297343904805467|-2.229701902836771|-2.191158582414258|-2.1910230990089006|-2.1900380425203427|-2.183254124710343|-2.150044897719514|-2.064324200366122|-2.0109206167973093	LowCoverage-200K_pairs_mapped
ERS948125	YFR016C	AIP5	gene-Verified	Del2275_YFR016C	NotVerified-Puddu	NotVerified-DID	Verified by NEITHER	-	25	YAL037C-A|LEU2|URA3|YER091C-A|YIR023C-A|ATP18|YAL037C-B|YIL100W|YJL026C-A|YLL019W-A|YHR137C-A|YCL041C|YJL077W-A|YMR295C|YDR271C|YIR017W-A|YIL100C-A|YHR028W-A|YNL203C|YGL108C|YGR176W|YER023C-A|YPR160W-A|YER152W-A|MET28	ND|ND|ND|-3.078760286477203|-2.911072328005583|-2.814017538181048|-2.721546529747055|-2.5408333248686485|-2.493797785756047|-2.389840050672169|-2.3563764779843135|-2.3456645049132385|-2.288897555907009|-2.2707642304018245|-2.2621842726025907|-2.2261204323662125|-2.2187123021482|-2.1964297975683387|-2.1706743085533007|-2.129413728795087|-2.128632313893524|-2.0784541659453994|-2.0648553973514683|-2…	LowCoverage-200K_pairs_mapped
ERS948117	YFR010W	UBP6	gene-Verified	Del2271_UBP6	NotVerified-Puddu	NotVerified-DID	Verified by NEITHER	-	29	LEU2|URA3|YKL169C|YHR032C-A|YEL008C-A|MRPL38|YBR121C-A|YHR032W-A|YKL145W-A|LSM5|MEO1|NCW1|YOR032W-A|YNL097W-A|YOR105W|YPR059C|YML012C-A|YPR077C|YPL136W|COX14|YLR280C|YLR349W|YML009C-A|YDL050C|YDL041W|YJL009W|YOR108C-A|YBR126W-B|YDR327W	ND|ND|-3.687281363932971|-3.414823144632926|-3.31088229196201|-3.2181112703657675|-2.7593758642888653|-2.682592359576754|-2.4104179655129245|-2.2707834294982927|-2.2508154354384735|-2.2157442558218516|-2.214055905669082|-2.174210295787672|-2.1489248573475535|-2.1418781702512644|-2.102255457799851|-2.102189941801525|-2.1021563591238643|-2.099032080786155|-2.0715687503141447|-2.068514858778441|-2.0…	LowCoverage-200K_pairs_mapped
ERS838330	YCR073W-A	SOL2	gene-Verified	Del50_SOL2	NotVerified-Puddu	Verified-DID	Verified by ONLY DID	-5.38945	23	LEU2|URA3|SOL2|VPS63|YLR286W-A|YLR041W|YLR280C|VPS65|APS1|YLR120W-A|YLR232W|YLR171W|JIP3|YLR101C|YLR169W|YLR140W|RSO55|YLR279W|YDR199W|YPT6|YDR133C|YDR134C_blocked_reading_frame|CCW22	ND|ND|-5.389454495032519|-2.4883018973376902|-2.3722584505267146|-2.3336362126487744|-2.31076389276008|-2.301707972925998|-2.262964057749924|-2.1874264660635077|-2.134950314109715|-2.1236075427492116|-2.1234827421400606|-2.1076933856303826|-2.0996200850947004|-2.0918268490852734|-2.07821714466059|-2.0740255138986514|-2.0737674635396233|-2.0205291573187636|-2.006277026958941|-2.001817378768241|-2.…	LowCoverage-1M_pairs_mapped
ERS947473	YDR270W	CCC2	gene-Verified	Del1915_CCC2	Verified-Puddu	Verified-DID	Verified by BOTH	-6.31285	5	LEU2|URA3|CCC2|YDR269C|YDR271C	ND|ND|-6.312852439437428|-2.634748642544279|-2.041002141333747
ERS864242	YMR056C	AAC1	gene-Verified	Del340_AAC1	Verified-Puddu	Verified-DID	Verified by BOTH	-4.7391	3	LEU2|URA3|AAC1	ND|ND|-4.739103362157928
ERS947620	YDR371W	CTS2	gene-Uncharacterized	Del1987_CTS2	Verified-Puddu	Verified-DID	Verified by BOTH	-7.19747	4	LEU2|YDR371C-A|URA3|CTS2	ND|ND|ND|-7.197469784006463
ERS864339	YOL105C	WSC3	gene-Verified	Del396_WSC3	Verified-Puddu	Verified-DID	Verified by BOTH	-5.74665	3	LEU2|URA3|WSC3	ND|ND|-5.746653880729644
ERS953030	YHR030C	SLT2	gene-Verified	Del2666_SLT2	Verified-Puddu	Verified-DID	Verified by BOTH	-5.83321	3	LEU2|URA3|SLT2	ND|ND|-5.833207048012988
ERS952564	YGR108W	CLB1	gene-Verified	Del2538_CLB1	Verified-Puddu	Verified-DID	Verified by BOTH	-5.47872	3	LEU2|URA3|CLB1	ND|ND|-5.478724140202418
ERS878048	YCR048W	ARE1	gene-Verified	Del950_ARE1	Verified-Puddu	Verified-DID	Verified by BOTH	-6.61992	5	LEU2|URA3|ARE1|YCR050C|YCR049C	ND|ND|-6.6199205566106185|-3.329788546542572|-2.55250477504993
ERS876879	YJR032W	CPR7	gene-Verified	Del766_CPR7	Verified-Puddu	Verified-DID	Verified by BOTH	-6.58016	3	LEU2|URA3|CPR7	ND|ND|-6.580162860027086
ERS1076697	YPL219W	PCL8	gene-Verified	Del4435_PCL8	Verified-Puddu	Verified-DID	Verified by BOTH	-4.33179	3	LEU2|URA3|PCL8	ND|ND|-4.3317876422667325
ERS877742	YFL014W	HSP12	gene-Verified	Del869_HSP12	Verified-Puddu	Verified-DID	Verified by BOTH	-5.33566	3	LEU2|URA3|HSP12	ND|ND|-5.335658300238015
ERS952469	YGR021W	DPC29	gene-Uncharacterized	Del2485_YGR021W	Verified-Puddu	Verified-DID	Verified by BOTH	-6.56155	3	LEU2|URA3|DPC29	ND|ND|-6.561546512042133
ERS953122	YIL095W	PRK1	gene-Verified	Del2818_PRK1	Verified-Puddu	Verified-DID	Verified by BOTH	-5.60551	3	LEU2|URA3|PRK1	ND|ND|-5.605505831990938
ERS864354	YOL114C	PTH4	gene-Verified	Del405_YOL114C	Verified-Puddu	Verified-DID	Verified by BOTH	-5.58096	3	LEU2|URA3|PTH4	ND|ND|-5.580956604106554
ERS877744	YFL019C	YFL019C	gene-Uncharacterized	Del870_YFL019C	Verified-Puddu	Verified-DID	Verified by BOTH	-7.44936	3	LEU2|URA3|YFL019C	ND|ND|-7.449355977726725
ERS864638	YMR114C	YMR114C	gene-Verified	Del554_YMR114C	Verified-Puddu	Verified-DID	Verified by BOTH	-6.59577	3	LEU2|URA3|YMR114C	ND|ND|-6.595769601075229
ERS952562	YGR107W	YGR107W	gene-Dubious	Del2537_YGR107W	Verified-Puddu	Verified-DID	Verified by BOTH	-3.34129	3	LEU2|URA3|YGR107W	ND|ND|-3.341291657804875
ERS864499	YMR315W	YMR315W	gene-Verified	Del481_YMR315W	Verified-Puddu	Verified-DID	Verified by BOTH	-7.28208	3	LEU2|URA3|YMR315W	ND|ND|-7.2820810396252575
ERS1016139	YMR245W	YMR245W	gene-Dubious	Del3778_YMR245W	Verified-Puddu	Verified-DID	Verified by BOTH	-8.76815	4	LEU2|URA3|YMR245W|COA6	ND|ND|-8.768151435915653|-2.2276072857159392
ERS903167	YDL009C	YDL009C	gene-Uncharacterized	Del1539_YDL009C	Verified-Puddu	Verified-DID	Verified by BOTH	-4.91134	3	LEU2|URA3|YDL009C	ND|ND|-4.911339592814649
ERS952509	YGR055W	MUP1	gene-Verified	Del2505_MUP1	Verified-Puddu	Verified-DID	Verified by BOTH	-6.40907	3	LEU2|URA3|MUP1	ND|ND|-6.409071039205743
ERS1028941	YNL212W	VID27	gene-Verified	Del3907_VID27	Verified-Puddu	Verified-DID	Verified by BOTH	-6.3882	3	LEU2|URA3|VID27	ND|ND|-6.3881976339907425
ERS864385	YOL138C	RTC1	gene-Verified	Del421_RTC1	Verified-Puddu	Verified-DID	Verified by BOTH	-5.75786	3	LEU2|URA3|RTC1	ND|ND|-5.7578625997728645
ERS877940	YBR083W	TEC1	gene-Verified	Del923_TEC1	Verified-Puddu	Verified-DID	Verified by BOTH	-5.60701	3	LEU2|URA3|TEC1	ND|ND|-5.607011912416566
ERS864492	YMR306W	FKS3	gene-Verified	Del477_FKS3	Verified-Puddu	Verified-DID	Verified by BOTH	-6.47945	4	LEU2|URA3|FKS3|YMR306C-A	ND|ND|-6.479452851739132|-2.117076938467389
ERS952478	YGR033C	TIM21	gene-Verified	Del2490_TIM21	Verified-Puddu	Verified-DID	Verified by BOTH	-5.87525	3	LEU2|URA3|TIM21	ND|ND|-5.875245384650713
ERS952308	YGL164C	YRB30	gene-Verified	Del2401_YRB30	Verified-Puddu	Verified-DID	Verified by BOTH	-3.66035	3	LEU2|URA3|YRB30	ND|ND|-3.6603520578214024
ERS952373	YGL222C	EDC1	gene-Verified	Del2435_EDC1	Verified-Puddu	Verified-DID	Verified by BOTH	-7.98682	3	LEU2|URA3|EDC1	ND|ND|-7.986815701508693
ERS952501	YGR049W	SCM4	gene-Verified	Del2501_SCM4	Verified-Puddu	Verified-DID	Verified by BOTH	-6.14305	3	LEU2|URA3|SCM4	ND|ND|-6.143047341936016
ERS1041876	YPR173C	VPS4	gene-Verified	Del4715_VPS4	Verified-Puddu	Verified-DID	Verified by BOTH	-6.20737	3	LEU2|URA3|VPS4	ND|ND|-6.207365894269824
ERS952535	YGR071C	ENV11	gene-Verified	Del2518_ENV11	Verified-Puddu	Verified-DID	Verified by BOTH	-6.81098	3	LEU2|URA3|ENV11	ND|ND|-6.810978272570015
ERS952595	YGR171C	MSM1	gene-Verified	Del2584_MSM1	Verified-Puddu	Verified-DID	Verified by BOTH	-6.28562	3	LEU2|URA3|MSM1	ND|ND|-6.285621115796937
ERS1041534	YPL123C	RNY1	gene-Verified	Del4504_RNY1	Verified-Puddu	Verified-DID	Verified by BOTH	-8.21541	3	LEU2|URA3|RNY1	ND|ND|-8.215406958900237
ERS952261	YGL147C	RPL9A	gene-Verified	Del2386_RPL9A	Verified-Puddu	Verified-DID	Verified by BOTH	ND	3	LEU2|URA3|RPL9A	ND|ND|ND
ERS952334	YGL181W	GTS1	gene-Verified	Del2414_GTS1	Verified-Puddu	Verified-DID	Verified by BOTH	-7.47434	3	LEU2|URA3|GTS1	ND|ND|-7.474336240722621
ERS947280	YDR066C	RTR2	gene-Verified	Del1759_RTR2	Verified-Puddu	Verified-DID	Verified by BOTH	-8.19847	3	LEU2|URA3|RTR2	ND|ND|-8.198473146939527
ERS952472	YGR026W	YGR026W	gene-Uncharacterized	Del2487_YGR026W	Verified-Puddu	Verified-DID	Verified by BOTH	-5.69584	3	LEU2|URA3|YGR026W	ND|ND|-5.6958407876347215
ERS952502	YGR051C	YGR051C	gene-Dubious	Del2502_YGR051C	Verified-Puddu	Verified-DID	Verified by BOTH	-7.4188	3	LEU2|URA3|YGR051C	ND|ND|-7.418801674028558
ERS952357	YGL210W	YPT32	gene-Verified	Del2427_YPT32	Verified-Puddu	Verified-DID	Verified by BOTH	-6.7942	3	LEU2|URA3|YPT32	ND|ND|-6.79419989145405
ERS952511	YGR056W	RSC1	gene-Verified	Del2506_RSC1	Verified-Puddu	Verified-DID	Verified by BOTH	-9.30665	3	LEU2|URA3|RSC1	ND|ND|-9.30664736232818
ERS952588	YGR129W	SYF2	gene-Verified	Del2550_SYF2	Verified-Puddu	Verified-DID	Verified by BOTH	ND	3	LEU2|URA3|SYF2	ND|ND|ND
ERS952476	YGR031W	IMO32	gene-Verified	Del2489_IMO32	Verified-Puddu	Verified-DID	Verified by BOTH	-6.50258	4	LEU2|URA3|NAG1|IMO32	ND|ND|-6.937098552926974|-6.502584044063629
ERS877016	YDR205W	MSC2	gene-Verified	Del801_MSC2	Verified-Puddu	Verified-DID	Verified by BOTH	-5.99422	3	LEU2|URA3|MSC2	ND|ND|-5.994224852391579
ERS864688	YHR041C	SRB2	gene-Verified	Del590_SRB2	Verified-Puddu	Verified-DID	Verified by BOTH	-5.38699	3	LEU2|URA3|SRB2	ND|ND|-5.386986315072403
ERS1016384	YMR006C	PLB2	gene-Verified	Del3666_PLB2	Verified-Puddu	Verified-DID	Verified by BOTH	-5.99438	3	LEU2|URA3|PLB2	ND|ND|-5.994383245407094
ERS864365	YOL121C	RPS19A	gene-Verified	Del411_RPS19A	Verified-Puddu	Verified-DID	Verified by BOTH	-5.0006	3	LEU2|URA3|RPS19A	ND|ND|-5.000602378738835
ERS952526	YGR067C	YGR067C	gene-Uncharacterized	Del2514_YGR067C	Verified-Puddu	Verified-DID	Verified by BOTH	-3.96096	3	LEU2|URA3|YGR067C	ND|ND|-3.9609620269667842
ERS952504	YGR052W	FMP48	gene-Uncharacterized	Del2503_FMP48	Verified-Puddu	Verified-DID	Verified by BOTH	-6.70748	3	LEU2|URA3|FMP48	ND|ND|-6.70747549169145
ERS952510	YGR056W	RSC1	gene-Verified	Del2506_RSC1	Verified-Puddu	Verified-DID	Verified by BOTH	-8.01411	3	LEU2|URA3|RSC1	ND|ND|-8.01410564866261
ERS877750	YFL042C	LAM5	gene-Verified	Del871_YFL042C	Verified-Puddu	Verified-DID	Verified by BOTH	-2.53021	3	LEU2|URA3|LAM5	ND|ND|-2.530211256705974
ERS952499	YGR045C	YGR045C	gene-Uncharacterized	Del2500_YGR045C	Verified-Puddu	Verified-DID	Verified by BOTH	-6.7372	3	LEU2|URA3|YGR045C	ND|ND|-6.737195535777483
ERS878430	YMR191W	SPG5	gene-Verified	Del1057_SPG5	Verified-Puddu	Verified-DID	Verified by BOTH	-6.24192	3	LEU2|URA3|SPG5	ND|ND|-6.241922331361575
ERS876917	YJR044C	VPS55	gene-Verified	Del776_VPS55	Verified-Puddu	Verified-DID	Verified by BOTH	-6.82863	3	LEU2|URA3|VPS55	ND|ND|-6.828625219890238
ERS952366	YGL215W	CLG1	gene-Verified	Del2431_CLG1	Verified-Puddu	Verified-DID	Verified by BOTH	-7.67805	3	LEU2|URA3|CLG1	ND|ND|-7.678050202990467
ERS952563	YGR107W	YGR107W	gene-Dubious	Del2537_YGR107W	Verified-Puddu	Verified-DID	Verified by BOTH	-3.19984	3	LEU2|URA3|YGR107W	ND|ND|-3.1998416871783566
ERS952350	YGL203C	KEX1	gene-Verified	Del2422_KEX1	Verified-Puddu	Verified-DID	Verified by BOTH	-6.49895	3	LEU2|URA3|KEX1	ND|ND|-6.498948645906072
ERS864687	YHR041C	SRB2	gene-Verified	Del590_SRB2	Verified-Puddu	Verified-DID	Verified by BOTH	-7.40236	13	LEU2|URA3|SRB2|YAL042C-A|YAL059C-A|YAL037C-B|YAL045C|BOL1|YAL026C-A|YAL004W|ECM1|YAL056C-A|YAL031W-A	ND|ND|-7.402361012718989|-2.379359792695937|-2.2965152194666656|-2.2253222888442465|-2.1771160017850932|-2.1368360259568293|-2.0935466581960376|-2.0723857703319104|-2.0509842661464694|-2.0505239119913514|-2.036938343736833	LowCoverage-3M_pairs_mapped
ERS864461	YHR181W	SVP26	gene-Verified	Del449_SVP26	Verified-Puddu	Verified-DID	Verified by BOTH	-6.85278	3	LEU2|URA3|SVP26	ND|ND|-6.852784580907782
ERS952281	YGL154C	LYS5	gene-Verified	Del2392_LYS5	Verified-Puddu	Verified-DID	Verified by BOTH	-5.86153	3	LEU2|URA3|LYS5	ND|ND|-5.861527018053307
ERS902867	YBR162W-A	YSY6	gene-Verified	Del1388_YSY6	Verified-Puddu	Verified-DID	Verified by BOTH	-6.87215	3	LEU2|URA3|YSY6	ND|ND|-6.872145920269816
ERS952484	YGR096W	TPC1	gene-Verified	Del2530_TPC1	Verified-Puddu	Verified-DID	Verified by BOTH	-5.84002	3	LEU2|URA3|TPC1	ND|ND|-5.8400190219452615
ERS952468	YGR021W	DPC29	gene-Uncharacterized	Del2485_YGR021W	Verified-Puddu	Verified-DID	Verified by BOTH	-5.02941	3	LEU2|URA3|DPC29	ND|ND|-5.029411308247816
ERS864540	YML074C	FPR3	gene-Verified	Del502_FPR3	Verified-Puddu	Verified-DID	Verified by BOTH	-6.04106	3	LEU2|URA3|FPR3	ND|ND|-6.041060850692183
ERS877000	YDL133C-A	RPL41B	gene-Verified	Del797_RPL41B	Verified-Puddu	Verified-DID	Verified by BOTH	-5.10619	3	LEU2|URA3|RPL41B	ND|ND|-5.106189337524244
ERS877805	YPR031W	NTO1	gene-Verified	Del915_NTO1	Verified-Puddu	Verified-DID	Verified by BOTH	-5.95838	3	LEU2|URA3|NTO1	ND|ND|-5.958381449631229
ERS876967	YJR059W	PTK2	gene-Verified	Del788_PTK2	Verified-Puddu	Verified-DID	Verified by BOTH	-7.04752	3	LEU2|URA3|PTK2	ND|ND|-7.0475232161212675
ERS878764	YAL031C	GIP4	gene-Verified	Del1151_GIP4	Verified-Puddu	Verified-DID	Verified by BOTH	-8.63391	3	LEU2|URA3|GIP4	ND|ND|-8.63391365539422
ERS864774	YAL056C-A	YAL056C-A	gene-Dubious	Del657_YAL058C-A	Verified-Puddu	Verified-DID	Verified by BOTH	-7.37275	3	LEU2|URA3|YAL056C-A	ND|ND|-7.372751816526495
ERS952576	YGR170W	PSD2	gene-Verified	Del2583_PSD2	Verified-Puddu	Verified-DID	Verified by BOTH	-6.53555	3	LEU2|URA3|PSD2	ND|ND|-6.535550430438717
ERS864373	YOL128C	YGK3	gene-Verified	Del415_YGK3	Verified-Puddu	Verified-DID	Verified by BOTH	-6.64654	3	LEU2|URA3|YGK3	ND|ND|-6.646542755334034
ERS952470	YGR023W	MTL1	gene-Verified	Del2486_MTL1	Verified-Puddu	Verified-DID	Verified by BOTH	-7.28586	4	LEU2|URA3|MTL1|YGR022C	ND|ND|-7.285860585554351|-3.042742277319369
ERS1041896	YNL049C	SFB2	gene-Verified	Del3995_SFB2	Verified-Puddu	Verified-DID	Verified by BOTH	-6.92689	3	LEU2|URA3|SFB2	ND|ND|-6.926889878569737
ERS878478	YOR268C	YOR268C	gene-Uncharacterized	Del1069_YOR268C	Verified-Puddu	Verified-DID	Verified by BOTH	-5.76773	3	LEU2|URA3|YOR268C	ND|ND|-5.767734369502424
ERS864364	YOL119C	MCH4	gene-Verified	Del410_MCH4	Verified-Puddu	Verified-DID	Verified by BOTH	-5.34802	3	LEU2|URA3|MCH4	ND|ND|-5.348018270088208
ERS864671	YMR132C	JLP2	gene-Uncharacterized	Del568_JLP2	Verified-Puddu	Verified-DID	Verified by BOTH	-7.25058	3	LEU2|URA3|JLP2	ND|ND|-7.250581301749869
ERS952537	YGR072W	UPF3	gene-Verified	Del2519_UPF3	Verified-Puddu	Verified-DID	Verified by BOTH	-8.11631	3	LEU2|URA3|UPF3	ND|ND|-8.116311582215447
ERS1041518	YPL257W	YPL257W	gene-Uncharacterized	Del4409_YPL257W	Verified-Puddu	Verified-DID	Verified by BOTH	-7.20935	3	LEU2|URA3|YPL257W	ND|ND|-7.2093477436046385
ERS952477	YGR031W	IMO32	gene-Verified	Del2489_IMO32	Verified-Puddu	Verified-DID	Verified by BOTH	-7.51034	4	LEU2|URA3|IMO32|NAG1	ND|ND|-7.510343247108287|-7.359895255250477
ERS864456	YLR030W	YLR030W	gene-Uncharacterized	Del457_YLR030W	Verified-Puddu	Verified-DID	Verified by BOTH	-5.84451	3	LEU2|URA3|YLR030W	ND|ND|-5.844510816949687
ERS876951	YJR054W	KCH1	gene-Verified	Del784_KCH1	Verified-Puddu	Verified-DID	Verified by BOTH	-6.74742	3	LEU2|URA3|KCH1	ND|ND|-6.747415864922584
ERS1041579	YPL162C	YPL162C	gene-Uncharacterized	Del4480_YPL162C	Verified-Puddu	Verified-DID	Verified by BOTH	-8.72242	3	LEU2|URA3|YPL162C	ND|ND|-8.722421524439662
ERS952630	YGR154C	GTO1	gene-Verified	Del2571_GTO1	Verified-Puddu	Verified-DID	Verified by BOTH	-7.43271	3	LEU2|URA3|GTO1	ND|ND|-7.4327069437209445
ERS877902	YPR013C	CMR3	gene-Uncharacterized	Del910_CMR3	Verified-Puddu	Verified-DID	Verified by BOTH	-5.94014	3	LEU2|URA3|CMR3	ND|ND|-5.940139983166357
ERS1076925	YOR285W	RDL1	gene-Verified	Del4240_RDL1	Verified-Puddu	Verified-DID	Verified by BOTH	-6.79556	3	LEU2|URA3|RDL1	ND|ND|-6.79555645761221
ERS877825	YLR110C	CCW12	gene-Verified	Del890_CCW12	Verified-Puddu	Verified-DID	Verified by BOTH	-6.19584	3	LEU2|URA3|CCW12	ND|ND|-6.195836933404684
ERS952519	YGR061C	ADE6	gene-Verified	Del2510_ADE6	Verified-Puddu	Verified-DID	Verified by BOTH	-7.05292	3	LEU2|URA3|ADE6	ND|ND|-7.052923843435281
ERS952385	YGL228W	SHE10	gene-Verified	Del2441_SHE10	Verified-Puddu	Verified-DID	Verified by BOTH	-8.0589	3	LEU2|URA3|SHE10	ND|ND|-8.058899705308125
ERS876969	YJR060W	CBF1	gene-Verified	Del789_CBF1	NotVerified-Puddu	NotVerified-DID	Verified by NEITHER	-	2	LEU2|URA3	ND|ND	presumed correction in v2
ERS876887	YJR044C	VPS55	gene-Verified	Del776_VPS55	NotVerified-Puddu	NotVerified-DID	Verified by NEITHER	-	2	LEU2|URA3	ND|ND
ERS952369	YGL220W	BOL2	gene-Verified	Del2433_FRA2	Verified-Puddu	Verified-DID	Verified by BOTH	-5.42275	3	LEU2|URA3|BOL2	ND|ND|-5.422754177187023
ERS864147	YER131W	RPS26B	gene-Verified	Del292_RPS26B	Verified-Puddu	NotVerified-DID	Verified by ONLY Puddu	-	2	LEU2|URA3	ND|ND
ERS1041895	YNL049C	SFB2	gene-Verified	Del3995_SFB2	Verified-Puddu	Verified-DID	Verified by BOTH	-7.68605	3	LEU2|URA3|SFB2	ND|ND|-7.686046084904978
ERS878332	YGR254W	ENO1	gene-Verified	Del1032_ENO1	Verified-Puddu	Verified-DID	Verified by BOTH	-5.52957	3	LEU2|URA3|ENO1	ND|ND|-5.529574084416294
ERS864484	YMR171C	EAR1	gene-Verified	Del472_EAR1	Verified-Puddu	Verified-DID	Verified by BOTH	-6.84791	3	LEU2|URA3|EAR1	ND|ND|-6.847908306593707
ERS864523	YOL016C	CMK2	gene-Verified	Del494_CMK2	Verified-Puddu	Verified-DID	Verified by BOTH	-7.06346	3	LEU2|URA3|CMK2	ND|ND|-7.06345964934205
ERS1016385	YMR007W	YMR007W	gene-Uncharacterized	Del3667_YMR007W	Verified-Puddu	Verified-DID	Verified by BOTH	-6.68382	3	LEU2|URA3|YMR007W	ND|ND|-6.683820698820732
ERS1016392	YMR010W	ANY1	gene-Verified	Del3670_YMR010W	Verified-Puddu	Verified-DID	Verified by BOTH	-7.64381	3	LEU2|URA3|ANY1	ND|ND|-7.643806873329321
ERS864306	YNR073C	MAN2	gene-Verified	Del376_YNR073C	Verified-Puddu	Verified-DID	Verified by BOTH	-6.64532	3	LEU2|URA3|MAN2	ND|ND|-6.645315763637746
ERS864848	YGL199C	YGL199C	gene-Dubious	Del667_YGL199C	Verified-Puddu	Verified-DID	Verified by BOTH	-7.41536	4	LEU2|URA3|YGL199C|YIP4	ND|ND|-7.415357531201071|-2.070204880522637
ERS1016383	YMR006C	PLB2	gene-Verified	Del3666_PLB2	Verified-Puddu	Verified-DID	Verified by BOTH	-6.65683	3	LEU2|URA3|PLB2	ND|ND|-6.656828977780996
ERS1042098	YPL055C	LGE1	gene-Verified	Del4561_LGE1	Verified-Puddu	Verified-DID	Verified by BOTH	-7.91294	3	LEU2|URA3|LGE1	ND|ND|-7.912944436432839
ERS952491	YGR041W	BUD9	gene-Verified	Del2496_BUD9	Verified-Puddu	Verified-DID	Verified by BOTH	-7.29317	3	LEU2|URA3|BUD9	ND|ND|-7.2931699105014465
ERS952466	YGR088W	CTT1	gene-Verified	Del2529_CTT1	Verified-Puddu	Verified-DID	Verified by BOTH	-7.71021	3	LEU2|URA3|CTT1	ND|ND|-7.7102056406365485
ERS1016424	YMR031W-A	YMR031W-A	gene-Dubious	Del3689_YMR031W-A	Verified-Puddu	Verified-DID	Verified by BOTH	-6.90939	4	LEU2|URA3|MET17|YMR031W-A	ND|ND|-7.427444783417635|-6.909388941326594
ERS877726	YKR046C	PLN1	gene-Verified	Del865_PET10	Verified-Puddu	Verified-DID	Verified by BOTH	-6.45518	3	LEU2|URA3|PLN1	ND|ND|-6.455183348648655
ERS1041844	YPR150W	YPR150W	gene-Dubious	Del4698_YPR150W	Verified-Puddu	Verified-DID	Verified by BOTH	-6.51352	4	LEU2|URA3|YPR150W|SUE1	ND|ND|-6.513523124832692|-2.257474655622896
ERS952414	YGL249W	ZIP2	gene-Verified	Del2456_ZIP2	Verified-Puddu	Verified-DID	Verified by BOTH	-5.61517	3	LEU2|URA3|ZIP2	ND|ND|-5.615167445177887
ERS864384	YLL048C	YBT1	gene-Verified	Del454_YBT1	Verified-Puddu	Verified-DID	Verified by BOTH	-4.98438	3	LEU2|URA3|YBT1	ND|ND|-4.984382421236289
ERS876919	YJR044C	VPS55	gene-Verified	Del776_VPS55	Verified-Puddu	Verified-DID	Verified by BOTH	ND	3	LEU2|URA3|VPS55	ND|ND|ND
ERS952404	YGL241W	KAP114	gene-Verified	Del2450_KAP114	Verified-Puddu	Verified-DID	Verified by BOTH	-6.54791	3	LEU2|URA3|KAP114	ND|ND|-6.547911865347552
ERS864736	YNL274C	GOR1	gene-Verified	Del600_GOR1	Verified-Puddu	Verified-DID	Verified by BOTH	-6.19725	3	LEU2|URA3|GOR1	ND|ND|-6.197249720838889
ERS864597	YML124C	TUB3	gene-Verified	Del534_TUB3	Verified-Puddu	Verified-DID	Verified by BOTH	-5.8978	3	LEU2|URA3|TUB3	ND|ND|-5.89780493083956
ERS952415	YGL250W	RMR1	gene-Verified	Del2457_RMR1	Verified-Puddu	Verified-DID	Verified by BOTH	-6.40071	3	LEU2|URA3|RMR1	ND|ND|-6.400707836233545
ERS952542	YGR078C	PAC10	gene-Verified	Del2522_PAC10	Verified-Puddu	Verified-DID	Verified by BOTH	-6.59039	3	LEU2|URA3|PAC10	ND|ND|-6.590386835421649
ERS877998	YBR287W	YBR287W	gene-Uncharacterized	Del938_YBR287W	Verified-Puddu	Verified-DID	Verified by BOTH	-7.02936	3	LEU2|URA3|YBR287W	ND|ND|-7.029360878903667
ERS952596	YGR133W	PEX4	gene-Verified	Del2554_PEX4	Verified-Puddu	Verified-DID	Verified by BOTH	-8.15372	3	LEU2|URA3|PEX4	ND|ND|-8.153717073385
ERS903466	YDL231C	BRE4	gene-Verified	Del1706_BRE4	Verified-Puddu	Verified-DID	Verified by BOTH	-6.95646	3	LEU2|URA3|BRE4	ND|ND|-6.956462178747895
ERS1041537	YPL185W	YPL185W	gene-Dubious	Del4459_YPL185W	Verified-Puddu	Verified-DID	Verified by BOTH	ND	3	LEU2|URA3|YPL185W	ND|ND|ND
ERS878092	YCR089W	FIG2	gene-Verified	Del961_FIG2	Verified-Puddu	Verified-DID	Verified by BOTH	-7.32422	3	LEU2|URA3|FIG2	ND|ND|-7.32422047238307
ERS864590	YML119W	YML119W	gene-Uncharacterized	Del529_YML119W	Verified-Puddu	Verified-DID	Verified by BOTH	-5.57646	3	LEU2|URA3|YML119W	ND|ND|-5.576459948758152
ERS952549	YGR081C	SLX9	gene-Verified	Del2525_SLX9	Verified-Puddu	Verified-DID	Verified by BOTH	-6.75543	3	LEU2|URA3|SLX9	ND|ND|-6.755425644567136
ERS877758	DNE	-	Deleted	Del873_YFR024C	Verified-Puddu	OMIT-Deleted	Not_Applicable	-	2	LEU2|URA3	ND|ND
ERS952319	YGL173C	XRN1	gene-Verified	Del2407_XRN1	Verified-Puddu	Verified-DID	Verified by BOTH	-7.18563	5	LEU2|URA3|MET17|XRN1|YLR302C	ND|ND|-7.767244819056443|-7.185631013808033|-2.1282136475037636
ERS864711	YOL158C	ENB1	gene-Verified	Del604_ENB1	NotVerified-Puddu	Verified-DID	Verified by ONLY DID	-2.38616	3	LEU2|URA3|ENB1	ND|ND|-2.3861550247406145
ERS876953	YJR055W	HIT1	gene-Verified	Del785_HIT1	Verified-Puddu	Verified-DID	Verified by BOTH	-8.09739	3	LEU2|URA3|HIT1	ND|ND|-8.097392321875141
ERS877032	YGL219C	MDM34	gene-Verified	Del805_MDM34	Verified-Puddu	Verified-DID	Verified by BOTH	-6.22522	4	LEU2|URA3|MDM34|YGL218W	ND|ND|-6.225219463111701|-3.288250767558902
ERS952451	YGR007W	ECT1	gene-Verified	Del2475_ECT1	Verified-Puddu	Verified-DID	Verified by BOTH	-7.8918	3	LEU2|URA3|ECT1	ND|ND|-7.8917971569818715
ERS952486	YGR037C	ACB1	gene-Verified	Del2494_ACB1	Verified-Puddu	Verified-DID	Verified by BOTH	-7.37439	3	LEU2|URA3|ACB1	ND|ND|-7.3743903569493625
ERS878382	YIL030C	SSM4	gene-Verified	Del1045_SSM4	Verified-Puddu	Verified-DID	Verified by BOTH	-5.05361	4	LEU2|URA3|SSM4|YIL029W-A	ND|ND|-5.053610079127781|-2.124878335588126
ERS952620	YGR149W	GPC1	gene-Verified	Del2566_YGR149W	Verified-Puddu	Verified-DID	Verified by BOTH	-5.36565	3	LEU2|URA3|GPC1	ND|ND|-5.365651612834388
ERS948143	YFR031C-A	RPL2A	gene-Verified	Del2284_RPL2A	Verified-Puddu	Verified-DID	Verified by BOTH	-7.05343	3	LEU2|URA3|RPL2A	ND|ND|-7.053434142716089
ERS864399	YER088C	DOT6	gene-Verified	Del428_DOT6	Verified-Puddu	Verified-DID	Verified by BOTH	-5.56117	3	LEU2|URA3|DOT6	ND|ND|-5.561167822726269
ERS877046	YGR038W	ORM1	gene-Verified	Del808_ORM1	Verified-Puddu	Verified-DID	Verified by BOTH	-6.91518	3	LEU2|URA3|ORM1	ND|ND|-6.915181132718781
ERS952585	YGR126W	YGR126W	gene-Uncharacterized	Del2548_YGR126W	Verified-Puddu	Verified-DID	Verified by BOTH	-7.43986	3	LEU2|URA3|YGR126W	ND|ND|-7.439861663130586
ERS1041902	YPL270W	MDL2	gene-Verified	Del4398_MDL2	Verified-Puddu	Verified-DID	Verified by BOTH	-4.1639	3	LEU2|URA3|MDL2	ND|ND|-4.163901712950657
ERS864493	YMR311C	GLC8	gene-Verified	Del478_GLC8	Verified-Puddu	Verified-DID	Verified by BOTH	-6.51464	3	LEU2|URA3|GLC8	ND|ND|-6.514637553056451
ERS876871	YJR030C	RBH2	gene-Uncharacterized	Del764_YJR030C	Verified-Puddu	Verified-DID	Verified by BOTH	-6.15244	3	LEU2|URA3|RBH2	ND|ND|-6.152437261503281
ERS878396	YIR023W	DAL81	gene-Verified	Del1048_DAL81	Verified-Puddu	Verified-DID	Verified by BOTH	-6.02598	4	LEU2|URA3|DAL81|YIR023C-A	ND|ND|-6.025980173761728|-2.8189207108898304
ERS864452	YLL049W	LDB18	gene-Verified	Del455_LDB18	Verified-Puddu	Verified-DID	Verified by BOTH	ND	3	LEU2|URA3|LDB18	ND|ND|ND
ERS952525	YGR066C	GID10	gene-Verified	Del2513_YGR066C	Verified-Puddu	Verified-DID	Verified by BOTH	ND	3	LEU2|URA3|GID10	ND|ND|ND
ERS952512	YGR057C	LST7	gene-Verified	Del2507_LST7	Verified-Puddu	Verified-DID	Verified by BOTH	-5.73707	3	LEU2|URA3|LST7	ND|ND|-5.737071650975612
ERS952485	YGR096W	TPC1	gene-Verified	Del2530_TPC1	Verified-Puddu	Verified-DID	Verified by BOTH	-7.90789	3	LEU2|URA3|TPC1	ND|ND|-7.9078929344049165
ERS952371	YGL221C	NIF3	gene-Verified	Del2434_NIF3	Verified-Puddu	Verified-DID	Verified by BOTH	-5.35408	3	LEU2|URA3|NIF3	ND|ND|-5.354084278337843
ERS877874	YNR069C	BSC5	gene-Verified	Del903_BSC5	Verified-Puddu	Verified-DID	Verified by BOTH	-6.09138	4	LEU2|URA3|MET17|BSC5	ND|ND|-6.333479425127492|-6.091379419648452
ERS864876	YJR087W	YJR087W	gene-Dubious	Del682_YJR087W	Verified-Puddu	Verified-DID	Verified by BOTH	ND	3	LEU2|URA3|YJR087W	ND|ND|ND
ERS877821	YKR102W	FLO10	gene-Verified	Del889_FLO10	Verified-Puddu	Verified-DID	Verified by BOTH	-6.30229	3	LEU2|URA3|FLO10	ND|ND|-6.302290878668523
ERS877746	YFL019C	YFL019C	gene-Uncharacterized	Del870_YFL019C	Verified-Puddu	Verified-DID	Verified by BOTH	-6.66591	3	LEU2|URA3|YFL019C	ND|ND|-6.665906738993354
ERS952461	YGR017W	YGR017W	gene-Uncharacterized	Del2482_YGR017W	Verified-Puddu	Verified-DID	Verified by BOTH	ND	4	LEU2|URA3|YGR017W|YGR018C	ND|ND|ND|-2.620312180775695
ERS952380	YGL226C-A	OST5	gene-Verified	Del2438_OST5	Verified-Puddu	Verified-DID	Verified by BOTH	-5.78804	3	LEU2|URA3|OST5	ND|ND|-5.788038107866436
ERS864245	YMR058W	FET3	gene-Verified	Del342_FET3	Verified-Puddu	Verified-DID	Verified by BOTH	-5.63304	3	LEU2|URA3|FET3	ND|ND|-5.6330376046076145
ERS902669	YBR010W	HHT1	gene-Verified	Del1285_HHT1	Verified-Puddu	Verified-DID	Verified by BOTH	-4.66632	3	LEU2|URA3|HHT1	ND|ND|-4.666316016441049
ERS877169	YJL200C	ACO2	gene-Verified	Del843_ACO2	Verified-Puddu	Verified-DID	Verified by BOTH	-5.11509	3	LEU2|URA3|ACO2	ND|ND|-5.115085856279783
ERS952579	YGR123C	PPT1	gene-Verified	Del2545_PPT1	Verified-Puddu	Verified-DID	Verified by BOTH	-6.34768	3	LEU2|URA3|PPT1	ND|ND|-6.347679355240206
ERS1041536	YPL187W	MF%28ALPHA%291	gene-Verified	Del4458_MFALPHA1	Verified-Puddu	Verified-DID	Verified by BOTH	-8.07517	3	LEU2|URA3|MF%28ALPHA%291	ND|ND|-8.07517494027855
ERS902756	YBR063C	YBR063C	gene-Uncharacterized	Del1329_YBR063C	Verified-Puddu	Verified-DID	Verified by BOTH	-7.31784	4	LEU2|URA3|YBR063C|YBR064W	ND|ND|-7.3178402787427235|-3.132813668344062
ERS864468	YLR037C	PAU23	gene-Verified	Del463_PAU23	Verified-Puddu	Verified-DID	Verified by BOTH	-7.73287	3	LEU2|URA3|PAU23	ND|ND|-7.732870161817829
ERS1016464	YMR155W	YMR155W	gene-Uncharacterized	Del3712_YMR155W	Verified-Puddu	Verified-DID	Verified by BOTH	-6.86046	3	LEU2|URA3|YMR155W	ND|ND|-6.8604611315669155
ERS1029111	YPL058C	PDR12	gene-Verified	Del4558_PDR12	Verified-Puddu	Verified-DID	Verified by BOTH	-7.48504	3	LEU2|URA3|PDR12	ND|ND|-7.485043533620577
ERS1029421	YOR164C	GET4	gene-Verified	Del4161_GET4	Verified-Puddu	Verified-DID	Verified by BOTH	-7.33243	4	LEU2|URA3|GET4|MET17	ND|ND|-7.332425059813206|-6.659836635440693
ERS1016416	YMR026C	PEX12	gene-Verified	Del3685_PEX12	Verified-Puddu	Verified-DID	Verified by BOTH	-5.98546	3	LEU2|URA3|PEX12	ND|ND|-5.9854577545216925
ERS864605	YMR004W	MVP1	gene-Verified	Del538_MVP1	Verified-Puddu	Verified-DID	Verified by BOTH	-6.54677	3	LEU2|URA3|MVP1	ND|ND|-6.546766776208308
ERS952259	YGL146C	RRT6	gene-Verified	Del2385_RRT6	Verified-Puddu	Verified-DID	Verified by BOTH	-6.54329	3	LEU2|URA3|RRT6	ND|ND|-6.543289335661512
ERS877823	YLR110C	CCW12	gene-Verified	Del890_CCW12	Verified-Puddu	Verified-DID	Verified by BOTH	-5.50924	3	LEU2|URA3|CCW12	ND|ND|-5.509244033619561
ERS1041511	YPL260W	CUB1	gene-Verified	Del4405_YPL260W	Verified-Puddu	Verified-DID	Verified by BOTH	-6.28065	3	LEU2|URA3|CUB1	ND|ND|-6.28065153214459
ERS864442	YHR181W	SVP26	gene-Verified	Del449_SVP26	Verified-Puddu	Verified-DID	Verified by BOTH	-5.18806	3	LEU2|URA3|SVP26	ND|ND|-5.188056104695173
ERS878416	YJR003C	MRX12	gene-Uncharacterized	Del1053_YJR003C	Verified-Puddu	Verified-DID	Verified by BOTH	-6.41206	3	LEU2|URA3|MRX12	ND|ND|-6.412059899161087
ERS877948	YBR090C	YBR090C	gene-Uncharacterized	Del925_YBR090C	Verified-Puddu	Verified-DID	Verified by BOTH	-6.41484	4	LEU2|URA3|YBR090C|NHP6B	ND|ND|-6.4148424457484206|-2.634293747282909
ERS952508	YGR055W	MUP1	gene-Verified	Del2505_MUP1	Verified-Puddu	Verified-DID	Verified by BOTH	-6.90103	3	LEU2|URA3|MUP1	ND|ND|-6.901028405346714
ERS902948	YBR217W	ATG12	gene-Verified	Del1428_ATG12	Verified-Puddu	Verified-DID	Verified by BOTH	-5.58017	3	LEU2|URA3|ATG12	ND|ND|-5.580172363510926
ERS952497	YGR044C	RME1	gene-Verified	Del2499_RME1	Verified-Puddu	Verified-DID	Verified by BOTH	-6.55587	3	LEU2|URA3|RME1	ND|ND|-6.55586987900137
ERS952426	YGL255W	ZRT1	gene-Verified	Del2462_ZRT1	Verified-Puddu	Verified-DID	Verified by BOTH	-6.55917	3	LEU2|URA3|ZRT1	ND|ND|-6.559169540780751
ERS1041877	YPR174C	CSA1	gene-Verified	Del4716_YPR174C	Verified-Puddu	Verified-DID	Verified by BOTH	ND	3	LEU2|URA3|CSA1	ND|ND|ND
ERS864694	YHL002W	HSE1	gene-Verified	Del579_HSE1	Verified-Puddu	Verified-DID	Verified by BOTH	-6.52368	4	LEU2|URA3|HSE1|YHL002C-A	ND|ND|-6.523683264656632|-3.180798811806381
ERS877809	YKR094C	RPL40B	gene-Verified	Del886_RPL40B	Verified-Puddu	Verified-DID	Verified by BOTH	-5.83571	3	LEU2|URA3|RPL40B	ND|ND|-5.835710477976664
ERS838266	YBR292C	YBR292C	gene-Uncharacterized	Del18_YBR292C	Verified-Puddu	Verified-DID	Verified by BOTH	-7.28201	3	LEU2|URA3|YBR292C	ND|ND|-7.282007292912105
ERS952463	YGR017W	YGR017W	gene-Uncharacterized	Del2482_YGR017W	Verified-Puddu	Verified-DID	Verified by BOTH	-9.37467	4	LEU2|URA3|YGR017W|YGR018C	ND|ND|-9.374672067797746|-2.731532255185831
ERS864374	YOL128C	YGK3	gene-Verified	Del415_YGK3	Verified-Puddu	Verified-DID	Verified by BOTH	-5.45961	3	LEU2|URA3|YGK3	ND|ND|-5.459610227926121
ERS902869	YBR163W	EXO5	gene-Verified	Del1389_EXO5	Verified-Puddu	Verified-DID	Verified by BOTH	-6.38903	3	LEU2|URA3|EXO5	ND|ND|-6.389034020004574
ERS952358	YGL210W	YPT32	gene-Verified	Del2427_YPT32	Verified-Puddu	Verified-DID	Verified by BOTH	-7.48072	3	LEU2|URA3|YPT32	ND|ND|-7.480715239858673
ERS952141	YGL095C	VPS45	gene-Verified	Del2355_VPS45	Verified-Puddu	Verified-DID	Verified by BOTH	-6.67568	3	LEU2|URA3|VPS45	ND|ND|-6.675678567621341
ERS1016397	YMR014W	BUD22	gene-Verified	Del3673_BUD22	Verified-Puddu	Verified-DID	Verified by BOTH	-7.56715	3	LEU2|URA3|BUD22	ND|ND|-7.567149938707546
ERS902900	YBR183W	YPC1	gene-Verified	Del1404_YPC1	Verified-Puddu	Verified-DID	Verified by BOTH	-6.5509	3	LEU2|URA3|YPC1	ND|ND|-6.550901329092036
ERS952401	YGL240W	DOC1	gene-Verified	Del2449_DOC1	Verified-Puddu	Verified-DID	Verified by BOTH	-8.65819	6	LEU2|URA3|DOC1|YAL059C-A|YAL037C-B|ECM1	ND|ND|-8.658192110481098|-2.1768515472654304|-2.0268570489354136|-2.0051765515564117
ERS952441	YGL263W	COS12	gene-Verified	Del2470_COS12	Verified-Puddu	Verified-DID	Verified by BOTH	-3.24884	3	LEU2|URA3|COS12	ND|ND|-3.2488403746186307
ERS878476	YOR267C	HRK1	gene-Verified	Del1068_HRK1	Verified-Puddu	Verified-DID	Verified by BOTH	-7.57897	3	LEU2|URA3|HRK1	ND|ND|-7.578969152799037
ERS878108	YNL065W	AQR1	gene-Verified	Del970_AQR1	Verified-Puddu	Verified-DID	Verified by BOTH	-6.90822	3	LEU2|URA3|AQR1	ND|ND|-6.908217131078987
ERS952374	YGL222C	EDC1	gene-Verified	Del2435_EDC1	Verified-Puddu	Verified-DID	Verified by BOTH	-7.13432	3	LEU2|URA3|EDC1	ND|ND|-7.134315859968306
ERS879065	YBL048W	RRT1	gene-Uncharacterized	Del1228_RRT1	Verified-Puddu	Verified-DID	Verified by BOTH	-6.11115	3	LEU2|URA3|RRT1	ND|ND|-6.111146112237718
ERS1041730	YPR039W	YPR039W	gene-Dubious	Del4622_YPR039W	Verified-Puddu	Verified-DID	Verified by BOTH	-7.75731	3	LEU2|URA3|YPR039W	ND|ND|-7.757305133620974
ERS1042791	YOL014W	YOL014W	gene-Uncharacterized	Del4334_YOL014W	Verified-Puddu	Verified-DID	Verified by BOTH	-3.08903	3	LEU2|URA3|YOL014W	ND|ND|-3.08903393381631
ERS878078	YCR083W	TRX3	gene-Verified	Del958_TRX3	Verified-Puddu	Verified-DID	Verified by BOTH	-7.76231	3	LEU2|URA3|TRX3	ND|ND|-7.762313558241783
ERS947312	YDR154C	YDR154C	gene-Dubious	Del1833_YDR154C	Verified-Puddu	Verified-DID	Verified by BOTH	-7.54166	3	LEU2|URA3|YDR154C	ND|ND|-7.54165829614858
ERS952565	YGR108W	CLB1	gene-Verified	Del2538_CLB1	Verified-Puddu	Verified-DID	Verified by BOTH	-7.41977	3	LEU2|URA3|CLB1	ND|ND|-7.419771651318895
ERS952506	YGR054W	YGR054W	gene-Verified	Del2504_YGR054W	Verified-Puddu	Verified-DID	Verified by BOTH	-7.57044	3	LEU2|URA3|YGR054W	ND|ND|-7.570439156071119
ERS952376	YGL223C	COG1	gene-Verified	Del2436_COG1	Verified-Puddu	Verified-DID	Verified by BOTH	-3.52304	5	LEU2|URA3|MET17|COG1|YLR302C	ND|ND|-7.817556306454354|-3.5230378856856364|-2.367168919033319
ERS1041605	YPL141C	FRK1	gene-Verified	Del4493_FRK1	Verified-Puddu	Verified-DID	Verified by BOTH	-4.13924	3	LEU2|URA3|FRK1	ND|ND|-4.1392375455904515
ERS864574	YML109W	ZDS2	gene-Verified	Del520_ZDS2	Verified-Puddu	Verified-DID	Verified by BOTH	-6.47917	3	LEU2|URA3|ZDS2	ND|ND|-6.479169804183225
ERS952518	YGR061C	ADE6	gene-Verified	Del2510_ADE6	Verified-Puddu	Verified-DID	Verified by BOTH	-6.91693	3	LEU2|URA3|ADE6	ND|ND|-6.916929567199581
ERS1076878	YNR013C	PHO91	gene-Verified	Del4005_PHO91	Verified-Puddu	Verified-DID	Verified by BOTH	-6.62091	3	LEU2|URA3|PHO91	ND|ND|-6.620912633578971
ERS864418	YGR134W	CAF130	gene-Verified	Del437_CAF130	Verified-Puddu	Verified-DID	Verified by BOTH	-5.41199	3	LEU2|URA3|CAF130	ND|ND|-5.411988113574328
ERS952587	YGR127W	YGR127W	gene-Uncharacterized	Del2549_YGR127W	Verified-Puddu	Verified-DID	Verified by BOTH	-5.3497	3	LEU2|URA3|YGR127W	ND|ND|-5.349702655764042
ERS864912	YJR121W	ATP2	gene-Verified	Del703_ATP2	Verified-Puddu	Verified-DID	Verified by BOTH	-6.41729	3	LEU2|URA3|ATP2	ND|ND|-6.417287373459591
ERS876965	YJR059W	PTK2	gene-Verified	Del788_PTK2	Verified-Puddu	Verified-DID	Verified by BOTH	-6.66825	3	LEU2|URA3|PTK2	ND|ND|-6.668250538175543
ERS876975	YJR061W	MNN14	gene-Uncharacterized	Del790_YJR061W	Verified-Puddu	Verified-DID	Verified by BOTH	-5.90635	3	LEU2|URA3|MNN14	ND|ND|-5.906353029909625
ERS952309	YGL165C	YGL165C	gene-Dubious	Del2402_YGL165C	Verified-Puddu	Verified-DID	Verified by BOTH	-7.21381	3	LEU2|URA3|YGL165C	ND|ND|-7.2138094534935755
ERS1041912	YPL248C	GAL4	gene-Verified	Del4415_GAL4	Verified-Puddu	Verified-DID	Verified by BOTH	-6.62065	3	LEU2|URA3|GAL4	ND|ND|-6.6206507457254755
ERS864500	YMR315W	YMR315W	gene-Verified	Del481_YMR315W	Verified-Puddu	Verified-DID	Verified by BOTH	-5.39807	3	LEU2|URA3|YMR315W	ND|ND|-5.398066338589556
ERS952377	YGL224C	SDT1	gene-Verified	Del2437_SDT1	Verified-Puddu	Verified-DID	Verified by BOTH	-6.76818	3	LEU2|URA3|SDT1	ND|ND|-6.768176777163254
ERS952493	YGR042W	MTE1	gene-Verified	Del2497_MTE1	Verified-Puddu	Verified-DID	Verified by BOTH	-4.92718	3	LEU2|URA3|MTE1	ND|ND|-4.927180644717146
ERS864460	YLR032W	RAD5	gene-Verified	Del459_RAD5	Verified-Puddu	Verified-DID	Verified by BOTH	-6.01778	3	LEU2|URA3|RAD5	ND|ND|-6.0177784249333035
ERS951894	YGL064C	MRH4	gene-Verified	Del2333_MRH4	Verified-Puddu	Verified-DID	Verified by BOTH	-5.89877	3	LEU2|URA3|MRH4	ND|ND|-5.8987651655756075
ERS864531	YPL132W	COX11	gene-Verified	Del498_COX11	Verified-Puddu	Verified-DID	Verified by BOTH	-7.91946	3	LEU2|URA3|COX11	ND|ND|-7.919463888796052
ERS952567	YGR109C	CLB6	gene-Verified	Del2539_CLB6	Verified-Puddu	Verified-DID	Verified by BOTH	-5.97973	3	LEU2|URA3|CLB6	ND|ND|-5.979730683326041
ERS864383	YLL048C	YBT1	gene-Verified	Del454_YBT1	Verified-Puddu	Verified-DID	Verified by BOTH	-5.72899	4	LEU2|URA3|YBT1|MET17	ND|ND|-5.7289904738242585|-5.661622814458195
ERS864363	YOL119C	MCH4	gene-Verified	Del410_MCH4	Verified-Puddu	Verified-DID	Verified by BOTH	-5.5038	3	LEU2|URA3|MCH4	ND|ND|-5.503803555487149
ERS952298	YGL160W	AIM14	gene-Verified	Del2397_AIM14	Verified-Puddu	Verified-DID	Verified by BOTH	-7.16413	3	LEU2|URA3|AIM14	ND|ND|-7.164126405628782
ERS878318	YGR122C-A	YGR122C-A	gene-Dubious	Del1029_YGR122C-A	Verified-Puddu	Verified-DID	Verified by BOTH	-2.00788	3	LEU2|URA3|YGR122C-A	ND|ND|-2.007875406014945
ERS952318	YGL170C	SPO74	gene-Verified	Del2406_SPO74	Verified-Puddu	Verified-DID	Verified by BOTH	-6.50792	3	LEU2|URA3|SPO74	ND|ND|-6.5079218393751175
ERS952284	YGL156W	AMS1	gene-Verified	Del2393_AMS1	Verified-Puddu	Verified-DID	Verified by BOTH	-6.4347	3	LEU2|URA3|AMS1	ND|ND|-6.434697279835297
ERS1041610	YPL139C	UME1	gene-Verified	Del4495_UME1	NotVerified-Puddu	Verified-DID	Verified by ONLY DID	ND	1090	YAL068W-A|YAL067W-A|TDA8|YAL063C-A|SPC72|BOL3|YAL045C|BOL1|GCV3|CYC3|YAL037C-A|YAL034C-B|YAL026C-A|YAL016C-B|YAL016C-A|SYN8|FUN14|ERP2|UIP3|MST28|YAR035C-A|YAR064W|YAR070C|YBL109W|PAU9|YBL107W-A|YBL100W-C|YBL096C|MRX3|YBL094C|CMC2|YBL053W|PIN4|MOH1|RRT1|YBL044W|YBL039C-A|MRPL16|YBL036C|LSM2|HAP3|YBL012C|YBL008W-A|ECM15|GPI18|YBR012C|YBR016W|PDX3|SCO1|REG2|YBR051W|MNC1|YBR056C-B|MUM2|UBP14|YBR072C…	ND|ND|ND|ND|ND|ND|ND|ND|ND|ND|ND|ND|ND|ND|ND|ND|ND|ND|ND|ND|ND|ND|ND|ND|ND|ND|ND|ND|ND|ND|ND|ND|ND|ND|ND|ND|ND|ND|ND|ND|ND|ND|ND|ND|ND|ND|ND|ND|ND|ND|ND|ND|ND|ND|ND|ND|ND|ND|ND|ND|ND|ND|ND|ND|ND|ND|ND|ND|ND|ND|ND|ND|ND|ND|ND|ND|ND|ND|ND|ND|ND|ND|ND|ND|ND|ND|ND|ND|ND|ND|ND|ND|ND|ND|ND|ND|ND|ND|ND|ND|ND|ND|ND|ND|ND|ND|ND|ND|ND|ND|ND|ND|ND|ND|ND|ND|ND|ND|ND|ND|ND|ND|ND|ND|ND|ND|ND|ND|ND|ND|ND|ND|ND|…	LowCoverage-100K_pairs_mapped
ERS952503	YGR051C	YGR051C	gene-Dubious	Del2502_YGR051C	Verified-Puddu	Verified-DID	Verified by BOTH	ND	3	LEU2|URA3|YGR051C	ND|ND|ND
ERS1041888	YKR065C	PAM17	gene-Verified	Del3262_PAM17	Verified-Puddu	Verified-DID	Verified by BOTH	-6.34558	3	LEU2|URA3|PAM17	ND|ND|-6.345582069995932
ERS952604	YGR138C	TPO2	gene-Verified	Del2558_TPO2	Verified-Puddu	Verified-DID	Verified by BOTH	-6.4084	3	LEU2|URA3|TPO2	ND|ND|-6.408397763960251
ERS864589	YML119W	YML119W	gene-Uncharacterized	Del529_YML119W	Verified-Puddu	Verified-DID	Verified by BOTH	-6.08661	3	LEU2|URA3|YML119W	ND|ND|-6.086609535743203
ERS951902	YGL067W	NPY1	gene-Verified	Del2335_NPY1	Verified-Puddu	Verified-DID	Verified by BOTH	-5.99093	3	LEU2|URA3|NPY1	ND|ND|-5.990926902188775
ERS903428	YDR024W	FYV1	gene-Dubious	Del1734_FYV1	Verified-Puddu	Verified-DID	Verified by BOTH	-6.54711	3	LEU2|URA3|FYV1	ND|ND|-6.547107566142936
ERS1029452	YNL004W	HRB1	gene-Verified	Del3973_HRB1	Verified-Puddu	NotVerified-DID	Verified by ONLY Puddu	-	2	LEU2|URA3	ND|ND
ERS877936	YAR002C-A	ERP1	gene-Verified	Del922_ERP1	Verified-Puddu	Verified-DID	Verified by BOTH	-8.46183	3	LEU2|URA3|ERP1	ND|ND|-8.461834426213757
ERS947428	YDR248C	YDR248C	gene-Uncharacterized	Del1895_YDR248C	Verified-Puddu	Verified-DID	Verified by BOTH	-7.27479	3	LEU2|URA3|YDR248C	ND|ND|-7.274792766244459
ERS1041617	YPL133C	RDS2	gene-Verified	Del4499_RDS2	Verified-Puddu	Verified-DID	Verified by BOTH	-7.13123	3	LEU2|URA3|RDS2	ND|ND|-7.131229650542434
ERS864146	YER130C	COM2	gene-Verified	Del291_COM2	Verified-Puddu	Verified-DID	Verified by BOTH	-5.32383	3	LEU2|URA3|COM2	ND|ND|-5.323828107768933
ERS1029460	YOR213C	SAS5	gene-Verified	Del4198_SAS5	Verified-Puddu	Verified-DID	Verified by BOTH	-8.6062	4	LEU2|URA3|SAS5|YAL069W	ND|ND|-8.60620191949796|-2.0329469748345717
ERS952365	YGL215W	CLG1	gene-Verified	Del2431_CLG1	Verified-Puddu	Verified-DID	Verified by BOTH	-6.80159	3	LEU2|URA3|CLG1	ND|ND|-6.801593052029762
ERS1041899	YOL071W	SDH5	gene-Verified	Del4383_SDH5	Verified-Puddu	Verified-DID	Verified by BOTH	-7.12265	3	LEU2|URA3|SDH5	ND|ND|-7.1226494591519245
ERS877740	YFL014W	HSP12	gene-Verified	Del869_HSP12	Verified-Puddu	Verified-DID	Verified by BOTH	-6.60644	3	LEU2|URA3|HSP12	ND|ND|-6.60643830207101
ERS877916	YPR043W	RPL43A	gene-Verified	Del917_RPL43A	Verified-Puddu	Verified-DID	Verified by BOTH	-7.53853	6	LEU2|URA3|MET17|RPL43A|OPI11|YLR302C	ND|ND|-8.476858481364882|-7.538532626386337|-2.657043503969568|-2.0250699774510665
ERS878464	YOL155C	HPF1	gene-Verified	Del1065_HPF1	Verified-Puddu	Verified-DID	Verified by BOTH	-2.80268	3	LEU2|URA3|HPF1	ND|ND|-2.802678245987939
ERS952645	YGR177C	ATF2	gene-Verified	Del2588_ATF2	Verified-Puddu	Verified-DID	Verified by BOTH	-7.28691	3	LEU2|URA3|ATF2	ND|ND|-7.286908557618082
ERS877097	YGR239C	PEX21	gene-Verified	Del821_PEX21	Verified-Puddu	Verified-DID	Verified by BOTH	-5.66012	3	LEU2|URA3|PEX21	ND|ND|-5.660123934596907
ERS876945	YJR053W	BFA1	gene-Verified	Del783_BFA1	Verified-Puddu	Verified-DID	Verified by BOTH	-6.35736	3	LEU2|URA3|BFA1	ND|ND|-6.357356955551454
ERS952543	YGR078C	PAC10	gene-Verified	Del2522_PAC10	Verified-Puddu	Verified-DID	Verified by BOTH	-7.24687	3	LEU2|URA3|PAC10	ND|ND|-7.246868592779216
ERS864494	YMR311C	GLC8	gene-Verified	Del478_GLC8	Verified-Puddu	Verified-DID	Verified by BOTH	-6.97349	3	LEU2|URA3|GLC8	ND|ND|-6.973494692554049
ERS1029468	YOR219C	STE13	gene-Verified	Del4202_STE13	Verified-Puddu	Verified-DID	Verified by BOTH	-7.85895	3	LEU2|URA3|STE13	ND|ND|-7.858953189610549
ERS951893	YGL064C	MRH4	gene-Verified	Del2333_MRH4	Verified-Puddu	Verified-DID	Verified by BOTH	-6.54947	3	LEU2|URA3|MRH4	ND|ND|-6.549466533935555
ERS952333	YGL181W	GTS1	gene-Verified	Del2414_GTS1	Verified-Puddu	Verified-DID	Verified by BOTH	-6.42434	3	LEU2|URA3|GTS1	ND|ND|-6.4243388597566895
ERS952266	YGL148W	ARO2	gene-Verified	Del2387_ARO2	Verified-Puddu	Verified-DID	Verified by BOTH	-5.40481	11	LEU2|URA3|ARO2|YCR045W-A|YCR081C-A|YCR047W-A|YCR050C|YCR064C|YCR087C-A|YCR087W|YCR049C	ND|ND|-5.404807579947616|-2.3428262891026295|-2.3087248446705466|-2.1797749238999673|-2.101686594395884|-2.0798411273918602|-2.076148732692706|-2.0332870120266415|-2.0054480443299676	CHECKSIZE
ERS864557	YML101C	CUE4	gene-Verified	Del512_CUE4	Verified-Puddu	Verified-DID	Verified by BOTH	-2.72382	3	LEU2|URA3|CUE4	ND|ND|-2.7238211528660465
ERS864860	YGR022C	YGR022C	gene-Dubious	Del674_YGR022C	Verified-Puddu	Verified-DID	Verified by BOTH	-7.67362	3	LEU2|URA3|YGR022C	ND|ND|-7.673622348928625
ERS1042768	YNR019W	ARE2	gene-Verified	Del4009_ARE2	Verified-Puddu	Verified-DID	Verified by BOTH	-6.30325	3	LEU2|URA3|ARE2	ND|ND|-6.303248003227831
ERS864803	YMR135W-A	YMR135W-A	gene-Dubious	Del639_YMR135W-A	Verified-Puddu	Verified-DID	Verified by BOTH	-3.05326	4	LEU2|URA3|LYS2|YMR135W-A	ND|ND|-7.291870238026548|-3.0532570550639733
ERS952533	YGR070W	ROM1	gene-Verified	Del2517_ROM1	Verified-Puddu	Verified-DID	Verified by BOTH	-7.37124	3	LEU2|URA3|ROM1	ND|ND|-7.37124465896026
ERS864692	YGR204W	ADE3	gene-Verified	Del578_ADE3	Verified-Puddu	Verified-DID	Verified by BOTH	-5.84316	3	LEU2|URA3|ADE3	ND|ND|-5.843155678416688
ERS876935	YJR050W	ISY1	gene-Verified	Del780_ISY1	Verified-Puddu	Verified-DID	Verified by BOTH	-5.59452	3	LEU2|URA3|ISY1	ND|ND|-5.594522406443263
ERS947599	YDR368W	YPR1	gene-Verified	Del1984_YPR1	Verified-Puddu	Verified-DID	Verified by BOTH	-7.38926	3	LEU2|URA3|YPR1	ND|ND|-7.3892601521148125
ERS952578	YGR123C	PPT1	gene-Verified	Del2545_PPT1	Verified-Puddu	Verified-DID	Verified by BOTH	-7.57677	3	LEU2|URA3|PPT1	ND|ND|-7.576772040354225
ERS952513	YGR057C	LST7	gene-Verified	Del2507_LST7	Verified-Puddu	Verified-DID	Verified by BOTH	-6.23886	3	LEU2|URA3|LST7	ND|ND|-6.238860849021732
ERS864599	YML128C	MSC1	gene-Verified	Del535_MSC1	Verified-Puddu	Verified-DID	Verified by BOTH	-5.13256	3	LEU2|URA3|MSC1	ND|ND|-5.132559909320612
ERS864582	YML116W	ATR1	gene-Verified	Del525_ATR1	Verified-Puddu	Verified-DID	Verified by BOTH	-6.87974	3	LEU2|URA3|ATR1	ND|ND|-6.879744804599339
ERS1041835	YPR146C	YPR146C	gene-Dubious	Del4694_YPR146C	Verified-Puddu	Verified-DID	Verified by BOTH	ND	3	LEU2|URA3|YPR146C	ND|ND|ND
ERS952382	YGL226W	MTC3	gene-Verified	Del2439_MTC3	Verified-Puddu	Verified-DID	Verified by BOTH	-6.17199	3	LEU2|URA3|MTC3	ND|ND|-6.171986758255575
ERS864459	YLR032W	RAD5	gene-Verified	Del459_RAD5	Verified-Puddu	Verified-DID	Verified by BOTH	-6.12698	5	LEU2|URA3|MET17|RAD5|YHL050W-A	ND|ND|ND|-6.1269751932720995|-2.1932751225587297
ERS864653	YMR121C	RPL15B	gene-Verified	Del559_RPL15B	Verified-Puddu	Verified-DID	Verified by BOTH	-5.69439	3	LEU2|URA3|RPL15B	ND|ND|-5.69439029017042
ERS952412	YGL248W	PDE1	gene-Verified	Del2455_PDE1	Verified-Puddu	Verified-DID	Verified by BOTH	-6.54548	3	LEU2|URA3|PDE1	ND|ND|-6.545481740759282
ERS864672	YMR132C	JLP2	gene-Uncharacterized	Del568_JLP2	Verified-Puddu	Verified-DID	Verified by BOTH	-5.8026	3	LEU2|URA3|JLP2	ND|ND|-5.8026017318638
ERS952263	YGL147C	RPL9A	gene-Verified	Del2386_RPL9A	Verified-Puddu	Verified-DID	Verified by BOTH	-6.19591	3	LEU2|URA3|RPL9A	ND|ND|-6.1959119454348475
ERS1041852	YPR155C	NCA2	gene-Verified	Del4702_NCA2	Verified-Puddu	Verified-DID	Verified by BOTH	-7.87517	3	LEU2|URA3|NCA2	ND|ND|-7.875167078194122
ERS948142	YFR031C-A	RPL2A	gene-Verified	Del2284_RPL2A	Verified-Puddu	Verified-DID	Verified by BOTH	-6.08985	3	LEU2|URA3|RPL2A	ND|ND|-6.0898493832330285
ERS952394	YGL232W	TAN1	gene-Verified	Del2445_TAN1	Verified-Puddu	Verified-DID	Verified by BOTH	-6.97023	3	LEU2|URA3|TAN1	ND|ND|-6.970229725931782
ERS864323	YOL092W	YPQ1	gene-Verified	Del386_YPQ1	Verified-Puddu	Verified-DID	Verified by BOTH	-6.42277	3	LEU2|URA3|YPQ1	ND|ND|-6.422769857506651
ERS864114	YER110C	KAP123	gene-Verified	Del274_KAP123	Verified-Puddu	Verified-DID	Verified by BOTH	-4.93628	3	LEU2|URA3|KAP123	ND|ND|-4.936275993689348
ERS952454	YGR012W	MCY1	gene-Verified	Del2478_YGR012W	Verified-Puddu	Verified-DID	Verified by BOTH	-8.21152	3	LEU2|URA3|MCY1	ND|ND|-8.21152193161955
ERS952448	YGR004W	PEX31	gene-Verified	Del2473_PEX31	Verified-Puddu	Verified-DID	Verified by BOTH	-6.64743	3	LEU2|URA3|PEX31	ND|ND|-6.647433819311812
ERS864878	YJR091C	JSN1	gene-Verified	Del684_JSN1	Verified-Puddu	Verified-DID	Verified by BOTH	-8.10122	3	LEU2|URA3|JSN1	ND|ND|-8.101219784398241
ERS864125	YER117W	RPL23B	gene-Verified	Del280_RPL23B	NotVerified-Puddu	NotVerified-DID	Verified by NEITHER	-	2	LEU2|URA3	ND|ND
ERS864724	YHR131C	YHR131C	gene-Uncharacterized	Del594_YHR131C	Verified-Puddu	Verified-DID	Verified by BOTH	-4.23814	3	LEU2|URA3|YHR131C	ND|ND|-4.238142433961634
ERS952362	YGL212W	VAM7	gene-Verified	Del2429_VAM7	Verified-Puddu	Verified-DID	Verified by BOTH	-5.752	3	LEU2|URA3|VAM7	ND|ND|-5.7520005460540595
ERS838301	YCR036W	RBK1	gene-Verified	Del35_RBK1	NotVerified-Puddu	NotVerified-DID	Verified by NEITHER	-	2	LEU2|URA3	ND|ND
ERS864441	YHR181W	SVP26	gene-Verified	Del449_SVP26	Verified-Puddu	Verified-DID	Verified by BOTH	-6.79288	3	LEU2|URA3|SVP26	ND|ND|-6.792884547611873
ERS1041569	YPL167C	REV3	gene-Verified	Del4475_REV3	Verified-Puddu	Verified-DID	Verified by BOTH	-7.54351	3	LEU2|URA3|REV3	ND|ND|-7.543507457201196
ERS952573	YGR118W	RPS23A	gene-Verified	Del2542_RPS23A	Verified-Puddu	Verified-DID	Verified by BOTH	-7.02648	3	LEU2|URA3|RPS23A	ND|ND|-7.026479105341446
ERS864742	YOL163W	YOL163W	gene-Uncharacterized	Del608_YOL163W	Verified-Puddu	Verified-DID	Verified by BOTH	-5.70932	3	LEU2|URA3|YOL163W	ND|ND|-5.709320490249206
ERS952601	YGR136W	LSB1	gene-Verified	Del2556_LSB1	Verified-Puddu	Verified-DID	Verified by BOTH	-6.7902	3	LEU2|URA3|LSB1	ND|ND|-6.790196168297153
ERS952593	YGR131W	FHN1	gene-Verified	Del2552_FHN1	Verified-Puddu	Verified-DID	Verified by BOTH	-7.16781	3	LEU2|URA3|FHN1	ND|ND|-7.167807757539564
ERS952402	YGL240W	DOC1	gene-Verified	Del2449_DOC1	Verified-Puddu	Verified-DID	Verified by BOTH	ND	8	LEU2|URA3|DOC1|YAL059C-A|YAL047W-A|YAL037C-B|YAL056C-A|YAL031W-A	ND|ND|ND|-2.232767287617026|-2.140605736767804|-2.1116276519591946|-2.046770025402114|-2.000022710032278	CHECKSIZE
ERS877773	YHR171W	ATG7	gene-Verified	Del877_ATG7	Verified-Puddu	Verified-DID	Verified by BOTH	-7.95336	3	LEU2|URA3|ATG7	ND|ND|-7.953358492112574
ERS878716	YAL049C	AIM2	gene-Verified	Del1138_AIM2	Verified-Puddu	Verified-DID	Verified by BOTH	-6.03143	3	LEU2|URA3|AIM2	ND|ND|-6.031429614172449
ERS864781	YML022W	APT1	gene-Verified	Del628_APT1	Verified-Puddu	Verified-DID	Verified by BOTH	-5.66334	4	LEU2|URA3|LYS2|APT1	ND|ND|-7.500082177763078|-5.66333504180203
ERS952459	YGR087C	PDC6	gene-Verified	Del2528_PDC6	Verified-Puddu	Verified-DID	Verified by BOTH	-6.94653	3	LEU2|URA3|PDC6	ND|ND|-6.946528263005577
ERS864389	YDR424C	DYN2	gene-Verified	Del423_DYN2	Verified-Puddu	Verified-DID	Verified by BOTH	-6.253	3	LEU2|URA3|DYN2	ND|ND|-6.252997027843006
ERS952591	YGR130C	YGR130C	gene-Verified	Del2551_YGR130C	Verified-Puddu	Verified-DID	Verified by BOTH	-8.22847	3	LEU2|URA3|YGR130C	ND|ND|-8.228473464010776
ERS864432	YHR045W	YHR045W	gene-Uncharacterized	Del444_YHR045W	Verified-Puddu	Verified-DID	Verified by BOTH	-5.45121	3	LEU2|URA3|YHR045W	ND|ND|-5.451211971319309
ERS952481	YGR034W	RPL26B	gene-Verified	Del2491_RPL26B	Verified-Puddu	NotVerified-DID	Verified by ONLY Puddu	-	2	LEU2|URA3	ND|ND
ERS878060	DNE	-	Merged	Del953_YCR062W	NotVerified-Puddu	OMIT-Merged	Not_Applicable	-	2	LEU2|URA3	ND|ND
ERS948174	YGL023C	PIB2	gene-Verified	Del2302_PIB2	Verified-Puddu	Verified-DID	Verified by BOTH	-7.28696	3	LEU2|URA3|PIB2	ND|ND|-7.286962320939752
ERS876895	YJR036C	HUL4	gene-Verified	Del770_HUL4	Verified-Puddu	Verified-DID	Verified by BOTH	-6.90694	4	LEU2|URA3|HUL4|YJR037W	ND|ND|-6.9069392972322445|-2.261770107580624
ERS864366	YOL121C	RPS19A	gene-Verified	Del411_RPS19A	Verified-Puddu	Verified-DID	Verified by BOTH	-5.46545	3	LEU2|URA3|RPS19A	ND|ND|-5.465451380135117
ERS952301	YGL161C	YIP5	gene-Verified	Del2398_YIP5	Verified-Puddu	Verified-DID	Verified by BOTH	-7.31216	3	LEU2|URA3|YIP5	ND|ND|-7.312160340089771
ERS952496	YGR044C	RME1	gene-Verified	Del2499_RME1	Verified-Puddu	Verified-DID	Verified by BOTH	-7.91771	3	LEU2|URA3|RME1	ND|ND|-7.917708150044181
ERS952629	YGR153W	YGR153W	gene-Uncharacterized	Del2570_YGR153W	Verified-Puddu	Verified-DID	Verified by BOTH	-7.53179	3	LEU2|URA3|YGR153W	ND|ND|-7.531794866628441
ERS1041862	YPR160W	GPH1	gene-Verified	Del4707_GPH1	Verified-Puddu	Verified-DID	Verified by BOTH	-7.35288	5	LEU2|URA3|YPR160C-A|GPH1|YPR160W-A	ND|ND|ND|-7.3528814934766755|-7.184265920129872
ERS876903	YJR038C	YJR038C	gene-Dubious	Del772_YJR038C	Verified-Puddu	Verified-DID	Verified by BOTH	ND	3	LEU2|URA3|YJR038C	ND|ND|ND
ERS878700	YAL056W	GPB2	gene-Verified	Del1134_GPB2	Verified-Puddu	Verified-DID	Verified by BOTH	-3.76349	3	LEU2|URA3|GPB2	ND|ND|-3.7634907025145283
ERS864924	YJR134C	SGM1	gene-Verified	Del710_SGM1	Verified-Puddu	Verified-DID	Verified by BOTH	-7.52266	3	LEU2|URA3|SGM1	ND|ND|-7.52266331375717
ERS876998	YCR102W-A	YCR102W-A	gene-Dubious	Del796_YCR102W-A	Verified-Puddu	Verified-DID	Verified by BOTH	-6.09924	5	LEU2|URA3|MET17|YCR102W-A|YLR302C	ND|ND|-6.968383688230068|-6.09924162372894|-2.4450660847681482
ERS951888	YGL062W	PYC1	gene-Verified	Del2331_PYC1	Verified-Puddu	Verified-DID	Verified by BOTH	-6.16914	3	LEU2|URA3|PYC1	ND|ND|-6.169141523080619
ERS864729	YOL160W	YOL160W	gene-Uncharacterized	Del606_YOL160W	Verified-Puddu	Verified-DID	Verified by BOTH	-4.84179	3	LEU2|URA3|YOL160W	ND|ND|-4.841788212235938
ERS1016417	YMR027W	YMR027W	gene-Verified	Del3686_YMR027W	Verified-Puddu	Verified-DID	Verified by BOTH	-6.70532	5	LEU2|URA3|MET17|YMR027W|YLR302C	ND|ND|ND|-6.705321696382407|-2.426852372362337
ERS877081	YGR106C	VOA1	gene-Verified	Del817_VOA1	Verified-Puddu	Verified-DID	Verified by BOTH	-6.09003	3	LEU2|URA3|VOA1	ND|ND|-6.090032464838096
ERS1029433	YOR193W	PEX27	gene-Verified	Del4185_PEX27	Verified-Puddu	Verified-DID	Verified by BOTH	ND	3	LEU2|URA3|PEX27	ND|ND|ND
ERS1016394	YMR011W	HXT2	gene-Verified	Del3671_HXT2	Verified-Puddu	Verified-DID	Verified by BOTH	-9.69626	3	LEU2|URA3|HXT2	ND|ND|-9.69625529560762
ERS952483	YGR035C	YGR035C	gene-Uncharacterized	Del2492_YGR035C	Verified-Puddu	Verified-DID	Verified by BOTH	-4.69794	3	LEU2|URA3|YGR035C	ND|ND|-4.6979381683311985
ERS877115	YJL136C	RPS21B	gene-Verified	Del826_RPS21B	Verified-Puddu	Verified-DID	Verified by BOTH	-5.66971	3	LEU2|URA3|RPS21B	ND|ND|-5.669714657439146
ERS1041864	YPR164W	MMS1	gene-Verified	Del4709_MMS1	Verified-Puddu	Verified-DID	Verified by BOTH	-8.41554	3	LEU2|URA3|MMS1	ND|ND|-8.41553760647715
ERS877996	YBR280C	SAF1	gene-Verified	Del937_SAF1	Verified-Puddu	Verified-DID	Verified by BOTH	-6.07318	3	LEU2|URA3|SAF1	ND|ND|-6.073179377545461
ERS952586	YGR127W	YGR127W	gene-Uncharacterized	Del2549_YGR127W	Verified-Puddu	Verified-DID	Verified by BOTH	-6.65939	3	LEU2|URA3|YGR127W	ND|ND|-6.659390533008561
ERS952598	YGR135W	PRE9	gene-Verified	Del2555_PRE9	Verified-Puddu	Verified-DID	Verified by BOTH	-6.345	3	LEU2|URA3|PRE9	ND|ND|-6.344995744108305
ERS952316	YGL168W	HUR1	gene-Verified	Del2405_HUR1	Verified-Puddu	Verified-DID	Verified by BOTH	ND	3	LEU2|URA3|HUR1	ND|ND|ND
ERS864386	YOL138C	RTC1	gene-Verified	Del421_RTC1	Verified-Puddu	Verified-DID	Verified by BOTH	-5.84481	3	LEU2|URA3|RTC1	ND|ND|-5.844814574356624
ERS952368	YGL216W	KIP3	gene-Verified	Del2432_KIP3	Verified-Puddu	Verified-DID	Verified by BOTH	-7.09321	4	LEU2|URA3|KIP3|YGL217C	ND|ND|-7.093213839237767|-2.5533952457345754
ERS1041777	YPR071W	YPR071W	gene-Uncharacterized	Del4646_YPR071W	Verified-Puddu	Verified-DID	Verified by BOTH	ND	3	LEU2|URA3|YPR071W	ND|ND|ND
ERS951883	YGL060W	YBP2	gene-Verified	Del2330_YBP2	Verified-Puddu	Verified-DID	Verified by BOTH	-6.45238	3	LEU2|URA3|YBP2	ND|ND|-6.452377176285069
ERS952572	YGR118W	RPS23A	gene-Verified	Del2542_RPS23A	Verified-Puddu	Verified-DID	Verified by BOTH	ND	4	LEU2|URA3|RPS23A|YER088W-B	ND|ND|ND|-2.0109052921811914
ERS1016434	YMR041C	ARA2	gene-Verified	Del3697_ARA2	Verified-Puddu	Verified-DID	Verified by BOTH	-7.47361	3	LEU2|URA3|ARA2	ND|ND|-7.473614105920589
ERS952571	YGR112W	SHY1	gene-Verified	Del2541_SHY1	Verified-Puddu	Verified-DID	Verified by BOTH	-5.38873	3	LEU2|URA3|SHY1	ND|ND|-5.388726426348683
ERS902853	YBR149W	ARA1	gene-Verified	Del1380_ARA1	Verified-Puddu	Verified-DID	Verified by BOTH	-5.32108	3	LEU2|URA3|ARA1	ND|ND|-5.321079551664288
ERS903339	YDL133W	SRF1	gene-Verified	Del1637_SRF1	Verified-Puddu	Verified-DID	Verified by BOTH	-6.59076	3	LEU2|URA3|SRF1	ND|ND|-6.590758529836308
ERS1041779	YPR100W	MRPL51	gene-Verified	Del4665_MRPL51	Verified-Puddu	Verified-DID	Verified by BOTH	-7.23204	4	LEU2|URA3|MRPL51|YPR099C	ND|ND|-7.232042895983278|-2.411945409155441
ERS952370	YGL220W	BOL2	gene-Verified	Del2433_FRA2	Verified-Puddu	Verified-DID	Verified by BOTH	-7.83311	3	LEU2|URA3|BOL2	ND|ND|-7.833113193445933
ERS952356	YGL209W	MIG2	gene-Verified	Del2426_MIG2	Verified-Puddu	Verified-DID	Verified by BOTH	-5.91847	3	LEU2|URA3|MIG2	ND|ND|-5.918473246408563
ERS952274	YGL152C	YGL152C	gene-Dubious	Del2390_YGL152C	Verified-Puddu	Verified-DID	Verified by BOTH	-9.45276	3	LEU2|URA3|YGL152C	ND|ND|-9.452759956163291
ERS864377	YOL131W	YOL131W	gene-Uncharacterized	Del417_YOL131W	Verified-Puddu	Verified-DID	Verified by BOTH	-4.87518	3	LEU2|URA3|YOL131W	ND|ND|-4.87518079511073
ERS876889	YJR035W	RAD26	gene-Verified	Del769_RAD26	Verified-Puddu	Verified-DID	Verified by BOTH	-6.43697	3	LEU2|URA3|RAD26	ND|ND|-6.436969389197767
ERS952331	YGL180W	ATG1	gene-Verified	Del2413_ATG1	Verified-Puddu	Verified-DID	Verified by BOTH	-7.06634	3	LEU2|URA3|ATG1	ND|ND|-7.0663410249934
ERS952325	YGL176C	YGL176C	gene-Uncharacterized	Del2410_YGL176C	Verified-Puddu	Verified-DID	Verified by BOTH	-7.12554	3	LEU2|URA3|YGL176C	ND|ND|-7.125544512795169
ERS1076806	YLR043C	TRX1	gene-Verified	Del3329_TRX1	Verified-Puddu	Verified-DID	Verified by BOTH	-7.54555	3	LEU2|URA3|TRX1	ND|ND|-7.545545840850395
ERS952354	YGL208W	SIP2	gene-Verified	Del2425_SIP2	Verified-Puddu	Verified-DID	Verified by BOTH	-6.30477	3	LEU2|URA3|SIP2	ND|ND|-6.304772332480744
ERS838563	YKR073C	YKR073C	gene-Uncharacterized	Del186_YKR073C	Verified-Puddu	Verified-DID	Verified by BOTH	-5.92722	3	LEU2|URA3|YKR073C	ND|ND|-5.927223242243963
ERS876943	YJR052W	RAD7	gene-Verified	Del782_RAD7	Verified-Puddu	Verified-DID	Verified by BOTH	-6.11518	3	LEU2|URA3|RAD7	ND|ND|-6.115175517019314
ERS864680	YER031C	YPT31	gene-Verified	Del572_YPT31	Verified-Puddu	Verified-DID	Verified by BOTH	-5.91859	3	LEU2|URA3|YPT31	ND|ND|-5.918594893335203
ERS952335	YGL194C	HOS2	gene-Verified	Del2415_HOS2	Verified-Puddu	Verified-DID	Verified by BOTH	-7.82595	3	LEU2|URA3|HOS2	ND|ND|-7.825947725002041
ERS952622	YGR150C	CCM1	gene-Verified	Del2567_CCM1	Verified-Puddu	Verified-DID	Verified by BOTH	-7.7564	3	LEU2|URA3|CCM1	ND|ND|-7.756404036765396
ERS878780	YAL027W	SAW1	gene-Verified	Del1155_SAW1	Verified-Puddu	Verified-DID	Verified by BOTH	-6.37588	3	LEU2|URA3|SAW1	ND|ND|-6.375878190688631
ERS902918	YBR199W	KTR4	gene-Verified	Del1413_KTR4	Verified-Puddu	Verified-DID	Verified by BOTH	-6.26924	3	LEU2|URA3|KTR4	ND|ND|-6.269243205504481
ERS952528	YGR068C	ART5	gene-Verified	Del2515_ART5	Verified-Puddu	Verified-DID	Verified by BOTH	-8.99674	4	LEU2|URA3|ART5|YGR068W-A	ND|ND|-8.996738941197565|-7.4779897201074785
ERS952605	YGR138C	TPO2	gene-Verified	Del2558_TPO2	Verified-Puddu	Verified-DID	Verified by BOTH	-6.64709	3	LEU2|URA3|TPO2	ND|ND|-6.647086178308407
ERS878380	YHR132W-A	IGO2	gene-Verified	Del1044_IGO2	Verified-Puddu	Verified-DID	Verified by BOTH	-5.85771	3	LEU2|URA3|IGO2	ND|ND|-5.857713523683311
ERS864406	YER092W	IES5	gene-Verified	Del431_IES5	Verified-Puddu	Verified-DID	Verified by BOTH	-2.54499	3	LEU2|URA3|IES5	ND|ND|-2.54499397362573
ERS864859	YGR022C	YGR022C	gene-Dubious	Del674_YGR022C	Verified-Puddu	Verified-DID	Verified by BOTH	-8.73589	3	LEU2|URA3|YGR022C	ND|ND|-8.735885559391942
ERS878758	YAL036C	RBG1	gene-Verified	Del1148_RBG1	Verified-Puddu	Verified-DID	Verified by BOTH	-5.98368	3	LEU2|URA3|RBG1	ND|ND|-5.983678818480273
ERS1016441	YMR141C	YMR141C	gene-Uncharacterized	Del3701_YMR141C	Verified-Puddu	Verified-DID	Verified by BOTH	ND	3	LEU2|URA3|YMR141C	ND|ND|ND
ERS864566	YML104C	MDM1	gene-Verified	Del516_MDM1	Verified-Puddu	Verified-DID	Verified by BOTH	-5.52336	3	LEU2|URA3|MDM1	ND|ND|-5.52336094564139
ERS952273	YGL151W	NUT1	gene-Verified	Del2389_NUT1	Verified-Puddu	Verified-DID	Verified by BOTH	-7.54517	3	LEU2|URA3|NUT1	ND|ND|-7.545172368048793
ERS878044	YNL056W	OCA2	gene-Verified	Del969_OCA2	Verified-Puddu	Verified-DID	Verified by BOTH	-8.39934	3	LEU2|URA3|OCA2	ND|ND|-8.399337023257365
ERS877890	YPR037C	ERV2	gene-Verified	Del916_ERV2	Verified-Puddu	Verified-DID	Verified by BOTH	-7.53109	3	LEU2|URA3|ERV2	ND|ND|-7.531094917448038
ERS877854	YMR104C	YPK2	gene-Verified	Del898_YPK2	Verified-Puddu	Verified-DID	Verified by BOTH	-6.70956	3	LEU2|URA3|YPK2	ND|ND|-6.709558910856
ERS952487	YGR037C	ACB1	gene-Verified	Del2494_ACB1	Verified-Puddu	Verified-DID	Verified by BOTH	-4.44081	3	LEU2|URA3|ACB1	ND|ND|-4.4408099435979675
ERS877728	YKR053C	YSR3	gene-Verified	Del866_YSR3	Verified-Puddu	Verified-DID	Verified by BOTH	-7.01367	3	LEU2|URA3|YSR3	ND|ND|-7.013665964173346
ERS878028	YCR030C	SYP1	gene-Verified	Del945_SYP1	Verified-Puddu	Verified-DID	Verified by BOTH	-6.62625	4	LEU2|URA3|MET17|SYP1	ND|ND|-6.6708003368491875|-6.626247945074385
ERS878702	YAL056W	GPB2	gene-Verified	Del1134_GPB2	Verified-Puddu	Verified-DID	Verified by BOTH	-3.58693	3	LEU2|URA3|GPB2	ND|ND|-3.5869341096034235
ERS1029309	YOR089C	VPS21	gene-Verified	Del4106_VPS21	Verified-Puddu	Verified-DID	Verified by BOTH	-6.79929	3	LEU2|URA3|VPS21	ND|ND|-6.799292737675043
ERS952430	YGL257C	MNT2	gene-Verified	Del2464_MNT2	Verified-Puddu	Verified-DID	Verified by BOTH	-6.93951	3	LEU2|URA3|MNT2	ND|ND|-6.9395143668197266
ERS838274	YBR297W	MAL33	gene-Verified	Del22_MAL33	Verified-Puddu	Verified-DID	Verified by BOTH	-5.90405	3	LEU2|URA3|MAL33	ND|ND|-5.904045826134109
ERS865021	YJR024C	MDE1	gene-Verified	Del761_MDE1	Verified-Puddu	Verified-DID	Verified by BOTH	-7.65181	3	LEU2|URA3|MDE1	ND|ND|-7.651810335928288
ERS864512	YMR319C	FET4	gene-Verified	Del487_FET4	Verified-Puddu	Verified-DID	Verified by BOTH	-6.41997	3	LEU2|URA3|FET4	ND|ND|-6.4199665857955575
ERS1016440	YMR140W	SIP5	gene-Verified	Del3700_SIP5	Verified-Puddu	Verified-DID	Verified by BOTH	-6.26052	3	LEU2|URA3|SIP5	ND|ND|-6.260520589892707
ERS864940	YKL005C	BYE1	gene-Verified	Del719_BYE1	Verified-Puddu	Verified-DID	Verified by BOTH	-6.08638	3	LEU2|URA3|BYE1	ND|ND|-6.086376091100059
ERS864705	YHR006W	STP2	gene-Verified	Del585_STP2	Verified-Puddu	Verified-DID	Verified by BOTH	-6.15873	3	LEU2|URA3|STP2	ND|ND|-6.158726012978866
ERS952640	YGR174C	CBP4	gene-Verified	Del2586_CBP4	Verified-Puddu	Verified-DID	Verified by BOTH	-6.17016	3	LEU2|URA3|CBP4	ND|ND|-6.170157527915386
ERS952546	YGR080W	TWF1	gene-Verified	Del2524_TWF1	Verified-Puddu	Verified-DID	Verified by BOTH	ND	3	LEU2|URA3|TWF1	ND|ND|ND
ERS1041470	YOL059W	GPD2	gene-Verified	Del4373_GPD2	Verified-Puddu	Verified-DID	Verified by BOTH	-9.43332	3	LEU2|URA3|GPD2	ND|ND|-9.433321690874173
ERS864473	YLR040C	AFB1	gene-Verified	Del466_AFB1	Verified-Puddu	Verified-DID	Verified by BOTH	-7.46783	3	LEU2|URA3|AFB1	ND|ND|-7.467830531826219
ERS878010	YBR294W	SUL1	gene-Verified	Del941_SUL1	Verified-Puddu	Verified-DID	Verified by BOTH	-5.89934	3	LEU2|URA3|SUL1	ND|ND|-5.899339006359244
ERS952577	YGR170W	PSD2	gene-Verified	Del2583_PSD2	Verified-Puddu	Verified-DID	Verified by BOTH	-7.38651	3	LEU2|URA3|PSD2	ND|ND|-7.38651218201457
ERS1041437	YOL042W	NGL1	gene-Verified	Del4355_NGL1	Verified-Puddu	Verified-DID	Verified by BOTH	-6.37697	3	LEU2|URA3|NGL1	ND|ND|-6.376971208110736
ERS951930	YGL082W	YGL082W	gene-Uncharacterized	Del2345_YGL082W	Verified-Puddu	Verified-DID	Verified by BOTH	-3.30292	3	LEU2|URA3|YGL082W	ND|ND|-3.302922119887648
ERS1041460	YOL054W	PSH1	gene-Verified	Del4368_PSH1	Verified-Puddu	Verified-DID	Verified by BOTH	-7.70265	3	LEU2|URA3|PSH1	ND|ND|-7.7026501726113334
ERS952514	YGR058W	PEF1	gene-Verified	Del2508_PEF1	Verified-Puddu	Verified-DID	Verified by BOTH	ND	3	LEU2|URA3|PEF1	ND|ND|ND
ERS864476	YLR041W	YLR041W	gene-Dubious	Del467_YLR041W	Verified-Puddu	Verified-DID	Verified by BOTH	-6.85071	3	LEU2|URA3|YLR041W	ND|ND|-6.850714162067964
ERS952628	YGR153W	YGR153W	gene-Uncharacterized	Del2570_YGR153W	Verified-Puddu	Verified-DID	Verified by BOTH	-8.55091	3	LEU2|URA3|YGR153W	ND|ND|-8.55091442183598
ERS838303	YCR037C	PHO87	gene-Verified	Del36_PHO87	Verified-Puddu	Verified-DID	Verified by BOTH	-5.02324	3	LEU2|URA3|PHO87	ND|ND|-5.023240068346512
ERS952614	YGR144W	THI4	gene-Verified	Del2563_THI4	Verified-Puddu	Verified-DID	Verified by BOTH	-7.9711	3	LEU2|URA3|THI4	ND|ND|-7.971104454955856
ERS952570	YGR112W	SHY1	gene-Verified	Del2541_SHY1	Verified-Puddu	Verified-DID	Verified by BOTH	-6.91619	3	LEU2|URA3|SHY1	ND|ND|-6.916193397901482
ERS1042757	YMR035W	IMP2	gene-Verified	Del3693_IMP2	Verified-Puddu	Verified-DID	Verified by BOTH	-6.1902	3	LEU2|URA3|IMP2	ND|ND|-6.190195473188933
ERS952495	YGR043C	NQM1	gene-Verified	Del2498_NQM1	Verified-Puddu	Verified-DID	Verified by BOTH	-6.4361	3	LEU2|URA3|NQM1	ND|ND|-6.436101952150575
ERS1041782	YPR073C	LTP1	gene-Verified	Del4648_LTP1	Verified-Puddu	Verified-DID	Verified by BOTH	-6.09337	3	LEU2|URA3|LTP1	ND|ND|-6.093365508392588
ERS864737	YOL141W	PPM2	gene-Verified	Del601_PPM2	Verified-Puddu	Verified-DID	Verified by BOTH	-6.03714	3	LEU2|URA3|PPM2	ND|ND|-6.0371395808754125
ERS864454	YLL059C	YLL059C	gene-Dubious	Del456_YLL059C	Verified-Puddu	Verified-DID	Verified by BOTH	-6.17998	3	LEU2|URA3|YLL059C	ND|ND|-6.17997712834304
ERS864841	YCL074W	YCL074W	pseudogene	Del664_YCL074W	Verified-Puddu	OMIT-pseudogene	Not_Applicable	-	2	LEU2|URA3	ND|ND
ERS952296	YGL159W	YGL159W	gene-Uncharacterized	Del2396_YGL159W	Verified-Puddu	Verified-DID	Verified by BOTH	-6.61975	3	LEU2|URA3|YGL159W	ND|ND|-6.619751157247824
ERS952597	YGR133W	PEX4	gene-Verified	Del2554_PEX4	Verified-Puddu	Verified-DID	Verified by BOTH	-8.24329	5	LEU2|URA3|MET17|PEX4|YLR302C	ND|ND|-8.507905204226832|-8.243291672145594|-2.1469511362301295
ERS1041854	YPR156C	TPO3	gene-Verified	Del4703_TPO3	Verified-Puddu	Verified-DID	Verified by BOTH	-6.36914	3	LEU2|URA3|TPO3	ND|ND|-6.3691437225191905
ERS1041532	YPL191C	YPL191C	gene-Verified	Del4456_YPL191C	Verified-Puddu	Verified-DID	Verified by BOTH	-6.00459	3	LEU2|URA3|YPL191C	ND|ND|-6.0045924239557555
ERS878480	YOR268C	YOR268C	gene-Uncharacterized	Del1069_YOR268C	Verified-Puddu	Verified-DID	Verified by BOTH	ND	3	LEU2|URA3|YOR268C	ND|ND|ND
ERS902981	YBR240C	THI2	gene-Verified	Del1447_THI2	Verified-Puddu	Verified-DID	Verified by BOTH	-7.42113	3	LEU2|URA3|THI2	ND|ND|-7.421134213843705
ERS951932	YGL082W	YGL082W	gene-Uncharacterized	Del2345_YGL082W	Verified-Puddu	Verified-DID	Verified by BOTH	-3.33642	3	LEU2|URA3|YGL082W	ND|ND|-3.3364170260996318
ERS952494	YGR043C	NQM1	gene-Verified	Del2498_NQM1	Verified-Puddu	Verified-DID	Verified by BOTH	-6.22108	3	LEU2|URA3|NQM1	ND|ND|-6.221084112197034
ERS878690	YAL060W	BDH1	gene-Verified	Del1131_BDH1	Verified-Puddu	Verified-DID	Verified by BOTH	-6.24787	3	LEU2|URA3|BDH1	ND|ND|-6.247873331901863
ERS952850	YHR126C	ANS1	gene-Uncharacterized	Del2725_ANS1	Verified-Puddu	Verified-DID	Verified by BOTH	-6.01945	3	LEU2|URA3|ANS1	ND|ND|-6.01944619838934
ERS877135	YJL160C	PIR5	gene-Uncharacterized	Del832_YJL160C	Verified-Puddu	NotVerified-DID	Verified by ONLY Puddu	-	2	LEU2|URA3	ND|ND	presumed correction in v2
ERS864464	YLR035C	MLH2	gene-Verified	Del461_MLH2	Verified-Puddu	Verified-DID	Verified by BOTH	-8.08499	3	LEU2|URA3|MLH2	ND|ND|-8.08498849740752
ERS878723	YAL046C	BOL3	gene-Verified	Del1140_AIM1	Verified-Puddu	Verified-DID	Verified by BOTH	-7.68739	3	LEU2|URA3|BOL3	ND|ND|-7.687385035680474
ERS878032	YCR032W	BPH1	gene-Verified	Del946_BPH1	Verified-Puddu	Verified-DID	Verified by BOTH	-6.37469	3	LEU2|URA3|BPH1	ND|ND|-6.374694023914576
ERS1041801	YPR092W	YPR092W	gene-Dubious	Del4658_YPR092W	Verified-Puddu	Verified-DID	Verified by BOTH	-7.13739	3	LEU2|URA3|YPR092W	ND|ND|-7.137387120672977
ERS877797	YJL105W	SET4	gene-Verified	Del883_SET4	Verified-Puddu	Verified-DID	Verified by BOTH	-6.3281	3	LEU2|URA3|SET4	ND|ND|-6.328103101978009
ERS947615	YDR378C	LSM6	gene-Verified	Del1992_LSM6	Verified-Puddu	Verified-DID	Verified by BOTH	-7.28343	3	LEU2|URA3|LSM6	ND|ND|-7.283430547231876
ERS864934	YJR148W	BAT2	gene-Verified	Del716_BAT2	Verified-Puddu	Verified-DID	Verified by BOTH	-6.60423	3	LEU2|URA3|BAT2	ND|ND|-6.604231747488221
ERS1029420	YOR163W	DDP1	gene-Verified	Del4160_DDP1	Verified-Puddu	Verified-DID	Verified by BOTH	-5.05342	3	LEU2|URA3|DDP1	ND|ND|-5.053416171111828
ERS952754	YHR047C	AAP1	gene-Verified	Del2677_AAP1	Verified-Puddu	Verified-DID	Verified by BOTH	-6.99137	3	LEU2|URA3|AAP1	ND|ND|-6.991365558301134
ERS1042799	YOL063C	CRT10	gene-Verified	Del4377_CRT10	Verified-Puddu	Verified-DID	Verified by BOTH	-6.71695	3	LEU2|URA3|CRT10	ND|ND|-6.716953495194654
ERS876931	YJR049C	UTR1	gene-Verified	Del779_UTR1	Verified-Puddu	Verified-DID	Verified by BOTH	-6.5719	3	LEU2|URA3|UTR1	ND|ND|-6.5718997141290565
ERS1029453	YOR208W	PTP2	gene-Verified	Del4195_PTP2	Verified-Puddu	Verified-DID	Verified by BOTH	-7.33433	3	LEU2|URA3|PTP2	ND|ND|-7.334325165704312
ERS1041903	YPL222W	FMP40	gene-Uncharacterized	Del4432_FMP40	Verified-Puddu	Verified-DID	Verified by BOTH	-8.25064	4	LEU2|URA3|YPL222C-A|FMP40	ND|ND|ND|-8.250640559037114
ERS1041800	DNE	-	Merged	Del4657_YPR090W	Verified-Puddu	OMIT-Merged	Not_Applicable	-	3	LEU2|URA3|YPR089W	ND|ND|-2.2316874032057785
ERS877966	YBR150C	TBS1	gene-Verified	Del930_TBS1	Verified-Puddu	Verified-DID	Verified by BOTH	-6.79327	3	LEU2|URA3|TBS1	ND|ND|-6.793272105719926
ERS864649	YMR119W-A	YMR119W-A	gene-Dubious	Del557_YMR119W-A	Verified-Puddu	Verified-DID	Verified by BOTH	-6.20074	3	LEU2|URA3|YMR119W-A	ND|ND|-6.200744455986197
ERS947751	YDR477W	SNF1	gene-Verified	Del2063_SNF1	Verified-Puddu	Verified-DID	Verified by BOTH	-6.35076	5	LEU2|URA3|MET17|LYS2|SNF1	ND|ND|-7.412971263934272|-7.108860565358433|-6.350756729552773
ERS864843	YCL075W	YCL075W	pseudogene	Del665_YCL075W	Verified-Puddu	OMIT-pseudogene	Not_Applicable	-	2	LEU2|URA3	ND|ND
ERS952352	YGL205W	POX1	gene-Verified	Del2423_POX1	Verified-Puddu	Verified-DID	Verified by BOTH	-8.14789	3	LEU2|URA3|POX1	ND|ND|-8.147886848973009
ERS864462	YHR181W	SVP26	gene-Verified	Del449_SVP26	Verified-Puddu	Verified-DID	Verified by BOTH	-6.00636	3	LEU2|URA3|SVP26	ND|ND|-6.006361326515631
ERS952600	YGR136W	LSB1	gene-Verified	Del2556_LSB1	Verified-Puddu	Verified-DID	Verified by BOTH	ND	3	LEU2|URA3|LSB1	ND|ND|ND
ERS952246	YGL140C	YGL140C	gene-Uncharacterized	Del2381_YGL140C	Verified-Puddu	Verified-DID	Verified by BOTH	-6.90049	3	LEU2|URA3|YGL140C	ND|ND|-6.9004907430341635
ERS838260	YBR286W	APE3	gene-Verified	Del15_APE3	Verified-Puddu	Verified-DID	Verified by BOTH	-4.61109	3	LEU2|URA3|APE3	ND|ND|-4.61109217834508
ERS876939	YJR051W	OSM1	gene-Verified	Del781_OSM1	Verified-Puddu	Verified-DID	Verified by BOTH	-6.86407	3	LEU2|URA3|OSM1	ND|ND|-6.864070424102871
ERS864305	YNR073C	MAN2	gene-Verified	Del376_YNR073C	Verified-Puddu	Verified-DID	Verified by BOTH	-5.07414	3	LEU2|URA3|MAN2	ND|ND|-5.074140098392408
ERS864528	YOR306C	MCH5	gene-Verified	Del496_MCH5	Verified-Puddu	Verified-DID	Verified by BOTH	-7.38152	3	LEU2|URA3|MCH5	ND|ND|-7.381521054149258
ERS1041559	YPL173W	MRPL40	gene-Verified	Del4470_MRPL40	Verified-Puddu	Verified-DID	Verified by BOTH	-7.41007	3	LEU2|URA3|MRPL40	ND|ND|-7.410072011985349
ERS952268	YGL149W	YGL149W	gene-Uncharacterized	Del2388_YGL149W	Verified-Puddu	Verified-DID	Verified by BOTH	-5.86068	3	LEU2|URA3|YGL149W	ND|ND|-5.860678248085403
ERS1028922	YNL325C	FIG4	gene-Verified	Del3844_FIG4	Verified-Puddu	Verified-DID	Verified by BOTH	-8.30956	4	LEU2|URA3|FIG4|YNL324W	ND|ND|-8.30956305674446|-2.517152212831725
ERS864573	YML109W	ZDS2	gene-Verified	Del520_ZDS2	Verified-Puddu	Verified-DID	Verified by BOTH	-5.818	3	LEU2|URA3|ZDS2	ND|ND|-5.817995634136866
ERS951938	YGL084C	GUP1	gene-Verified	Del2347_GUP1	Verified-Puddu	Verified-DID	Verified by BOTH	-5.67889	3	LEU2|URA3|GUP1	ND|ND|-5.678889769552978
ERS952460	YGR017W	YGR017W	gene-Uncharacterized	Del2482_YGR017W	Verified-Puddu	Verified-DID	Verified by BOTH	-7.83051	4	LEU2|URA3|YGR017W|YGR018C	ND|ND|-7.830508916116239|-2.961365428615498
ERS952473	YGR026W	YGR026W	gene-Uncharacterized	Del2487_YGR026W	Verified-Puddu	Verified-DID	Verified by BOTH	-7.89676	3	LEU2|URA3|YGR026W	ND|ND|-7.896758678785318
ERS952488	YGR039W	YGR039W	gene-Uncharacterized	Del2495_YGR039W	Verified-Puddu	Verified-DID	Verified by BOTH	ND	3	LEU2|URA3|YGR039W	ND|ND|ND
ERS952616	YGR146C	ECL1	gene-Verified	Del2564_ECL1	Verified-Puddu	Verified-DID	Verified by BOTH	-6.86289	3	LEU2|URA3|ECL1	ND|ND|-6.862885606188134
ERS952646	YGR166W	TRS65	gene-Verified	Del2579_TRS65	Verified-Puddu	Verified-DID	Verified by BOTH	-7.07507	3	LEU2|URA3|TRS65	ND|ND|-7.075070555011799
ERS952621	YGR149W	GPC1	gene-Verified	Del2566_YGR149W	Verified-Puddu	Verified-DID	Verified by BOTH	-6.76661	3	LEU2|URA3|GPC1	ND|ND|-6.766611637297573
ERS864655	YMR122C	YMR122C	gene-Uncharacterized	Del560_YMR122C	Verified-Puddu	Verified-DID	Verified by BOTH	-6.21653	3	LEU2|URA3|YMR122C	ND|ND|-6.2165297567490985
ERS878006	YNL051W	COG5	gene-Verified	Del967_COG5	Verified-Puddu	Verified-DID	Verified by BOTH	-6.18962	3	LEU2|URA3|COG5	ND|ND|-6.189619377557828
ERS877952	DNE	-	Merged	Del926_YBR100W	Verified-Puddu	OMIT-Merged	Not_Applicable	-	2	LEU2|URA3	ND|ND
ERS878292	YDR512C	EMI1	gene-Verified	Del1016_EMI1	Verified-Puddu	Verified-DID	Verified by BOTH	ND	3	LEU2|EMI1|URA3	ND|ND|ND
ERS864668	YMR129W	POM152	gene-Verified	Del566_POM152	Verified-Puddu	Verified-DID	Verified by BOTH	-6.18776	3	LEU2|URA3|POM152	ND|ND|-6.187764662570873
ERS902884	YBR175W	SWD3	gene-Verified	Del1396_SWD3	Verified-Puddu	Verified-DID	Verified by BOTH	-8.34654	4	LEU2|URA3|SWD3|YBR174C	ND|ND|-8.346537807063484|-2.165074929075388
ERS1016465	YMR156C	TPP1	gene-Verified	Del3713_TPP1	Verified-Puddu	Verified-DID	Verified by BOTH	-7.56205	3	LEU2|URA3|TPP1	ND|ND|-7.562045929928652
ERS952603	YGR137W	YGR137W	gene-Dubious	Del2557_YGR137W	Verified-Puddu	Verified-DID	Verified by BOTH	ND	3	LEU2|URA3|YGR137W	ND|ND|ND
ERS1041486	YOL079W	YOL079W	gene-Dubious	Del4387_YOL079W	Verified-Puddu	Verified-DID	Verified by BOTH	-7.85225	3	LEU2|URA3|YOL079W	ND|ND|-7.852252544560411
ERS877167	YJL200C	ACO2	gene-Verified	Del843_ACO2	Verified-Puddu	Verified-DID	Verified by BOTH	-5.61487	3	LEU2|URA3|ACO2	ND|ND|-5.614874622610612
ERS903463	YDL230W	PTP1	gene-Verified	Del1705_PTP1	Verified-Puddu	Verified-DID	Verified by BOTH	-6.64156	3	LEU2|URA3|PTP1	ND|ND|-6.641564454283978
ERS878730	YAL045C	YAL045C	gene-Dubious	Del1141_YAL045C	Verified-Puddu	Verified-DID	Verified by BOTH	-6.52442	4	LEU2|URA3|YAL045C|BOL1	ND|ND|-6.524422519546527|-2.032931431885934
ERS864704	YHR005C	GPA1	gene-Verified	Del584_GPA1	Verified-Puddu	Verified-DID	Verified by BOTH	-7.23257	5	LEU2|URA3|GPA1|MET17|YLR302C	ND|ND|-7.2325667868993655|-6.0949982080216545|-2.1234426484657454
ERS952310	YGL165C	YGL165C	gene-Dubious	Del2402_YGL165C	Verified-Puddu	Verified-DID	Verified by BOTH	-7.70369	3	LEU2|URA3|YGL165C	ND|ND|-7.703688612423074
ERS947722	YDR452W	PPN1	gene-Verified	Del2045_PPN1	Verified-Puddu	Verified-DID	Verified by BOTH	-7.3675	3	LEU2|URA3|PPN1	ND|ND|-7.367503140366918
ERS952517	YGR059W	SPR3	gene-Verified	Del2509_SPR3	Verified-Puddu	Verified-DID	Verified by BOTH	-6.85146	3	LEU2|URA3|SPR3	ND|ND|-6.851462481507538
ERS951896	YGL066W	SGF73	gene-Verified	Del2334_SGF73	Verified-Puddu	Verified-DID	Verified by BOTH	-5.94846	3	LEU2|URA3|SGF73	ND|ND|-5.948458427175766
ERS1041904	YPL222W	FMP40	gene-Uncharacterized	Del4432_FMP40	Verified-Puddu	Verified-DID	Verified by BOTH	-8.28447	4	LEU2|URA3|YPL222C-A|FMP40	ND|ND|ND|-8.284473487948079
ERS838309	YCR045C	RRT12	gene-Verified	Del39_RRT12	Verified-Puddu	Verified-DID	Verified by BOTH	-6.55167	4	LEU2|URA3|YCR045W-A|RRT12	ND|ND|-8.355756889107472|-6.551666329025657
ERS864516	YNL252C	MRPL17	gene-Verified	Del490_MRPL17	Verified-Puddu	Verified-DID	Verified by BOTH	-6.29997	3	LEU2|URA3|MRPL17	ND|ND|-6.299965926685395
ERS952420	YGL252C	RTG2	gene-Verified	Del2459_RTG2	Verified-Puddu	Verified-DID	Verified by BOTH	-8.82405	3	LEU2|URA3|RTG2	ND|ND|-8.824047030452759
ERS1041723	YPR032W	SRO7	gene-Verified	Del4619_SRO7	Verified-Puddu	Verified-DID	Verified by BOTH	-6.80707	3	LEU2|URA3|SRO7	ND|ND|-6.807065757742632
ERS877990	YBR276C	PPS1	gene-Verified	Del936_PPS1	Verified-Puddu	Verified-DID	Verified by BOTH	-6.09438	3	LEU2|URA3|PPS1	ND|ND|-6.094380572031096
ERS864524	YOL016C	CMK2	gene-Verified	Del494_CMK2	Verified-Puddu	Verified-DID	Verified by BOTH	-6.50886	3	LEU2|URA3|CMK2	ND|ND|-6.508858993143532
ERS952482	YGR035C	YGR035C	gene-Uncharacterized	Del2492_YGR035C	Verified-Puddu	Verified-DID	Verified by BOTH	-7.72935	3	LEU2|URA3|YGR035C	ND|ND|-7.729349715784426
ERS952608	YGR141W	VPS62	gene-Verified	Del2560_VPS62	Verified-Puddu	Verified-DID	Verified by BOTH	-7.89799	3	LEU2|URA3|VPS62	ND|ND|-7.897987479687071
ERS952566	YGR109C	CLB6	gene-Verified	Del2539_CLB6	Verified-Puddu	Verified-DID	Verified by BOTH	-8.21958	3	LEU2|URA3|CLB6	ND|ND|-8.219579171321419
ERS952606	YGR139W	YGR139W	gene-Dubious	Del2559_YGR139W	Verified-Puddu	Verified-DID	Verified by BOTH	-5.11289	3	LEU2|URA3|YGR139W	ND|ND|-5.112889828193493
ERS952388	YGL229C	SAP4	gene-Verified	Del2442_SAP4	Verified-Puddu	Verified-DID	Verified by BOTH	-7.69488	3	LEU2|URA3|SAP4	ND|ND|-7.694877851566573
ERS952307	YGL164C	YRB30	gene-Verified	Del2401_YRB30	Verified-Puddu	Verified-DID	Verified by BOTH	-2.98415	3	LEU2|URA3|YRB30	ND|ND|-2.9841544327538236
ERS947566	YDR338C	YDR338C	gene-Uncharacterized	Del1966_YDR338C	Verified-Puddu	Verified-DID	Verified by BOTH	-6.615	3	LEU2|URA3|YDR338C	ND|ND|-6.615001759140772
ERS1016432	YMR040W	YET2	gene-Verified	Del3696_YET2	Verified-Puddu	Verified-DID	Verified by BOTH	-8.10083	3	LEU2|URA3|YET2	ND|ND|-8.1008305728892
ERS864797	YML076C	WAR1	gene-Verified	Del636_WAR1	Verified-Puddu	Verified-DID	Verified by BOTH	-6.28147	3	LEU2|URA3|WAR1	ND|ND|-6.281466853589699
ERS878018	YCL026C-A	FRM2	gene-Verified	Del943_FRM2	Verified-Puddu	Verified-DID	Verified by BOTH	-6.78766	3	LEU2|URA3|FRM2	ND|ND|-6.78766477965125
ERS952425	YGL255W	ZRT1	gene-Verified	Del2462_ZRT1	Verified-Puddu	Verified-DID	Verified by BOTH	-6.22078	3	LEU2|URA3|ZRT1	ND|ND|-6.220778946180897
ERS952926	YHR198C	AIM18	gene-Verified	Del2763_AIM18	Verified-Puddu	Verified-DID	Verified by BOTH	-8.01231	3	LEU2|URA3|AIM18	ND|ND|-8.01230875898458
ERS952405	YGL242C	YGL242C	gene-Verified	Del2451_YGL242C	Verified-Puddu	Verified-DID	Verified by BOTH	-6.26825	3	LEU2|URA3|YGL242C	ND|ND|-6.2682473315224785
ERS878058	DNE	-	Merged	Del953_YCR062W	NotVerified-Puddu	OMIT-Merged	Not_Applicable	-	2	LEU2|URA3	ND|ND
ERS952505	YGR052W	FMP48	gene-Uncharacterized	Del2503_FMP48	Verified-Puddu	Verified-DID	Verified by BOTH	-9.23527	3	LEU2|URA3|FMP48	ND|ND|-9.235271350845892
ERS876985	YJR066W	TOR1	gene-Verified	Del793_TOR1	Verified-Puddu	Verified-DID	Verified by BOTH	-6.73466	3	LEU2|URA3|TOR1	ND|ND|-6.734663054510257
ERS952387	YGL229C	SAP4	gene-Verified	Del2442_SAP4	Verified-Puddu	Verified-DID	Verified by BOTH	-6.71069	3	LEU2|URA3|SAP4	ND|ND|-6.710688453140073
ERS1041316	YHL034C	SBP1	gene-Verified	Del2628_SBP1	Verified-Puddu	Verified-DID	Verified by BOTH	ND	4	LEU2|URA3|SBP1|YHL034W-A	ND|ND|ND|-3.113198167642794
ERS1041751	YPR054W	SMK1	gene-Verified	Del4633_SMK1	Verified-Puddu	Verified-DID	Verified by BOTH	-7.03126	3	LEU2|URA3|SMK1	ND|ND|-7.031257685970331
ERS878556	YML073C	RPL6A	gene-Verified	Del1093_RPL6A	Verified-Puddu	Verified-DID	Verified by BOTH	-6.29249	3	LEU2|URA3|RPL6A	ND|ND|-6.292494280454447
ERS877036	YGR028W	MSP1	gene-Verified	Del806_MSP1	Verified-Puddu	Verified-DID	Verified by BOTH	-6.09638	3	LEU2|URA3|MSP1	ND|ND|-6.096382981798683
ERS952372	YGL221C	NIF3	gene-Verified	Del2434_NIF3	Verified-Puddu	Verified-DID	Verified by BOTH	-6.89594	3	LEU2|URA3|NIF3	ND|ND|-6.895943581026395
ERS952438	YGL261C	PAU11	gene-Uncharacterized	Del2468_PAU11	Verified-Puddu	Verified-DID	Verified by BOTH	-5.6237	3	LEU2|URA3|PAU11	ND|ND|-5.623695592629321
ERS948221	YGL054C	ERV14	gene-Verified	Del2325_ERV14	Verified-Puddu	Verified-DID	Verified by BOTH	-5.90413	3	LEU2|URA3|ERV14	ND|ND|-5.9041252402796465
ERS952925	YHR195W	NVJ1	gene-Verified	Del2762_NVJ1	Verified-Puddu	Verified-DID	Verified by BOTH	-6.36039	3	LEU2|URA3|NVJ1	ND|ND|-6.360388125249101
ERS838277	YBR298C	MAL31	gene-Verified	Del23_MAL31	Verified-Puddu	Verified-DID	Verified by BOTH	-6.89497	3	LEU2|URA3|MAL31	ND|ND|-6.894968207060433
ERS864298	YMR092C	AIP1	gene-Verified	Del372_AIP1	Verified-Puddu	Verified-DID	Verified by BOTH	-5.71543	3	LEU2|URA3|AIP1	ND|ND|-5.715432089854695
ERS864440	YHR168W	MTG2	gene-Verified	Del448_MTG2	Verified-Puddu	Verified-DID	Verified by BOTH	-3.3346	3	LEU2|URA3|MTG2	ND|ND|-3.334603894025607
ERS1041793	YPR084W	YPR084W	gene-Uncharacterized	Del4654_YPR084W	Verified-Puddu	Verified-DID	Verified by BOTH	-6.66967	3	LEU2|URA3|YPR084W	ND|ND|-6.669672634253871
ERS864276	YMR081C	ISF1	gene-Verified	Del360_ISF1	Verified-Puddu	Verified-DID	Verified by BOTH	-5.83759	4	LEU2|URA3|ISF1|YER088W-B	ND|ND|-5.837592287203844|-2.0586081074941234
ERS864981	YJL022W	YJL022W	gene-Dubious	Del741_YJL022W	Verified-Puddu	Verified-DID	Verified by BOTH	-5.70719	3	LEU2|URA3|YJL022W	ND|ND|-5.707189448097638
ERS952617	YGR146C	ECL1	gene-Verified	Del2564_ECL1	Verified-Puddu	Verified-DID	Verified by BOTH	-6.40385	3	LEU2|URA3|ECL1	ND|ND|-6.403846415188487
ERS864753	YER027C	GAL83	gene-Verified	Del614_GAL83	Verified-Puddu	Verified-DID	Verified by BOTH	-6.53582	3	LEU2|URA3|GAL83	ND|ND|-6.535822724897616
ERS864483	YMR171C	EAR1	gene-Verified	Del472_EAR1	Verified-Puddu	Verified-DID	Verified by BOTH	-6.63243	3	LEU2|URA3|EAR1	ND|ND|-6.63242716969638
ERS864391	YEL011W	GLC3	gene-Verified	Del424_GLC3	Verified-Puddu	Verified-DID	Verified by BOTH	-6.52742	3	LEU2|URA3|GLC3	ND|ND|-6.527418139636891
ERS864679	YER031C	YPT31	gene-Verified	Del572_YPT31	Verified-Puddu	Verified-DID	Verified by BOTH	-5.56253	3	LEU2|URA3|YPT31	ND|ND|-5.562525018264481
ERS952393	YGL232W	TAN1	gene-Verified	Del2445_TAN1	Verified-Puddu	Verified-DID	Verified by BOTH	-6.70776	3	LEU2|URA3|TAN1	ND|ND|-6.707758159272412
ERS864750	YDR071C	PAA1	gene-Verified	Del612_PAA1	Verified-Puddu	NotVerified-DID	Verified by ONLY Puddu	-	2	LEU2|URA3	ND|ND
ERS952568	YGR111W	YGR111W	gene-Uncharacterized	Del2540_YGR111W	Verified-Puddu	Verified-DID	Verified by BOTH	ND	3	LEU2|URA3|YGR111W	ND|ND|ND
ERS864615	YMR099C	YMR099C	gene-Verified	Del543_YMR099C	Verified-Puddu	Verified-DID	Verified by BOTH	-5.93828	3	LEU2|URA3|YMR099C	ND|ND|-5.938278824695172
ERS952521	YGR097W	ASK10	gene-Verified	Del2531_ASK10	Verified-Puddu	Verified-DID	Verified by BOTH	-7.09021	3	LEU2|URA3|ASK10	ND|ND|-7.090207993827556
ERS876933	YJR050W	ISY1	gene-Verified	Del780_ISY1	Verified-Puddu	Verified-DID	Verified by BOTH	-7.65522	3	LEU2|URA3|ISY1	ND|ND|-7.655219212907025
ERS952258	YGL146C	RRT6	gene-Verified	Del2385_RRT6	Verified-Puddu	Verified-DID	Verified by BOTH	-6.3569	3	LEU2|URA3|RRT6	ND|ND|-6.3569001795463365
ERS838564	YKR074W	AIM29	gene-Verified	Del187_AIM29	Verified-Puddu	Verified-DID	Verified by BOTH	-4.89744	3	LEU2|URA3|AIM29	ND|ND|-4.897438695006514
ERS952320	YGL173C	XRN1	gene-Verified	Del2407_XRN1	Verified-Puddu	Verified-DID	Verified by BOTH	-6.57031	3	LEU2|URA3|XRN1	ND|ND|-6.5703102193251794
ERS952575	YGR121C	MEP1	gene-Verified	Del2543_MEP1	Verified-Puddu	Verified-DID	Verified by BOTH	-6.57581	3	LEU2|URA3|MEP1	ND|ND|-6.575812025560856
ERS1041769	YPR066W	UBA3	gene-Verified	Del4642_UBA3	Verified-Puddu	Verified-DID	Verified by BOTH	-8.93347	3	LEU2|URA3|UBA3	ND|ND|-8.933473720345392
ERS947600	YDR369C	XRS2	gene-Verified	Del1985_XRS2	Verified-Puddu	Verified-DID	Verified by BOTH	-7.01283	3	LEU2|URA3|XRS2	ND|ND|-7.0128282038390335
ERS864695	YOL150C	YOL150C	gene-Dubious	Del603_YOL150C	Verified-Puddu	Verified-DID	Verified by BOTH	-5.4709	3	LEU2|URA3|YOL150C	ND|ND|-5.4708957962299465
ERS864888	YJR097W	JJJ3	gene-Verified	Del689_JJJ3	Verified-Puddu	Verified-DID	Verified by BOTH	-8.28036	3	LEU2|URA3|JJJ3	ND|ND|-8.280357137126108
ERS864782	YML022W	APT1	gene-Verified	Del628_APT1	Verified-Puddu	Verified-DID	Verified by BOTH	-8.30155	4	LEU2|URA3|LYS2|APT1	ND|ND|-8.427802256753171|-8.30154850359714
ERS902674	YBR014C	GRX7	gene-Verified	Del1288_GRX7	Verified-Puddu	Verified-DID	Verified by BOTH	-6.78899	3	LEU2|URA3|GRX7	ND|ND|-6.788992159584649
ERS1041477	YOL065C	INP54	gene-Verified	Del4379_INP54	Verified-Puddu	Verified-DID	Verified by BOTH	-6.43758	3	LEU2|URA3|INP54	ND|ND|-6.437581888648694
ERS948191	YGL034C	YGL034C	gene-Uncharacterized	Del2310_YGL034C	Verified-Puddu	Verified-DID	Verified by BOTH	ND	3	LEU2|URA3|YGL034C	ND|ND|ND
ERS864925	YJR140C	HIR3	gene-Verified	Del712_HIR3	Verified-Puddu	Verified-DID	Verified by BOTH	-6.94521	4	LEU2|URA3|YJR140W-A|HIR3	ND|ND|ND|-6.945208667093226
ERS876991	YBR189W	RPS9B	gene-Verified	Del794_RPS9B	Verified-Puddu	Verified-DID	Verified by BOTH	-6.49874	6	LEU2|URA3|MET17|RPS9B|YAL026C-A|YLR302C	ND|ND|-7.564700287357776|-6.498744002050878|-2.1960854942458488|-2.0517110529906857
ERS877789	YJL094C	KHA1	gene-Verified	Del881_KHA1	Verified-Puddu	Verified-DID	Verified by BOTH	-7.11491	3	LEU2|URA3|KHA1	ND|ND|-7.1149073632966084
ERS1042798	YOL060C	MAM3	gene-Verified	Del4374_MAM3	Verified-Puddu	Verified-DID	Verified by BOTH	-6.4674	3	LEU2|URA3|MAM3	ND|ND|-6.467400242224769
ERS902933	YBR208C	DUR1%2C2	gene-Verified	Del1421_DUR1,2	Verified-Puddu	Verified-DID	Verified by BOTH	-6.59452	3	LEU2|URA3|DUR1%2C2	ND|ND|-6.5945158700488085
ERS952411	YGL248W	PDE1	gene-Verified	Del2455_PDE1	Verified-Puddu	Verified-DID	Verified by BOTH	-7.15853	3	LEU2|URA3|PDE1	ND|ND|-7.15852979233407
ERS1028749	YNL301C	RPL18B	gene-Verified	Del3856_RPL18B	Verified-Puddu	Verified-DID	Verified by BOTH	-7.44458	3	LEU2|URA3|RPL18B	ND|ND|-7.444583575934431
ERS864939	YKL005C	BYE1	gene-Verified	Del719_BYE1	Verified-Puddu	Verified-DID	Verified by BOTH	-7.00282	4	LEU2|URA3|MET17|BYE1	ND|ND|ND|-7.002820093903376
ERS1041874	YPR172W	YPR172W	gene-Uncharacterized	Del4714_YPR172W	Verified-Puddu	Verified-DID	Verified by BOTH	-7.40011	3	LEU2|URA3|YPR172W	ND|ND|-7.400105742116647
ERS947783	YDR497C	ITR1	gene-Verified	Del2079_ITR1	Verified-Puddu	Verified-DID	Verified by BOTH	-6.90176	3	LEU2|URA3|ITR1	ND|ND|-6.901763189152642
ERS877924	YPR064W	YPR064W	gene-Uncharacterized	Del919_YPR064W	Verified-Puddu	Verified-DID	Verified by BOTH	ND	3	LEU2|URA3|YPR064W	ND|ND|ND
ERS1041853	YPR156C	TPO3	gene-Verified	Del4703_TPO3	Verified-Puddu	Verified-DID	Verified by BOTH	-6.25514	3	LEU2|URA3|TPO3	ND|ND|-6.255141268584916
ERS864916	YJR125C	ENT3	gene-Verified	Del706_ENT3	Verified-Puddu	Verified-DID	Verified by BOTH	-6.39353	3	LEU2|URA3|ENT3	ND|ND|-6.393532344848667
ERS1041550	YPL179W	PPQ1	gene-Verified	Del4465_PPQ1	Verified-Puddu	Verified-DID	Verified by BOTH	-7.41877	3	LEU2|URA3|PPQ1	ND|ND|-7.418768728668973
ERS877888	YOL153C	YOL153C	blocked_reading_frame	Del906_YOL153C	Verified-Puddu	Verified-DID	Verified by BOTH	-6.96044	4	LEU2|URA3|YOL153C_blocked_reading_frame|YOL153C	ND|ND|-6.960443271345187|-6.960443271345187
ERS1041439	YOL043C	NTG2	gene-Verified	Del4356_NTG2	Verified-Puddu	Verified-DID	Verified by BOTH	-6.96064	3	LEU2|URA3|NTG2	ND|ND|-6.9606412371331166
ERS952580	YGR124W	ASN2	gene-Verified	Del2546_ASN2	Verified-Puddu	Verified-DID	Verified by BOTH	-6.58724	3	LEU2|URA3|ASN2	ND|ND|-6.5872376804530175
ERS878062	YCR067C	SED4	gene-Verified	Del954_SED4	Verified-Puddu	Verified-DID	Verified by BOTH	-6.56156	3	LEU2|URA3|SED4	ND|ND|-6.561564209509339
ERS952342	YGL197W	MDS3	gene-Verified	Del2418_MDS3	Verified-Puddu	Verified-DID	Verified by BOTH	-6.48439	3	LEU2|URA3|MDS3	ND|ND|-6.484390738376922
ERS877841	YML066C	SMA2	gene-Verified	Del894_SMA2	Verified-Puddu	Verified-DID	Verified by BOTH	-7.63265	3	LEU2|URA3|SMA2	ND|ND|-7.632653029681083
ERS952317	YGL170C	SPO74	gene-Verified	Del2406_SPO74	Verified-Puddu	Verified-DID	Verified by BOTH	-7.81833	3	LEU2|URA3|SPO74	ND|ND|-7.81833214103077
ERS878428	YKR106W	GEX2	gene-Verified	Del1056_GEX2	Verified-Puddu	Verified-DID	Verified by BOTH	-5.87595	3	LEU2|URA3|GEX2	ND|ND|-5.875947360083069
ERS952286	YGL156W	AMS1	gene-Verified	Del2393_AMS1	Verified-Puddu	Verified-DID	Verified by BOTH	-6.86534	3	LEU2|URA3|AMS1	ND|ND|-6.865335133386153
ERS864884	YJR095W	SFC1	gene-Verified	Del687_SFC1	Verified-Puddu	Verified-DID	Verified by BOTH	-8.07992	3	LEU2|URA3|SFC1	ND|ND|-8.079916849129754
ERS902671	YBR012C	YBR012C	gene-Dubious	Del1286_YBR012C	Verified-Puddu	Verified-DID	Verified by BOTH	-7.8762	3	LEU2|URA3|YBR012C	ND|ND|-7.876196151459109
ERS1016380	YMR002W	MIX17	gene-Verified	Del3664_MIX17	Verified-Puddu	Verified-DID	Verified by BOTH	ND	3	LEU2|URA3|MIX17	ND|ND|ND
ERS876961	YJR058C	APS2	gene-Verified	Del787_APS2	Verified-Puddu	Verified-DID	Verified by BOTH	-6.26237	3	LEU2|URA3|APS2	ND|ND|-6.262373055523709
ERS878342	YGR258C	RAD2	gene-Verified	Del1035_RAD2	Verified-Puddu	Verified-DID	Verified by BOTH	-6.17568	3	LEU2|URA3|RAD2	ND|ND|-6.175684429131465
ERS864991	YJL029C	VPS53	gene-Verified	Del746_VPS53	Verified-Puddu	Verified-DID	Verified by BOTH	-6.55072	3	LEU2|URA3|VPS53	ND|ND|-6.550716668590399
ERS1029013	YNL127W	FAR11	gene-Verified	Del3953_FAR11	Verified-Puddu	Verified-DID	Verified by BOTH	-6.24096	3	LEU2|URA3|FAR11	ND|ND|-6.240955067477986
ERS864748	YCL035C	GRX1	gene-Verified	Del611_GRX1	Verified-Puddu	Verified-DID	Verified by BOTH	ND	3	GRX1|LEU2|URA3	ND|ND|ND
ERS877079	YGR106C	VOA1	gene-Verified	Del817_VOA1	Verified-Puddu	Verified-DID	Verified by BOTH	-6.44553	3	LEU2|URA3|VOA1	ND|ND|-6.445528959408801
ERS1029063	YPL102C	YPL102C	gene-Dubious	Del4524_YPL102C	Verified-Puddu	Verified-DID	Verified by BOTH	-8.08614	3	LEU2|URA3|YPL102C	ND|ND|-8.086138274177484
ERS877850	YMR074C	SDD2	gene-Verified	Del897_SDD2	Verified-Puddu	Verified-DID	Verified by BOTH	-7.04938	3	LEU2|URA3|SDD2	ND|ND|-7.0493764724409695
ERS952480	YGR034W	RPL26B	gene-Verified	Del2491_RPL26B	Verified-Puddu	NotVerified-DID	Verified by ONLY Puddu	-	2	LEU2|URA3	ND|ND
ERS877980	YBR270C	BIT2	gene-Verified	Del933_BIT2	Verified-Puddu	Verified-DID	Verified by BOTH	-7.16072	3	LEU2|URA3|BIT2	ND|ND|-7.160719825703225
ERS951921	YGL079W	KXD1	gene-Verified	Del2342_KXD1	Verified-Puddu	Verified-DID	Verified by BOTH	-5.71096	3	LEU2|URA3|KXD1	ND|ND|-5.710963709841698
ERS1042897	YPL188W	POS5	gene-Verified	Del4457_POS5	Verified-Puddu	Verified-DID	Verified by BOTH	-6.80153	4	LEU2|URA3|POS5|YPR150W	ND|ND|-6.801525470208512|-2.1562174832107317
ERS1041576	YPL164C	MLH3	gene-Verified	Del4478_MLH3	Verified-Puddu	Verified-DID	Verified by BOTH	-6.79036	3	LEU2|URA3|MLH3	ND|ND|-6.790357857894473
ERS1041515	YPL258C	THI21	gene-Verified	Del4408_THI21	Verified-Puddu	Verified-DID	Verified by BOTH	-9.79983	3	LEU2|URA3|THI21	ND|ND|-9.79982777261943
ERS876963	YJR058C	APS2	gene-Verified	Del787_APS2	Verified-Puddu	Verified-DID	Verified by BOTH	-7.2731	3	LEU2|URA3|APS2	ND|ND|-7.273099069776984
ERS877044	YGR038W	ORM1	gene-Verified	Del808_ORM1	Verified-Puddu	Verified-DID	Verified by BOTH	-6.63618	3	LEU2|URA3|ORM1	ND|ND|-6.636175602384879
ERS877932	YPR078C	YPR078C	gene-Uncharacterized	Del921_YPR078C	Verified-Puddu	Verified-DID	Verified by BOTH	-6.27173	4	LEU2|URA3|YPR078C|YPR077C	ND|ND|-6.271726990636082|-2.6251715295714972
ERS952523	YGR064W	YGR064W	gene-Dubious	Del2512_YGR064W	Verified-Puddu	Verified-DID	Verified by BOTH	ND	4	LEU2|URA3|YGR064W|SPT4	ND|ND|ND|-2.0253820039497796
ERS878314	YFL033C	RIM15	gene-Verified	Del1028_RIM15	Verified-Puddu	Verified-DID	Verified by BOTH	-6.15493	3	LEU2|URA3|RIM15	ND|ND|-6.154925814108794
ERS1041282	YGR212W	SLI1	gene-Verified	Del2611_SLI1	Verified-Puddu	Verified-DID	Verified by BOTH	-8.58677	3	LEU2|URA3|SLI1	ND|ND|-8.586772644936786
ERS864392	YEL011W	GLC3	gene-Verified	Del424_GLC3	Verified-Puddu	Verified-DID	Verified by BOTH	-5.96192	3	LEU2|URA3|GLC3	ND|ND|-5.9619208127854675
ERS864980	DNE	-	Merged	Del740_YJL021C	Verified-Puddu	OMIT-Merged	Not_Applicable	-	2	LEU2|URA3	ND|ND
ERS877091	YGR238C	KEL2	gene-Verified	Del820_KEL2	Verified-Puddu	Verified-DID	Verified by BOTH	-5.78506	3	LEU2|URA3|KEL2	ND|ND|-5.785063455199717
ERS1029488	YOR230W	WTM1	gene-Verified	Del4212_WTM1	Verified-Puddu	Verified-DID	Verified by BOTH	-8.48013	3	LEU2|URA3|WTM1	ND|ND|-8.480129474985063
ERS952344	YGL198W	YIP4	gene-Verified	Del2419_YIP4	Verified-Puddu	Verified-DID	Verified by BOTH	-7.07902	4	LEU2|URA3|YIP4|YGL199C	ND|ND|-7.079017383651896|-3.298498270937743
ERS1041917	YPL245W	YPL245W	gene-Uncharacterized	Del4418_YPL245W	Verified-Puddu	Verified-DID	Verified by BOTH	-6.22394	3	LEU2|URA3|YPL245W	ND|ND|-6.223938635287671
ERS903472	YDL234C	GYP7	gene-Verified	Del1709_GYP7	Verified-Puddu	Verified-DID	Verified by BOTH	-7.50316	3	LEU2|URA3|GYP7	ND|ND|-7.503157815072634
ERS947894	YEL037C	RAD23	gene-Verified	Del2136_RAD23	Verified-Puddu	Verified-DID	Verified by BOTH	-7.18535	5	LEU2|URA3|RAD23|MET17|YLR302C	ND|ND|-7.185354584229461|-7.098018633210963|-2.0288880914261562
ERS864502	YMR316C-A	YMR316C-A	gene-Uncharacterized	Del482_YMR316C-A	Verified-Puddu	Verified-DID	Verified by BOTH	ND	3	LEU2|URA3|YMR316C-A	ND|ND|ND
ERS864722	YHR127W	YHR127W	gene-Verified	Del593_YHR127W	Verified-Puddu	Verified-DID	Verified by BOTH	-5.87754	3	LEU2|URA3|YHR127W	ND|ND|-5.877537413620737
ERS1041856	YPR157W	TDA6	gene-Uncharacterized	Del4704_TDA6	Verified-Puddu	Verified-DID	Verified by BOTH	-7.54912	3	LEU2|URA3|TDA6	ND|ND|-7.54911715867124
ERS902908	YBR187W	GDT1	gene-Verified	Del1408_GDT1	Verified-Puddu	Verified-DID	Verified by BOTH	-6.82995	3	LEU2|URA3|GDT1	ND|ND|-6.829952688326563
ERS877846	YMR037C	MSN2	gene-Verified	Del896_MSN2	Verified-Puddu	Verified-DID	Verified by BOTH	-6.07601	3	LEU2|URA3|MSN2	ND|ND|-6.07601377436292
ERS952363	YGL213C	SKI8	gene-Verified	Del2430_SKI8	Verified-Puddu	Verified-DID	Verified by BOTH	-6.00988	4	LEU2|URA3|SKI8|YGL214W	ND|ND|-6.009876479528359|-3.0406239258269947
ERS1041558	YPL174C	NIP100	gene-Verified	Del4469_NIP100	Verified-Puddu	Verified-DID	Verified by BOTH	-7.23216	3	LEU2|URA3|NIP100	ND|ND|-7.23215827004943
ERS877151	YJL172W	CPS1	gene-Verified	Del836_CPS1	Verified-Puddu	Verified-DID	Verified by BOTH	-5.7043	3	LEU2|URA3|CPS1	ND|ND|-5.704302453653739
ERS952327	YGL177W	YGL177W	gene-Dubious	Del2411_YGL177W	Verified-Puddu	Verified-DID	Verified by BOTH	-8.7232	3	LEU2|URA3|YGL177W	ND|ND|-8.72320026859587
ERS1041553	YPL177C	CUP9	gene-Verified	Del4467_CUP9	Verified-Puddu	Verified-DID	Verified by BOTH	-6.98707	3	LEU2|URA3|CUP9	ND|ND|-6.987067478252015
ERS877119	YJL137C	GLG2	gene-Verified	Del827_GLG2	Verified-Puddu	Verified-DID	Verified by BOTH	-7.29571	3	LEU2|URA3|GLG2	ND|ND|-7.295713230816187
ERS903456	YDL225W	SHS1	gene-Verified	Del1701_SHS1	Verified-Puddu	Verified-DID	Verified by BOTH	-5.92136	3	LEU2|URA3|SHS1	ND|ND|-5.921357328070718
ERS864149	YER132C	PMD1	gene-Verified	Del293_PMD1	Verified-Puddu	Verified-DID	Verified by BOTH	-4.89422	3	LEU2|URA3|PMD1	ND|ND|-4.8942211472624955
ERS1016266	YML089C	YML089C	gene-Dubious	Del3607_YML089C	Verified-Puddu	Verified-DID	Verified by BOTH	-8.32417	3	LEU2|URA3|YML089C	ND|ND|-8.324169571480061
ERS878074	YCR075C	ERS1	gene-Verified	Del957_ERS1	Verified-Puddu	Verified-DID	Verified by BOTH	-6.16181	3	LEU2|URA3|ERS1	ND|ND|-6.161811310058683
ERS948159	YGL010W	MPO1	gene-Verified	Del2292_MPO1	Verified-Puddu	Verified-DID	Verified by BOTH	-6.6317	3	LEU2|URA3|MPO1	ND|ND|-6.631704287135269
ERS1041517	YPL257W	YPL257W	gene-Uncharacterized	Del4409_YPL257W	Verified-Puddu	Verified-DID	Verified by BOTH	-5.80553	3	LEU2|URA3|YPL257W	ND|ND|-5.805534603291931
ERS864661	YMR124W	EPO1	gene-Verified	Del562_EPO1	Verified-Puddu	Verified-DID	Verified by BOTH	-4.52013	3	LEU2|URA3|EPO1	ND|ND|-4.520130621101418
ERS1029493	YOR234C	RPL33B	gene-Verified	Del4215_RPL33B	Verified-Puddu	Verified-DID	Verified by BOTH	-6.27255	3	LEU2|URA3|RPL33B	ND|ND|-6.272553377880223
ERS876905	YJR039W	MLO127	gene-Uncharacterized	Del773_YJR039W	Verified-Puddu	Verified-DID	Verified by BOTH	-6.65313	3	LEU2|URA3|MLO127	ND|ND|-6.653127792385703
ERS952635	YGR173W	RBG2	gene-Verified	Del2585_RBG2	Verified-Puddu	Verified-DID	Verified by BOTH	-7.60156	3	LEU2|URA3|RBG2	ND|ND|-7.601564369106153
ERS864313	YOL087C	DUF1	gene-Verified	Del381_DUF1	Verified-Puddu	Verified-DID	Verified by BOTH	-5.75753	3	LEU2|URA3|DUF1	ND|ND|-5.75753039089549
ERS864799	YML086C	ALO1	gene-Verified	Del637_ALO1	Verified-Puddu	Verified-DID	Verified by BOTH	-7.10357	4	LEU2|URA3|ALO1|YER088W-B	ND|ND|-7.103566924540444|-2.0114769175943525
ERS1016450	YMR147W	LDO45	gene-Uncharacterized	Del3705_YMR147W	Verified-Puddu	Verified-DID	Verified by BOTH	-7.55624	3	LEU2|URA3|LDO45	ND|ND|-7.556239447376283
ERS1016425	YMR031C	EIS1	gene-Verified	Del3690_EIS1	Verified-Puddu	Verified-DID	Verified by BOTH	-6.86636	5	LEU2|URA3|EIS1|BSC3|YLR464W	ND|ND|-6.866360773326754|-6.263824434802006|-5.267103126588175
ERS1016165	YLR350W	ORM2	gene-Verified	Del3552_ORM2	Verified-Puddu	Verified-DID	Verified by BOTH	-6.89631	3	LEU2|URA3|ORM2	ND|ND|-6.8963111167179445
ERS876983	YJR059W	PTK2	gene-Verified	Del788_PTK2	Verified-Puddu	Verified-DID	Verified by BOTH	-7.38069	3	LEU2|URA3|PTK2	ND|ND|-7.380691384364946
ERS969189	YIL136W	OM45	gene-Verified	Del2877_OM45	Verified-Puddu	Verified-DID	Verified by BOTH	-6.94332	3	LEU2|URA3|OM45	ND|ND|-6.94331786317617
ERS952492	YGR042W	MTE1	gene-Verified	Del2497_MTE1	Verified-Puddu	Verified-DID	Verified by BOTH	-5.51453	3	LEU2|URA3|MTE1	ND|ND|-5.514525075170745
ERS864864	YJR069C	HAM1	gene-Verified	Del676_HAM1	Verified-Puddu	Verified-DID	Verified by BOTH	-6.79777	3	LEU2|URA3|HAM1	ND|ND|-6.797768999609685
ERS952479	YGR033C	TIM21	gene-Verified	Del2490_TIM21	Verified-Puddu	Verified-DID	Verified by BOTH	-4.84865	3	LEU2|URA3|TIM21	ND|ND|-4.848651525764675
ERS864972	YJL013C	MAD3	gene-Verified	Del736_MAD3	Verified-Puddu	Verified-DID	Verified by BOTH	-5.62486	3	LEU2|URA3|MAD3	ND|ND|-5.624860007730893
ERS1076846	YNL023C	FAP1	gene-Verified	Del3982_FAP1	Verified-Puddu	Verified-DID	Verified by BOTH	-6.93252	3	LEU2|URA3|FAP1	ND|ND|-6.932523153700447
ERS1041519	YPL256C	CLN2	gene-Verified	Del4410_CLN2	Verified-Puddu	Verified-DID	Verified by BOTH	-6.78592	3	LEU2|URA3|CLN2	ND|ND|-6.785924277010644
ERS952583	YGR125W	VSB1	gene-Verified	Del2547_YGR125W	Verified-Puddu	Verified-DID	Verified by BOTH	-7.44118	3	LEU2|URA3|VSB1	ND|ND|-7.441177089762896
ERS902822	YBR126C	TPS1	gene-Verified	Del1364_TPS1	Verified-Puddu	Verified-DID	Verified by BOTH	-5.7056	3	LEU2|URA3|TPS1	ND|ND|-5.705595346999498
ERS864380	YOL132W	GAS4	gene-Verified	Del418_GAS4	Verified-Puddu	Verified-DID	Verified by BOTH	-6.41997	3	LEU2|URA3|GAS4	ND|ND|-6.419969301587166
ERS878212	YNL106C	INP52	gene-Verified	Del996_INP52	Verified-Puddu	Verified-DID	Verified by BOTH	-5.56274	4	LEU2|URA3|INP52|RRT16	ND|ND|-5.562739454675699|-2.146241627418914
ERS902870	YBR163W	EXO5	gene-Verified	Del1389_EXO5	Verified-Puddu	Verified-DID	Verified by BOTH	-6.12865	3	LEU2|URA3|EXO5	ND|ND|-6.128646550054653
ERS864578	YML111W	BUL2	gene-Verified	Del522_BUL2	Verified-Puddu	Verified-DID	Verified by BOTH	-6.15215	3	LEU2|URA3|BUL2	ND|ND|-6.152153664362313
ERS952406	YGL242C	YGL242C	gene-Verified	Del2451_YGL242C	Verified-Puddu	Verified-DID	Verified by BOTH	-8.27535	3	LEU2|URA3|YGL242C	ND|ND|-8.275350097749751
ERS864828	YPL189W	GUP2	gene-Verified	Del651_GUP2	Verified-Puddu	Verified-DID	Verified by BOTH	-5.87081	3	LEU2|URA3|GUP2	ND|ND|-5.870807635433682
ERS1041734	YPR042C	PUF2	gene-Verified	Del4624_PUF2	Verified-Puddu	Verified-DID	Verified by BOTH	-7.09402	3	LEU2|URA3|PUF2	ND|ND|-7.094015049201596
ERS1016265	YML089C	YML089C	gene-Dubious	Del3607_YML089C	Verified-Puddu	Verified-DID	Verified by BOTH	-6.74288	3	LEU2|URA3|YML089C	ND|ND|-6.742882795487579
ERS902790	YBR094W	PBY1	gene-Verified	Del1348_PBY1	Verified-Puddu	Verified-DID	Verified by BOTH	-6.01772	3	LEU2|URA3|PBY1	ND|ND|-6.0177178183742965
ERS877670	YKL215C	OXP1	gene-Verified	Del852_OXP1	Verified-Puddu	Verified-DID	Verified by BOTH	-6.28208	3	LEU2|URA3|OXP1	ND|ND|-6.282083815657086
ERS878472	YOR266W	PNT1	gene-Verified	Del1067_PNT1	Verified-Puddu	Verified-DID	Verified by BOTH	-6.83286	3	LEU2|URA3|PNT1	ND|ND|-6.832860923438968
ERS864394	YER064C	VHR2	gene-Verified	Del425_VHR2	Verified-Puddu	Verified-DID	Verified by BOTH	-6.52425	3	LEU2|URA3|VHR2	ND|ND|-6.524246815517008
ERS1041738	YPR045C	THP3	gene-Verified	Del4626_THP3	Verified-Puddu	Verified-DID	Verified by BOTH	-7.58287	3	LEU2|URA3|THP3	ND|ND|-7.582867722274051
ERS1029449	YOR202W	HIS3	gene-Verified	Del4193_HIS3	Verified-Puddu	Verified-DID	Verified by BOTH	-8.80842	3	LEU2|URA3|HIS3	ND|ND|-8.808416963761806
ERS1016423	YMR031W-A	YMR031W-A	gene-Dubious	Del3689_YMR031W-A	Verified-Puddu	Verified-DID	Verified by BOTH	-4.45734	5	LEU2|URA3|MET17|YMR031W-A|YLR302C	ND|ND|-7.560357021774138|-4.457338678961939|-2.140028737503267
ERS877858	YMR118C	SHH3	gene-Uncharacterized	Del899_SHH3	Verified-Puddu	Verified-DID	Verified by BOTH	-6.16495	3	LEU2|URA3|SHH3	ND|ND|-6.164954131130947
ERS1042717	YNL071W	LAT1	gene-Verified	Del975_LAT1	Verified-Puddu	Verified-DID	Verified by BOTH	-7.25451	3	LEU2|URA3|LAT1	ND|ND|-7.254510712049155
ERS1041905	YPL216W	YPL216W	gene-Uncharacterized	Del4436_YPL216W	Verified-Puddu	Verified-DID	Verified by BOTH	-7.31084	3	LEU2|URA3|YPL216W	ND|ND|-7.310840863842573
ERS878426	YKR106W	GEX2	gene-Verified	Del1056_GEX2	Verified-Puddu	Verified-DID	Verified by BOTH	-5.64981	3	LEU2|URA3|GEX2	ND|ND|-5.649805573200918
ERS877815	YKR096W	ESL2	gene-Verified	Del888_ESL2	Verified-Puddu	Verified-DID	Verified by BOTH	-5.97423	3	LEU2|URA3|ESL2	ND|ND|-5.974227324145196
ERS952447	YGR003W	CUL3	gene-Verified	Del2472_CUL3	Verified-Puddu	Verified-DID	Verified by BOTH	-6.84295	3	LEU2|URA3|CUL3	ND|ND|-6.84295351188516
ERS864765	YLR334C	YLR334C	gene-Dubious	Del620_YLR334C	Verified-Puddu	Verified-DID	Verified by BOTH	-4.30014	3	LEU2|URA3|YLR334C	ND|ND|-4.30014319626671
ERS878860	YAR003W	SWD1	gene-Verified	Del1176_SWD1	Verified-Puddu	Verified-DID	Verified by BOTH	-7.3762	3	LEU2|URA3|SWD1	ND|ND|-7.376197357082514
ERS902725	YBR044C	TCM62	gene-Verified	Del1314_TCM62	Verified-Puddu	Verified-DID	Verified by BOTH	-6.27592	3	LEU2|URA3|TCM62	ND|ND|-6.275924965768942
ERS877760	YFR025C	HIS2	gene-Verified	Del874_HIS2	Verified-Puddu	Verified-DID	Verified by BOTH	-5.80986	3	LEU2|URA3|HIS2	ND|ND|-5.809856697297893
ERS952471	YGR023W	MTL1	gene-Verified	Del2486_MTL1	Verified-Puddu	Verified-DID	Verified by BOTH	-6.57243	4	LEU2|URA3|MTL1|YGR022C	ND|ND|-6.572428703282416|-2.685931208100955
ERS864645	YML096W	YML096W	gene-Uncharacterized	Del507_YML096W	Verified-Puddu	Verified-DID	Verified by BOTH	-5.67976	3	LEU2|URA3|YML096W	ND|ND|-5.679762545430889
ERS902907	YBR187W	GDT1	gene-Verified	Del1408_GDT1	Verified-Puddu	Verified-DID	Verified by BOTH	-7.78443	3	LEU2|URA3|GDT1	ND|ND|-7.784430983661947
ERS903467	YDL232W	OST4	gene-Verified	Del1707_OST4	NotVerified-Puddu	NotVerified-DID	Verified by NEITHER	-	2	LEU2|URA3	ND|ND
ERS1041552	YPL178W	CBC2	gene-Verified	Del4466_CBC2	Verified-Puddu	Verified-DID	Verified by BOTH	-6.92402	3	LEU2|URA3|CBC2	ND|ND|-6.92401788584423
ERS903436	YDL211C	YDL211C	gene-Uncharacterized	Del1691_YDL211C	Verified-Puddu	Verified-DID	Verified by BOTH	-5.59142	3	LEU2|URA3|YDL211C	ND|ND|-5.591415362152407
ERS878412	DNE	-	Merged	Del1052_YIR044C	NotVerified-Puddu	OMIT-Merged	Not_Applicable	-	2	LEU2|URA3	ND|ND
ERS952288	YGL157W	ARI1	gene-Verified	Del2394_ARI1	Verified-Puddu	Verified-DID	Verified by BOTH	-6.83507	3	LEU2|URA3|ARI1	ND|ND|-6.835073998781989
ERS952637	YGR157W	CHO2	gene-Verified	Del2572_CHO2	Verified-Puddu	Verified-DID	Verified by BOTH	-7.40608	3	LEU2|URA3|CHO2	ND|ND|-7.4060821531264525
ERS903435	YDL211C	YDL211C	gene-Uncharacterized	Del1691_YDL211C	Verified-Puddu	Verified-DID	Verified by BOTH	-8.08151	3	LEU2|URA3|YDL211C	ND|ND|-8.081510493652567
ERS877934	YAR002C-A	ERP1	gene-Verified	Del922_ERP1	Verified-Puddu	Verified-DID	Verified by BOTH	ND	3	ERP1|LEU2|URA3	ND|ND|ND
ERS952644	YGR177C	ATF2	gene-Verified	Del2588_ATF2	Verified-Puddu	Verified-DID	Verified by BOTH	-7.16723	4	LEU2|URA3|ATF2|YGR176W	ND|ND|-7.1672295155610435|-2.16052546005522
ERS952408	YGL243W	TAD1	gene-Verified	Del2452_TAD1	Verified-Puddu	Verified-DID	Verified by BOTH	-7.02216	3	LEU2|URA3|TAD1	ND|ND|-7.02216477813657
ERS951910	YGL076C	RPL7A	gene-Verified	Del2339_RPL7A	Verified-Puddu	Verified-DID	Verified by BOTH	-5.55779	3	LEU2|URA3|RPL7A	ND|ND|-5.5577939334204185
ERS864631	YMR109W	MYO5	gene-Verified	Del551_MYO5	Verified-Puddu	Verified-DID	Verified by BOTH	-5.87876	3	LEU2|URA3|MYO5	ND|ND|-5.878758668448795
ERS864754	YER027C	GAL83	gene-Verified	Del614_GAL83	Verified-Puddu	Verified-DID	Verified by BOTH	-6.08099	3	LEU2|URA3|GAL83	ND|ND|-6.080992220856728
ERS902894	YBR180W	DTR1	gene-Verified	Del1401_DTR1	Verified-Puddu	Verified-DID	Verified by BOTH	-6.33942	3	LEU2|URA3|DTR1	ND|ND|-6.339422904212032
ERS864941	YKL030W	YKL030W	gene-Dubious	Del720_YKL030W	Verified-Puddu	Verified-DID	Verified by BOTH	-5.5358	3	LEU2|URA3|YKL030W	ND|ND|-5.535803396974602
ERS877028	YFR039C	OSW7	gene-Verified	Del804_OSW7	Verified-Puddu	Verified-DID	Verified by BOTH	-6.06804	3	LEU2|URA3|OSW7	ND|ND|-6.068043528515151
ERS878124	YNL070W	TOM7	gene-Verified	Del974_TOM7	Verified-Puddu	Verified-DID	Verified by BOTH	-6.98203	3	LEU2|URA3|TOM7	ND|ND|-6.982027610208507
ERS1041770	YPR066W	UBA3	gene-Verified	Del4642_UBA3	Verified-Puddu	Verified-DID	Verified by BOTH	-6.6328	3	LEU2|URA3|UBA3	ND|ND|-6.632795485307475
ERS864861	YGR025W	YGR025W	gene-Uncharacterized	Del675_YGR025W	Verified-Puddu	Verified-DID	Verified by BOTH	ND	3	LEU2|URA3|YGR025W	ND|ND|ND
ERS864457	YLR031W	YLR031W	gene-Uncharacterized	Del458_YLR031W	Verified-Puddu	Verified-DID	Verified by BOTH	-6.73388	3	LEU2|URA3|YLR031W	ND|ND|-6.7338765507128935
ERS1029445	YOR200W	YOR200W	gene-Dubious	Del4191_YOR200W	Verified-Puddu	Verified-DID	Verified by BOTH	-9.12821	3	LEU2|URA3|YOR200W	ND|ND|-9.128207767924094
ERS903464	YDL230W	PTP1	gene-Verified	Del1705_PTP1	Verified-Puddu	Verified-DID	Verified by BOTH	-5.17364	3	LEU2|URA3|PTP1	ND|ND|-5.173641779446996
ERS864942	YKL030W	YKL030W	gene-Dubious	Del720_YKL030W	Verified-Puddu	Verified-DID	Verified by BOTH	-6.94799	3	LEU2|URA3|YKL030W	ND|ND|-6.947989998428689
ERS903433	YDL210W	UGA4	gene-Verified	Del1690_UGA4	Verified-Puddu	Verified-DID	Verified by BOTH	-5.92707	3	LEU2|URA3|UGA4	ND|ND|-5.927069147703658
ERS878394	YIR023W	DAL81	gene-Verified	Del1048_DAL81	Verified-Puddu	Verified-DID	Verified by BOTH	-5.90368	4	LEU2|URA3|DAL81|YIR023C-A	ND|ND|-5.903678272556471|-2.6421710256621953
ERS878374	YGR295C	COS6	gene-Verified	Del1043_COS6	NotVerified-Puddu	NotVerified-DID	Verified by NEITHER	-	2	LEU2|URA3	ND|ND
ERS1029017	YNL117W	MLS1	gene-Verified	Del3956_MLS1	Verified-Puddu	Verified-DID	Verified by BOTH	-7.17187	3	LEU2|URA3|MLS1	ND|ND|-7.171872361679382
ERS952248	YGL141W	HUL5	gene-Verified	Del2382_HUL5	Verified-Puddu	Verified-DID	Verified by BOTH	-8.85737	3	LEU2|URA3|HUL5	ND|ND|-8.857368026232681
ERS947618	YDR380W	ARO10	gene-Verified	Del1994_ARO10	Verified-Puddu	Verified-DID	Verified by BOTH	-8.36487	3	LEU2|URA3|ARO10	ND|ND|-8.364873598518193
ERS952623	YGR150C	CCM1	gene-Verified	Del2567_CCM1	Verified-Puddu	Verified-DID	Verified by BOTH	-9.38262	3	LEU2|URA3|CCM1	ND|ND|-9.382616874562546
ERS948145	YGL002W	ERP6	gene-Verified	Del2285_ERP6	Verified-Puddu	Verified-DID	Verified by BOTH	-7.46143	3	LEU2|URA3|ERP6	ND|ND|-7.461429791249337
ERS864517	YNL279W	PRM1	gene-Verified	Del491_PRM1	Verified-Puddu	Verified-DID	Verified by BOTH	-7.02226	3	LEU2|URA3|PRM1	ND|ND|-7.022256869480574
ERS1028912	YNL329C	PEX6	gene-Verified	Del3839_PEX6	Verified-Puddu	Verified-DID	Verified by BOTH	-6.84637	3	LEU2|URA3|PEX6	ND|ND|-6.846372354321489
ERS864846	YCL076W	YCL076W	gene-Dubious	Del666_YCL076W	Verified-Puddu	NotVerified-DID	Verified by ONLY Puddu	-	2	LEU2|URA3	ND|ND
ERS902868	YBR162W-A	YSY6	gene-Verified	Del1388_YSY6	Verified-Puddu	Verified-DID	Verified by BOTH	-7.03912	3	LEU2|URA3|YSY6	ND|ND|-7.039121709181992
ERS864515	YNL252C	MRPL17	gene-Verified	Del490_MRPL17	Verified-Puddu	Verified-DID	Verified by BOTH	-7.33328	3	LEU2|URA3|MRPL17	ND|ND|-7.333276425178306
ERS877200	YJL206C	YJL206C	gene-Uncharacterized	Del844_YJL206C	Verified-Puddu	Verified-DID	Verified by BOTH	-5.31348	3	LEU2|URA3|YJL206C	ND|ND|-5.313477171468291
ERS878370	YGR292W	MAL12	gene-Verified	Del1042_MAL12	Verified-Puddu	Verified-DID	Verified by BOTH	-4.30918	3	LEU2|URA3|MAL12	ND|ND|-4.309178549456209
ERS878096	YDL194W	SNF3	gene-Verified	Del962_SNF3	Verified-Puddu	Verified-DID	Verified by BOTH	-7.113	3	LEU2|URA3|SNF3	ND|ND|-7.11299724684205
ERS952254	YGL144C	ROG1	gene-Verified	Del2384_ROG1	Verified-Puddu	Verified-DID	Verified by BOTH	-8.05193	3	LEU2|URA3|ROG1	ND|ND|-8.051929252639946
ERS902924	YBR203W	COS111	gene-Verified	Del1416_COS111	Verified-Puddu	Verified-DID	Verified by BOTH	-5.81635	3	LEU2|URA3|COS111	ND|ND|-5.816348707594015
ERS952422	YGL253W	HXK2	gene-Verified	Del2460_HXK2	Verified-Puddu	Verified-DID	Verified by BOTH	-7.58834	3	LEU2|URA3|HXK2	ND|ND|-7.588338568331607
ERS877807	YKR094C	RPL40B	gene-Verified	Del886_RPL40B	Verified-Puddu	Verified-DID	Verified by BOTH	-5.75979	3	LEU2|URA3|RPL40B	ND|ND|-5.759791030757515
ERS878086	YCR088W	ABP1	gene-Verified	Del960_ABP1	Verified-Puddu	Verified-DID	Verified by BOTH	-8.90233	3	LEU2|URA3|ABP1	ND|ND|-8.902326143133255
ERS1042014	YNL307C	MCK1	gene-Verified	Del3852_MCK1	Verified-Puddu	Verified-DID	Verified by BOTH	-6.92189	5	LEU2|URA3|MCK1|MET17|YLR302C	ND|ND|-6.92188626993186|-6.758589635774565|-2.1595128190070567
ERS952398	YGL236C	MTO1	gene-Verified	Del2447_MTO1	Verified-Puddu	Verified-DID	Verified by BOTH	-7.4087	6	LEU2|URA3|MET17|MTO1|YGL235W|YLR302C	ND|ND|-8.56033089252135|-7.408695970652632|-3.433604810653022|-2.057347452652689
ERS877736	YFL013W-A	YFL013W-A	gene-Dubious	Del868_YFL013W-A	NotVerified-Puddu	Verified-DID	Verified by ONLY DID	-	3	LEU2|URA3|YFL012W-A	ND|ND|-5.817470128761227	AmbiguousAlias-YFL013W-A
ERS1041823	YPR132W	RPS23B	gene-Verified	Del4687_RPS23B	Verified-Puddu	Verified-DID	Verified by BOTH	-6.20656	3	LEU2|URA3|RPS23B	ND|ND|-6.2065591507813815
ERS864393	YER064C	VHR2	gene-Verified	Del425_VHR2	Verified-Puddu	Verified-DID	Verified by BOTH	-5.39665	3	LEU2|URA3|VHR2	ND|ND|-5.396645469461898
ERS952400	YGL237C	HAP2	gene-Verified	Del2448_HAP2	Verified-Puddu	Verified-DID	Verified by BOTH	-6.44526	3	LEU2|URA3|HAP2	ND|ND|-6.445264640386028
ERS864683	YER063W	THO1	gene-Verified	Del574_THO1	Verified-Puddu	Verified-DID	Verified by BOTH	-6.15725	3	LEU2|URA3|THO1	ND|ND|-6.157252610872086
ERS952465	YGR019W	UGA1	gene-Verified	Del2483_UGA1	Verified-Puddu	Verified-DID	Verified by BOTH	-6.57586	3	LEU2|URA3|UGA1	ND|ND|-6.575861440463438
ERS1041471	YOL061W	PRS5	gene-Verified	Del4375_PRS5	Verified-Puddu	Verified-DID	Verified by BOTH	ND	3	LEU2|URA3|PRS5	ND|ND|ND
ERS877978	YBR270C	BIT2	gene-Verified	Del933_BIT2	Verified-Puddu	Verified-DID	Verified by BOTH	-8.18024	3	LEU2|URA3|BIT2	ND|ND|-8.180243931123409
ERS952638	YGR161C	RTS3	gene-Uncharacterized	Del2575_RTS3	Verified-Puddu	Verified-DID	Verified by BOTH	-8.76409	3	LEU2|URA3|RTS3	ND|ND|-8.764086491459404
ERS864789	YML041C	VPS71	gene-Verified	Del632_VPS71	Verified-Puddu	Verified-DID	Verified by BOTH	-8.86766	3	LEU2|URA3|VPS71	ND|ND|-8.867664218398902
ERS864397	YER078C	ICP55	gene-Verified	Del427_ICP55	Verified-Puddu	Verified-DID	Verified by BOTH	-5.85321	3	LEU2|URA3|ICP55	ND|ND|-5.853211238709776
ERS864560	YML101C-A	YML101C-A	gene-Dubious	Del513_YML102C-A	Verified-Puddu	Verified-DID	Verified by BOTH	-6.72483	3	LEU2|URA3|YML101C-A	ND|ND|-6.724833258069936
ERS1041562	YPL172C	COX10	gene-Verified	Del4471_COX10	Verified-Puddu	Verified-DID	Verified by BOTH	-7.00342	3	LEU2|URA3|COX10	ND|ND|-7.003423211063956
ERS877101	YGR248W	SOL4	gene-Verified	Del822_SOL4	Verified-Puddu	Verified-DID	Verified by BOTH	-5.74102	3	LEU2|URA3|SOL4	ND|ND|-5.741020225176061
ERS877872	YNR055C	HOL1	gene-Verified	Del902_HOL1	Verified-Puddu	Verified-DID	Verified by BOTH	-6.56573	3	LEU2|URA3|HOL1	ND|ND|-6.565734913389185
ERS952632	YGR157W	CHO2	gene-Verified	Del2572_CHO2	Verified-Puddu	Verified-DID	Verified by BOTH	-6.80801	3	LEU2|URA3|CHO2	ND|ND|-6.808008951152292
ERS1041434	YOL039W	RPP2A	gene-Verified	Del4353_RPP2A	Verified-Puddu	Verified-DID	Verified by BOTH	-6.67024	3	LEU2|URA3|RPP2A	ND|ND|-6.670239955146817
ERS838278	YBR300C	YBR300C	gene-Dubious	Del24_YBR300C	NotVerified-Puddu	NotVerified-DID	Verified by NEITHER	-	283	YAL064W|YAL063C-A|SNC1|YAL016C-A|FUN14|PAU7|YAR064W|YBL100W-C|ATG8|RRT1|YBL039C-A|YBL036C|HAP3|YBL008W-A|YBR016W|YBR103C-A|YBR124W|YBR131C-A|YBR206W|YBR223W-A|YCL076W|YCL065W|LEU2|HTL1|YCR024C-B|YCR038W-A|YCR041W|IMG2|CSM1|YCR095W-A|YDL241W|OST4|YDL185C-A|YDL162C|YDL157C|RPL41B|TMA17|YDL012C|YDR029W|UBC5|GRX3|VPS61|PMP3|MGP12|RPS17B|YDR491C|URA3|ISD11|YER053C-A|LSM5|SPT15|YER172C-A|TMT1|YFL032W|Y…	ND|ND|ND|ND|ND|ND|ND|ND|ND|ND|ND|ND|ND|ND|ND|ND|ND|ND|ND|ND|ND|ND|ND|ND|ND|ND|ND|ND|ND|ND|ND|ND|ND|ND|ND|ND|ND|ND|ND|ND|ND|ND|ND|ND|ND|ND|ND|ND|ND|ND|ND|ND|ND|ND|ND|ND|ND|ND|ND|ND|ND|ND|ND|ND|ND|ND|ND|ND|ND|ND|ND|ND|ND|ND|ND|ND|ND|ND|ND|ND|ND|ND|ND|ND|ND|ND|ND|ND|ND|ND|ND|ND|ND|ND|ND|ND|ND|ND|ND|ND|ND|ND|ND|ND|ND|ND|ND|ND|ND|ND|ND|ND|ND|ND|ND|ND|ND|ND|ND|ND|ND|ND|ND|ND|ND|ND|ND|ND|ND|ND|ND|ND|ND|…	LowCoverage-50K_pairs_mapped
ERS1041887	YKR065C	PAM17	gene-Verified	Del3262_PAM17	Verified-Puddu	Verified-DID	Verified by BOTH	ND	3	LEU2|URA3|PAM17	ND|ND|ND
ERS878012	YBR294W	SUL1	gene-Verified	Del941_SUL1	Verified-Puddu	Verified-DID	Verified by BOTH	-6.90623	3	LEU2|URA3|SUL1	ND|ND|-6.90623228759118
ERS864894	YJR100C	AIM25	gene-Verified	Del692_AIM25	Verified-Puddu	Verified-DID	Verified by BOTH	-7.55473	3	LEU2|URA3|AIM25	ND|ND|-7.5547269743556145
ERS864130	YER119C	AVT6	gene-Verified	Del282_AVT6	Verified-Puddu	Verified-DID	Verified by BOTH	-5.30543	3	LEU2|URA3|AVT6	ND|ND|-5.305429462437355
ERS969867	YKR042W	UTH1	gene-Verified	Del3243_UTH1	Verified-Puddu	Verified-DID	Verified by BOTH	-6.43353	3	LEU2|URA3|UTH1	ND|ND|-6.433534690938223
ERS1041962	YPL198W	RPL7B	gene-Verified	Del4450_RPL7B	Verified-Puddu	Verified-DID	Verified by BOTH	-7.68334	3	LEU2|URA3|RPL7B	ND|ND|-7.6833354428927585
ERS877856	YMR104C	YPK2	gene-Verified	Del898_YPK2	Verified-Puddu	Verified-DID	Verified by BOTH	-5.64287	3	LEU2|URA3|YPK2	ND|ND|-5.6428663499837075
ERS864556	YML100W-A	YML100W-A	gene-Uncharacterized	Del511_YML100W-A	NotVerified-Puddu	NotVerified-DID	Verified by NEITHER	-	3	LEU2|URA3|YML099W-A	ND|ND|-6.366265508704667	PutativelyMislabeled-YML099W-A
ERS952090	YGL095C	VPS45	gene-Verified	Del2355_VPS45	Verified-Puddu	Verified-DID	Verified by BOTH	-5.34953	3	LEU2|URA3|VPS45	ND|ND|-5.349534750761039
ERS903462	YDL229W	SSB1	gene-Verified	Del1704_SSB1	NotVerified-Puddu	NotVerified-DID	Verified by NEITHER	-	2	LEU2|URA3	ND|ND
ERS903508	YDR014W	RAD61	gene-Verified	Del1727_RAD61	Verified-Puddu	Verified-DID	Verified by BOTH	-6.33523	3	LEU2|URA3|RAD61	ND|ND|-6.335232716660899
ERS878016	YBR301W	PAU24	gene-Verified	Del942_PAU24	Verified-Puddu	Verified-DID	Verified by BOTH	-5.68237	3	LEU2|URA3|PAU24	ND|ND|-5.682374108716789
ERS947753	YDR479C	PEX29	gene-Verified	Del2064_PEX29	Verified-Puddu	Verified-DID	Verified by BOTH	-6.04446	3	LEU2|URA3|PEX29	ND|ND|-6.0444625847332425
ERS948197	YGL037C	PNC1	gene-Verified	Del2313_PNC1	Verified-Puddu	Verified-DID	Verified by BOTH	-6.50415	3	LEU2|URA3|PNC1	ND|ND|-6.504145760872121
ERS864495	YMR312W	ELP6	gene-Verified	Del479_ELP6	Verified-Puddu	Verified-DID	Verified by BOTH	-5.69202	3	LEU2|URA3|ELP6	ND|ND|-5.692021576623008
ERS948135	YFR022W	ROG3	gene-Verified	Del2280_ROG3	Verified-Puddu	Verified-DID	Verified by BOTH	-6.50625	3	LEU2|URA3|ROG3	ND|ND|-6.5062452712535075
ERS1029015	YNL123W	NMA111	gene-Verified	Del3954_NMA111	Verified-Puddu	Verified-DID	Verified by BOTH	-6.6117	3	LEU2|URA3|NMA111	ND|ND|-6.611700095588172
ERS952500	YGR049W	SCM4	gene-Verified	Del2501_SCM4	Verified-Puddu	Verified-DID	Verified by BOTH	ND	3	LEU2|URA3|SCM4	ND|ND|ND
ERS1016406	YMR019W	STB4	gene-Verified	Del3678_STB4	Verified-Puddu	Verified-DID	Verified by BOTH	-7.36793	3	LEU2|URA3|STB4	ND|ND|-7.367929674863407
ERS1042748	YLR417W	VPS36	gene-Verified	Del3604_VPS36	Verified-Puddu	Verified-DID	Verified by BOTH	-7.01557	3	LEU2|URA3|VPS36	ND|ND|-7.0155730812949075
ERS864773	YAL056C-A	YAL056C-A	gene-Dubious	Del657_YAL058C-A	Verified-Puddu	Verified-DID	Verified by BOTH	ND	3	YAL056C-A|LEU2|URA3	ND|ND|ND
ERS952439	YGL262W	YGL262W	gene-Uncharacterized	Del2469_YGL262W	Verified-Puddu	Verified-DID	Verified by BOTH	ND	3	LEU2|URA3|YGL262W	ND|ND|ND
ERS1042784	YOR297C	TIM18	gene-Verified	Del4250_TIM18	Verified-Puddu	Verified-DID	Verified by BOTH	ND	3	LEU2|URA3|TIM18	ND|ND|ND
ERS948149	YGL004C	RPN14	gene-Verified	Del2287_RPN14	Verified-Puddu	Verified-DID	Verified by BOTH	-7.3963	3	LEU2|URA3|RPN14	ND|ND|-7.396302313786879
ERS1041897	YOR308C	SNU66	gene-Verified	Del4260_SNU66	Verified-Puddu	Verified-DID	Verified by BOTH	-7.57506	3	LEU2|URA3|SNU66	ND|ND|-7.575056303234498
ERS877942	YBR084C-A	RPL19A	gene-Verified	Del924_RPL19A	Verified-Puddu	Verified-DID	Verified by BOTH	-6.17418	3	LEU2|URA3|RPL19A	ND|ND|-6.1741827469305575
ERS1029457	YNL009W	IDP3	gene-Verified	Del3975_IDP3	Verified-Puddu	Verified-DID	Verified by BOTH	-7.40235	3	LEU2|URA3|IDP3	ND|ND|-7.402354598376728
ERS1029424	YOR165W	SEY1	gene-Verified	Del4162_SEY1	Verified-Puddu	Verified-DID	Verified by BOTH	-8.24389	3	LEU2|URA3|SEY1	ND|ND|-8.243888719912468
ERS864885	YJR096W	YJR096W	gene-Verified	Del688_YJR096W	Verified-Puddu	Verified-DID	Verified by BOTH	-7.89649	3	LEU2|URA3|YJR096W	ND|ND|-7.896491810285234
ERS864932	YJR145C	RPS4A	gene-Verified	Del715_RPS4A	Verified-Puddu	Verified-DID	Verified by BOTH	-5.81073	3	LEU2|URA3|RPS4A	ND|ND|-5.810731058109973
ERS902771	YBR074W	PFF1	gene-Verified	Del1339_PFF1	Verified-Puddu	NotVerified-DID	Verified by ONLY Puddu	-	2	LEU2|URA3	ND|ND	presumed correction in v2
ERS864497	YMR313C	TGL3	gene-Verified	Del480_TGL3	Verified-Puddu	Verified-DID	Verified by BOTH	-9.03261	3	LEU2|URA3|TGL3	ND|ND|-9.032613176993191
ERS947644	YDR399W	HPT1	gene-Verified	Del2007_HPT1	Verified-Puddu	Verified-DID	Verified by BOTH	ND	3	LEU2|HPT1|URA3	ND|ND|ND
ERS1041843	YPR150W	YPR150W	gene-Dubious	Del4698_YPR150W	Verified-Puddu	Verified-DID	Verified by BOTH	-7.22949	4	LEU2|URA3|YPR150W|SUE1	ND|ND|-7.229490102844786|-2.412325874868202
ERS1028920	YNL324W	YNL324W	gene-Dubious	Del3843_YNL324W	Verified-Puddu	Verified-DID	Verified by BOTH	-8.84715	3	LEU2|URA3|YNL324W	ND|ND|-8.847148170284502
ERS1076901	YOR248W	YOR248W	gene-Dubious	Del4227_YOR248W	Verified-Puddu	Verified-DID	Verified by BOTH	-7.54708	3	LEU2|URA3|YOR248W	ND|ND|-7.547082821203318
ERS864467	YLR037C	PAU23	gene-Verified	Del463_PAU23	Verified-Puddu	Verified-DID	Verified by BOTH	ND	3	LEU2|URA3|PAU23	ND|ND|ND
ERS864583	YML117W	NAB6	gene-Verified	Del526_NAB6	Verified-Puddu	Verified-DID	Verified by BOTH	-6.35074	3	LEU2|URA3|NAB6	ND|ND|-6.350736886684638
ERS1029414	YNL081C	SWS2	gene-Verified	Del3964_SWS2	Verified-Puddu	Verified-DID	Verified by BOTH	-7.99168	3	LEU2|URA3|SWS2	ND|ND|-7.991679446727659
ERS876891	YJR035W	RAD26	gene-Verified	Del769_RAD26	Verified-Puddu	Verified-DID	Verified by BOTH	-6.43964	3	LEU2|URA3|RAD26	ND|ND|-6.439635449355704
ERS864552	YML099C	ARG81	gene-Verified	Del509_ARG81	Verified-Puddu	Verified-DID	Verified by BOTH	-6.30862	3	LEU2|URA3|ARG81	ND|ND|-6.308622059021457
ERS878774	YAL029C	MYO4	gene-Verified	Del1153_MYO4	Verified-Puddu	Verified-DID	Verified by BOTH	-6.8018	3	LEU2|URA3|MYO4	ND|ND|-6.801798796244256
ERS947330	YDR171W	HSP42	gene-Verified	Del1844_HSP42	Verified-Puddu	Verified-DID	Verified by BOTH	-8.2912	3	LEU2|URA3|HSP42	ND|ND|-8.29119888911446
ERS864788	YML038C	YMD8	gene-Verified	Del631_YMD8	Verified-Puddu	Verified-DID	Verified by BOTH	-6.4304	3	LEU2|URA3|YMD8	ND|ND|-6.430403667998353
ERS877870	YNR055C	HOL1	gene-Verified	Del902_HOL1	Verified-Puddu	Verified-DID	Verified by BOTH	-6.43856	3	LEU2|URA3|HOL1	ND|ND|-6.438555994658466
ERS1041868	YPR167C	MET16	gene-Verified	Del4711_MET16	Verified-Puddu	Verified-DID	Verified by BOTH	-7.78455	3	LEU2|URA3|MET16	ND|ND|-7.784547547214663
ERS1041890	YLL013C	PUF3	gene-Verified	Del3270_PUF3	Verified-Puddu	Verified-DID	Verified by BOTH	-7.1069	3	LEU2|URA3|PUF3	ND|ND|-7.106897066306211
ERS1041871	YPR171W	BSP1	gene-Verified	Del4713_BSP1	Verified-Puddu	Verified-DID	Verified by BOTH	-7.52416	3	LEU2|URA3|BSP1	ND|ND|-7.524160425214458
ERS1016457	YMR152W	YIM1	gene-Verified	Del3709_YIM1	Verified-Puddu	Verified-DID	Verified by BOTH	-7.64388	3	LEU2|URA3|YIM1	ND|ND|-7.643880655993415
ERS952524	YGR066C	GID10	gene-Verified	Del2513_YGR066C	Verified-Puddu	Verified-DID	Verified by BOTH	-6.9198	3	LEU2|URA3|GID10	ND|ND|-6.919801497389311
ERS877837	YLR455W	PDP3	gene-Verified	Del893_PDP3	Verified-Puddu	Verified-DID	Verified by BOTH	-6.43905	3	LEU2|URA3|PDP3	ND|ND|-6.439054028641883
ERS952639	YGR161C	RTS3	gene-Uncharacterized	Del2575_RTS3	Verified-Puddu	Verified-DID	Verified by BOTH	-8.77132	3	LEU2|URA3|RTS3	ND|ND|-8.771316470487053
ERS879085	YBL054W	TOD6	gene-Verified	Del1233_TOD6	Verified-Puddu	Verified-DID	Verified by BOTH	-6.6499	3	LEU2|URA3|TOD6	ND|ND|-6.6498990831654705
ERS952590	YGR130C	YGR130C	gene-Verified	Del2551_YGR130C	Verified-Puddu	Verified-DID	Verified by BOTH	-6.71952	3	LEU2|URA3|YGR130C	ND|ND|-6.719519315033307
ERS877918	YPR050C	YPR050C	gene-Dubious	Del918_YPR050C	Verified-Puddu	Verified-DID	Verified by BOTH	-8.04869	4	LEU2|URA3|YPR050C|MAK3	ND|ND|-8.048690597479279|-2.663439417850665
ERS903227	YDL048C	STP4	gene-Verified	Del1569_STP4	Verified-Puddu	Verified-DID	Verified by BOTH	-5.83008	3	LEU2|URA3|STP4	ND|ND|-5.830082273279465
ERS877724	YKR046C	PLN1	gene-Verified	Del865_PET10	Verified-Puddu	Verified-DID	Verified by BOTH	-7.93241	3	LEU2|URA3|PLN1	ND|ND|-7.932412749467919
ERS864534	YPL134C	ODC1	gene-Verified	Del499_ODC1	Verified-Puddu	Verified-DID	Verified by BOTH	-7.99904	3	LEU2|URA3|ODC1	ND|ND|-7.999037159453608
ERS878348	YGR271W	SLH1	gene-Verified	Del1036_SLH1	Verified-Puddu	Verified-DID	Verified by BOTH	-6.83996	3	LEU2|URA3|SLH1	ND|ND|-6.839962322687604
ERS864518	YNL279W	PRM1	gene-Verified	Del491_PRM1	Verified-Puddu	Verified-DID	Verified by BOTH	-6.73442	3	LEU2|URA3|PRM1	ND|ND|-6.734423768617162
ERS1041906	YPL221W	FLC1	gene-Verified	Del4433_FLC1	Verified-Puddu	Verified-DID	Verified by BOTH	-8.02172	3	LEU2|URA3|FLC1	ND|ND|-8.021723248859688
ERS864489	YMR279C	ATR2	gene-Verified	Del476_YMR279C	Verified-Puddu	Verified-DID	Verified by BOTH	-6.23613	3	LEU2|URA3|ATR2	ND|ND|-6.236130036151512
ERS902967	YBR229C	ROT2	gene-Verified	Del1440_ROT2	Verified-Puddu	Verified-DID	Verified by BOTH	-7.07184	3	LEU2|URA3|ROT2	ND|ND|-7.071835064382089
ERS1041748	YPR052C	NHP6A	gene-Verified	Del4631_NHP6A	Verified-Puddu	Verified-DID	Verified by BOTH	-7.38003	3	LEU2|URA3|NHP6A	ND|ND|-7.38003100396882
ERS838323	YCR066W	RAD18	gene-Verified	Del47_RAD18	Verified-Puddu	Verified-DID	Verified by BOTH	-5.55165	3	LEU2|URA3|RAD18	ND|ND|-5.551648894226594
ERS947474	YDR272W	GLO2	gene-Verified	Del1916_GLO2	Verified-Puddu	Verified-DID	Verified by BOTH	-6.23078	3	LEU2|URA3|GLO2	ND|ND|-6.2307847187482475
ERS952416	YGL250W	RMR1	gene-Verified	Del2457_RMR1	Verified-Puddu	Verified-DID	Verified by BOTH	-6.99967	3	LEU2|URA3|RMR1	ND|ND|-6.9996677305779995
ERS952455	YGR012W	MCY1	gene-Verified	Del2478_YGR012W	Verified-Puddu	Verified-DID	Verified by BOTH	-7.31231	3	LEU2|URA3|MCY1	ND|ND|-7.3123148839529435
ERS864303	YNR072W	HXT17	gene-Verified	Del375_HXT17	NotVerified-Puddu	NotVerified-DID	Verified by NEITHER	-	2	LEU2|URA3	ND|ND
ERS1041900	YOL071W	SDH5	gene-Verified	Del4383_SDH5	Verified-Puddu	Verified-DID	Verified by BOTH	ND	3	LEU2|URA3|SDH5	ND|ND|ND
ERS902678	YBR016W	YBR016W	gene-Verified	Del1290_YBR016W	Verified-Puddu	Verified-DID	Verified by BOTH	-5.83353	3	LEU2|URA3|YBR016W	ND|ND|-5.833528875017499
ERS864877	YJR091C	JSN1	gene-Verified	Del684_JSN1	Verified-Puddu	Verified-DID	Verified by BOTH	-6.53884	3	LEU2|URA3|JSN1	ND|ND|-6.538839609633374
ERS1041589	YPL155C	KIP2	gene-Verified	Del4485_KIP2	Verified-Puddu	Verified-DID	Verified by BOTH	-7.33595	3	LEU2|URA3|KIP2	ND|ND|-7.335946731172825
ERS1076841	YNL013C	YNL013C	gene-Dubious	Del3978_YNL013C	Verified-Puddu	Verified-DID	Verified by BOTH	-6.73706	3	LEU2|URA3|YNL013C	ND|ND|-6.73705946153923
ERS1041611	YPL138C	SPP1	gene-Verified	Del4496_SPP1	Verified-Puddu	Verified-DID	Verified by BOTH	-7.20146	3	LEU2|URA3|SPP1	ND|ND|-7.201464768627115
ERS947389	YDR216W	ADR1	gene-Verified	Del1874_ADR1	Verified-Puddu	Verified-DID	Verified by BOTH	-6.94653	3	LEU2|URA3|ADR1	ND|ND|-6.946526043991391
ERS838547	YIR039C	YPS6	gene-Verified	Del176_YPS6	Verified-Puddu	Verified-DID	Verified by BOTH	-6.37249	3	LEU2|URA3|YPS6	ND|ND|-6.37249282601712
ERS1016224	YLR388W	RPS29A	gene-Verified	Del3580_RPS29A	Verified-Puddu	NotVerified-DID	Verified by ONLY Puddu	-	2	LEU2|URA3	ND|ND
ERS864375	YOL129W	VPS68	gene-Verified	Del416_VPS68	Verified-Puddu	Verified-DID	Verified by BOTH	-5.05362	3	LEU2|URA3|VPS68	ND|ND|-5.053618148388124
ERS952520	YGR097W	ASK10	gene-Verified	Del2531_ASK10	Verified-Puddu	Verified-DID	Verified by BOTH	-7.82744	3	LEU2|URA3|ASK10	ND|ND|-7.827443159025166
ERS951881	YGL059W	PKP2	gene-Verified	Del2329_PKP2	Verified-Puddu	Verified-DID	Verified by BOTH	-2.69246	3	LEU2|URA3|PKP2	ND|ND|-2.692458721148884
ERS902896	YBR181C	RPS6B	gene-Verified	Del1402_RPS6B	Verified-Puddu	Verified-DID	Verified by BOTH	-6.3277	3	LEU2|URA3|RPS6B	ND|ND|-6.327699370516066
ERS878064	YCR067C	SED4	gene-Verified	Del954_SED4	Verified-Puddu	Verified-DID	Verified by BOTH	-6.76609	3	LEU2|URA3|SED4	ND|ND|-6.766086678379778
ERS878150	YFL003C	MSH4	gene-Verified	Del1020_MSH4	Verified-Puddu	Verified-DID	Verified by BOTH	-6.52002	3	LEU2|URA3|MSH4	ND|ND|-6.520022615492238
ERS952817	YHR105W	YPT35	gene-Verified	Del2708_YPT35	Verified-Puddu	Verified-DID	Verified by BOTH	-8.48602	3	LEU2|URA3|YPT35	ND|ND|-8.486021391860858
ERS903444	YDL216C	RRI1	gene-Verified	Del1695_RRI1	Verified-Puddu	Verified-DID	Verified by BOTH	-6.06716	3	LEU2|URA3|RRI1	ND|ND|-6.067156696580002
ERS947703	YDR439W	LRS4	gene-Verified	Del2035_LRS4	Verified-Puddu	Verified-DID	Verified by BOTH	-6.51454	3	LEU2|URA3|LRS4	ND|ND|-6.5145435434489825
ERS947647	YDR400W	URH1	gene-Verified	Del2008_URH1	Verified-Puddu	Verified-DID	Verified by BOTH	-7.5863	3	LEU2|URA3|URH1	ND|ND|-7.58630220224785
ERS864501	YMR316C-A	YMR316C-A	gene-Uncharacterized	Del482_YMR316C-A	Verified-Puddu	Verified-DID	Verified by BOTH	ND	3	LEU2|URA3|YMR316C-A	ND|ND|ND
ERS947887	YEL030W	ECM10	gene-Verified	Del2132_ECM10	Verified-Puddu	Verified-DID	Verified by BOTH	-5.7449	4	LEU2|URA3|ECM10|YEL030C-A	ND|ND|-5.744896532867463|-2.1817314578595117
ERS877050	YGR040W	KSS1	gene-Verified	Del809_KSS1	Verified-Puddu	Verified-DID	Verified by BOTH	-6.98656	3	LEU2|URA3|KSS1	ND|ND|-6.98655963108893
ERS1016409	YMR023C	MSS1	gene-Verified	Del3682_MSS1	Verified-Puddu	Verified-DID	Verified by BOTH	-6.74265	3	LEU2|URA3|MSS1	ND|ND|-6.7426499858608935
ERS902917	YBR199W	KTR4	gene-Verified	Del1413_KTR4	Verified-Puddu	Verified-DID	Verified by BOTH	-6.70301	3	LEU2|URA3|KTR4	ND|ND|-6.703006863504349
ERS838397	YER188W	YER188W	gene-Uncharacterized	Del83_YER188W	Verified-Puddu	Verified-DID	Verified by BOTH	-6.1594	3	LEU2|URA3|YER188W	ND|ND|-6.159400249683074
ERS877064	YGR086C	PIL1	gene-Verified	Del813_PIL1	Verified-Puddu	Verified-DID	Verified by BOTH	-4.8057	3	LEU2|URA3|PIL1	ND|ND|-4.805703449749873
ERS864532	YPL132W	COX11	gene-Verified	Del498_COX11	Verified-Puddu	Verified-DID	Verified by BOTH	-7.03771	3	LEU2|URA3|COX11	ND|ND|-7.0377117632692245
ERS864707	YHR008C	SOD2	gene-Verified	Del586_SOD2	Verified-Puddu	Verified-DID	Verified by BOTH	-6.31265	3	LEU2|URA3|SOD2	ND|ND|-6.312645954235435
ERS952396	YGL234W	ADE5%2C7	gene-Verified	Del2446_ADE5,7	Verified-Puddu	Verified-DID	Verified by BOTH	-6.47825	4	LEU2|URA3|ADE5%2C7|YER152W-A	ND|ND|-6.478247637001203|-2.2022619418065137
ERS952233	YGL132W	YGL132W	gene-Dubious	Del2375_YGL132W	Verified-Puddu	Verified-DID	Verified by BOTH	-6.06057	3	LEU2|URA3|YGL132W	ND|ND|-6.060571072411288
ERS878384	YIL030C	SSM4	gene-Verified	Del1045_SSM4	Verified-Puddu	Verified-DID	Verified by BOTH	-4.67346	4	LEU2|URA3|SSM4|YIL029W-A	ND|ND|-4.673463013736864|-2.1034796386295094
ERS1029430	YNL063W	MTQ1	gene-Verified	Del3967_MTQ1	Verified-Puddu	Verified-DID	Verified by BOTH	-7.50171	3	LEU2|URA3|MTQ1	ND|ND|-7.501707246672901
ERS902916	YBR197C	YBR197C	gene-Verified	Del1412_YBR197C	Verified-Puddu	Verified-DID	Verified by BOTH	-5.49005	3	LEU2|URA3|YBR197C	ND|ND|-5.490052958527776
ERS1041616	YPL135W	ISU1	gene-Verified	Del4498_ISU1	Verified-Puddu	Verified-DID	Verified by BOTH	ND	4	LEU2|URA3|ISU1|YPL135C-A	ND|ND|ND|ND
ERS878046	YCR048W	ARE1	gene-Verified	Del950_ARE1	Verified-Puddu	Verified-DID	Verified by BOTH	-6.80189	5	LEU2|URA3|ARE1|YCR050C|YCR049C	ND|ND|-6.801894913288622|-3.8033970757943387|-2.933667055537102
ERS1029451	YNL004W	HRB1	gene-Verified	Del3973_HRB1	Verified-Puddu	NotVerified-DID	Verified by ONLY Puddu	-	2	LEU2|URA3	ND|ND
ERS864453	YLL059C	YLL059C	gene-Dubious	Del456_YLL059C	Verified-Puddu	Verified-DID	Verified by BOTH	-8.25635	3	LEU2|URA3|YLL059C	ND|ND|-8.256345834108366
ERS903377	YDL167C	NRP1	gene-Verified	Del1656_NRP1	Verified-Puddu	Verified-DID	Verified by BOTH	-6.50527	3	LEU2|URA3|NRP1	ND|ND|-6.505265142227599
ERS1029486	YOR229W	WTM2	gene-Verified	Del4211_WTM2	Verified-Puddu	Verified-DID	Verified by BOTH	-6.39546	3	LEU2|URA3|WTM2	ND|ND|-6.3954551711495045
ERS952550	YGR084C	MRP13	gene-Verified	Del2526_MRP13	Verified-Puddu	Verified-DID	Verified by BOTH	-8.12975	3	LEU2|URA3|MRP13	ND|ND|-8.129754765448263
ERS878828	YAL011W	SWC3	gene-Verified	Del1167_SWC3	Verified-Puddu	Verified-DID	Verified by BOTH	-7.39777	3	LEU2|URA3|SWC3	ND|ND|-7.397768784263307
ERS952429	YGL257C	MNT2	gene-Verified	Del2464_MNT2	Verified-Puddu	Verified-DID	Verified by BOTH	-8.81044	3	LEU2|URA3|MNT2	ND|ND|-8.81043887686228
ERS947896	YEL038W	UTR4	gene-Verified	Del2137_UTR4	Verified-Puddu	Verified-DID	Verified by BOTH	-5.16613	3	LEU2|URA3|UTR4	ND|ND|-5.166132103166024
ERS878390	YIL092W	YIL092W	gene-Uncharacterized	Del1047_YIL092W	Verified-Puddu	Verified-DID	Verified by BOTH	-6.13548	3	LEU2|URA3|YIL092W	ND|ND|-6.135481044936454
ERS877852	YMR074C	SDD2	gene-Verified	Del897_SDD2	Verified-Puddu	Verified-DID	Verified by BOTH	-6.5189	3	LEU2|URA3|SDD2	ND|ND|-6.518895356775392
ERS877839	YML066C	SMA2	gene-Verified	Del894_SMA2	Verified-Puddu	Verified-DID	Verified by BOTH	-5.95014	3	LEU2|URA3|SMA2	ND|ND|-5.950144077657647
ERS1042048	YPR196W	YPR196W	gene-Uncharacterized	Del4727_YPR196W	Verified-Puddu	Verified-DID	Verified by BOTH	-8.56477	5	LEU2|URA3|MET17|YPR196W|YLR302C	ND|ND|ND|-8.56476958774658|-2.2752534874273564
ERS952589	YGR129W	SYF2	gene-Verified	Del2550_SYF2	Verified-Puddu	Verified-DID	Verified by BOTH	-6.20938	3	LEU2|URA3|SYF2	ND|ND|-6.209375170144056
ERS902789	YBR094W	PBY1	gene-Verified	Del1348_PBY1	Verified-Puddu	Verified-DID	Verified by BOTH	-5.62251	3	LEU2|URA3|PBY1	ND|ND|-5.622508293567441
ERS1028921	YNL325C	FIG4	gene-Verified	Del3844_FIG4	Verified-Puddu	Verified-DID	Verified by BOTH	-8.11386	4	LEU2|URA3|FIG4|YNL324W	ND|ND|-8.11385874167881|-2.333674200099332
ERS878682	YAL062W	GDH3	gene-Verified	Del1129_GDH3	Verified-Puddu	Verified-DID	Verified by BOTH	-6.34963	3	LEU2|URA3|GDH3	ND|ND|-6.349627082748369
ERS951951	YGL088W	YGL088W	gene-Uncharacterized	Del2351_YGL088W	Verified-Puddu	Verified-DID	Verified by BOTH	-5.51994	3	LEU2|URA3|YGL088W	ND|ND|-5.519944529088799
ERS952569	YGR111W	YGR111W	gene-Uncharacterized	Del2540_YGR111W	Verified-Puddu	Verified-DID	Verified by BOTH	-6.98263	3	LEU2|URA3|YGR111W	ND|ND|-6.982634362798123
ERS952464	YGR019W	UGA1	gene-Verified	Del2483_UGA1	Verified-Puddu	Verified-DID	Verified by BOTH	-7.27892	3	LEU2|URA3|UGA1	ND|ND|-7.2789169626095935
ERS864281	YMR084W	YMR084W	gene-Uncharacterized	Del363_YMR084W	Verified-Puddu	Verified-DID	Verified by BOTH	-5.08105	3	LEU2|URA3|YMR084W	ND|ND|-5.081051944869034
ERS878094	YDL194W	SNF3	gene-Verified	Del962_SNF3	Verified-Puddu	Verified-DID	Verified by BOTH	-7.46384	3	LEU2|URA3|SNF3	ND|ND|-7.463844383954711
ERS864613	YMR098C	ATP25	gene-Verified	Del542_ATP25	Verified-Puddu	Verified-DID	Verified by BOTH	-6.45169	3	LEU2|URA3|ATP25	ND|ND|-6.451687413927216
ERS902806	YBR157C	ICS2	gene-Verified	Del1383_ICS2	Verified-Puddu	NotVerified-DID	Verified by ONLY Puddu	-	2	LEU2|URA3	ND|ND	presumed correction in v2
ERS864730	YOL160W	YOL160W	gene-Uncharacterized	Del606_YOL160W	Verified-Puddu	Verified-DID	Verified by BOTH	-7.75143	3	LEU2|URA3|YOL160W	ND|ND|-7.751431256755646
ERS878742	YAL042C-A	YAL042C-A	gene-Dubious	Del1144_YAL043C-A	Verified-Puddu	Verified-DID	Verified by BOTH	-6.15882	3	LEU2|URA3|YAL042C-A	ND|ND|-6.1588239735687225
ERS876937	YJR051W	OSM1	gene-Verified	Del781_OSM1	Verified-Puddu	Verified-DID	Verified by BOTH	-6.14942	3	LEU2|URA3|OSM1	ND|ND|-6.149422688558684
ERS952462	YGR017W	YGR017W	gene-Uncharacterized	Del2482_YGR017W	Verified-Puddu	Verified-DID	Verified by BOTH	-9.4935	4	LEU2|URA3|YGR017W|YGR018C	ND|ND|-9.493498629920847|-2.705968907973757
ERS947340	YDR179C	CSN9	gene-Verified	Del1849_CSN9	Verified-Puddu	Verified-DID	Verified by BOTH	-5.91214	3	LEU2|URA3|CSN9	ND|ND|-5.9121380455627985
ERS952359	YGL211W	NCS6	gene-Verified	Del2428_NCS6	Verified-Puddu	NotVerified-DID	Verified by ONLY Puddu	-	2	LEU2|URA3	ND|ND	presumed correction in v2
ERS864608	YMR095C	SNO1	gene-Verified	Del539_SNO1	Verified-Puddu	Verified-DID	Verified by BOTH	-7.144	3	LEU2|URA3|SNO1	ND|ND|-7.144000902044624
ERS951940	YGL085W	LCL3	gene-Uncharacterized	Del2348_LCL3	Verified-Puddu	Verified-DID	Verified by BOTH	-5.25896	3	LEU2|URA3|LCL3	ND|ND|-5.258962535892499
ERS877014	YDR202C	RAV2	gene-Verified	Del800_RAV2	Verified-Puddu	Verified-DID	Verified by BOTH	-3.10759	4	LEU2|URA3|YDR203W|RAV2	ND|ND|-7.689227467227614|-3.1075907387856243
ERS877982	YBR272C	HSM3	gene-Verified	Del934_HSM3	Verified-Puddu	Verified-DID	Verified by BOTH	-6.05416	3	LEU2|URA3|HSM3	ND|ND|-6.054162415541542
ERS952536	YGR072W	UPF3	gene-Verified	Del2519_UPF3	Verified-Puddu	Verified-DID	Verified by BOTH	-5.16051	3	LEU2|URA3|UPF3	ND|ND|-5.1605098936249805
ERS878800	YAL020C	ATS1	gene-Verified	Del1160_ATS1	Verified-Puddu	Verified-DID	Verified by BOTH	-8.05903	4	LEU2|URA3|ATS1|YAL019W-A	ND|ND|-8.05902564030241|-2.229233583204908
ERS864703	YHR005C	GPA1	gene-Verified	Del584_GPA1	Verified-Puddu	Verified-DID	Verified by BOTH	-6.13423	5	LEU2|URA3|GPA1|MET17|YLR302C	ND|ND|-6.134230148160774|-6.008634210949139|-2.257036929621375
ERS877276	YJL213W	YJL213W	gene-Verified	Del845_YJL213W	Verified-Puddu	Verified-DID	Verified by BOTH	-5.41008	3	LEU2|URA3|YJL213W	ND|ND|-5.410079458427305
ERS951996	YGL094C	PAN2	gene-Verified	Del2354_PAN2	Verified-Puddu	Verified-DID	Verified by BOTH	-6.05013	5	LEU2|URA3|MET17|PAN2|YLR302C	ND|ND|-7.502189681425126|-6.050132641793295|-2.275131336380643
ERS1041440	YOL043C	NTG2	gene-Verified	Del4356_NTG2	Verified-Puddu	Verified-DID	Verified by BOTH	-9.32901	3	LEU2|URA3|NTG2	ND|ND|-9.329005677595527
ERS878020	YCL026C-A	FRM2	gene-Verified	Del943_FRM2	Verified-Puddu	Verified-DID	Verified by BOTH	-6.88897	3	LEU2|URA3|FRM2	ND|ND|-6.888965652969146
ERS952545	YGR079W	YGR079W	gene-Verified	Del2523_YGR079W	Verified-Puddu	Verified-DID	Verified by BOTH	-9.22917	3	LEU2|URA3|YGR079W	ND|ND|-9.22917487028361
ERS903484	YDL241W	YDL241W	gene-Uncharacterized	Del1715_YDL241W	Verified-Puddu	Verified-DID	Verified by BOTH	-6.20268	3	LEU2|URA3|YDL241W	ND|ND|-6.202679395542657
ERS877121	YJL137C	GLG2	gene-Verified	Del827_GLG2	Verified-Puddu	Verified-DID	Verified by BOTH	-5.87195	3	LEU2|URA3|GLG2	ND|ND|-5.871948184363212
ERS864413	YER097W	YER097W	gene-Dubious	Del435_YER097W	Verified-Puddu	Verified-DID	Verified by BOTH	-5.89379	3	LEU2|URA3|YER097W	ND|ND|-5.893788897876725
ERS952527	YGR067C	YGR067C	gene-Uncharacterized	Del2514_YGR067C	Verified-Puddu	Verified-DID	Verified by BOTH	-3.91815	3	LEU2|URA3|YGR067C	ND|ND|-3.918147453203944
ERS876907	YJR039W	MLO127	gene-Uncharacterized	Del773_YJR039W	Verified-Puddu	Verified-DID	Verified by BOTH	-6.2019	3	LEU2|URA3|MLO127	ND|ND|-6.201896544941189
ERS1029229	YOR039W	CKB2	gene-Verified	Del4066_CKB2	Verified-Puddu	Verified-DID	Verified by BOTH	-6.13177	3	LEU2|URA3|CKB2	ND|ND|-6.13177403297135
ERS864376	YOL129W	VPS68	gene-Verified	Del416_VPS68	Verified-Puddu	Verified-DID	Verified by BOTH	-6.6346	3	LEU2|URA3|VPS68	ND|ND|-6.63460339859345
ERS877783	YJL078C	PRY3	gene-Verified	Del880_PRY3	Verified-Puddu	Verified-DID	Verified by BOTH	-5.91484	3	LEU2|URA3|PRY3	ND|ND|-5.914843320826675
ERS947521	YDR306C	PFU1	gene-Verified	Del1942_YDR306C	Verified-Puddu	Verified-DID	Verified by BOTH	-6.46618	3	LEU2|URA3|PFU1	ND|ND|-6.466179535010128
ERS1041494	YOL084W	PHM7	gene-Verified	Del4392_PHM7	Verified-Puddu	Verified-DID	Verified by BOTH	-6.93988	3	LEU2|URA3|PHM7	ND|ND|-6.939875991125788
ERS864491	YMR306W	FKS3	gene-Verified	Del477_FKS3	Verified-Puddu	Verified-DID	Verified by BOTH	-6.64959	4	LEU2|URA3|FKS3|YMR306C-A	ND|ND|-6.649592005644951|-2.3673117422692336
ERS952313	YGL167C	PMR1	gene-Verified	Del2404_PMR1	Verified-Puddu	Verified-DID	Verified by BOTH	-6.54495	3	LEU2|URA3|PMR1	ND|ND|-6.544954270129182
ERS878706	YAL055W	PEX22	gene-Verified	Del1135_PEX22	Verified-Puddu	Verified-DID	Verified by BOTH	-6.01178	3	LEU2|URA3|PEX22	ND|ND|-6.011781477608027
ERS947745	YDR467C	YDR467C	gene-Dubious	Del2056_YDR467C	Verified-Puddu	Verified-DID	Verified by BOTH	ND	3	LEU2|YDR467C|URA3	ND|ND|ND
ERS838314	YCR051W	YCR051W	gene-Uncharacterized	Del42_YCR051W	Verified-Puddu	Verified-DID	Verified by BOTH	-5.62372	3	LEU2|URA3|YCR051W	ND|ND|-5.623715626780582
ERS877817	YKR096W	ESL2	gene-Verified	Del888_ESL2	Verified-Puddu	Verified-DID	Verified by BOTH	-6.10225	3	LEU2|URA3|ESL2	ND|ND|-6.10225295241085
ERS1042047	YPR196W	YPR196W	gene-Uncharacterized	Del4727_YPR196W	Verified-Puddu	Verified-DID	Verified by BOTH	-7.00605	3	LEU2|URA3|YPR196W	ND|ND|-7.006054114493479
ERS877787	YJL094C	KHA1	gene-Verified	Del881_KHA1	Verified-Puddu	Verified-DID	Verified by BOTH	-6.58456	3	LEU2|URA3|KHA1	ND|ND|-6.584559161047328
ERS952269	YGL149W	YGL149W	gene-Uncharacterized	Del2388_YGL149W	Verified-Puddu	Verified-DID	Verified by BOTH	ND	3	LEU2|URA3|YGL149W	ND|ND|ND
ERS952345	YGL200C	EMP24	gene-Verified	Del2420_EMP24	Verified-Puddu	Verified-DID	Verified by BOTH	-6.18994	3	LEU2|URA3|EMP24	ND|ND|-6.189943415545833
ERS1042091	YMR234W	RNH1	gene-Verified	Del3771_RNH1	Verified-Puddu	Verified-DID	Verified by BOTH	-6.57537	3	LEU2|URA3|RNH1	ND|ND|-6.57537455025647
ERS864505	YMR316W	DIA1	gene-Verified	Del484_DIA1	Verified-Puddu	Verified-DID	Verified by BOTH	-7.18688	3	LEU2|URA3|DIA1	ND|ND|-7.186883502658102
ERS947383	YDR213W	UPC2	gene-Verified	Del1871_UPC2	Verified-Puddu	Verified-DID	Verified by BOTH	-6.61797	3	LEU2|URA3|UPC2	ND|ND|-6.617965990660068
ERS947696	YDR435C	PPM1	gene-Verified	Del2032_PPM1	Verified-Puddu	Verified-DID	Verified by BOTH	-6.09175	3	LEU2|URA3|PPM1	ND|ND|-6.091753891295213
ERS947464	YDR263C	DIN7	gene-Verified	Del1910_DIN7	Verified-Puddu	Verified-DID	Verified by BOTH	-6.44432	3	LEU2|URA3|DIN7	ND|ND|-6.444320964647533
ERS969381	YJL100W	LSB6	gene-Verified	Del2994_LSB6	Verified-Puddu	Verified-DID	Verified by BOTH	-7.38456	3	LEU2|URA3|LSB6	ND|ND|-7.384558312088641
ERS876996	YCR102W-A	YCR102W-A	gene-Dubious	Del796_YCR102W-A	Verified-Puddu	Verified-DID	Verified by BOTH	-5.20571	5	LEU2|URA3|MET17|YCR102W-A|YLR302C	ND|ND|-5.85245510454882|-5.205705461384138|-2.071094091990146
ERS903196	YDL027C	MRX9	gene-Uncharacterized	Del1553_YDL027C	Verified-Puddu	Verified-DID	Verified by BOTH	-6.35578	3	LEU2|URA3|MRX9	ND|ND|-6.355782153658679
ERS878718	YAL049C	AIM2	gene-Verified	Del1138_AIM2	Verified-Puddu	Verified-DID	Verified by BOTH	-7.6959	3	LEU2|URA3|AIM2	ND|ND|-7.695901463740283
ERS947880	YEL063C	CAN1	gene-Verified	Del2160_CAN1	Verified-Puddu	Verified-DID	Verified by BOTH	-7.18975	3	LEU2|URA3|CAN1	ND|ND|-7.189747242974646
ERS902909	YBR188C	NTC20	gene-Verified	Del1409_NTC20	Verified-Puddu	Verified-DID	Verified by BOTH	-7.95897	4	LEU2|URA3|NTC20|MET17	ND|ND|-7.9589684895274955|-7.224418778334284
ERS1029454	YOR208W	PTP2	gene-Verified	Del4195_PTP2	Verified-Puddu	Verified-DID	Verified by BOTH	-6.63458	3	LEU2|URA3|PTP2	ND|ND|-6.634583544547158
ERS878302	YFL012W	YFL012W	gene-Uncharacterized	Del1025_YFL012W	Verified-Puddu	Verified-DID	Verified by BOTH	-6.51749	3	LEU2|URA3|YFL012W	ND|ND|-6.517490401547133
ERS864762	YLR237W	THI7	gene-Verified	Del618_THI7	Verified-Puddu	Verified-DID	Verified by BOTH	-6.74392	3	LEU2|URA3|THI7	ND|ND|-6.743919972793569
ERS1016267	YML088W	UFO1	gene-Verified	Del3608_UFO1	Verified-Puddu	Verified-DID	Verified by BOTH	-6.91018	3	LEU2|URA3|UFO1	ND|ND|-6.910178260297628
ERS1041762	YPR061C	JID1	gene-Verified	Del4638_JID1	Verified-Puddu	Verified-DID	Verified by BOTH	-7.9331	3	LEU2|URA3|JID1	ND|ND|-7.933102240154039
ERS864929	YJR144W	MGM101	gene-Verified	Del714_MGM101	Verified-Puddu	Verified-DID	Verified by BOTH	-7.30894	3	LEU2|URA3|MGM101	ND|ND|-7.308944341744382
ERS877018	YDR205W	MSC2	gene-Verified	Del801_MSC2	Verified-Puddu	Verified-DID	Verified by BOTH	-7.07766	3	LEU2|URA3|MSC2	ND|ND|-7.077662582609793
ERS903323	YDL109C	YDL109C	gene-Uncharacterized	Del1617_YDL109C	Verified-Puddu	Verified-DID	Verified by BOTH	-6.59141	3	LEU2|URA3|YDL109C	ND|ND|-6.591410348592538
ERS1029118	YPL066W	RGL1	gene-Verified	Del4551_RGL1	Verified-Puddu	Verified-DID	Verified by BOTH	-8.66189	3	LEU2|URA3|RGL1	ND|ND|-8.661886269550065
ERS878832	YAL009W	SPO7	gene-Verified	Del1169_SPO7	Verified-Puddu	Verified-DID	Verified by BOTH	-5.60611	3	LEU2|URA3|SPO7	ND|ND|-5.6061137955815115
ERS947854	YEL009C	GCN4	gene-Verified	Del2116_GCN4	Verified-Puddu	Verified-DID	Verified by BOTH	-5.95171	3	LEU2|URA3|GCN4	ND|ND|-5.951707084000657
ERS864414	YER097W	YER097W	gene-Dubious	Del435_YER097W	Verified-Puddu	Verified-DID	Verified by BOTH	-5.35129	3	LEU2|URA3|YER097W	ND|ND|-5.351288069351119
ERS864869	YJR077C	MIR1	gene-Verified	Del679_MIR1	Verified-Puddu	Verified-DID	Verified by BOTH	-6.72715	3	LEU2|URA3|MIR1	ND|ND|-6.727145697678139
ERS877904	YPR013C	CMR3	gene-Uncharacterized	Del910_CMR3	Verified-Puddu	Verified-DID	Verified by BOTH	-6.80391	3	LEU2|URA3|CMR3	ND|ND|-6.80390734182781
ERS864243	YMR057C	YMR057C	gene-Dubious	Del341_YMR057C	Verified-Puddu	Verified-DID	Verified by BOTH	-5.7113	3	LEU2|URA3|YMR057C	ND|ND|-5.7113011428895515
ERS902878	YBR172C	SMY2	gene-Verified	Del1393_SMY2	Verified-Puddu	Verified-DID	Verified by BOTH	-7.00569	3	LEU2|URA3|SMY2	ND|ND|-7.005685430038949
ERS864883	YJR095W	SFC1	gene-Verified	Del687_SFC1	Verified-Puddu	Verified-DID	Verified by BOTH	-6.3038	3	LEU2|URA3|SFC1	ND|ND|-6.303803073629243
ERS903451	YDL223C	HBT1	gene-Verified	Del1699_HBT1	Verified-Puddu	Verified-DID	Verified by BOTH	-6.55252	3	LEU2|URA3|HBT1	ND|ND|-6.552516045290917
ERS876949	YJR054W	KCH1	gene-Verified	Del784_KCH1	Verified-Puddu	Verified-DID	Verified by BOTH	-6.57224	3	LEU2|URA3|KCH1	ND|ND|-6.572239432481371
ERS864115	YER111C	SWI4	gene-Verified	Del275_SWI4	Verified-Puddu	Verified-DID	Verified by BOTH	-5.25768	4	LEU2|URA3|MET17|SWI4	ND|ND|-6.499928614382774|-5.257677702491889
ERS878112	YNL066W	SUN4	gene-Verified	Del971_SUN4	Verified-Puddu	NotVerified-DID	Verified by ONLY Puddu	-	2	LEU2|URA3	ND|ND
ERS838298	YCR034W	ELO2	gene-Verified	Del34_ELO2	Verified-Puddu	Verified-DID	Verified by BOTH	-5.50959	4	LEU2|URA3|MET17|ELO2	ND|ND|-8.246864705336787|-5.509591888257316
ERS838267	YBR292C	YBR292C	gene-Uncharacterized	Del18_YBR292C	Verified-Puddu	Verified-DID	Verified by BOTH	-5.44956	3	LEU2|URA3|YBR292C	ND|ND|-5.449556645282141
ERS947361	YDR207C	UME6	gene-Verified	Del1868_UME6	Verified-Puddu	Verified-DID	Verified by BOTH	-6.08499	3	LEU2|URA3|UME6	ND|ND|-6.084985208571137
ERS878128	YER089C	PTC2	gene-Verified	Del1018_PTC2	Verified-Puddu	Verified-DID	Verified by BOTH	-6.57306	4	LEU2|URA3|PTC2|YER088W-B	ND|ND|-6.573058989532193|-2.591864996288852
ERS864541	YML090W	YML090W	gene-Dubious	Del503_YML090W	Verified-Puddu	Verified-DID	Verified by BOTH	-7.06937	4	LEU2|URA3|YML090W|YER088W-B	ND|ND|-7.0693668378980545|-2.0269377502622192
ERS1016426	YMR031C	EIS1	gene-Verified	Del3690_EIS1	Verified-Puddu	Verified-DID	Verified by BOTH	-7.02047	5	LEU2|URA3|EIS1|YLR464W|BSC3	ND|ND|-7.020465629827155|-5.710714600283559|-5.7074359084973905
ERS1042740	YLR374C	YLR374C	gene-Dubious	Del3570_YLR374C	Verified-Puddu	Verified-DID	Verified by BOTH	-6.99856	3	LEU2|URA3|YLR374C	ND|ND|-6.998564360923736
ERS1029417	YOR162C	YRR1	gene-Verified	Del4159_YRR1	Verified-Puddu	Verified-DID	Verified by BOTH	-7.75397	3	LEU2|URA3|YRR1	ND|ND|-7.753973752945799
ERS864612	YMR096W	SNZ1	gene-Verified	Del540_SNZ1	Verified-Puddu	Verified-DID	Verified by BOTH	-7.0062	3	LEU2|URA3|SNZ1	ND|ND|-7.006204675337633
ERS1042772	YOR141C	ARP8	gene-Verified	Del4147_ARP8	NotVerified-Puddu	NotVerified-DID	Verified by NEITHER	-	2	LEU2|URA3	ND|ND
ERS864131	YER119C-A	YER119C-A	gene-Dubious	Del283_YER119C-A	Verified-Puddu	Verified-DID	Verified by BOTH	-5.93549	3	LEU2|URA3|YER119C-A	ND|ND|-5.935486628318191
ERS1041907	YPR101W	SNT309	gene-Verified	Del4666_SNT309	Verified-Puddu	Verified-DID	Verified by BOTH	ND	3	LEU2|URA3|SNT309	ND|ND|ND
ERS952304	YGL162W	SUT1	gene-Verified	Del2399_SUT1	Verified-Puddu	Verified-DID	Verified by BOTH	-7.38339	3	LEU2|URA3|SUT1	ND|ND|-7.383387750769236
ERS1041570	YPL167C	REV3	gene-Verified	Del4475_REV3	Verified-Puddu	Verified-DID	Verified by BOTH	-7.33735	3	LEU2|URA3|REV3	ND|ND|-7.337346135980593
ERS1041458	YOL053W	AIM39	gene-Verified	Del4367_AIM39	Verified-Puddu	Verified-DID	Verified by BOTH	-7.0626	3	LEU2|URA3|AIM39	ND|ND|-7.062604227908213
ERS864596	YML123C	PHO84	gene-Verified	Del533_PHO84	Verified-Puddu	Verified-DID	Verified by BOTH	-6.5734	3	LEU2|URA3|PHO84	ND|ND|-6.573403162875696
ERS876873	YJR031C	GEA1	gene-Verified	Del765_GEA1	Verified-Puddu	Verified-DID	Verified by BOTH	-6.42462	3	LEU2|URA3|GEA1	ND|ND|-6.424621950280679
ERS952421	YGL253W	HXK2	gene-Verified	Del2460_HXK2	Verified-Puddu	Verified-DID	Verified by BOTH	-6.30126	3	LEU2|URA3|HXK2	ND|ND|-6.301259842542998
ERS864845	YCL076W	YCL076W	gene-Dubious	Del666_YCL076W	Verified-Puddu	NotVerified-DID	Verified by ONLY Puddu	-	2	LEU2|URA3	ND|ND
ERS952557	YGR168C	PEX35	gene-Verified	Del2581_YGR168C	Verified-Puddu	Verified-DID	Verified by BOTH	-8.23531	3	LEU2|URA3|PEX35	ND|ND|-8.235306589830458
ERS864133	YER120W	SCS2	gene-Verified	Del284_SCS2	Verified-Puddu	Verified-DID	Verified by BOTH	-4.56907	3	LEU2|URA3|SCS2	ND|ND|-4.569065477199372
ERS1042099	YOR121C	YOR121C	gene-Dubious	Del4129_YOR121C	Verified-Puddu	Verified-DID	Verified by BOTH	ND	3	LEU2|URA3|YOR121C	ND|ND|ND
ERS947874	YEL023C	YEL023C	gene-Uncharacterized	Del2126_YEL023C	Verified-Puddu	Verified-DID	Verified by BOTH	-5.62463	3	LEU2|URA3|YEL023C	ND|ND|-5.624632939943246
ERS952582	YGR125W	VSB1	gene-Verified	Del2547_YGR125W	Verified-Puddu	Verified-DID	Verified by BOTH	-6.85883	3	LEU2|URA3|VSB1	ND|ND|-6.858827837523008
ERS902716	YBR050C	REG2	gene-Verified	Del1319_REG2	Verified-Puddu	Verified-DID	Verified by BOTH	-7.46971	3	LEU2|URA3|REG2	ND|ND|-7.469706120214414
ERS952551	YGR084C	MRP13	gene-Verified	Del2526_MRP13	Verified-Puddu	Verified-DID	Verified by BOTH	-8.13888	3	LEU2|URA3|MRP13	ND|ND|-8.138880928216581
ERS864514	YMR320W	YMR320W	gene-Uncharacterized	Del488_YMR320W	Verified-Puddu	Verified-DID	Verified by BOTH	-6.61315	3	LEU2|URA3|YMR320W	ND|ND|-6.613150347549359
ERS1016415	YMR026C	PEX12	gene-Verified	Del3685_PEX12	Verified-Puddu	Verified-DID	Verified by BOTH	-8.45411	3	LEU2|URA3|PEX12	ND|ND|-8.454112359297318
ERS876881	YJR033C	RAV1	gene-Verified	Del767_RAV1	Verified-Puddu	Verified-DID	Verified by BOTH	-7.30334	3	LEU2|URA3|RAV1	ND|ND|-7.3033367602606525
ERS877819	YKR102W	FLO10	gene-Verified	Del889_FLO10	Verified-Puddu	Verified-DID	Verified by BOTH	-6.05551	3	LEU2|URA3|FLO10	ND|ND|-6.055512083883337
ERS865009	YJR014W	TMA22	gene-Verified	Del755_TMA22	Verified-Puddu	Verified-DID	Verified by BOTH	-6.82313	3	LEU2|URA3|TMA22	ND|ND|-6.823127080541833
ERS1016376	YML002W	YML002W	gene-Uncharacterized	Del3662_YML002W	Verified-Puddu	Verified-DID	Verified by BOTH	-6.75445	3	LEU2|URA3|YML002W	ND|ND|-6.754447735242142
ERS902902	YBR184W	YBR184W	gene-Uncharacterized	Del1405_YBR184W	Verified-Puddu	Verified-DID	Verified by BOTH	-5.68585	3	LEU2|URA3|YBR184W	ND|ND|-5.685851695162117
ERS952195	YGL114W	YGL114W	gene-Uncharacterized	Del2364_YGL114W	Verified-Puddu	Verified-DID	Verified by BOTH	-5.52492	3	LEU2|URA3|YGL114W	ND|ND|-5.5249185924833055
ERS1041585	YPL157W	TGS1	gene-Verified	Del4483_TGS1	Verified-Puddu	Verified-DID	Verified by BOTH	-5.90967	3	LEU2|URA3|TGS1	ND|ND|-5.909674131392139
ERS952384	YGL227W	VID30	gene-Verified	Del2440_VID30	Verified-Puddu	Verified-DID	Verified by BOTH	-6.65108	3	LEU2|URA3|VID30	ND|ND|-6.65107937757231
ERS1016109	YLR311C	YLR311C	gene-Dubious	Del3524_YLR311C	Verified-Puddu	Verified-DID	Verified by BOTH	-5.63807	3	LEU2|URA3|YLR311C	ND|ND|-5.6380694454269475
ERS903415	YDL187C	YDL187C	gene-Dubious	Del1675_YDL187C	Verified-Puddu	Verified-DID	Verified by BOTH	-8.52244	3	LEU2|URA3|YDL187C	ND|ND|-8.52244070900081
ERS947938	YEL061C	CIN8	gene-Verified	Del2158_CIN8	Verified-Puddu	Verified-DID	Verified by BOTH	-5.98796	3	LEU2|URA3|CIN8	ND|ND|-5.9879625688383
ERS1016421	YMR030W	RSF1	gene-Verified	Del3688_RSF1	Verified-Puddu	Verified-DID	Verified by BOTH	-7.29253	3	LEU2|URA3|RSF1	ND|ND|-7.292527072715099
ERS902901	YBR184W	YBR184W	gene-Uncharacterized	Del1405_YBR184W	Verified-Puddu	Verified-DID	Verified by BOTH	-6.0991	3	LEU2|URA3|YBR184W	ND|ND|-6.099100387416069
ERS877930	YPR078C	YPR078C	gene-Uncharacterized	Del921_YPR078C	Verified-Puddu	Verified-DID	Verified by BOTH	-7.78961	4	LEU2|URA3|YPR078C|YPR077C	ND|ND|-7.789610558215485|-2.742517167567171
ERS877914	YPR043W	RPL43A	gene-Verified	Del917_RPL43A	Verified-Puddu	Verified-DID	Verified by BOTH	-6.67032	5	LEU2|URA3|MET17|RPL43A|OPI11	ND|ND|ND|-6.670320783225213|-2.514209280699439
ERS1016410	YMR023C	MSS1	gene-Verified	Del3682_MSS1	Verified-Puddu	Verified-DID	Verified by BOTH	-5.73876	3	LEU2|URA3|MSS1	ND|ND|-5.738755197400692
ERS877239	YJL213W	YJL213W	gene-Verified	Del845_YJL213W	Verified-Puddu	Verified-DID	Verified by BOTH	-5.32087	3	LEU2|URA3|YJL213W	ND|ND|-5.320872377848486
ERS877137	YJL160C	PIR5	gene-Uncharacterized	Del832_YJL160C	Verified-Puddu	NotVerified-DID	Verified by ONLY Puddu	-	2	LEU2|URA3	ND|ND	presumed correction in v2
ERS952322	YGL174W	BUD13	gene-Verified	Del2408_BUD13	Verified-Puddu	Verified-DID	Verified by BOTH	-6.8043	3	LEU2|URA3|BUD13	ND|ND|-6.804301951107537
ERS952291	YGL158W	RCK1	gene-Verified	Del2395_RCK1	Verified-Puddu	Verified-DID	Verified by BOTH	-7.11631	3	LEU2|URA3|RCK1	ND|ND|-7.116314444842924
ERS1016393	YMR011W	HXT2	gene-Verified	Del3671_HXT2	Verified-Puddu	Verified-DID	Verified by BOTH	-7.46951	3	LEU2|URA3|HXT2	ND|ND|-7.4695102588680005
ERS1029500	YOR238W	YOR238W	gene-Uncharacterized	Del4218_YOR238W	Verified-Puddu	Verified-DID	Verified by BOTH	-7.46373	3	LEU2|URA3|YOR238W	ND|ND|-7.463731568679805
ERS969939	YLL032C	YLL032C	gene-Verified	Del3285_YLL032C	Verified-Puddu	Verified-DID	Verified by BOTH	-6.80547	3	LEU2|URA3|YLL032C	ND|ND|-6.80547366975196
ERS1042773	YOR147W	MDM32	gene-Verified	Del4150_MDM32	Verified-Puddu	Verified-DID	Verified by BOTH	-6.53916	3	LEU2|URA3|MDM32	ND|ND|-6.539163023424513
ERS864342	YOL106W	YOL106W	gene-Dubious	Del397_YOL106W	Verified-Puddu	Verified-DID	Verified by BOTH	-4.80124	3	LEU2|URA3|YOL106W	ND|ND|-4.801237379696607
ERS1041752	YPR054W	SMK1	gene-Verified	Del4633_SMK1	Verified-Puddu	Verified-DID	Verified by BOTH	-6.41005	3	LEU2|URA3|SMK1	ND|ND|-6.410052377839835
ERS1016399	YMR016C	SOK2	gene-Verified	Del3675_SOK2	Verified-Puddu	Verified-DID	Verified by BOTH	-6.42129	3	LEU2|URA3|SOK2	ND|ND|-6.421289636236688
ERS952581	YGR124W	ASN2	gene-Verified	Del2546_ASN2	Verified-Puddu	Verified-DID	Verified by BOTH	-7.45269	3	LEU2|URA3|ASN2	ND|ND|-7.452693803682344
ERS902910	YBR188C	NTC20	gene-Verified	Del1409_NTC20	Verified-Puddu	Verified-DID	Verified by BOTH	-7.01542	3	LEU2|URA3|NTC20	ND|ND|-7.0154178772333395
ERS952852	YHL016C	DUR3	gene-Verified	Del2643_DUR3	Verified-Puddu	Verified-DID	Verified by BOTH	-8.14452	3	LEU2|URA3|DUR3	ND|ND|-8.144521365563083
ERS1041487	YOL080C	REX4	gene-Verified	Del4388_REX4	Verified-Puddu	Verified-DID	Verified by BOTH	-7.23018	4	LEU2|URA3|REX4|YOL079W	ND|ND|-7.230179672478385|-2.5867785135415313
ERS970030	YBR267W	REI1	gene-Verified	Del1466_REI1	Verified-Puddu	Verified-DID	Verified by BOTH	-2.27409	4	LEU2|URA3|REI1|SLM6	ND|ND|-2.2740927237358943|-2.0217293344478056
ERS878340	YGR257C	MTM1	gene-Verified	Del1034_MTM1	Verified-Puddu	Verified-DID	Verified by BOTH	-5.74269	3	LEU2|URA3|MTM1	ND|ND|-5.742686071648791
ERS878482	YOR269W	PAC1	gene-Verified	Del1070_PAC1	Verified-Puddu	Verified-DID	Verified by BOTH	-4.71209	3	LEU2|URA3|PAC1	ND|ND|-4.712091107685825
ERS838273	YBR296C	PHO89	gene-Verified	Del21_PHO89	Verified-Puddu	Verified-DID	Verified by BOTH	-6.69959	3	LEU2|URA3|PHO89	ND|ND|-6.699592698941097
ERS864356	YOL115W	PAP2	gene-Verified	Del406_PAP2	Verified-Puddu	Verified-DID	Verified by BOTH	-5.98907	3	LEU2|URA3|PAP2	ND|ND|-5.989074441807571
ERS864283	YMR085W	YMR085W	gene-Uncharacterized	Del364_YMR085W	Verified-Puddu	Verified-DID	Verified by BOTH	-5.73118	3	LEU2|URA3|YMR085W	ND|ND|-5.731181936805029
ERS1016467	YMR157C	AIM36	gene-Verified	Del3714_AIM36	Verified-Puddu	Verified-DID	Verified by BOTH	-6.25323	3	LEU2|URA3|AIM36	ND|ND|-6.253231841637384
ERS1029422	YOR164C	GET4	gene-Verified	Del4161_GET4	Verified-Puddu	Verified-DID	Verified by BOTH	-5.89666	3	LEU2|URA3|GET4	ND|ND|-5.896658094491215
ERS1019567	YLR303W	MET17	gene-Verified	Del3518_MET17	Verified-Puddu	Verified-DID	Verified by BOTH	-6.57563	3	LEU2|URA3|MET17	ND|ND|-6.575628733926569
ERS864893	YJR100C	AIM25	gene-Verified	Del692_AIM25	Verified-Puddu	Verified-DID	Verified by BOTH	-8.18267	3	LEU2|URA3|AIM25	ND|ND|-8.182665377892013
ERS864639	YMR115W	MGR3	gene-Verified	Del555_MGR3	Verified-Puddu	Verified-DID	Verified by BOTH	-6.11774	3	LEU2|URA3|MGR3	ND|ND|-6.1177421177930515
ERS877095	YGR239C	PEX21	gene-Verified	Del821_PEX21	Verified-Puddu	Verified-DID	Verified by BOTH	-6.38492	3	LEU2|URA3|PEX21	ND|ND|-6.3849179690200515
ERS902813	YBR114W	RAD16	gene-Verified	Del1360_RAD16	NotVerified-Puddu	NotVerified-DID	Verified by NEITHER	-	2	LEU2|URA3	ND|ND
ERS878470	YOR266W	PNT1	gene-Verified	Del1067_PNT1	Verified-Puddu	Verified-DID	Verified by BOTH	-5.33785	3	LEU2|URA3|PNT1	ND|ND|-5.3378452927060405
ERS879087	YBL055C	YBL055C	gene-Verified	Del1234_YBL055C	Verified-Puddu	Verified-DID	Verified by BOTH	-5.80738	3	LEU2|URA3|YBL055C	ND|ND|-5.80737555183988
ERS903370	YDL157C	YDL157C	gene-Uncharacterized	Del1652_YDL157C	Verified-Puddu	Verified-DID	Verified by BOTH	-6.83517	3	LEU2|URA3|YDL157C	ND|ND|-6.83516688523048
ERS1016193	YLR360W	VPS38	gene-Verified	Del3559_VPS38	Verified-Puddu	Verified-DID	Verified by BOTH	-6.4586	3	LEU2|URA3|VPS38	ND|ND|-6.4585965995589305
ERS952544	YGR079W	YGR079W	gene-Verified	Del2523_YGR079W	Verified-Puddu	Verified-DID	Verified by BOTH	-9.28316	3	LEU2|URA3|YGR079W	ND|ND|-9.28315596099943
ERS952534	YGR071C	ENV11	gene-Verified	Del2518_ENV11	Verified-Puddu	Verified-DID	Verified by BOTH	-7.25974	3	LEU2|URA3|ENV11	ND|ND|-7.259736882784878
ERS864264	YMR073C	IRC21	gene-Verified	Del354_IRC21	Verified-Puddu	Verified-DID	Verified by BOTH	-6.27127	3	LEU2|URA3|IRC21	ND|ND|-6.2712730031339
ERS903476	YDL237W	AIM6	gene-Verified	Del1711_AIM6	Verified-Puddu	Verified-DID	Verified by BOTH	-5.68108	3	LEU2|URA3|AIM6	ND|ND|-5.681081305161364
ERS1029496	YOR235W	IRC13	gene-Uncharacterized	Del4216_IRC13	Verified-Puddu	Verified-DID	Verified by BOTH	-5.3691	3	LEU2|URA3|IRC13	ND|ND|-5.369099453145557
ERS1016458	YMR152W	YIM1	gene-Verified	Del3709_YIM1	Verified-Puddu	Verified-DID	Verified by BOTH	-6.70601	3	LEU2|URA3|YIM1	ND|ND|-6.706008321115386
ERS878364	YGR289C	MAL11	gene-Verified	Del1040_MAL11	Verified-Puddu	Verified-DID	Verified by BOTH	-6.43577	4	LEU2|URA3|MAL11|YGR290W	ND|ND|-6.4357673526646995|-2.139493644107327
ERS877153	YJL172W	CPS1	gene-Verified	Del836_CPS1	Verified-Puddu	Verified-DID	Verified by BOTH	-5.82812	3	LEU2|URA3|CPS1	ND|ND|-5.828116823965382
ERS1041492	YOL083W	ATG34	gene-Verified	Del4391_ATG34	Verified-Puddu	Verified-DID	Verified by BOTH	-6.17731	4	LEU2|URA3|YOL083C-A|ATG34	ND|ND|-7.897422168843385|-6.177308206160345
ERS864665	YMR127C	SAS2	gene-Verified	Del565_SAS2	Verified-Puddu	Verified-DID	Verified by BOTH	-6.34317	3	LEU2|URA3|SAS2	ND|ND|-6.343170417491635
ERS864706	YHR006W	STP2	gene-Verified	Del585_STP2	Verified-Puddu	Verified-DID	Verified by BOTH	-7.80461	3	LEU2|URA3|STP2	ND|ND|-7.804607484851238
ERS864829	YPL224C	MMT2	gene-Verified	Del652_MMT2	Verified-Puddu	Verified-DID	Verified by BOTH	-2.85319	3	LEU2|URA3|MMT2	ND|ND|-2.8531910738294695
ERS877984	YBR272C	HSM3	gene-Verified	Del934_HSM3	Verified-Puddu	Verified-DID	Verified by BOTH	-6.49537	3	LEU2|URA3|HSM3	ND|ND|-6.495365574199638
ERS864657	YMR123W	PKR1	gene-Verified	Del561_PKR1	Verified-Puddu	Verified-DID	Verified by BOTH	-5.26433	3	LEU2|URA3|PKR1	ND|ND|-5.264325664010141
ERS864455	YLR030W	YLR030W	gene-Uncharacterized	Del457_YLR030W	Verified-Puddu	Verified-DID	Verified by BOTH	-6.86023	3	LEU2|URA3|YLR030W	ND|ND|-6.860228610815137
ERS952264	YGL148W	ARO2	gene-Verified	Del2387_ARO2	Verified-Puddu	Verified-DID	Verified by BOTH	-7.63223	8	LEU2|URA3|ARO2|YCR049C|YCR087C-A|YCR045W-A|YCR087W|YCR050C	ND|ND|-7.632230454300581|-2.3730485767311933|-2.0877894838300497|-2.086127352241266|-2.0171278432119855|-2.0119983901592633	CHECKSIZE
ERS1041915	YPL246C	RBD2	gene-Verified	Del4417_RBD2	Verified-Puddu	Verified-DID	Verified by BOTH	-6.83757	3	LEU2|URA3|RBD2	ND|ND|-6.837573102781149
ERS1016452	YMR148W	LDO16	gene-Verified	Del3706_OSW5	Verified-Puddu	Verified-DID	Verified by BOTH	ND	3	LEU2|URA3|LDO16	ND|ND|ND
ERS1042015	YNL304W	YPT11	gene-Verified	Del3854_YPT11	Verified-Puddu	Verified-DID	Verified by BOTH	-2.26425	3	LEU2|URA3|YPT11	ND|ND|-2.2642522876212734
ERS864697	YHL039W	EFM1	gene-Verified	Del581_EFM1	Verified-Puddu	Verified-DID	Verified by BOTH	-7.08904	3	LEU2|URA3|EFM1	ND|ND|-7.089041634480292
ERS953059	YIL024C	YIL024C	gene-Uncharacterized	Del2785_YIL024C	Verified-Puddu	Verified-DID	Verified by BOTH	-5.84458	3	LEU2|URA3|YIL024C	ND|ND|-5.844579948477107
ERS1041512	YPL260W	CUB1	gene-Verified	Del4405_YPL260W	Verified-Puddu	Verified-DID	Verified by BOTH	-6.71298	3	LEU2|URA3|CUB1	ND|ND|-6.712979882691076
ERS864652	YMR120C	ADE17	gene-Verified	Del558_ADE17	Verified-Puddu	Verified-DID	Verified by BOTH	-6.54863	3	LEU2|URA3|ADE17	ND|ND|-6.548627654429654
ERS952300	YGL160W	AIM14	gene-Verified	Del2397_AIM14	Verified-Puddu	Verified-DID	Verified by BOTH	-6.86853	3	LEU2|URA3|AIM14	ND|ND|-6.868528510649527
ERS902700	YBR030W	RKM3	gene-Verified	Del1301_RKM3	Verified-Puddu	Verified-DID	Verified by BOTH	-5.15716	3	LEU2|URA3|RKM3	ND|ND|-5.1571605201079995
ERS864632	YMR109W	MYO5	gene-Verified	Del551_MYO5	Verified-Puddu	Verified-DID	Verified by BOTH	-6.57098	3	LEU2|URA3|MYO5	ND|ND|-6.570980309650811
ERS1029458	YNL009W	IDP3	gene-Verified	Del3975_IDP3	Verified-Puddu	Verified-DID	Verified by BOTH	-7.87318	3	LEU2|URA3|IDP3	ND|ND|-7.873182436681532
ERS1042092	YMR234W	RNH1	gene-Verified	Del3771_RNH1	Verified-Puddu	Verified-DID	Verified by BOTH	-8.21861	3	LEU2|URA3|RNH1	ND|ND|-8.21860650401818
ERS864488	YMR209C	YMR209C	gene-Uncharacterized	Del474_YMR209C	Verified-Puddu	Verified-DID	Verified by BOTH	-6.55831	3	LEU2|URA3|YMR209C	ND|ND|-6.558310429158181
ERS864284	YMR085W	YMR085W	gene-Uncharacterized	Del364_YMR085W	Verified-Puddu	Verified-DID	Verified by BOTH	-5.99562	3	LEU2|URA3|YMR085W	ND|ND|-5.995617887217403
ERS952641	YGR174C	CBP4	gene-Verified	Del2586_CBP4	Verified-Puddu	Verified-DID	Verified by BOTH	ND	3	LEU2|URA3|CBP4	ND|ND|ND
ERS1016395	YMR012W	CLU1	gene-Verified	Del3672_CLU1	Verified-Puddu	Verified-DID	Verified by BOTH	-7.10271	3	LEU2|URA3|CLU1	ND|ND|-7.102707955946056
ERS952413	YGL249W	ZIP2	gene-Verified	Del2456_ZIP2	Verified-Puddu	Verified-DID	Verified by BOTH	-10.1346	3	LEU2|URA3|ZIP2	ND|ND|-10.134583747674254
ERS947759	YDR482C	CWC21	gene-Verified	Del2067_CWC21	Verified-Puddu	Verified-DID	Verified by BOTH	-5.55011	3	LEU2|URA3|CWC21	ND|ND|-5.550106104487562
ERS864388	YBR232C	YBR232C	gene-Dubious	Del422_YBR232C	Verified-Puddu	Verified-DID	Verified by BOTH	-5.62122	3	LEU2|URA3|YBR232C	ND|ND|-5.621217947012399
ERS903453	YDL224C	WHI4	gene-Verified	Del1700_WHI4	Verified-Puddu	Verified-DID	Verified by BOTH	-5.73171	3	LEU2|URA3|WHI4	ND|ND|-5.731713108256975
ERS864732	YLL007C	LMO1	gene-Verified	Del598_YLL007C	Verified-Puddu	Verified-DID	Verified by BOTH	-5.69184	3	LEU2|URA3|LMO1	ND|ND|-5.691840060159845
ERS903159	YDL001W	RMD1	gene-Verified	Del1535_RMD1	Verified-Puddu	Verified-DID	Verified by BOTH	-3.79985	3	LEU2|URA3|RMD1	ND|ND|-3.799846562019039
ERS1041795	YPR087W	VPS69	gene-Dubious	Del4655_VPS69	Verified-Puddu	Verified-DID	Verified by BOTH	-7.66478	3	LEU2|URA3|VPS69	ND|ND|-7.664775053230574
ERS1029494	YOR234C	RPL33B	gene-Verified	Del4215_RPL33B	Verified-Puddu	Verified-DID	Verified by BOTH	-7.91974	3	LEU2|URA3|RPL33B	ND|ND|-7.919738840365299
ERS952437	YGL261C	PAU11	gene-Uncharacterized	Del2468_PAU11	Verified-Puddu	Verified-DID	Verified by BOTH	-7.28014	3	LEU2|URA3|PAU11	ND|ND|-7.280141359818907
ERS1041728	YPR038W	IRC16	gene-Uncharacterized	Del4621_IRC16	Verified-Puddu	Verified-DID	Verified by BOTH	ND	3	LEU2|URA3|IRC16	ND|ND|ND
ERS1029437	YOR196C	LIP5	gene-Verified	Del4187_LIP5	Verified-Puddu	Verified-DID	Verified by BOTH	-9.46592	3	LEU2|URA3|LIP5	ND|ND|-9.465922330237706
ERS864593	YML121W	GTR1	gene-Verified	Del531_GTR1	Verified-Puddu	Verified-DID	Verified by BOTH	-5.72375	3	LEU2|URA3|GTR1	ND|ND|-5.72375388824428
ERS864997	YJR005W	APL1	gene-Verified	Del749_APL1	Verified-Puddu	Verified-DID	Verified by BOTH	-7.71725	3	LEU2|URA3|APL1	ND|ND|-7.717248155526543
ERS877878	YOL125W	TRM13	gene-Verified	Del904_TRM13	Verified-Puddu	Verified-DID	Verified by BOTH	-6.37122	3	LEU2|URA3|TRM13	ND|ND|-6.3712222918443056
ERS864805	YMR137C	PSO2	gene-Verified	Del640_PSO2	Verified-Puddu	Verified-DID	Verified by BOTH	-5.23096	3	LEU2|URA3|PSO2	ND|ND|-5.230964508504901
ERS952383	YGL227W	VID30	gene-Verified	Del2440_VID30	Verified-Puddu	Verified-DID	Verified by BOTH	-6.1913	3	LEU2|URA3|VID30	ND|ND|-6.191301216665248
ERS864757	YAL054C	ACS1	gene-Verified	Del656_ACS1	Verified-Puddu	Verified-DID	Verified by BOTH	-6.85266	3	LEU2|URA3|ACS1	ND|ND|-6.852661648832002
ERS877734	YML035C	AMD1	gene-Verified	Del867_AMD1	Verified-Puddu	Verified-DID	Verified by BOTH	-6.92408	3	LEU2|URA3|AMD1	ND|ND|-6.9240779163459605
ERS1016377	YML001W	YPT7	gene-Verified	Del3663_YPT7	Verified-Puddu	Verified-DID	Verified by BOTH	ND	3	LEU2|URA3|YPT7	ND|ND|ND
ERS864211	YER179W	DMC1	gene-Verified	Del326_DMC1	Verified-Puddu	Verified-DID	Verified by BOTH	-6.31886	3	LEU2|URA3|DMC1	ND|ND|-6.3188578684634304
ERS1028940	YMR264W	CUE1	gene-Verified	Del3796_CUE1	Verified-Puddu	Verified-DID	Verified by BOTH	-5.67961	3	LEU2|URA3|CUE1	ND|ND|-5.679608034896099
ERS947803	YDR511W	SDH7	gene-Verified	Del2089_SDH7	Verified-Puddu	Verified-DID	Verified by BOTH	-6.37505	3	LEU2|URA3|SDH7	ND|ND|-6.375046279367556
ERS947811	YDR516C	EMI2	gene-Verified	Del2093_EMI2	Verified-Puddu	Verified-DID	Verified by BOTH	-5.8827	4	LEU2|URA3|MET17|EMI2	ND|ND|-6.927662608223045|-5.882697501251254
ERS864624	YMR103C	YMR103C	gene-Uncharacterized	Del547_YMR103C	Verified-Puddu	Verified-DID	Verified by BOTH	-6.31644	3	LEU2|URA3|YMR103C	ND|ND|-6.3164447607565135
ERS864854	YGL235W	YGL235W	gene-Uncharacterized	Del671_YGL235W	Verified-Puddu	Verified-DID	Verified by BOTH	-9.34951	3	LEU2|URA3|YGL235W	ND|ND|-9.349511328050232
ERS952619	YGR148C	RPL24B	gene-Verified	Del2565_RPL24B	Verified-Puddu	NotVerified-DID	Verified by ONLY Puddu	-	3	LEU2|URA3|YER088W-B	ND|ND|-2.004810953914857	DIDFail-small ORF, likely mappability issue of paralog
ERS1041809	YPR097W	YPR097W	gene-Verified	Del4662_YPR097W	Verified-Puddu	Verified-DID	Verified by BOTH	-7.74817	3	LEU2|URA3|YPR097W	ND|ND|-7.7481654065569865
ERS1041480	YOL070C	NBA1	gene-Verified	Del4382_NBA1	Verified-Puddu	Verified-DID	Verified by BOTH	-7.39605	3	LEU2|URA3|NBA1	ND|ND|-7.396052405197907
ERS1028897	YMR307W	GAS1	gene-Verified	Del3830_GAS1	Verified-Puddu	Verified-DID	Verified by BOTH	-7.76362	4	LEU2|URA3|YMR307C-A|GAS1	ND|ND|-8.180431509320012|-7.763621252268472
ERS878418	YJR055W	HIT1	gene-Verified	Del1054_HIT1	Verified-Puddu	Verified-DID	Verified by BOTH	-5.23031	3	LEU2|URA3|HIT1	ND|ND|-5.230309348430805
ERS864886	YJR096W	YJR096W	gene-Verified	Del688_YJR096W	Verified-Puddu	Verified-DID	Verified by BOTH	-5.7651	3	LEU2|URA3|YJR096W	ND|ND|-5.765101410628241
ERS877048	YGR040W	KSS1	gene-Verified	Del809_KSS1	Verified-Puddu	Verified-DID	Verified by BOTH	-6.52667	3	LEU2|URA3|KSS1	ND|ND|-6.5266697142325025
ERS864921	YJR133W	XPT1	gene-Verified	Del709_XPT1	Verified-Puddu	Verified-DID	Verified by BOTH	-7.54304	3	LEU2|URA3|XPT1	ND|ND|-7.543044631235709
ERS947376	YDR207C	UME6	gene-Verified	Del1868_UME6	Verified-Puddu	Verified-DID	Verified by BOTH	-6.65408	3	LEU2|URA3|UME6	ND|ND|-6.654078756283091
ERS838302	YCR037C	PHO87	gene-Verified	Del36_PHO87	Verified-Puddu	Verified-DID	Verified by BOTH	-5.72897	3	LEU2|URA3|PHO87	ND|ND|-5.72897391233411
ERS902773	DNE	-	Merged	Del1340_YBR075W	Verified-Puddu	OMIT-Merged	Not_Applicable	-	2	LEU2|URA3	ND|ND
ERS864553	YML100W	TSL1	gene-Verified	Del510_TSL1	Verified-Puddu	Verified-DID	Verified by BOTH	-6.3355	3	LEU2|URA3|TSL1	ND|ND|-6.335502048423095
ERS878768	YAL030W	SNC1	gene-Verified	Del1152_SNC1	Verified-Puddu	Verified-DID	Verified by BOTH	-5.34278	3	LEU2|URA3|SNC1	ND|ND|-5.342776920241661
ERS952417	YGL251C	HFM1	gene-Verified	Del2458_HFM1	Verified-Puddu	Verified-DID	Verified by BOTH	-2.60776	5	LEU2|URA3|MET17|HFM1|YLR302C	ND|ND|-7.270520588496614|-2.607756730692321|-2.0259797978545584
ERS877771	YHR171W	ATG7	gene-Verified	Del877_ATG7	Verified-Puddu	Verified-DID	Verified by BOTH	-6.37218	3	LEU2|URA3|ATG7	ND|ND|-6.372182300799803
ERS952271	YGL151W	NUT1	gene-Verified	Del2389_NUT1	Verified-Puddu	Verified-DID	Verified by BOTH	-6.72366	3	LEU2|URA3|NUT1	ND|ND|-6.723655361114469
ERS1076869	YNR005C	YNR005C	gene-Dubious	Del3999_YNR005C	Verified-Puddu	Verified-DID	Verified by BOTH	-6.10004	3	LEU2|URA3|YNR005C	ND|ND|-6.100038334244786
ERS877795	YJL105W	SET4	gene-Verified	Del883_SET4	Verified-Puddu	Verified-DID	Verified by BOTH	-6.87931	3	LEU2|URA3|SET4	ND|ND|-6.8793123991937595
ERS1028973	YNL190W	YNL190W	gene-Verified	Del3924_YNL190W	Verified-Puddu	Verified-DID	Verified by BOTH	-6.91193	3	LEU2|URA3|YNL190W	ND|ND|-6.911928522510677
ERS902905	YBR186W	PCH2	gene-Verified	Del1407_PCH2	Verified-Puddu	Verified-DID	Verified by BOTH	-2.72483	3	LEU2|URA3|PCH2	ND|ND|-2.7248348804797415
ERS864439	YHR168W	MTG2	gene-Verified	Del448_MTG2	Verified-Puddu	Verified-DID	Verified by BOTH	-3.43386	3	LEU2|URA3|MTG2	ND|ND|-3.433863248882253
ERS1041451	YOL051W	GAL11	gene-Verified	Del4364_GAL11	Verified-Puddu	Verified-DID	Verified by BOTH	-7.13247	4	LEU2|URA3|GAL11|YOL050C	ND|ND|-7.1324735943922635|-3.0440193100525557
ERS1076913	YOR264W	DSE3	gene-Verified	Del4234_DSE3	Verified-Puddu	Verified-DID	Verified by BOTH	-6.3457	4	LEU2|URA3|DSE3|YOR263C	ND|ND|-6.3456992000114365|-2.0212583143378198
ERS876913	YJR043C	POL32	gene-Verified	Del775_POL32	Verified-Puddu	Verified-DID	Verified by BOTH	-5.74667	3	LEU2|URA3|POL32	ND|ND|-5.746670188126609
ERS902810	YBR108W	AIM3	gene-Verified	Del1358_AIM3	Verified-Puddu	Verified-DID	Verified by BOTH	-2.80024	3	LEU2|URA3|AIM3	ND|ND|-2.800238810424213
ERS902866	YBR162C	TOS1	gene-Verified	Del1387_TOS1	Verified-Puddu	Verified-DID	Verified by BOTH	-6.18158	5	LEU2|URA3|MET17|TOS1|YLR302C	ND|ND|-7.230465819324826|-6.181582737089911|-2.0707830562812677
ERS864586	YML116W-A	YML116W-A	gene-Dubious	Del527_YML117W-A	Verified-Puddu	Verified-DID	Verified by BOTH	-8.37351	3	LEU2|URA3|YML116W-A	ND|ND|-8.373513607530828
ERS864822	YPL224C	MMT2	gene-Verified	Del652_MMT2	NotVerified-Puddu	NotVerified-DID	Verified by NEITHER	-	2	LEU2|URA3	ND|ND
ERS864123	YER116C	SLX8	gene-Verified	Del279_SLX8	Verified-Puddu	Verified-DID	Verified by BOTH	-4.80337	11	LEU2|URA3|SLX8|YIL100W|YIL100C-A|YIL059C|YIL167W_blocked_reading_frame|SDL1|MET28|YIR023C-A|YIL066W-A	ND|ND|-4.803370418008742|-2.3952928076364532|-2.3740382642755367|-2.1654856220997907|-2.1192108821886544|-2.1192108821886544|-2.052939444249468|-2.0285662166071816|-2.002374206519975	LowCoverage-3M_pairs_mapped
ERS864372	YOL126C	MDH2	gene-Verified	Del414_MDH2	Verified-Puddu	Verified-DID	Verified by BOTH	-6.02671	3	LEU2|URA3|MDH2	ND|ND|-6.026712902988467
ERS1016435	YMR042W	ARG80	gene-Verified	Del3698_ARG80	Verified-Puddu	Verified-DID	Verified by BOTH	-5.70686	3	LEU2|URA3|ARG80	ND|ND|-5.7068633519200365
ERS864322	YOL091W	SPO21	gene-Verified	Del385_SPO21	Verified-Puddu	Verified-DID	Verified by BOTH	-5.1519	3	LEU2|URA3|SPO21	ND|ND|-5.15190100227089
ERS877099	YGR248W	SOL4	gene-Verified	Del822_SOL4	Verified-Puddu	Verified-DID	Verified by BOTH	-6.47927	3	LEU2|URA3|SOL4	ND|ND|-6.47927122145954
ERS947929	YEL054C	RPL12A	gene-Verified	Del2153_RPL12A	Verified-Puddu	Verified-DID	Verified by BOTH	-6.78192	4	LEU2|URA3|RPL12A|YEL053W-A	ND|ND|-6.781920173943961|-2.5172223614851745
ERS864379	YOL132W	GAS4	gene-Verified	Del418_GAS4	Verified-Puddu	Verified-DID	Verified by BOTH	-5.49307	3	LEU2|URA3|GAS4	ND|ND|-5.493066415780603
ERS878126	YER089C	PTC2	gene-Verified	Del1018_PTC2	Verified-Puddu	Verified-DID	Verified by BOTH	-7.28924	4	LEU2|URA3|PTC2|YER088W-B	ND|ND|-7.289243289698306|-2.684294312736751
ERS1041435	YOL041C	NOP12	gene-Verified	Del4354_NOP12	Verified-Puddu	Verified-DID	Verified by BOTH	-7.59279	3	LEU2|URA3|NOP12	ND|ND|-7.592790129355622
ERS864640	YMR115W	MGR3	gene-Verified	Del555_MGR3	Verified-Puddu	Verified-DID	Verified by BOTH	-6.90569	3	LEU2|URA3|MGR3	ND|ND|-6.905694414216881
ERS952328	YGL177W	YGL177W	gene-Dubious	Del2411_YGL177W	Verified-Puddu	Verified-DID	Verified by BOTH	-6.44781	3	LEU2|URA3|YGL177W	ND|ND|-6.447809150483064
ERS948150	YGL005C	COG7	gene-Verified	Del2288_COG7	Verified-Puddu	Verified-DID	Verified by BOTH	-7.30522	3	LEU2|URA3|COG7	ND|ND|-7.305221225486994
ERS952042	YGL094C	PAN2	gene-Verified	Del2354_PAN2	Verified-Puddu	Verified-DID	Verified by BOTH	-5.93289	3	LEU2|URA3|PAN2	ND|ND|-5.932888698008105
ERS1016400	YMR016C	SOK2	gene-Verified	Del3675_SOK2	Verified-Puddu	Verified-DID	Verified by BOTH	-6.23989	3	LEU2|URA3|SOK2	ND|ND|-6.2398852521761246
ERS864908	YJR119C	JHD2	gene-Verified	Del701_JHD2	Verified-Puddu	Verified-DID	Verified by BOTH	-7.27742	3	LEU2|URA3|JHD2	ND|ND|-7.277418451645796
ERS902881	YBR174C	YBR174C	gene-Dubious	Del1395_YBR174C	Verified-Puddu	Verified-DID	Verified by BOTH	-6.99042	3	LEU2|URA3|YBR174C	ND|ND|-6.990420320055559
ERS878694	YAL059W	ECM1	gene-Verified	Del1132_ECM1	Verified-Puddu	Verified-DID	Verified by BOTH	-6.49752	4	LEU2|URA3|ECM1|YAL059C-A	ND|ND|-6.497517489167908|-3.0566875241988436
ERS1041587	YPL156C	PRM4	gene-Verified	Del4484_PRM4	Verified-Puddu	Verified-DID	Verified by BOTH	-5.48758	3	LEU2|URA3|PRM4	ND|ND|-5.487575436473909
ERS1041459	YOL054W	PSH1	gene-Verified	Del4368_PSH1	Verified-Puddu	Verified-DID	Verified by BOTH	-7.75409	3	LEU2|URA3|PSH1	ND|ND|-7.7540863804847735
ERS902893	YBR180W	DTR1	gene-Verified	Del1401_DTR1	Verified-Puddu	Verified-DID	Verified by BOTH	-6.41128	3	LEU2|URA3|DTR1	ND|ND|-6.411277993077119
ERS952951	YDR264C	AKR1	gene-Verified	Del1911_AKR1	Verified-Puddu	Verified-DID	Verified by BOTH	-6.78685	3	LEU2|URA3|AKR1	ND|ND|-6.786848939543579
ERS1029470	YOR220W	RCN2	gene-Verified	Del4203_RCN2	Verified-Puddu	Verified-DID	Verified by BOTH	-7.83602	3	LEU2|URA3|RCN2	ND|ND|-7.836018629451503
ERS864867	YJR074W	MOG1	gene-Verified	Del678_MOG1	Verified-Puddu	Verified-DID	Verified by BOTH	-7.55507	4	LEU2|URA3|MET17|MOG1	ND|ND|-7.605128738817247|-7.555074194481533
ERS877958	YBR125C	PTC4	gene-Verified	Del928_PTC4	Verified-Puddu	Verified-DID	Verified by BOTH	-7.40079	3	LEU2|URA3|PTC4	ND|ND|-7.400788873296516
ERS864790	YML041C	VPS71	gene-Verified	Del632_VPS71	Verified-Puddu	Verified-DID	Verified by BOTH	-8.88962	3	LEU2|URA3|VPS71	ND|ND|-8.889619628999677
ERS902926	YBR204C	LDH1	gene-Verified	Del1417_LDH1	Verified-Puddu	Verified-DID	Verified by BOTH	-5.42942	3	LEU2|URA3|LDH1	ND|ND|-5.4294245750495795
ERS865005	YJR010W	MET3	gene-Verified	Del753_MET3	Verified-Puddu	Verified-DID	Verified by BOTH	-8.06932	3	LEU2|URA3|MET3	ND|ND|-8.069318339325365
ERS864786	YML036W	CGI121	gene-Verified	Del630_CGI121	Verified-Puddu	Verified-DID	Verified by BOTH	-2.08724	10	LEU2|URA3|YFL021C-A|YFL015W-A|YFL015C|YFR036W-A|YFR034W-A|YFR052C-A|CGI121|AUA1	ND|ND|-2.425950896459667|-2.3201635885835983|-2.1666790185753593|-2.165239066391102|-2.136742238953313|-2.1039590537842887|-2.087240076598819|-2.0276340579231555	CHECKSIZE
ERS1016436	YMR042W	ARG80	gene-Verified	Del3698_ARG80	Verified-Puddu	Verified-DID	Verified by BOTH	-7.29169	3	LEU2|URA3|ARG80	ND|ND|-7.2916927081175675
ERS877791	YJL101C	GSH1	gene-Verified	Del882_GSH1	Verified-Puddu	Verified-DID	Verified by BOTH	-6.4617	3	LEU2|URA3|GSH1	ND|ND|-6.461703000770338
ERS952906	YHR167W	THP2	gene-Verified	Del2753_THP2	Verified-Puddu	Verified-DID	Verified by BOTH	-6.75048	3	LEU2|URA3|THP2	ND|ND|-6.75048201689061
ERS876971	YJR060W	CBF1	gene-Verified	Del789_CBF1	NotVerified-Puddu	NotVerified-DID	Verified by NEITHER	-	2	LEU2|URA3	ND|ND	presumed correction in v2
ERS877690	YKR027W	BCH2	gene-Verified	Del857_BCH2	Verified-Puddu	Verified-DID	Verified by BOTH	-6.2558	3	LEU2|URA3|BCH2	ND|ND|-6.255803006463957
ERS1042775	YOR201C	MRM1	gene-Verified	Del4192_MRM1	Verified-Puddu	Verified-DID	Verified by BOTH	-6.20864	4	LEU2|URA3|MRM1|YOR200W	ND|ND|-6.208644986993579|-2.395682872539497
ERS903438	YDL213C	NOP6	gene-Verified	Del1692_NOP6	Verified-Puddu	Verified-DID	Verified by BOTH	-7.47981	3	LEU2|URA3|NOP6	ND|ND|-7.479805871422634
ERS903255	YDL066W	IDP1	gene-Verified	Del1583_IDP1	Verified-Puddu	Verified-DID	Verified by BOTH	-6.68008	3	LEU2|URA3|IDP1	ND|ND|-6.680084140794299
ERS902865	YBR162C	TOS1	gene-Verified	Del1387_TOS1	Verified-Puddu	Verified-DID	Verified by BOTH	-6.89695	5	LEU2|URA3|TOS1|MET17|YLR302C	ND|ND|-6.89695464591093|-6.723445306809397|-2.221347592376544
ERS1042838	YGL246C	RAI1	gene-Verified	Del2454_RAI1	Verified-Puddu	Verified-DID	Verified by BOTH	-6.30122	3	LEU2|URA3|RAI1	ND|ND|-6.301216827573314
ERS1016427	YMR034C	RCH1	gene-Verified	Del3692_YMR034C	Verified-Puddu	Verified-DID	Verified by BOTH	ND	3	LEU2|URA3|RCH1	ND|ND|ND
ERS878760	YAL034C	FUN19	gene-Verified	Del1150_FUN19	Verified-Puddu	Verified-DID	Verified by BOTH	-6.09118	3	LEU2|URA3|FUN19	ND|ND|-6.0911782550659135
ERS947606	YDR372C	VPS74	gene-Verified	Del1988_VPS74	Verified-Puddu	Verified-DID	Verified by BOTH	-6.20062	3	LEU2|URA3|VPS74	ND|ND|-6.200619490651841
ERS876955	YJR055W	HIT1	gene-Verified	Del785_HIT1	Verified-Puddu	Verified-DID	Verified by BOTH	-6.69838	3	LEU2|URA3|HIT1	ND|ND|-6.698378207514065
ERS952337	YGL195W	GCN1	gene-Verified	Del2416_GCN1	Verified-Puddu	Verified-DID	Verified by BOTH	-6.87839	3	LEU2|URA3|GCN1	ND|ND|-6.878392670777425
ERS1041436	YOL041C	NOP12	gene-Verified	Del4354_NOP12	Verified-Puddu	Verified-DID	Verified by BOTH	-6.01087	3	LEU2|URA3|NOP12	ND|ND|-6.010874020365576
ERS864504	YMR316C-B	YMR316C-B	gene-Dubious	Del483_YMR316C-B	Verified-Puddu	Verified-DID	Verified by BOTH	-7.6728	3	LEU2|URA3|YMR316C-B	ND|ND|-7.672799012650234
ERS864654	YMR121C	RPL15B	gene-Verified	Del559_RPL15B	Verified-Puddu	Verified-DID	Verified by BOTH	-6.39748	3	LEU2|URA3|RPL15B	ND|ND|-6.397482451107727
ERS1042750	YLR418C	CDC73	gene-Verified	Del3605_CDC73	Verified-Puddu	Verified-DID	Verified by BOTH	-7.79282	4	LEU2|URA3|CDC73|YCR047W-A	ND|ND|-7.792818571651639|-2.061515295439917
ERS1029014	YNL127W	FAR11	gene-Verified	Del3953_FAR11	Verified-Puddu	Verified-DID	Verified by BOTH	-7.40749	3	LEU2|URA3|FAR11	ND|ND|-7.407489787149525
ERS878788	YAL023C	PMT2	gene-Verified	Del1157_PMT2	Verified-Puddu	Verified-DID	Verified by BOTH	-7.07253	3	LEU2|URA3|PMT2	ND|ND|-7.072529262070871
ERS877089	YGR117C	YGR117C	gene-Uncharacterized	Del819_YGR117C	Verified-Puddu	Verified-DID	Verified by BOTH	-5.15192	3	LEU2|URA3|YGR117C	ND|ND|-5.151919208587606
ERS1016170	YLR352W	LUG1	gene-Verified	Del3554_YLR352W	Verified-Puddu	Verified-DID	Verified by BOTH	-6.01799	3	LEU2|URA3|LUG1	ND|ND|-6.0179867752005665
ERS864699	YHR003C	TCD1	gene-Verified	Del582_TCD1	Verified-Puddu	Verified-DID	Verified by BOTH	-7.92156	3	LEU2|URA3|TCD1	ND|ND|-7.92155750831157
ERS947604	YDR371W	CTS2	gene-Uncharacterized	Del1987_CTS2	Verified-Puddu	Verified-DID	Verified by BOTH	-7.55555	4	LEU2|YDR371C-A|URA3|CTS2	ND|ND|ND|-7.555552955510848
ERS1041531	YPL191C	YPL191C	gene-Verified	Del4456_YPL191C	Verified-Puddu	Verified-DID	Verified by BOTH	-6.45838	3	LEU2|URA3|YPL191C	ND|ND|-6.458377420806484
ERS947895	YEL037C	RAD23	gene-Verified	Del2136_RAD23	Verified-Puddu	Verified-DID	Verified by BOTH	-6.67928	3	LEU2|URA3|RAD23	ND|ND|-6.679284509569906
ERS951898	YGL066W	SGF73	gene-Verified	Del2334_SGF73	Verified-Puddu	Verified-DID	Verified by BOTH	-7.72224	3	LEU2|URA3|SGF73	ND|ND|-7.722241530658587
ERS952424	YGL254W	FZF1	gene-Verified	Del2461_FZF1	Verified-Puddu	Verified-DID	Verified by BOTH	-9.00241	3	LEU2|URA3|FZF1	ND|ND|-9.002408500461508
ERS947609	YDR374C	PHO92	gene-Verified	Del1989_PHO92	Verified-Puddu	Verified-DID	Verified by BOTH	-6.28495	3	LEU2|URA3|PHO92	ND|ND|-6.2849497858102366
ERS1029037	YPL114W	YPL114W	gene-Dubious	Del4511_YPL114W	Verified-Puddu	Verified-DID	Verified by BOTH	-8.06608	3	LEU2|URA3|YPL114W	ND|ND|-8.066081034871923
ERS947505	YDR291W	HRQ1	gene-Verified	Del1932_HRQ1	Verified-Puddu	Verified-DID	Verified by BOTH	-6.5242	3	LEU2|URA3|HRQ1	ND|ND|-6.524200076869226
ERS902941	YBR214W	SDS24	gene-Verified	Del1425_SDS24	Verified-Puddu	Verified-DID	Verified by BOTH	-6.88279	3	LEU2|URA3|SDS24	ND|ND|-6.882786057940221
ERS1041883	YKR003W	OSH6	gene-Verified	Del3221_OSH6	Verified-Puddu	Verified-DID	Verified by BOTH	-6.77948	3	LEU2|URA3|OSH6	ND|ND|-6.779482449909409
ERS878030	YCR032W	BPH1	gene-Verified	Del946_BPH1	Verified-Puddu	Verified-DID	Verified by BOTH	-7.04443	3	LEU2|URA3|BPH1	ND|ND|-7.044425059492983
ERS902920	YBR222C	PCS60	gene-Verified	Del1433_PCS60	Verified-Puddu	Verified-DID	Verified by BOTH	-6.61024	3	LEU2|URA3|PCS60	ND|ND|-6.61024227121452
ERS947731	YDR457W	TOM1	gene-Verified	Del2049_TOM1	Verified-Puddu	Verified-DID	Verified by BOTH	-6.87314	3	LEU2|URA3|TOM1	ND|ND|-6.873142777947766
ERS947409	YDR230W	YDR230W	gene-Dubious	Del1885_YDR230W	Verified-Puddu	Verified-DID	Verified by BOTH	-6.02182	3	LEU2|URA3|YDR230W	ND|ND|-6.021824063040047
ERS1029419	YOR163W	DDP1	gene-Verified	Del4160_DDP1	Verified-Puddu	Verified-DID	Verified by BOTH	-6.87749	3	LEU2|URA3|DDP1	ND|ND|-6.877489716570935
ERS864509	YMR318C	ADH6	gene-Verified	Del486_ADH6	Verified-Puddu	Verified-DID	Verified by BOTH	-5.8168	3	LEU2|URA3|ADH6	ND|ND|-5.8167988693469965
ERS1041898	YOR308C	SNU66	gene-Verified	Del4260_SNU66	Verified-Puddu	Verified-DID	Verified by BOTH	-6.50398	3	LEU2|URA3|SNU66	ND|ND|-6.50397777512839
ERS1029459	YOR213C	SAS5	gene-Verified	Del4198_SAS5	Verified-Puddu	Verified-DID	Verified by BOTH	-8.70799	3	LEU2|URA3|SAS5	ND|ND|-8.707988607082065
ERS877964	YBR131W	CCZ1	gene-Verified	Del929_CCZ1	Verified-Puddu	Verified-DID	Verified by BOTH	-6.98874	4	LEU2|URA3|YBR131C-A|CCZ1	ND|ND|-7.515369151770553|-6.988741310301075
ERS864280	YMR083W	ADH3	gene-Verified	Del362_ADH3	Verified-Puddu	Verified-DID	Verified by BOTH	-6.08777	3	LEU2|URA3|ADH3	ND|ND|-6.0877747508357
ERS1041613	YPL136W	YPL136W	gene-Dubious	Del4497_YPL136W	Verified-Puddu	Verified-DID	Verified by BOTH	-5.89537	3	LEU2|URA3|YPL136W	ND|ND|-5.895367229678007
ERS947296	YDR049W	VMS1	gene-Verified	Del1750_VMS1	Verified-Puddu	Verified-DID	Verified by BOTH	-7.16494	3	LEU2|URA3|VMS1	ND|ND|-7.164940748582535
ERS902782	YBR084W	MIS1	gene-Verified	Del1344_MIS1	Verified-Puddu	Verified-DID	Verified by BOTH	-5.7569	3	LEU2|URA3|MIS1	ND|ND|-5.756903453043822
ERS877139	YJL161W	FMP33	gene-Uncharacterized	Del833_FMP33	Verified-Puddu	Verified-DID	Verified by BOTH	-5.02911	3	LEU2|URA3|FMP33	ND|ND|-5.029107532311028
ERS864485	YMR181C	YMR181C	gene-Uncharacterized	Del473_YMR181C	Verified-Puddu	Verified-DID	Verified by BOTH	-8.2041	3	LEU2|URA3|YMR181C	ND|ND|-8.204103608281196
ERS952343	YGL198W	YIP4	gene-Verified	Del2419_YIP4	Verified-Puddu	Verified-DID	Verified by BOTH	-7.44331	4	LEU2|URA3|YIP4|YGL199C	ND|ND|-7.443312101567808|-3.243017570568147
ERS877811	YKR095W	MLP1	gene-Verified	Del887_MLP1	Verified-Puddu	Verified-DID	Verified by BOTH	-6.0932	3	LEU2|URA3|MLP1	ND|ND|-6.0932027898927705
ERS878468	YOR265W	RBL2	gene-Verified	Del1066_RBL2	Verified-Puddu	Verified-DID	Verified by BOTH	-4.75273	3	LEU2|URA3|RBL2	ND|ND|-4.752731489725698
ERS1041973	YPL054W	LEE1	gene-Verified	Del4562_LEE1	Verified-Puddu	Verified-DID	Verified by BOTH	-3.52422	3	LEU2|URA3|LEE1	ND|ND|-3.524223755430047
ERS864892	YJR099W	YUH1	gene-Verified	Del691_YUH1	Verified-Puddu	Verified-DID	Verified by BOTH	-6.19454	3	LEU2|URA3|YUH1	ND|ND|-6.194538029866217
ERS877793	YJL101C	GSH1	gene-Verified	Del882_GSH1	Verified-Puddu	Verified-DID	Verified by BOTH	-6.60174	3	LEU2|URA3|GSH1	ND|ND|-6.601738716179275
ERS947872	YEL020C	PXP1	gene-Verified	Del2125_YEL020C	Verified-Puddu	Verified-DID	Verified by BOTH	-6.28551	3	LEU2|URA3|PXP1	ND|ND|-6.28550579216519
ERS903411	YDL185W	VMA1	gene-Verified	Del1673_VMA1	Verified-Puddu	Verified-DID	Verified by BOTH	-6.39616	3	LEU2|URA3|VMA1	ND|ND|-6.396160871468486
ERS952399	YGL237C	HAP2	gene-Verified	Del2448_HAP2	Verified-Puddu	Verified-DID	Verified by BOTH	ND	3	LEU2|URA3|HAP2	ND|ND|ND
ERS952235	YGL133W	ITC1	gene-Verified	Del2376_ITC1	Verified-Puddu	Verified-DID	Verified by BOTH	-6.04301	3	LEU2|URA3|ITC1	ND|ND|-6.043013746784344
ERS864425	YHR016C	YSC84	gene-Verified	Del441_YSC84	Verified-Puddu	Verified-DID	Verified by BOTH	-6.52242	3	LEU2|URA3|YSC84	ND|ND|-6.522421249173618
ERS864286	YMR086C-A	YMR086C-A	gene-Dubious	Del365_YMR086C-A	Verified-Puddu	Verified-DID	Verified by BOTH	-6.04123	3	LEU2|URA3|YMR086C-A	ND|ND|-6.041232187063426
ERS878320	YGR122C-A	YGR122C-A	gene-Dubious	Del1029_YGR122C-A	Verified-Puddu	NotVerified-DID	Verified by ONLY Puddu	-	2	LEU2|URA3	ND|ND
ERS864791	YML042W	CAT2	gene-Verified	Del633_CAT2	Verified-Puddu	Verified-DID	Verified by BOTH	-6.26139	3	LEU2|URA3|CAT2	ND|ND|-6.261386584448752
ERS903526	YDR028C	REG1	gene-Verified	Del1738_REG1	Verified-Puddu	Verified-DID	Verified by BOTH	-6.61697	3	LEU2|URA3|REG1	ND|ND|-6.616967552693048
ERS864606	YMR004W	MVP1	gene-Verified	Del538_MVP1	Verified-Puddu	Verified-DID	Verified by BOTH	-7.40775	3	LEU2|URA3|MVP1	ND|ND|-7.407752157129301
ERS878306	YFL013C	IES1	gene-Verified	Del1026_IES1	Verified-Puddu	Verified-DID	Verified by BOTH	-7.41421	4	LEU2|URA3|IES1|YFL013W-A	ND|ND|-7.414209137991009|-3.5036890480370344
ERS879109	YBL060W	YEL1	gene-Verified	Del1239_YEL1	Verified-Puddu	Verified-DID	Verified by BOTH	-5.36198	3	LEU2|URA3|YEL1	ND|ND|-5.361975679081006
ERS878300	YFL010W-A	AUA1	gene-Verified	Del1024_AUA1	Verified-Puddu	Verified-DID	Verified by BOTH	-8.37664	3	LEU2|URA3|AUA1	ND|ND|-8.376639828685247
ERS878200	YNL100W	MIC27	gene-Verified	Del993_MIC27	Verified-Puddu	Verified-DID	Verified by BOTH	-6.35808	3	LEU2|URA3|MIC27	ND|ND|-6.358076640344599
ERS952507	YGR054W	YGR054W	gene-Verified	Del2504_YGR054W	Verified-Puddu	Verified-DID	Verified by BOTH	-6.6049	3	LEU2|URA3|YGR054W	ND|ND|-6.604896553916602
ERS864470	YLR038C	COX12	gene-Verified	Del464_COX12	Verified-Puddu	Verified-DID	Verified by BOTH	-5.85859	3	LEU2|URA3|COX12	ND|ND|-5.858587203431579
ERS878766	YAL031C	GIP4	gene-Verified	Del1151_GIP4	Verified-Puddu	Verified-DID	Verified by BOTH	-6.85926	3	LEU2|URA3|GIP4	ND|ND|-6.859263820293936
ERS864999	YJR008W	MHO1	gene-Verified	Del750_MHO1	Verified-Puddu	Verified-DID	Verified by BOTH	-6.34341	3	LEU2|URA3|MHO1	ND|ND|-6.343408603790106
ERS838362	YCR100C	EMA35	gene-Uncharacterized	Del66_YCR100C	Verified-Puddu	Verified-DID	Verified by BOTH	-5.70651	3	LEU2|URA3|EMA35	ND|ND|-5.706514779150334
ERS902934	YBR208C	DUR1%2C2	gene-Verified	Del1421_DUR1,2	Verified-Puddu	Verified-DID	Verified by BOTH	-6.58028	3	LEU2|URA3|DUR1%2C2	ND|ND|-6.580277819582811
ERS864404	YER091C	MET6	gene-Verified	Del430_MET6	Verified-Puddu	Verified-DID	Verified by BOTH	-5.27799	3	LEU2|URA3|MET6	ND|ND|-5.277987585572901
ERS952339	YGL196W	DSD1	gene-Verified	Del2417_DSD1	Verified-Puddu	NotVerified-DID	Verified by ONLY Puddu	-	4	LEU2|URA3|MET17|YLR302C	ND|ND|-6.822304978099043|-2.3823630054665266	DiscordantAnnotation, presumed correction in v2
ERS878400	YIR030C	DCG1	gene-Verified	Del1049_DCG1	Verified-Puddu	Verified-DID	Verified by BOTH	-5.59359	3	LEU2|URA3|DCG1	ND|ND|-5.593594938339434
ERS864973	YJL016W	TPH3	gene-Uncharacterized	Del737_YJL016W	Verified-Puddu	NotVerified-DID	Verified by ONLY Puddu	-	2	LEU2|URA3	ND|ND	presumed correction in v2
ERS903371	YDL160C	DHH1	gene-Verified	Del1653_DHH1	Verified-Puddu	Verified-DID	Verified by BOTH	-5.82619	3	LEU2|URA3|DHH1	ND|ND|-5.826187480475061
ERS878708	YAL053W	FLC2	gene-Verified	Del1136_FLC2	Verified-Puddu	Verified-DID	Verified by BOTH	-6.6861	3	LEU2|URA3|FLC2	ND|ND|-6.686102101007119
ERS902892	YBR179C	FZO1	gene-Verified	Del1400_FZO1	Verified-Puddu	Verified-DID	Verified by BOTH	-5.64575	3	LEU2|URA3|FZO1	ND|ND|-5.645752610055822
ERS1029497	YOR237W	HES1	gene-Verified	Del4217_HES1	Verified-Puddu	Verified-DID	Verified by BOTH	-8.51053	3	LEU2|URA3|HES1	ND|ND|-8.510533582765248
ERS952431	YGL258W	VEL1	gene-Verified	Del2465_VEL1	Verified-Puddu	Verified-DID	Verified by BOTH	-6.51445	3	LEU2|URA3|VEL1	ND|ND|-6.514449715345275
ERS1016448	YMR145C	NDE1	gene-Verified	Del3704_NDE1	Verified-Puddu	Verified-DID	Verified by BOTH	-7.30201	3	LEU2|URA3|NDE1	ND|ND|-7.302012010107843
ERS903532	YDR031W	MIX14	gene-Verified	Del1741_MIX14	Verified-Puddu	NotVerified-DID	Verified by ONLY Puddu	-	2	LEU2|URA3	ND|ND
ERS902744	YBR054W	YRO2	gene-Verified	Del1323_YRO2	Verified-Puddu	Verified-DID	Verified by BOTH	-5.80993	3	LEU2|URA3|YRO2	ND|ND|-5.809933573286202
ERS952532	YGR070W	ROM1	gene-Verified	Del2517_ROM1	Verified-Puddu	Verified-DID	Verified by BOTH	-8.25418	3	LEU2|URA3|ROM1	ND|ND|-8.254183696414179
ERS903486	YDL242W	YDL242W	gene-Uncharacterized	Del1716_YDL242W	Verified-Puddu	Verified-DID	Verified by BOTH	-7.71759	3	LEU2|URA3|YDL242W	ND|ND|-7.717589441744565
ERS864537	YML071C	COG8	gene-Verified	Del501_COG8	Verified-Puddu	Verified-DID	Verified by BOTH	-7.99475	3	LEU2|URA3|COG8	ND|ND|-7.994745072687415
ERS1016306	YML051W	GAL80	gene-Verified	Del3630_GAL80	Verified-Puddu	Verified-DID	Verified by BOTH	-7.17059	3	LEU2|URA3|GAL80	ND|ND|-7.17058801994351
ERS1042795	YOL050C	YOL050C	gene-Dubious	Del4363_YOL050C	Verified-Puddu	Verified-DID	Verified by BOTH	-7.68961	3	LEU2|URA3|YOL050C	ND|ND|-7.689606551303836
ERS969931	YLL024C	SSA2	gene-Verified	Del3279_SSA2	Verified-Puddu	Verified-DID	Verified by BOTH	-3.42811	3	LEU2|URA3|SSA2	ND|ND|-3.4281060602485285
ERS902925	YBR204C	LDH1	gene-Verified	Del1417_LDH1	Verified-Puddu	Verified-DID	Verified by BOTH	-6.06982	3	LEU2|URA3|LDH1	ND|ND|-6.069821035662853
ERS1041760	YPR060C	ARO7	gene-Verified	Del4637_ARO7	Verified-Puddu	Verified-DID	Verified by BOTH	-7.82258	3	LEU2|URA3|ARO7	ND|ND|-7.822584333255836
ERS1028828	YNL219C	ALG9	gene-Verified	Del3903_ALG9	Verified-Puddu	Verified-DID	Verified by BOTH	-7.51382	3	LEU2|URA3|ALG9	ND|ND|-7.513821601350365
ERS877928	YFR011C	MIC19	gene-Verified	Del965_MIC19	Verified-Puddu	Verified-DID	Verified by BOTH	-6.08176	4	LEU2|URA3|MIC19|YFR010W-A	ND|ND|-6.08176157295614|-2.1696198572197845
ERS1029464	YOR215C	AIM41	gene-Verified	Del4200_AIM41	Verified-Puddu	Verified-DID	Verified by BOTH	-6.77488	3	LEU2|URA3|AIM41	ND|ND|-6.774884645708465
ERS947635	YDR389W	SAC7	gene-Verified	Del2002_SAC7	Verified-Puddu	Verified-DID	Verified by BOTH	-6.78337	3	LEU2|URA3|SAC7	ND|ND|-6.783368685673078
ERS902815	YBR116C	YBR116C	gene-Dubious	Del1361_YBR116C	Verified-Puddu	Verified-DID	Verified by BOTH	-6.10531	3	LEU2|URA3|YBR116C	ND|ND|-6.105305985732943
ERS952607	YGR139W	YGR139W	gene-Dubious	Del2559_YGR139W	Verified-Puddu	Verified-DID	Verified by BOTH	-6.79583	3	LEU2|URA3|YGR139W	ND|ND|-6.795832918969624
ERS1041901	YPL270W	MDL2	gene-Verified	Del4398_MDL2	Verified-Puddu	Verified-DID	Verified by BOTH	-4.32065	3	LEU2|URA3|MDL2	ND|ND|-4.320648991983686
ERS947904	YEL042W	GDA1	gene-Verified	Del2141_GDA1	Verified-Puddu	Verified-DID	Verified by BOTH	-6.82614	3	LEU2|URA3|GDA1	ND|ND|-6.826142201885914
ERS864689	YGR201C	YGR201C	gene-Uncharacterized	Del577_YGR201C	Verified-Puddu	Verified-DID	Verified by BOTH	-5.13227	3	LEU2|URA3|YGR201C	ND|ND|-5.132274475005133
ERS1029095	YPL080C	YPL080C	gene-Uncharacterized	Del4540_YPL080C	Verified-Puddu	NotVerified-DID	Verified by ONLY Puddu	-	2	LEU2|URA3	ND|ND
ERS1076640	YMR215W	GAS3	gene-Verified	Del3758_GAS3	Verified-Puddu	Verified-DID	Verified by BOTH	-7.1556	4	LEU2|URA3|MET17|GAS3	ND|ND|-8.017926546535397|-7.155597396506185
ERS952409	YGL244W	RTF1	gene-Verified	Del2453_RTF1	Verified-Puddu	Verified-DID	Verified by BOTH	-8.23267	3	LEU2|URA3|RTF1	ND|ND|-8.232671101913974
ERS1029441	YOR198C	BFR1	gene-Verified	Del4189_BFR1	Verified-Puddu	Verified-DID	Verified by BOTH	-8.0106	3	LEU2|URA3|BFR1	ND|ND|-8.01060082350012
ERS1041478	YOL065C	INP54	gene-Verified	Del4379_INP54	Verified-Puddu	Verified-DID	Verified by BOTH	-7.03399	3	LEU2|URA3|INP54	ND|ND|-7.03398520375936
ERS877910	YPR023C	EAF3	gene-Verified	Del912_EAF3	Verified-Puddu	Verified-DID	Verified by BOTH	-5.70387	3	LEU2|URA3|EAF3	ND|ND|-5.70387134318771
ERS903418	YDL188C	PPH22	gene-Verified	Del1676_PPH22	Verified-Puddu	Verified-DID	Verified by BOTH	-6.17109	3	LEU2|URA3|PPH22	ND|ND|-6.171094825567631
ERS1041467	YOL058W	ARG1	gene-Verified	Del4372_ARG1	Verified-Puddu	Verified-DID	Verified by BOTH	-7.50788	3	LEU2|URA3|ARG1	ND|ND|-7.50788399682418
ERS878420	YJR055W	HIT1	gene-Verified	Del1054_HIT1	Verified-Puddu	Verified-DID	Verified by BOTH	-5.23537	3	LEU2|URA3|HIT1	ND|ND|-5.235370153513456
ERS1041586	YPL157W	TGS1	gene-Verified	Del4483_TGS1	Verified-Puddu	Verified-DID	Verified by BOTH	-6.51233	3	LEU2|URA3|TGS1	ND|ND|-6.51233130726187
ERS864840	YCL058C	FYV5	gene-Verified	Del663_FYV5	Verified-Puddu	Verified-DID	Verified by BOTH	-8.10321	4	LEU2|URA3|FYV5|ADF1	ND|ND|-8.103213982147892|-7.8319835270930325
ERS864844	YCL075W	YCL075W	pseudogene	Del665_YCL075W	Verified-Puddu	OMIT-pseudogene	Not_Applicable	-	2	LEU2|URA3	ND|ND
ERS952498	YGR045C	YGR045C	gene-Uncharacterized	Del2500_YGR045C	Verified-Puddu	Verified-DID	Verified by BOTH	-7.0412	4	LEU2|URA3|MET17|YGR045C	ND|ND|ND|-7.04119748871928
ERS864745	YAL047C	SPC72	gene-Verified	Del655_SPC72	Verified-Puddu	Verified-DID	Verified by BOTH	-6.92329	3	LEU2|URA3|SPC72	ND|ND|-6.923292250002667
ERS864201	YER173W	RAD24	gene-Verified	Del320_RAD24	Verified-Puddu	Verified-DID	Verified by BOTH	-6.39244	4	LEU2|URA3|RAD24|YER172C-A	ND|ND|-6.392436862804483|-2.8064512647683015
ERS952364	YGL213C	SKI8	gene-Verified	Del2430_SKI8	Verified-Puddu	Verified-DID	Verified by BOTH	-7.28131	4	LEU2|URA3|SKI8|YGL214W	ND|ND|-7.2813078066836|-2.886129437560655
ERS952321	YGL174W	BUD13	gene-Verified	Del2408_BUD13	Verified-Puddu	Verified-DID	Verified by BOTH	-6.81318	3	LEU2|URA3|BUD13	ND|ND|-6.8131806577822065
ERS864749	YDR071C	PAA1	gene-Verified	Del612_PAA1	Verified-Puddu	Verified-DID	Verified by BOTH	-2.03045	3	LEU2|URA3|PAA1	ND|ND|-2.0304548249263368
ERS878360	YGR276C	RNH70	gene-Verified	Del1039_RNH70	Verified-Puddu	Verified-DID	Verified by BOTH	-6.55617	3	LEU2|URA3|RNH70	ND|ND|-6.5561745743406155
ERS864378	YOL131W	YOL131W	gene-Uncharacterized	Del417_YOL131W	Verified-Puddu	Verified-DID	Verified by BOTH	-5.62888	3	LEU2|URA3|YOL131W	ND|ND|-5.628878553816034
ERS947617	YDR379W	RGA2	gene-Verified	Del1993_RGA2	Verified-Puddu	Verified-DID	Verified by BOTH	-7.70088	3	LEU2|URA3|RGA2	ND|ND|-7.700884090129895
ERS902830	YBR130C	SHE3	gene-Verified	Del1368_SHE3	NotVerified-Puddu	NotVerified-DID	Verified by NEITHER	-	2	LEU2|URA3	ND|ND
ERS1016147	YLR335W	NUP2	gene-Verified	Del3543_NUP2	Verified-Puddu	Verified-DID	Verified by BOTH	-6.02086	3	LEU2|URA3|NUP2	ND|ND|-6.020857454614202
ERS864295	YMR091C	NPL6	gene-Verified	Del371_NPL6	Verified-Puddu	Verified-DID	Verified by BOTH	-3.7379	5	LEU2|URA3|MET17|NPL6|YLR302C	ND|ND|-7.3847866356631195|-3.737899678950273|-2.041446229431335
ERS1042011	YNL336W	COS1	gene-Verified	Del3834_COS1	Verified-Puddu	Verified-DID	Verified by BOTH	-3.66386	3	LEU2|URA3|COS1	ND|ND|-3.6638592151523444
ERS1041855	YPR157W	TDA6	gene-Uncharacterized	Del4704_TDA6	Verified-Puddu	Verified-DID	Verified by BOTH	-7.62408	3	LEU2|URA3|TDA6	ND|ND|-7.624079625534718
ERS947760	YDR483W	KRE2	gene-Verified	Del2068_KRE2	Verified-Puddu	Verified-DID	Verified by BOTH	-6.38313	3	LEU2|URA3|KRE2	ND|ND|-6.383130623019516
ERS952436	YGL260W	YGL260W	gene-Uncharacterized	Del2467_YGL260W	Verified-Puddu	Verified-DID	Verified by BOTH	-5.71203	3	LEU2|URA3|YGL260W	ND|ND|-5.712034908014025
ERS864962	YOR309C	YOR309C	gene-Dubious	Del730_YOR309C	Verified-Puddu	Verified-DID	Verified by BOTH	-7.6487	3	LEU2|URA3|YOR309C	ND|ND|-7.64869517879818
ERS947561	YDR334W	SWR1	gene-Verified	Del1962_SWR1	Verified-Puddu	Verified-DID	Verified by BOTH	-6.42809	3	LEU2|URA3|SWR1	ND|ND|-6.428087755845905
ERS864675	YMR135C	GID8	gene-Verified	Del570_GID8	Verified-Puddu	Verified-DID	Verified by BOTH	-6.18589	3	LEU2|URA3|GID8	ND|ND|-6.185890232498418
ERS864105	YER103W	SSA4	gene-Verified	Del270_SSA4	Verified-Puddu	Verified-DID	Verified by BOTH	-6.47909	3	LEU2|URA3|SSA4	ND|ND|-6.479086776234466
ERS952294	YGL159W	YGL159W	gene-Uncharacterized	Del2396_YGL159W	Verified-Puddu	Verified-DID	Verified by BOTH	-6.98447	3	LEU2|URA3|YGL159W	ND|ND|-6.984469867597389
ERS1042758	YMR035W	IMP2	gene-Verified	Del3693_IMP2	Verified-Puddu	Verified-DID	Verified by BOTH	-8.33578	3	LEU2|URA3|IMP2	ND|ND|-8.335777394391334
ERS864481	YMR158W	MRPS8	gene-Verified	Del471_MRPS8	Verified-Puddu	Verified-DID	Verified by BOTH	-7.26965	3	LEU2|URA3|MRPS8	ND|ND|-7.26965001034307
ERS1041718	YPR028W	YOP1	gene-Verified	Del4616_YOP1	Verified-Puddu	Verified-DID	Verified by BOTH	-6.30137	3	LEU2|URA3|YOP1	ND|ND|-6.301365939442541
ERS1041875	YPR173C	VPS4	gene-Verified	Del4715_VPS4	Verified-Puddu	Verified-DID	Verified by BOTH	-7.51371	3	LEU2|URA3|VPS4	ND|ND|-7.513710584145282
ERS1029069	YPL098C	MGR2	gene-Verified	Del4527_MGR2	Verified-Puddu	Verified-DID	Verified by BOTH	-6.23906	3	LEU2|URA3|MGR2	ND|ND|-6.239062947209613
ERS952367	YGL216W	KIP3	gene-Verified	Del2432_KIP3	Verified-Puddu	Verified-DID	Verified by BOTH	-7.76385	4	LEU2|URA3|KIP3|YGL217C	ND|ND|-7.763851611985781|-2.5640294061312683
ERS864700	YHR003C	TCD1	gene-Verified	Del582_TCD1	Verified-Puddu	Verified-DID	Verified by BOTH	-6.33171	3	LEU2|URA3|TCD1	ND|ND|-6.331708832313358
ERS947410	YDR231C	COX20	gene-Verified	Del1886_COX20	Verified-Puddu	Verified-DID	Verified by BOTH	-8.17675	4	LEU2|URA3|COX20|YDR230W	ND|ND|-8.176748447762487|-2.3011160804688
ERS864581	YML116W	ATR1	gene-Verified	Del525_ATR1	Verified-Puddu	Verified-DID	Verified by BOTH	-6.64504	3	LEU2|URA3|ATR1	ND|ND|-6.645040793816582
ERS878796	YAL021C	CCR4	gene-Verified	Del1159_CCR4	Verified-Puddu	Verified-DID	Verified by BOTH	-6.5604	3	LEU2|URA3|CCR4	ND|ND|-6.560403755083437
ERS864670	YMR130W	DPI35	gene-Uncharacterized	Del567_YMR130W	Verified-Puddu	Verified-DID	Verified by BOTH	-5.85103	3	LEU2|URA3|DPI35	ND|ND|-5.8510314761041835
ERS952250	YGL141W	HUL5	gene-Verified	Del2382_HUL5	Verified-Puddu	Verified-DID	Verified by BOTH	-7.91499	3	LEU2|URA3|HUL5	ND|ND|-7.914989304209059
ERS864382	YOL136C	PFK27	gene-Verified	Del419_PFK27	Verified-Puddu	Verified-DID	Verified by BOTH	-6.51907	3	LEU2|URA3|PFK27	ND|ND|-6.519069443060372
ERS864793	YML047C	PRM6	gene-Verified	Del634_PRM6	Verified-Puddu	Verified-DID	Verified by BOTH	-6.58991	3	LEU2|URA3|PRM6	ND|ND|-6.589907816859486
ERS864823	YPL183C	RTT10	gene-Verified	Del649_RTT10	Verified-Puddu	Verified-DID	Verified by BOTH	-6.4304	3	LEU2|URA3|RTT10	ND|ND|-6.43039771908729
ERS969894	YKR058W	GLG1	gene-Verified	Del3257_GLG1	Verified-Puddu	NotVerified-DID	Verified by ONLY Puddu	-	2	LEU2|URA3	ND|ND
ERS952529	YGR068C	ART5	gene-Verified	Del2515_ART5	Verified-Puddu	Verified-DID	Verified by BOTH	-10.1082	4	LEU2|URA3|YGR068W-A|ART5	ND|ND|ND|-10.1081914951917
ERS878114	YNL067W	RPL9B	gene-Verified	Del972_RPL9B	Verified-Puddu	Verified-DID	Verified by BOTH	-6.11491	3	LEU2|URA3|RPL9B	ND|ND|-6.114908833669117
ERS1076926	YOR286W	RDL2	gene-Verified	Del4241_RDL2	Verified-Puddu	Verified-DID	Verified by BOTH	-7.08049	3	LEU2|URA3|RDL2	ND|ND|-7.080493041047355
ERS947859	YEL001C	IRC22	gene-Verified	Del2109_IRC22	Verified-Puddu	Verified-DID	Verified by BOTH	-6.13942	3	LEU2|URA3|IRC22	ND|ND|-6.139416564755228
ERS864118	YER113C	TMN3	gene-Verified	Del276_TMN3	Verified-Puddu	Verified-DID	Verified by BOTH	-4.85423	3	LEU2|URA3|TMN3	ND|ND|-4.854229309767347
ERS952381	YGL226W	MTC3	gene-Verified	Del2439_MTC3	Verified-Puddu	Verified-DID	Verified by BOTH	ND	3	LEU2|URA3|MTC3	ND|ND|ND
ERS952548	YGR081C	SLX9	gene-Verified	Del2525_SLX9	Verified-Puddu	Verified-DID	Verified by BOTH	-6.54845	3	LEU2|URA3|SLX9	ND|ND|-6.54845399123478
ERS864673	YMR133W	REC114	gene-Verified	Del569_REC114	Verified-Puddu	Verified-DID	Verified by BOTH	-6.58914	3	LEU2|URA3|REC114	ND|ND|-6.58913944346735
ERS1041727	YPR038W	IRC16	gene-Uncharacterized	Del4621_IRC16	Verified-Puddu	Verified-DID	Verified by BOTH	ND	3	LEU2|URA3|IRC16	ND|ND|ND
ERS864097	YNR061C	YNR061C	gene-Verified	Del261_YNR061C	Verified-Puddu	Verified-DID	Verified by BOTH	-7.3414	3	LEU2|URA3|YNR061C	ND|ND|-7.341402831065978
ERS877052	YGR050C	YGR050C	gene-Uncharacterized	Del810_YGR050C	Verified-Puddu	Verified-DID	Verified by BOTH	-6.94315	3	LEU2|URA3|YGR050C	ND|ND|-6.943154107792018
ERS947923	YEL068C	YEL068C	gene-Uncharacterized	Del2165_YEL068C	Verified-Puddu	Verified-DID	Verified by BOTH	-5.98536	3	LEU2|URA3|YEL068C	ND|ND|-5.985361617290671
ERS876899	YJR037W	YJR037W	gene-Dubious	Del771_YJR037W	Verified-Puddu	Verified-DID	Verified by BOTH	-7.83434	3	LEU2|URA3|YJR037W	ND|ND|-7.8343429257802315
ERS1028903	YNL335W	DDI3	gene-Verified	Del3835_DDI3	NotVerified-Puddu	NotVerified-DID	Verified by NEITHER	-	2	LEU2|URA3	ND|ND
ERS877738	YFL013W-A	YFL013W-A	gene-Dubious	Del868_YFL013W-A	NotVerified-Puddu	Verified-DID	Verified by ONLY DID	-	3	LEU2|URA3|YFL012W-A	ND|ND|-6.471538786518354	AmbiguousAlias-YFL013W-A
ERS878144	YNL076W	MKS1	gene-Verified	Del979_MKS1	Verified-Puddu	Verified-DID	Verified by BOTH	-7.05633	3	LEU2|URA3|MKS1	ND|ND|-7.056325050312018
ERS864246	YMR058W	FET3	gene-Verified	Del342_FET3	Verified-Puddu	Verified-DID	Verified by BOTH	-5.27633	3	LEU2|URA3|FET3	ND|ND|-5.276327006175986
ERS1016146	YLR333C	RPS25B	gene-Verified	Del3542_RPS25B	Verified-Puddu	NotVerified-DID	Verified by ONLY Puddu	-	2	LEU2|URA3	ND|ND
ERS864289	YMR087W	PDL32	gene-Verified	Del367_YMR087W	Verified-Puddu	Verified-DID	Verified by BOTH	-5.48331	3	LEU2|URA3|PDL32	ND|ND|-5.483307317421005
ERS877962	YBR131W	CCZ1	gene-Verified	Del929_CCZ1	Verified-Puddu	Verified-DID	Verified by BOTH	-7.71786	4	LEU2|URA3|CCZ1|YBR131C-A	ND|ND|-7.717855094683248|-7.50751734198652
ERS1042792	YOL014W	YOL014W	gene-Uncharacterized	Del4334_YOL014W	Verified-Puddu	Verified-DID	Verified by BOTH	-2.98775	3	LEU2|URA3|YOL014W	ND|ND|-2.987751894814313
ERS864708	YHR008C	SOD2	gene-Verified	Del586_SOD2	Verified-Puddu	Verified-DID	Verified by BOTH	-6.70124	3	LEU2|URA3|SOD2	ND|ND|-6.701236666738674
ERS864696	YOL150C	YOL150C	gene-Dubious	Del603_YOL150C	Verified-Puddu	Verified-DID	Verified by BOTH	-7.03107	3	LEU2|URA3|YOL150C	ND|ND|-7.031072422805115
ERS877145	YJL163C	YJL163C	gene-Uncharacterized	Del834_YJL163C	Verified-Puddu	Verified-DID	Verified by BOTH	-7.80241	3	LEU2|URA3|YJL163C	ND|ND|-7.802409674279201
ERS1076860	YNL044W	YIP3	gene-Verified	Del3992_YIP3	Verified-Puddu	Verified-DID	Verified by BOTH	-2.02308	4	LEU2|URA3|YNL043C|YIP3	ND|ND|-2.803333929730389|-2.0230804057391967
ERS1029436	YOR195W	SLK19	gene-Verified	Del4186_SLK19	Verified-Puddu	Verified-DID	Verified by BOTH	-6.92603	3	LEU2|URA3|SLK19	ND|ND|-6.9260341045636515
ERS864743	YOR008C-A	YOR008C-A	gene-Uncharacterized	Del609_YOR008C-A	Verified-Puddu	Verified-DID	Verified by BOTH	-4.45369	3	LEU2|URA3|YOR008C-A	ND|ND|-4.453691455433397
ERS953074	YIL036W	CST6	gene-Verified	Del2793_CST6	Verified-Puddu	Verified-DID	Verified by BOTH	-6.19794	3	LEU2|URA3|CST6	ND|ND|-6.197935507540429
ERS952891	YHR155W	LAM1	gene-Verified	Del2745_YSP1	Verified-Puddu	Verified-DID	Verified by BOTH	-6.51694	3	LEU2|URA3|LAM1	ND|ND|-6.516941516322147
ERS864772	YLR361C	DCR2	gene-Verified	Del623_DCR2	Verified-Puddu	Verified-DID	Verified by BOTH	-6.66431	3	LEU2|URA3|DCR2	ND|ND|-6.66430905826365
ERS864401	YER090W	TRP2	gene-Verified	Del429_TRP2	Verified-Puddu	Verified-DID	Verified by BOTH	-5.41006	4	LEU2|URA3|YER090C-A|TRP2	ND|ND|-5.521921341708251|-5.410063006082474
ERS1041764	YPR062W	FCY1	gene-Verified	Del4639_FCY1	Verified-Puddu	Verified-DID	Verified by BOTH	ND	3	LEU2|URA3|FCY1	ND|ND|ND
ERS1041438	YOL042W	NGL1	gene-Verified	Del4355_NGL1	Verified-Puddu	Verified-DID	Verified by BOTH	-7.71477	3	LEU2|URA3|NGL1	ND|ND|-7.714767531420132
ERS1041557	YPL174C	NIP100	gene-Verified	Del4469_NIP100	Verified-Puddu	Verified-DID	Verified by BOTH	-7.02576	3	LEU2|URA3|NIP100	ND|ND|-7.025763335664789
ERS1041560	YPL173W	MRPL40	gene-Verified	Del4470_MRPL40	Verified-Puddu	Verified-DID	Verified by BOTH	-8.09332	3	LEU2|URA3|MRPL40	ND|ND|-8.093317891810885
ERS1041956	YPL201C	YIG1	gene-Verified	Del4447_YIG1	Verified-Puddu	Verified-DID	Verified by BOTH	-8.59385	3	LEU2|URA3|YIG1	ND|ND|-8.593850577566707
ERS902676	YBR015C	MNN2	gene-Verified	Del1289_MNN2	Verified-Puddu	Verified-DID	Verified by BOTH	-7.29451	3	LEU2|URA3|MNN2	ND|ND|-7.294507526828532
ERS878238	YNL130C	CPT1	gene-Verified	Del1003_CPT1	Verified-Puddu	Verified-DID	Verified by BOTH	-5.4702	3	LEU2|URA3|CPT1	ND|ND|-5.470195882494975
ERS864686	YER066W	RRT13	gene-Uncharacterized	Del575_RRT13	Verified-Puddu	Verified-DID	Verified by BOTH	-5.53026	3	LEU2|URA3|RRT13	ND|ND|-5.530256383125221
ERS1016258	YLR414C	PUN1	gene-Verified	Del3601_PUN1	Verified-Puddu	Verified-DID	Verified by BOTH	-6.05229	3	LEU2|URA3|PUN1	ND|ND|-6.052288602044763
ERS838310	YCR049C	YCR049C	gene-Dubious	Del40_YCR049C	Verified-Puddu	Verified-DID	Verified by BOTH	-5.75563	3	LEU2|URA3|YCR049C	ND|ND|-5.755633644455107
ERS1041847	YPR153W	2021-05-24	gene-Verified	Del4700_YPR153W	Verified-Puddu	NotVerified-DID	Verified by ONLY Puddu	-	2	LEU2|URA3	ND|ND
ERS864475	YLR041W	YLR041W	gene-Dubious	Del467_YLR041W	Verified-Puddu	Verified-DID	Verified by BOTH	ND	3	LEU2|URA3|YLR041W	ND|ND|ND
ERS877862	YMR119W	ASI1	gene-Verified	Del900_ASI1	Verified-Puddu	Verified-DID	Verified by BOTH	-7.93868	3	LEU2|URA3|ASI1	ND|ND|-7.938679635298469
ERS1041506	YPL265W	DIP5	gene-Verified	Del4401_DIP5	Verified-Puddu	Verified-DID	Verified by BOTH	-6.82731	3	LEU2|URA3|DIP5	ND|ND|-6.827310516895561
ERS1041755	YPR058W	YMC1	gene-Verified	Del4635_YMC1	Verified-Puddu	Verified-DID	Verified by BOTH	-7.61546	4	LEU2|URA3|YMC1|YPR059C	ND|ND|-7.615463102619375|-2.8561499858676695
ERS902802	YBR104W	YMC2	gene-Verified	Del1354_YMC2	Verified-Puddu	Verified-DID	Verified by BOTH	-5.31633	3	LEU2|URA3|YMC2	ND|ND|-5.316327244240644
ERS951942	YGL085W	LCL3	gene-Uncharacterized	Del2348_LCL3	Verified-Puddu	Verified-DID	Verified by BOTH	-6.56115	3	LEU2|URA3|LCL3	ND|ND|-6.561153833252124
ERS947568	YDR340W	YDR340W	gene-Dubious	Del1967_YDR340W	NotVerified-Puddu	NotVerified-DID	Verified by NEITHER	-	2	LEU2|URA3	ND|ND
ERS952615	YGR144W	THI4	gene-Verified	Del2563_THI4	Verified-Puddu	Verified-DID	Verified by BOTH	-8.08286	3	LEU2|URA3|THI4	ND|ND|-8.082858657779948
ERS1041880	YHR129C	ARP1	gene-Verified	Del2726_ARP1	Verified-Puddu	Verified-DID	Verified by BOTH	-9.34019	5	LEU2|URA3|ARP1|MET17|YLR302C	ND|ND|-9.340186799042453|-7.047576637849977|-2.3256570767983837
ERS952530	YGR069W	YGR069W	gene-Dubious	Del2516_YGR069W	Verified-Puddu	Verified-DID	Verified by BOTH	-7.02321	3	LEU2|URA3|YGR069W	ND|ND|-7.023211394090814
ERS952613	YGR143W	SKN1	gene-Verified	Del2562_SKN1	Verified-Puddu	Verified-DID	Verified by BOTH	-6.38721	3	LEU2|URA3|SKN1	ND|ND|-6.387213595035392
ERS864487	YMR209C	YMR209C	gene-Uncharacterized	Del474_YMR209C	Verified-Puddu	Verified-DID	Verified by BOTH	-6.98773	3	LEU2|URA3|YMR209C	ND|ND|-6.987734609667869
ERS902786	YBR092C	PHO3	gene-Verified	Del1346_PHO3	Verified-Puddu	Verified-DID	Verified by BOTH	-5.6645	3	LEU2|URA3|PHO3	ND|ND|-5.664499260766582
ERS951943	YGL086W	MAD1	gene-Verified	Del2349_MAD1	Verified-Puddu	Verified-DID	Verified by BOTH	-5.89892	3	LEU2|URA3|MAD1	ND|ND|-5.898922421621643
ERS1041992	YPR120C	CLB5	gene-Verified	Del4675_CLB5	Verified-Puddu	Verified-DID	Verified by BOTH	-5.59196	3	LEU2|URA3|CLB5	ND|ND|-5.591964121451889
ERS952584	YGR126W	YGR126W	gene-Uncharacterized	Del2548_YGR126W	Verified-Puddu	Verified-DID	Verified by BOTH	ND	3	LEU2|URA3|YGR126W	ND|ND|ND
ERS1041597	YPL149W	ATG5	gene-Verified	Del4489_ATG5	Verified-Puddu	Verified-DID	Verified by BOTH	-6.6561	3	LEU2|URA3|ATG5	ND|ND|-6.656096882524039
ERS864709	YHR009C	TDA3	gene-Verified	Del587_TDA3	Verified-Puddu	Verified-DID	Verified by BOTH	-5.51735	3	LEU2|URA3|TDA3	ND|ND|-5.517350938181531
ERS947815	YDR518W	EUG1	gene-Verified	Del2095_EUG1	Verified-Puddu	Verified-DID	Verified by BOTH	-6.36526	3	LEU2|URA3|EUG1	ND|ND|-6.3652625403054195
ERS902872	YBR164C	ARL1	gene-Verified	Del1390_ARL1	Verified-Puddu	Verified-DID	Verified by BOTH	-6.72731	3	LEU2|URA3|ARL1	ND|ND|-6.727307369182958
ERS876987	YJR066W	TOR1	gene-Verified	Del793_TOR1	Verified-Puddu	Verified-DID	Verified by BOTH	-6.58386	3	LEU2|URA3|TOR1	ND|ND|-6.58385856699503
ERS1019482	YLR232W	YLR232W	gene-Dubious	Del3464_YLR232W	Verified-Puddu	Verified-DID	Verified by BOTH	-7.12949	3	LEU2|URA3|YLR232W	ND|ND|-7.129492966361213
ERS902726	YBR044C	TCM62	gene-Verified	Del1314_TCM62	Verified-Puddu	Verified-DID	Verified by BOTH	-6.1126	3	LEU2|URA3|TCM62	ND|ND|-6.112598053220324
ERS947271	YDR072C	IPT1	gene-Verified	Del1764_IPT1	Verified-Puddu	Verified-DID	Verified by BOTH	-3.84055	3	LEU2|URA3|IPT1	ND|ND|-3.8405478811043077
ERS952180	YGL105W	ARC1	gene-Verified	Del2359_ARC1	Verified-Puddu	Verified-DID	Verified by BOTH	-6.4565	3	LEU2|URA3|ARC1	ND|ND|-6.4565015424424645
ERS1041759	YPR060C	ARO7	gene-Verified	Del4637_ARO7	Verified-Puddu	Verified-DID	Verified by BOTH	-8.83118	3	LEU2|URA3|ARO7	ND|ND|-8.831175417380685
ERS878278	YDR500C	RPL37B	gene-Verified	Del1013_RPL37B	Verified-Puddu	Verified-DID	Verified by BOTH	-6.49377	3	LEU2|URA3|RPL37B	ND|ND|-6.49377214155097
ERS903468	YDL232W	OST4	gene-Verified	Del1707_OST4	NotVerified-Puddu	NotVerified-DID	Verified by NEITHER	-	2	LEU2|URA3	ND|ND
ERS877730	YKR053C	YSR3	gene-Verified	Del866_YSR3	Verified-Puddu	Verified-DID	Verified by BOTH	-6.13736	3	LEU2|URA3|YSR3	ND|ND|-6.137360373341373
ERS864720	YHR067W	HTD2	gene-Verified	Del592_HTD2	Verified-Puddu	Verified-DID	Verified by BOTH	-5.90707	3	LEU2|URA3|HTD2	ND|ND|-5.90707100964237
ERS1041858	YPR158W	CUR1	gene-Verified	Del4705_CUR1	Verified-Puddu	Verified-DID	Verified by BOTH	-6.19432	3	LEU2|URA3|CUR1	ND|ND|-6.19432285714081
ERS838566	YKR075C	YKR075C	gene-Uncharacterized	Del188_YKR075C	Verified-Puddu	Verified-DID	Verified by BOTH	-6.53692	4	LEU2|URA3|YKR075W-A|YKR075C	ND|ND|-6.781308854153228|-6.536921220727655
ERS903458	YDL226C	GCS1	gene-Verified	Del1702_GCS1	Verified-Puddu	Verified-DID	Verified by BOTH	-5.43526	3	LEU2|URA3|GCS1	ND|ND|-5.435262994023843
ERS948182	YGL028C	SCW11	gene-Verified	Del2306_SCW11	Verified-Puddu	Verified-DID	Verified by BOTH	-7.79747	3	LEU2|URA3|SCW11	ND|ND|-7.797465306484919
ERS879165	YBL078C	ATG8	gene-Verified	Del1253_ATG8	Verified-Puddu	Verified-DID	Verified by BOTH	-6.18354	3	LEU2|URA3|ATG8	ND|ND|-6.183536231570478
ERS902764	YBR069C	TAT1	gene-Verified	Del1335_TAT1	Verified-Puddu	Verified-DID	Verified by BOTH	-5.63439	3	LEU2|URA3|TAT1	ND|ND|-5.63439244274692
ERS947554	YDR330W	UBX5	gene-Verified	Del1959_UBX5	Verified-Puddu	Verified-DID	Verified by BOTH	-7.68389	3	LEU2|URA3|UBX5	ND|ND|-7.683886360289536
ERS952418	YGL251C	HFM1	gene-Verified	Del2458_HFM1	Verified-Puddu	Verified-DID	Verified by BOTH	-2.40008	5	LEU2|URA3|MET17|HFM1|YLR302C	ND|ND|-8.6167582336585|-2.4000750548204826|-2.2464528383097746
ERS878378	YHR132W-A	IGO2	gene-Verified	Del1044_IGO2	Verified-Puddu	Verified-DID	Verified by BOTH	-6.39715	3	LEU2|URA3|IGO2	ND|ND|-6.397152054369365
ERS865006	YJR010W	MET3	gene-Verified	Del753_MET3	Verified-Puddu	Verified-DID	Verified by BOTH	-6.85158	3	LEU2|URA3|MET3	ND|ND|-6.8515769648991
ERS877075	YGR093W	DRN1	gene-Verified	Del816_DRN1	Verified-Puddu	Verified-DID	Verified by BOTH	-7.1318	3	LEU2|URA3|DRN1	ND|ND|-7.1317997843684084
ERS952432	YGL258W	VEL1	gene-Verified	Del2465_VEL1	Verified-Puddu	Verified-DID	Verified by BOTH	-6.22515	3	LEU2|URA3|VEL1	ND|ND|-6.22514546429707
ERS1041568	YPL168W	MRX4	gene-Uncharacterized	Del4474_YPL168W	Verified-Puddu	Verified-DID	Verified by BOTH	-6.99253	3	LEU2|URA3|MRX4	ND|ND|-6.992531096396834
ERS864798	YML076C	WAR1	gene-Verified	Del636_WAR1	Verified-Puddu	Verified-DID	Verified by BOTH	-7.24885	3	LEU2|URA3|WAR1	ND|ND|-7.248851272290786
ERS947319	YDR157W	YDR157W	gene-Uncharacterized	Del1836_YDR157W	Verified-Puddu	Verified-DID	Verified by BOTH	-6.11517	3	LEU2|URA3|YDR157W	ND|ND|-6.1151735673669485
ERS878336	YGR255C	COQ6	gene-Verified	Del1033_COQ6	Verified-Puddu	Verified-DID	Verified by BOTH	-6.38035	3	LEU2|URA3|COQ6	ND|ND|-6.380354560387744
ERS1028781	YNL270C	ALP1	gene-Verified	Del3876_ALP1	Verified-Puddu	Verified-DID	Verified by BOTH	-3.71679	3	LEU2|URA3|ALP1	ND|ND|-3.7167868298362965
ERS1041475	YOL064C	MET22	gene-Verified	Del4378_MET22	Verified-Puddu	Verified-DID	Verified by BOTH	-7.68077	3	LEU2|URA3|MET22	ND|ND|-7.6807721592831895
ERS1016381	YMR003W	AIM34	gene-Verified	Del3665_AIM34	Verified-Puddu	Verified-DID	Verified by BOTH	-7.48819	3	LEU2|URA3|AIM34	ND|ND|-7.488193594883437
ERS878748	YAL039C	CYC3	gene-Verified	Del1146_CYC3	Verified-Puddu	Verified-DID	Verified by BOTH	-5.89499	3	LEU2|URA3|CYC3	ND|ND|-5.89498974206776
ERS878432	YMR191W	SPG5	gene-Verified	Del1057_SPG5	Verified-Puddu	Verified-DID	Verified by BOTH	-6.33871	3	LEU2|URA3|SPG5	ND|ND|-6.338707505240306
ERS1016131	YLR326W	YLR326W	gene-Uncharacterized	Del3535_YLR326W	Verified-Puddu	Verified-DID	Verified by BOTH	-6.38274	3	LEU2|URA3|YLR326W	ND|ND|-6.382740805902827
ERS864904	YJR117W	STE24	gene-Verified	Del699_STE24	Verified-Puddu	Verified-DID	Verified by BOTH	-7.63376	3	LEU2|URA3|STE24	ND|ND|-7.633762220996453
ERS1042800	YOL063C	CRT10	gene-Verified	Del4377_CRT10	Verified-Puddu	Verified-DID	Verified by BOTH	-7.05119	3	LEU2|URA3|CRT10	ND|ND|-7.051188225033334
ERS952618	YGR148C	RPL24B	gene-Verified	Del2565_RPL24B	Verified-Puddu	NotVerified-DID	Verified by ONLY Puddu	-	2	LEU2|URA3	ND|ND
ERS952908	YHR176W	FMO1	gene-Verified	Del2754_FMO1	Verified-Puddu	Verified-DID	Verified by BOTH	-2.52884	3	LEU2|URA3|FMO1	ND|ND|-2.5288419758482497
ERS947512	YDR297W	SUR2	gene-Verified	Del1937_SUR2	Verified-Puddu	Verified-DID	Verified by BOTH	-6.38264	3	LEU2|URA3|SUR2	ND|ND|-6.382642695554788
ERS865026	YJR026W	YJR026W	transposable_element_gene	Del763_YJR026W	NotVerified-Puddu	OMIT-transposable	Not_Applicable	-	2	LEU2|URA3	ND|ND
ERS952182	YGL107C	RMD9	gene-Verified	Del2360_RMD9	Verified-Puddu	Verified-DID	Verified by BOTH	-5.99891	4	LEU2|URA3|MET17|RMD9	ND|ND|-8.65306652388976|-5.998905446337728
ERS1041554	YPL177C	CUP9	gene-Verified	Del4467_CUP9	Verified-Puddu	Verified-DID	Verified by BOTH	-7.06338	3	LEU2|URA3|CUP9	ND|ND|-7.063380925301986
ERS1041619	YPL130W	SPO19	gene-Verified	Del4500_SPO19	Verified-Puddu	Verified-DID	Verified by BOTH	-7.63215	3	LEU2|URA3|SPO19	ND|ND|-7.632148383560747
ERS952899	YHR159W	TDA11	gene-Uncharacterized	Del2749_TDA11	Verified-Puddu	Verified-DID	Verified by BOTH	-7.70972	3	LEU2|URA3|TDA11	ND|ND|-7.709718456512991
ERS864542	YML090W	YML090W	gene-Dubious	Del503_YML090W	Verified-Puddu	Verified-DID	Verified by BOTH	-6.69829	3	LEU2|URA3|YML090W	ND|ND|-6.698288002972132
ERS1076877	YNR012W	URK1	gene-Verified	Del4004_URK1	Verified-Puddu	Verified-DID	Verified by BOTH	-6.88884	3	LEU2|URA3|URK1	ND|ND|-6.88884108429732
ERS864990	YJL028W	YJL028W	gene-Verified	Del745_YJL028W	Verified-Puddu	Verified-DID	Verified by BOTH	-5.10161	3	LEU2|URA3|YJL028W	ND|ND|-5.101613941439745
ERS864525	YOR096W	RPS7A	gene-Verified	Del495_RPS7A	Verified-Puddu	Verified-DID	Verified by BOTH	-7.17256	3	LEU2|URA3|RPS7A	ND|ND|-7.172559049675177
ERS902684	YBR020W	GAL1	gene-Verified	Del1293_GAL1	Verified-Puddu	Verified-DID	Verified by BOTH	-6.25893	3	LEU2|URA3|GAL1	ND|ND|-6.258933431783088
ERS1042766	YNL054W	VAC7	gene-Verified	Del3970_VAC7	Verified-Puddu	Verified-DID	Verified by BOTH	-7.44258	5	LEU2|URA3|MET17|VAC7|YLR302C	ND|ND|-7.648357821992065|-7.4425832104021605|-2.000369148822596
ERS952489	YGR039W	YGR039W	gene-Uncharacterized	Del2495_YGR039W	Verified-Puddu	Verified-DID	Verified by BOTH	-7.71338	3	LEU2|URA3|YGR039W	ND|ND|-7.713383038315922
ERS1028904	YNL335W	DDI3	gene-Verified	Del3835_DDI3	NotVerified-Puddu	NotVerified-DID	Verified by NEITHER	-	2	LEU2|URA3	ND|ND
ERS864508	YMR317W	YMR317W	gene-Uncharacterized	Del485_YMR317W	Verified-Puddu	Verified-DID	Verified by BOTH	-5.92399	4	LEU2|URA3|YMR317W|YMR316C-B	ND|ND|-5.923989303609498|-2.1811552273128756
ERS947853	YEL008W	YEL008W	gene-Uncharacterized	Del2115_YEL008W	Verified-Puddu	Verified-DID	Verified by BOTH	-6.32101	4	LEU2|URA3|YEL008W|YEL008C-A	ND|ND|-6.321005440714666|-5.829160596632479
ERS878422	YOR275C	RIM20	gene-Verified	Del1075_RIM20	Verified-Puddu	Verified-DID	Verified by BOTH	-7.32471	3	LEU2|URA3|RIM20	ND|ND|-7.32470994568866
ERS953113	YIL084C	SDS3	gene-Verified	Del2812_SDS3	NotVerified-Puddu	NotVerified-DID	Verified by NEITHER	-	2	LEU2|URA3	ND|ND
ERS879243	YBL102W	SFT2	gene-Verified	Del1274_SFT2	Verified-Puddu	Verified-DID	Verified by BOTH	-5.69764	3	LEU2|URA3|SFT2	ND|ND|-5.697643648647863
ERS864550	YOL113W	SKM1	gene-Verified	Del404_SKM1	Verified-Puddu	Verified-DID	Verified by BOTH	-6.91452	3	LEU2|URA3|SKM1	ND|ND|-6.914522781061983
ERS1041807	YPR096C	YPR096C	gene-Verified	Del4661_YPR096C	Verified-Puddu	Verified-DID	Verified by BOTH	-7.67866	3	LEU2|URA3|YPR096C	ND|ND|-7.6786609403454715
ERS878454	YOL151W	GRE2	gene-Verified	Del1063_GRE2	Verified-Puddu	Verified-DID	Verified by BOTH	-5.45362	3	LEU2|URA3|GRE2	ND|ND|-5.453618358599489
ERS903426	YDL202W	MRPL11	gene-Verified	Del1686_MRPL11	Verified-Puddu	Verified-DID	Verified by BOTH	-6.10258	3	LEU2|URA3|MRPL11	ND|ND|-6.102576538768241
ERS951950	YGL088W	YGL088W	gene-Uncharacterized	Del2351_YGL088W	Verified-Puddu	Verified-DID	Verified by BOTH	-5.55965	3	LEU2|URA3|YGL088W	ND|ND|-5.559649287124975
ERS947871	YEL018W	EAF5	gene-Verified	Del2124_EAF5	NotVerified-Puddu	NotVerified-DID	Verified by NEITHER	-	2	LEU2|URA3	ND|ND
ERS1041468	YOL058W	ARG1	gene-Verified	Del4372_ARG1	Verified-Puddu	Verified-DID	Verified by BOTH	-7.5205	5	LEU2|URA3|MET17|ARG1|YLR302C	ND|ND|-8.08760813332041|-7.520504828358258|-2.0340343756787265
ERS902741	YBR053C	YBR053C	gene-Uncharacterized	Del1322_YBR053C	Verified-Puddu	Verified-DID	Verified by BOTH	-5.01771	3	LEU2|URA3|YBR053C	ND|ND|-5.017705156706789
ERS879091	YBL056W	PTC3	gene-Verified	Del1235_PTC3	Verified-Puddu	Verified-DID	Verified by BOTH	-4.935	3	LEU2|URA3|PTC3	ND|ND|-4.934995527178193
ERS1042720	YBR026C	ETR1	gene-Verified	Del1298_ETR1	Verified-Puddu	Verified-DID	Verified by BOTH	-8.47014	3	LEU2|URA3|ETR1	ND|ND|-8.470138576157485
ERS1028805	YNL239W	LAP3	gene-Verified	Del3890_LAP3	Verified-Puddu	Verified-DID	Verified by BOTH	-6.40855	3	LEU2|URA3|LAP3	ND|ND|-6.4085521901914895
ERS1041594	YPL152W	RRD2	gene-Verified	Del4487_RRD2	Verified-Puddu	Verified-DID	Verified by BOTH	-7.69231	3	LEU2|URA3|RRD2	ND|ND|-7.692311033567392
ERS879157	YBL072C	RPS8A	gene-Verified	Del1251_RPS8A	Verified-Puddu	NotVerified-DID	Verified by ONLY Puddu	-	2	LEU2|URA3	ND|ND
ERS969317	YJL179W	PFD1	gene-Verified	Del2944_PFD1	Verified-Puddu	Verified-DID	Verified by BOTH	-5.31677	5	LEU2|URA3|BSC3|YLR464W|PFD1	ND|ND|-7.223345085068814|-6.226623776854983|-5.316774230641177
ERS952410	YGL244W	RTF1	gene-Verified	Del2453_RTF1	Verified-Puddu	Verified-DID	Verified by BOTH	ND	3	LEU2|URA3|RTF1	ND|ND|ND
ERS952341	YGL197W	MDS3	gene-Verified	Del2418_MDS3	Verified-Puddu	Verified-DID	Verified by BOTH	-7.2289	3	LEU2|URA3|MDS3	ND|ND|-7.228898651745134
ERS1029024	YNL101W	AVT4	gene-Verified	Del3959_AVT4	Verified-Puddu	Verified-DID	Verified by BOTH	-5.91625	3	LEU2|URA3|AVT4	ND|ND|-5.916246819124448
ERS1041920	YPL239W	YAR1	gene-Verified	Del4422_YAR1	Verified-Puddu	Verified-DID	Verified by BOTH	-7.45115	3	LEU2|URA3|YAR1	ND|ND|-7.45115037402216
ERS878698	YAL058W	CNE1	gene-Verified	Del1133_CNE1	Verified-Puddu	Verified-DID	Verified by BOTH	-7.38665	4	LEU2|URA3|CNE1|YAL056C-A	ND|ND|-7.386651799898117|-2.262082890195952
ERS948226	YGL058W	RAD6	gene-Verified	Del2328_RAD6	Verified-Puddu	Verified-DID	Verified by BOTH	-6.6297	3	LEU2|URA3|RAD6	ND|ND|-6.629703860290997
ERS951908	YGL072C	YGL072C	gene-Dubious	Del2338_YGL072C	Verified-Puddu	Verified-DID	Verified by BOTH	-6.99494	7	LEU2|URA3|YGL072C|YAL059C-A|YAL031W-A|YAL026C-A|YAL037C-B	ND|ND|-6.994936511742283|-2.112927249239831|-2.087336246833293|-2.076830365433961|-2.007272289920549	CHECKSIZE
ERS948201	YGL039W	YGL039W	gene-Verified	Del2315_YGL039W	Verified-Puddu	Verified-DID	Verified by BOTH	-6.85746	3	LEU2|URA3|YGL039W	ND|ND|-6.857461340407351
ERS878084	YCR084C	TUP1	gene-Verified	Del959_TUP1	Verified-Puddu	Verified-DID	Verified by BOTH	-6.00228	3	LEU2|URA3|TUP1	ND|ND|-6.0022781784161845
ERS864945	YLR286C	CTS1	gene-Verified	Del722_CTS1	Verified-Puddu	Verified-DID	Verified by BOTH	-7.03725	4	LEU2|URA3|YLR286W-A|CTS1	ND|ND|-7.791964438372986|-7.037251470182167
ERS878068	YCR069W	CPR4	gene-Verified	Del955_CPR4	Verified-Puddu	Verified-DID	Verified by BOTH	-6.53431	3	LEU2|URA3|CPR4	ND|ND|-6.534311214538946
ERS902821	YBR126C	TPS1	gene-Verified	Del1364_TPS1	Verified-Puddu	Verified-DID	Verified by BOTH	-5.24593	3	LEU2|URA3|TPS1	ND|ND|-5.245928619259017
ERS952312	YGL166W	CUP2	gene-Verified	Del2403_CUP2	Verified-Puddu	Verified-DID	Verified by BOTH	-7.36621	4	LEU2|URA3|CUP2|YGL165C	ND|ND|-7.366207162935969|-2.117902039043253
ERS864662	YMR124W	EPO1	gene-Verified	Del562_EPO1	Verified-Puddu	Verified-DID	Verified by BOTH	-4.34926	3	LEU2|URA3|EPO1	ND|ND|-4.3492579894183905
ERS864852	YGL217C	YGL217C	gene-Dubious	Del669_YGL217C	Verified-Puddu	Verified-DID	Verified by BOTH	ND	3	LEU2|URA3|YGL217C	ND|ND|ND
ERS876992	YCR095C	OCA4	gene-Uncharacterized	Del795_OCA4	Verified-Puddu	Verified-DID	Verified by BOTH	-6.77971	3	LEU2|URA3|OCA4	ND|ND|-6.779710519790124
ERS878226	YNL120C	YNL120C	gene-Dubious	Del1000_YNL120C	Verified-Puddu	Verified-DID	Verified by BOTH	-6.61915	3	LEU2|URA3|YNL120C	ND|ND|-6.619152576209579
ERS877022	YDR445C	YDR445C	gene-Dubious	Del802_YDR445C	Verified-Puddu	Verified-DID	Verified by BOTH	-2.40351	3	LEU2|URA3|YDR445C	ND|ND|-2.4035144092531127
ERS902757	YBR064W	YBR064W	gene-Dubious	Del1330_YBR064W	Verified-Puddu	Verified-DID	Verified by BOTH	-7.03115	3	LEU2|URA3|YBR064W	ND|ND|-7.031147156041389
ERS952560	YGR105W	VMA21	gene-Verified	Del2536_VMA21	Verified-Puddu	Verified-DID	Verified by BOTH	-7.29675	3	LEU2|URA3|VMA21	ND|ND|-7.296748729873735
ERS864899	YJR109C	CPA2	gene-Verified	Del696_CPA2	Verified-Puddu	Verified-DID	Verified by BOTH	-7.20185	3	LEU2|URA3|CPA2	ND|ND|-7.201846538497895
ERS1042097	YPL055C	LGE1	gene-Verified	Del4561_LGE1	Verified-Puddu	Verified-DID	Verified by BOTH	-7.15122	3	LEU2|URA3|LGE1	ND|ND|-7.15122263310978
ERS903378	YDL167C	NRP1	gene-Verified	Del1656_NRP1	Verified-Puddu	Verified-DID	Verified by BOTH	-5.57321	3	LEU2|URA3|NRP1	ND|ND|-5.573208180221986
ERS877171	YJL206C	YJL206C	gene-Uncharacterized	Del844_YJL206C	Verified-Puddu	Verified-DID	Verified by BOTH	-5.92984	3	LEU2|URA3|YJL206C	ND|ND|-5.929841306530653
ERS903018	DNE	-	Deleted	Del1484_YCL026C	Verified-Puddu	OMIT-Deleted	Not_Applicable	-	2	LEU2|URA3	ND|ND
ERS1042783	YOR297C	TIM18	gene-Verified	Del4250_TIM18	Verified-Puddu	Verified-DID	Verified by BOTH	-5.24462	3	LEU2|URA3|TIM18	ND|ND|-5.244618612550961
ERS1016200	YLR366W	YLR366W	gene-Dubious	Del3563_YLR366W	Verified-Puddu	Verified-DID	Verified by BOTH	ND	3	LEU2|URA3|YLR366W	ND|ND|ND
ERS878080	YCR083W	TRX3	gene-Verified	Del958_TRX3	Verified-Puddu	Verified-DID	Verified by BOTH	ND	3	LEU2|TRX3|URA3	ND|ND|ND
ERS902846	YBR145W	ADH5	gene-Verified	Del1376_ADH5	Verified-Puddu	Verified-DID	Verified by BOTH	-6.75528	3	LEU2|URA3|ADH5	ND|ND|-6.755283141702203
ERS1016405	YMR019W	STB4	gene-Verified	Del3678_STB4	Verified-Puddu	Verified-DID	Verified by BOTH	-6.61912	3	LEU2|URA3|STB4	ND|ND|-6.619121565486325
ERS876957	YJR056C	YJR056C	gene-Verified	Del786_YJR056C	Verified-Puddu	Verified-DID	Verified by BOTH	-5.58547	3	LEU2|URA3|YJR056C	ND|ND|-5.585471087474241
ERS878038	YCR046C	IMG1	gene-Verified	Del948_IMG1	Verified-Puddu	Verified-DID	Verified by BOTH	-5.32952	3	LEU2|URA3|IMG1	ND|ND|-5.329524771462112
ERS947856	YEL010W	YEL010W	gene-Dubious	Del2117_YEL010W	Verified-Puddu	Verified-DID	Verified by BOTH	-7.524	3	LEU2|URA3|YEL010W	ND|ND|-7.523995060238202
ERS864218	YER181C	YER181C	gene-Verified	Del328_YER181C	Verified-Puddu	Verified-DID	Verified by BOTH	-5.57349	3	LEU2|URA3|YER181C	ND|ND|-5.57348667728873
ERS948173	YGL021W	ALK1	gene-Verified	Del2301_ALK1	Verified-Puddu	Verified-DID	Verified by BOTH	-7.71717	3	LEU2|URA3|ALK1	ND|ND|-7.7171711037019035
ERS864272	YMR078C	CTF18	gene-Verified	Del358_CTF18	Verified-Puddu	Verified-DID	Verified by BOTH	-4.61154	4	LEU2|URA3|LYS2|CTF18	ND|ND|-6.889995220298004|-4.611543518353685
ERS902768	YBR072W	HSP26	gene-Verified	Del1337_HSP26	Verified-Puddu	Verified-DID	Verified by BOTH	-5.86642	3	LEU2|URA3|HSP26	ND|ND|-5.866424830716579
ERS879117	YBL062W	YBL062W	gene-Dubious	Del1241_YBL062W	Verified-Puddu	Verified-DID	Verified by BOTH	-6.9336	3	LEU2|URA3|YBL062W	ND|ND|-6.933598135217759
ERS864513	YMR320W	YMR320W	gene-Uncharacterized	Del488_YMR320W	Verified-Puddu	Verified-DID	Verified by BOTH	-7.66828	3	LEU2|URA3|YMR320W	ND|ND|-7.668284839914954
ERS952475	YGR027C	RPS25A	gene-Verified	Del2488_RPS25A	Verified-Puddu	NotVerified-DID	Verified by ONLY Puddu	-	2	LEU2|URA3	ND|ND
ERS864874	YJR084W	YJR084W	gene-Verified	Del681_CSN12	Verified-Puddu	Verified-DID	Verified by BOTH	-3.69536	3	LEU2|URA3|YJR084W	ND|ND|-3.6953642212372357
ERS1041571	YPL166W	ATG29	gene-Verified	Del4476_ATG29	Verified-Puddu	Verified-DID	Verified by BOTH	-6.82018	3	LEU2|URA3|ATG29	ND|ND|-6.820176264707462
ERS878434	YMR322C	SNO4	gene-Verified	Del1058_SNO4	NotVerified-Puddu	NotVerified-DID	Verified by NEITHER	-	2	LEU2|URA3	ND|ND
ERS947279	YDR067C	OCA6	gene-Uncharacterized	Del1760_OCA6	Verified-Puddu	Verified-DID	Verified by BOTH	-5.34477	3	LEU2|URA3|OCA6	ND|ND|-5.344770641314243
ERS1041849	YPR154W	PIN3	gene-Verified	Del4701_PIN3	Verified-Puddu	Verified-DID	Verified by BOTH	-7.02246	3	LEU2|URA3|PIN3	ND|ND|-7.022462233675978
ERS952423	YGL254W	FZF1	gene-Verified	Del2461_FZF1	Verified-Puddu	Verified-DID	Verified by BOTH	-6.43033	3	LEU2|URA3|FZF1	ND|ND|-6.43032545644237
ERS902708	YBR034C	HMT1	gene-Verified	Del1305_HMT1	Verified-Puddu	Verified-DID	Verified by BOTH	-6.19378	3	LEU2|URA3|HMT1	ND|ND|-6.193777122638725
ERS947571	YDR344C	YDR344C	gene-Uncharacterized	Del1968_YDR344C	Verified-Puddu	Verified-DID	Verified by BOTH	-8.14097	3	LEU2|URA3|YDR344C	ND|ND|-8.140966093865488
ERS952348	YGL202W	ARO8	gene-Verified	Del2421_ARO8	Verified-Puddu	Verified-DID	Verified by BOTH	-6.70314	3	LEU2|URA3|ARO8	ND|ND|-6.703137436600699
ERS1041725	YPR036W	VMA13	gene-Verified	Del4620_VMA13	Verified-Puddu	Verified-DID	Verified by BOTH	-6.39007	3	LEU2|URA3|VMA13	ND|ND|-6.390074712433903
ERS878784	YAL026C	DRS2	gene-Verified	Del1156_DRS2	Verified-Puddu	Verified-DID	Verified by BOTH	-5.95577	3	LEU2|URA3|DRS2	ND|ND|-5.955772104013026
ERS947622	YDR383C	NKP1	gene-Verified	Del1996_NKP1	Verified-Puddu	Verified-DID	Verified by BOTH	-7.17121	3	LEU2|URA3|NKP1	ND|ND|-7.171211701541587
ERS947284	YDR063W	AIM7	gene-Verified	Del1757_AIM7	Verified-Puddu	Verified-DID	Verified by BOTH	ND	3	LEU2|AIM7|URA3	ND|ND|ND
ERS864154	YER135C	YER135C	gene-Uncharacterized	Del295_YER135C	Verified-Puddu	Verified-DID	Verified by BOTH	-5.71445	3	LEU2|URA3|YER135C	ND|ND|-5.714445440725531
ERS838321	YCR065W	HCM1	gene-Verified	Del46_HCM1	Verified-Puddu	Verified-DID	Verified by BOTH	-3.1015	3	LEU2|URA3|HCM1	ND|ND|-3.101495389547246
ERS952594	YGR171C	MSM1	gene-Verified	Del2584_MSM1	Verified-Puddu	Verified-DID	Verified by BOTH	-6.92966	3	LEU2|URA3|MSM1	ND|ND|-6.929660409977708
ERS877748	YFL042C	LAM5	gene-Verified	Del871_YFL042C	Verified-Puddu	Verified-DID	Verified by BOTH	-2.51357	3	LEU2|URA3|LAM5	ND|ND|-2.5135742639035996
ERS864836	YCL023C	YCL023C	gene-Dubious	Del661_YCL023C	Verified-Puddu	Verified-DID	Verified by BOTH	-8.48999	3	LEU2|URA3|YCL023C	ND|ND|-8.489992977529935
ERS947868	YEL017W	GTT3	gene-Verified	Del2123_GTT3	Verified-Puddu	Verified-DID	Verified by BOTH	-5.09036	3	LEU2|URA3|GTT3	ND|ND|-5.090364301297912
ERS1016244	YLR404W	SEI1	gene-Verified	Del3594_FLD1	Verified-Puddu	Verified-DID	Verified by BOTH	-6.36415	3	LEU2|URA3|SEI1	ND|ND|-6.364150466369759
ERS864598	YML124C	TUB3	gene-Verified	Del534_TUB3	Verified-Puddu	Verified-DID	Verified by BOTH	-6.43168	3	LEU2|URA3|TUB3	ND|ND|-6.431679993523739
ERS1029082	YPL090C	RPS6A	gene-Verified	Del4533_RPS6A	Verified-Puddu	Verified-DID	Verified by BOTH	-6.48971	3	LEU2|URA3|RPS6A	ND|ND|-6.489712809326387
ERS1016270	YML087C	AIM33	gene-Verified	Del3609_AIM33	Verified-Puddu	Verified-DID	Verified by BOTH	ND	3	LEU2|URA3|AIM33	ND|ND|ND
ERS1042755	YMR020W	FMS1	gene-Verified	Del3679_FMS1	Verified-Puddu	Verified-DID	Verified by BOTH	-7.16902	3	LEU2|URA3|FMS1	ND|ND|-7.169019366345668
ERS969442	YJL055W	LOG1	gene-Verified	Del3024_YJL055W	Verified-Puddu	Verified-DID	Verified by BOTH	-6.17666	3	LEU2|URA3|LOG1	ND|ND|-6.176660314186365
ERS1041893	YLR384C	IKI3	gene-Verified	Del3576_IKI3	Verified-Puddu	Verified-DID	Verified by BOTH	-7.08152	3	LEU2|URA3|IKI3	ND|ND|-7.08151776481722
ERS969876	YKR047W	YKR047W	gene-Dubious	Del3247_YKR047W	Verified-Puddu	Verified-DID	Verified by BOTH	-6.13989	3	LEU2|URA3|YKR047W	ND|ND|-6.139887797363281
ERS1041595	YPL150W	YPL150W	gene-Uncharacterized	Del4488_YPL150W	Verified-Puddu	Verified-DID	Verified by BOTH	-6.3891	3	LEU2|URA3|YPL150W	ND|ND|-6.389103571832294
ERS952329	YGL179C	TOS3	gene-Verified	Del2412_TOS3	Verified-Puddu	Verified-DID	Verified by BOTH	-8.86395	3	LEU2|URA3|TOS3	ND|ND|-8.86395317313997
ERS864931	YJR145C	RPS4A	gene-Verified	Del715_RPS4A	Verified-Puddu	Verified-DID	Verified by BOTH	-5.99837	3	LEU2|URA3|RPS4A	ND|ND|-5.998373481868464
ERS903475	YDL237W	AIM6	gene-Verified	Del1711_AIM6	Verified-Puddu	Verified-DID	Verified by BOTH	-6.73111	3	LEU2|URA3|AIM6	ND|ND|-6.731111895983863
ERS864314	YOL087C	DUF1	gene-Verified	Del381_DUF1	Verified-Puddu	Verified-DID	Verified by BOTH	-5.60705	3	LEU2|URA3|DUF1	ND|ND|-5.607051376895048
ERS878846	YAL004W	YAL004W	gene-Dubious	Del1172_YAL004W	Verified-Puddu	Verified-DID	Verified by BOTH	-6.38057	3	LEU2|URA3|YAL004W	ND|ND|-6.380570579027715
ERS878466	YOR265W	RBL2	gene-Verified	Del1066_RBL2	Verified-Puddu	Verified-DID	Verified by BOTH	-3.5425	3	LEU2|URA3|RBL2	ND|ND|-3.5425032054481305
ERS1028906	YNL334C	SNO2	gene-Verified	Del3836_SNO2	NotVerified-Puddu	NotVerified-DID	Verified by NEITHER	-	2	LEU2|URA3	ND|ND
ERS864569	YML107C	PML39	gene-Verified	Del518_PML39	Verified-Puddu	Verified-DID	Verified by BOTH	-5.86587	3	LEU2|URA3|PML39	ND|ND|-5.865871836984733
ERS902956	YBR223C	TDP1	gene-Verified	Del1434_TDP1	Verified-Puddu	Verified-DID	Verified by BOTH	-7.39794	4	LEU2|URA3|TDP1|YBR223W-A	ND|ND|-7.3979354636189125|-6.733450577062967
ERS1029045	YPL110C	GDE1	gene-Verified	Del4515_GDE1	Verified-Puddu	Verified-DID	Verified by BOTH	-6.19126	3	LEU2|URA3|GDE1	ND|ND|-6.1912580708003935
ERS1016129	YLR325C	RPL38	gene-Verified	Del3534_RPL38	Verified-Puddu	Verified-DID	Verified by BOTH	-5.80337	3	LEU2|URA3|RPL38	ND|ND|-5.8033745209502134
ERS879153	YBL071C	YBL071C	gene-Uncharacterized	Del1250_YBL071C	Verified-Puddu	Verified-DID	Verified by BOTH	-7.02102	3	LEU2|URA3|YBL071C	ND|ND|-7.0210193972627275
ERS864148	YER131W	RPS26B	gene-Verified	Del292_RPS26B	Verified-Puddu	NotVerified-DID	Verified by ONLY Puddu	-	2	LEU2|URA3	ND|ND
ERS876989	YBR189W	RPS9B	gene-Verified	Del794_RPS9B	Verified-Puddu	Verified-DID	Verified by BOTH	-6.87612	5	LEU2|URA3|RPS9B|YAL059C-A|YAL069W	ND|ND|-6.8761238760308805|-2.0582443702723814|-2.0373084488811704
ERS878696	YAL058W	CNE1	gene-Verified	Del1133_CNE1	Verified-Puddu	Verified-DID	Verified by BOTH	-8.99016	4	LEU2|URA3|CNE1|YAL056C-A	ND|ND|-8.990156524394411|-2.3518837971409114
ERS948166	YGL015C	BIL2	gene-Verified	Del2296_YGL015C	Verified-Puddu	Verified-DID	Verified by BOTH	-5.96904	3	LEU2|URA3|BIL2	ND|ND|-5.969039970691249
ERS864721	YHR127W	YHR127W	gene-Verified	Del593_YHR127W	Verified-Puddu	Verified-DID	Verified by BOTH	-6.76518	3	LEU2|URA3|YHR127W	ND|ND|-6.765184348916614
ERS947897	YEL038W	UTR4	gene-Verified	Del2137_UTR4	Verified-Puddu	Verified-DID	Verified by BOTH	-6.94309	3	LEU2|URA3|UTR4	ND|ND|-6.943092875272612
ERS838543	YIR037W	HYR1	gene-Verified	Del174_HYR1	Verified-Puddu	Verified-DID	Verified by BOTH	-6.03932	5	LEU2|URA3|MET17|HYR1|YLR302C	ND|ND|ND|-6.039315585258511|-2.186548109744343
ERS903515	YDR019C	GCV1	gene-Verified	Del1731_GCV1	Verified-Puddu	Verified-DID	Verified by BOTH	-7.7411	3	LEU2|URA3|GCV1	ND|ND|-7.741098319415223
ERS947905	YEL042W	GDA1	gene-Verified	Del2141_GDA1	Verified-Puddu	Verified-DID	Verified by BOTH	-6.04461	3	LEU2|URA3|GDA1	ND|ND|-6.04460746420231
ERS864826	YPL183W-A	RTC6	gene-Verified	Del650_RTC6	Verified-Puddu	Verified-DID	Verified by BOTH	-6.54007	3	LEU2|URA3|RTC6	ND|ND|-6.5400661598222705
ERS969505	YJR129C	EFM3	gene-Verified	Del3056_EFM3	Verified-Puddu	Verified-DID	Verified by BOTH	-6.14235	3	LEU2|URA3|EFM3	ND|ND|-6.142354152553405
ERS877976	YBR169C	SSE2	gene-Verified	Del932_SSE2	Verified-Puddu	Verified-DID	Verified by BOTH	-7.62697	3	LEU2|URA3|SSE2	ND|ND|-7.626974878819183
ERS1041502	YPL269W	KAR9	gene-Verified	Del4399_KAR9	Verified-Puddu	Verified-DID	Verified by BOTH	-7.48655	3	LEU2|URA3|KAR9	ND|ND|-7.486552593543914
ERS878132	YNL072W	RNH201	gene-Verified	Del976_RNH201	Verified-Puddu	Verified-DID	Verified by BOTH	-5.8497	3	LEU2|URA3|RNH201	ND|ND|-5.8496952538268445
ERS1041754	YPR057W	BRR1	gene-Verified	Del4634_BRR1	Verified-Puddu	Verified-DID	Verified by BOTH	-4.71103	3	LEU2|URA3|BRR1	ND|ND|-4.711027382443386
ERS1028977	YNL184C	YNL184C	gene-Uncharacterized	Del3926_YNL184C	Verified-Puddu	Verified-DID	Verified by BOTH	ND	3	LEU2|URA3|YNL184C	ND|ND|ND
ERS952428	YGL256W	ADH4	gene-Verified	Del2463_ADH4	Verified-Puddu	Verified-DID	Verified by BOTH	-7.01346	3	LEU2|URA3|ADH4	ND|ND|-7.0134632449721375
ERS951948	YGL087C	MMS2	gene-Verified	Del2350_MMS2	Verified-Puddu	Verified-DID	Verified by BOTH	-6.68093	3	LEU2|URA3|MMS2	ND|ND|-6.680925759345152
ERS864451	YLL049W	LDB18	gene-Verified	Del455_LDB18	Verified-Puddu	Verified-DID	Verified by BOTH	-7.47405	3	LEU2|URA3|LDB18	ND|ND|-7.474053465827899
ERS877950	DNE	-	Merged	Del926_YBR100W	Verified-Puddu	OMIT-Merged	Not_Applicable	-	2	LEU2|URA3	ND|ND
ERS903346	YDL135C	RDI1	gene-Verified	Del1640_RDI1	Verified-Puddu	Verified-DID	Verified by BOTH	-6.15163	3	LEU2|URA3|RDI1	ND|ND|-6.1516328619486265
ERS1041566	YPL170W	DAP1	gene-Verified	Del4473_DAP1	Verified-Puddu	Verified-DID	Verified by BOTH	-6.16149	3	LEU2|URA3|DAP1	ND|ND|-6.161490692460974
ERS947322	YDR162C	NBP2	gene-Verified	Del1840_NBP2	Verified-Puddu	Verified-DID	Verified by BOTH	-8.7333	3	LEU2|URA3|NBP2	ND|ND|-8.733296807921967
ERS864895	YJR106W	ECM27	gene-Verified	Del694_ECM27	Verified-Puddu	Verified-DID	Verified by BOTH	-6.81596	3	LEU2|URA3|ECM27	ND|ND|-6.815961388490414
ERS1016449	YMR147W	LDO45	gene-Uncharacterized	Del3705_YMR147W	Verified-Puddu	Verified-DID	Verified by BOTH	-7.64894	3	LEU2|URA3|LDO45	ND|ND|-7.64894206584931
ERS952856	YHR132C	ECM14	gene-Verified	Del2728_ECM14	Verified-Puddu	Verified-DID	Verified by BOTH	-7.47795	3	LEU2|URA3|ECM14	ND|ND|-7.4779508334343365
ERS1016463	YMR155W	YMR155W	gene-Uncharacterized	Del3712_YMR155W	Verified-Puddu	Verified-DID	Verified by BOTH	-6.8714	3	LEU2|URA3|YMR155W	ND|ND|-6.871395398832168
ERS902805	YBR157C	ICS2	gene-Verified	Del1383_ICS2	Verified-Puddu	NotVerified-DID	Verified by ONLY Puddu	-	2	LEU2|URA3	ND|ND	presumed correction in v2
ERS864381	YOL136C	PFK27	gene-Verified	Del419_PFK27	Verified-Puddu	Verified-DID	Verified by BOTH	-6.3037	3	LEU2|URA3|PFK27	ND|ND|-6.303700101104828
ERS952602	YGR137W	YGR137W	gene-Dubious	Del2557_YGR137W	Verified-Puddu	Verified-DID	Verified by BOTH	ND	3	LEU2|URA3|YGR137W	ND|ND|ND
ERS1042095	YNL122C	MRP35	gene-Verified	Del3955_YNL122C	Verified-Puddu	Verified-DID	Verified by BOTH	-7.81743	3	LEU2|URA3|MRP35	ND|ND|-7.817426227704206
ERS952626	YGR152C	RSR1	gene-Verified	Del2569_RSR1	Verified-Puddu	Verified-DID	Verified by BOTH	-6.67391	4	LEU2|URA3|RSR1|YGR151C	ND|ND|-6.673911552364857|-2.4200414223136133
ERS877803	YPR031W	NTO1	gene-Verified	Del915_NTO1	Verified-Puddu	Verified-DID	Verified by BOTH	-5.99914	3	LEU2|URA3|NTO1	ND|ND|-5.99914385619695
ERS1029323	YOR099W	KTR1	gene-Verified	Del4113_KTR1	Verified-Puddu	Verified-DID	Verified by BOTH	-5.90149	3	LEU2|URA3|KTR1	ND|ND|-5.901494680856454
ERS879069	YBL049W	MOH1	gene-Verified	Del1229_MOH1	Verified-Puddu	Verified-DID	Verified by BOTH	-8.15532	3	LEU2|URA3|MOH1	ND|ND|-8.155321269371193
ERS1016189	YLR356W	ATG33	gene-Verified	Del3557_ATG33	Verified-Puddu	Verified-DID	Verified by BOTH	-7.47763	3	LEU2|URA3|ATG33	ND|ND|-7.477626193364112
ERS864744	YOR008C-A	YOR008C-A	gene-Uncharacterized	Del609_YOR008C-A	Verified-Puddu	Verified-DID	Verified by BOTH	-4.91721	3	LEU2|URA3|YOR008C-A	ND|ND|-4.9172061764558
ERS903443	YDL216C	RRI1	gene-Verified	Del1695_RRI1	Verified-Puddu	Verified-DID	Verified by BOTH	-5.77295	3	LEU2|URA3|RRI1	ND|ND|-5.772945177562604
ERS948177	YGL025C	PGD1	gene-Verified	Del2303_PGD1	Verified-Puddu	Verified-DID	Verified by BOTH	-6.68094	3	LEU2|URA3|PGD1	ND|ND|-6.680943629913062
ERS1028802	YNL246W	VPS75	gene-Verified	Del3888_VPS75	Verified-Puddu	Verified-DID	Verified by BOTH	-7.19325	3	LEU2|URA3|VPS75	ND|ND|-7.193251700651594
ERS952349	YGL203C	KEX1	gene-Verified	Del2422_KEX1	Verified-Puddu	Verified-DID	Verified by BOTH	-7.66352	3	LEU2|URA3|KEX1	ND|ND|-7.6635230223703115
ERS864937	YJR153W	PGU1	gene-Verified	Del718_PGU1	Verified-Puddu	Verified-DID	Verified by BOTH	-6.9156	3	LEU2|URA3|PGU1	ND|ND|-6.915601572242686
ERS864444	YHR191C	CTF8	gene-Verified	Del450_CTF8	Verified-Puddu	Verified-DID	Verified by BOTH	-5.9077	3	LEU2|URA3|CTF8	ND|ND|-5.907699224033842
ERS952553	YGR100W	MDR1	gene-Verified	Del2532_MDR1	Verified-Puddu	Verified-DID	Verified by BOTH	-7.63118	3	LEU2|URA3|MDR1	ND|ND|-7.631179824423095
ERS1016408	YMR022W	UBC7	gene-Verified	Del3681_UBC7	Verified-Puddu	Verified-DID	Verified by BOTH	-5.7172	3	LEU2|URA3|UBC7	ND|ND|-5.717202470742082
ERS864681	YER046W	SPO73	gene-Verified	Del573_SPO73	Verified-Puddu	Verified-DID	Verified by BOTH	-5.8439	3	LEU2|URA3|SPO73	ND|ND|-5.843900159170485
ERS1016438	YMR044W	IOC4	gene-Verified	Del3699_IOC4	Verified-Puddu	Verified-DID	Verified by BOTH	-6.64918	3	LEU2|URA3|IOC4	ND|ND|-6.649175510346455
ERS969888	YKR055W	RHO4	gene-Verified	Del3254_RHO4	Verified-Puddu	Verified-DID	Verified by BOTH	-7.43636	3	LEU2|URA3|RHO4	ND|ND|-7.436358109043006
ERS1041822	YPR131C	NAT3	gene-Verified	Del4686_NAT3	Verified-Puddu	Verified-DID	Verified by BOTH	-7.48663	3	LEU2|URA3|NAT3	ND|ND|-7.486627724076918
ERS1041260	YGR196C	FYV8	gene-Verified	Del2600_FYV8	Verified-Puddu	Verified-DID	Verified by BOTH	-7.35886	3	LEU2|URA3|FYV8	ND|ND|-7.358859628154282
ERS1041563	YPL171C	OYE3	gene-Verified	Del4472_OYE3	Verified-Puddu	Verified-DID	Verified by BOTH	-6.2691	3	LEU2|URA3|OYE3	ND|ND|-6.269100427191722
ERS879188	YBL085W	BOI1	gene-Verified	Del1259_BOI1	Verified-Puddu	Verified-DID	Verified by BOTH	-6.10732	3	LEU2|URA3|BOI1	ND|ND|-6.107317054520064
ERS903430	YDL204W	RTN2	gene-Verified	Del1688_RTN2	Verified-Puddu	Verified-DID	Verified by BOTH	-6.1091	3	LEU2|URA3|RTN2	ND|ND|-6.109096053557432
ERS878184	YNL093W	YPT53	gene-Verified	Del989_YPT53	Verified-Puddu	Verified-DID	Verified by BOTH	-5.62811	3	LEU2|URA3|YPT53	ND|ND|-5.628108331226321
ERS1028851	YMR276W	DSK2	gene-Verified	Del3805_DSK2	Verified-Puddu	Verified-DID	Verified by BOTH	-5.63957	3	LEU2|URA3|DSK2	ND|ND|-5.63957389241859
ERS878406	YIR043C	YIR043C	blocked_reading_frame	Del1051_YIR043C	Verified-Puddu	Verified-DID	Verified by BOTH	-2.24539	4	LEU2|URA3|YIR043C_blocked_reading_frame|YIR043C	ND|ND|-2.245391807527997|-2.245391807527997
ERS864548	YOL101C	IZH4	gene-Verified	Del393_IZH4	Verified-Puddu	Verified-DID	Verified by BOTH	-6.09815	3	LEU2|URA3|IZH4	ND|ND|-6.098152299455455
ERS952221	YGL127C	SOH1	gene-Verified	Del2372_SOH1	Verified-Puddu	Verified-DID	Verified by BOTH	-5.89175	3	LEU2|URA3|SOH1	ND|ND|-5.8917496458299015
ERS864770	YLR358C	YLR358C	gene-Uncharacterized	Del622_YLR358C	Verified-Puddu	Verified-DID	Verified by BOTH	-7.84502	4	LEU2|URA3|YLR358C|YFL015W-A	ND|ND|-7.8450176085166445|-2.0517239134457435
ERS1041577	YPL163C	SVS1	gene-Verified	Del4479_SVS1	Verified-Puddu	Verified-DID	Verified by BOTH	-6.84903	3	LEU2|URA3|SVS1	ND|ND|-6.849034431463376
ERS952538	YGR076C	MRPL25	gene-Verified	Del2520_MRPL25	Verified-Puddu	Verified-DID	Verified by BOTH	-7.26983	3	LEU2|URA3|MRPL25	ND|ND|-7.269832609926341
ERS1041784	YPR106W	ISR1	gene-Verified	Del4667_ISR1	Verified-Puddu	Verified-DID	Verified by BOTH	-7.27462	3	LEU2|URA3|ISR1	ND|ND|-7.274622732877522
ERS947338	YDR178W	SDH4	gene-Verified	Del1848_SDH4	Verified-Puddu	Verified-DID	Verified by BOTH	-3.51893	3	LEU2|URA3|SDH4	ND|ND|-3.5189272737287784
ERS952386	YGL228W	SHE10	gene-Verified	Del2441_SHE10	Verified-Puddu	Verified-DID	Verified by BOTH	-6.45319	3	LEU2|URA3|SHE10	ND|ND|-6.453187757162745
ERS1029297	YOR083W	WHI5	gene-Verified	Del4100_WHI5	Verified-Puddu	Verified-DID	Verified by BOTH	-7.35699	3	LEU2|URA3|WHI5	ND|ND|-7.35698898033096
ERS878492	YOR298C-A	MBF1	gene-Verified	Del1077_MBF1	Verified-Puddu	NotVerified-DID	Verified by ONLY Puddu	-	2	LEU2|URA3	ND|ND	presumed correction in v2
ERS877762	YFR025C	HIS2	gene-Verified	Del874_HIS2	Verified-Puddu	Verified-DID	Verified by BOTH	-6.42365	3	LEU2|URA3|HIS2	ND|ND|-6.423646419741433
ERS902859	YBR158W	AMN1	gene-Verified	Del1384_AMN1	Verified-Puddu	Verified-DID	Verified by BOTH	-6.07414	3	LEU2|URA3|AMN1	ND|ND|-6.0741392509633165
ERS947349	YDR184C	ATC1	gene-Verified	Del1853_ATC1	Verified-Puddu	Verified-DID	Verified by BOTH	-6.58922	3	LEU2|URA3|ATC1	ND|ND|-6.58922264683954
ERS1019538	YLR271W	CMG1	gene-Uncharacterized	Del3496_CMG1	Verified-Puddu	Verified-DID	Verified by BOTH	-6.05385	3	LEU2|URA3|CMG1	ND|ND|-6.053851942254339
ERS864519	YNL300W	TOS6	gene-Uncharacterized	Del492_TOS6	Verified-Puddu	Verified-DID	Verified by BOTH	-6.69123	3	LEU2|URA3|TOS6	ND|ND|-6.691225940653566
ERS947785	YDR500C	RPL37B	gene-Verified	Del2080_RPL37B	Verified-Puddu	Verified-DID	Verified by BOTH	-4.8325	3	LEU2|URA3|RPL37B	ND|ND|-4.832497426348966
ERS877813	YKR095W	MLP1	gene-Verified	Del887_MLP1	Verified-Puddu	Verified-DID	Verified by BOTH	-6.99455	3	LEU2|URA3|MLP1	ND|ND|-6.99455124515709
ERS877775	YJL042W	MHP1	gene-Verified	Del878_MHP1	Verified-Puddu	Verified-DID	Verified by BOTH	-6.24189	3	LEU2|URA3|MHP1	ND|ND|-6.241885426452843
ERS1029447	YNL001W	DOM34	gene-Verified	Del3971_DOM34	Verified-Puddu	Verified-DID	Verified by BOTH	-6.0455	3	LEU2|URA3|DOM34	ND|ND|-6.045501835341948
ERS1041886	YKR009C	FOX2	gene-Verified	Del3225_FOX2	Verified-Puddu	Verified-DID	Verified by BOTH	-7.27153	3	LEU2|URA3|FOX2	ND|ND|-7.271529068402369
ERS838399	YFL034C-A	RPL22B	gene-Verified	Del84_RPL22B	Verified-Puddu	Verified-DID	Verified by BOTH	-6.1302	3	LEU2|URA3|RPL22B	ND|ND|-6.13019964707846
ERS864437	YHR162W	MPC2	gene-Verified	Del447_MPC2	Verified-Puddu	Verified-DID	Verified by BOTH	-5.60816	3	LEU2|URA3|MPC2	ND|ND|-5.608157007360028
ERS864792	YML042W	CAT2	gene-Verified	Del633_CAT2	Verified-Puddu	Verified-DID	Verified by BOTH	-6.54603	3	LEU2|URA3|CAT2	ND|ND|-6.5460252993941115
ERS947861	YEL014C	YEL014C	gene-Uncharacterized	Del2119_YEL014C	Verified-Puddu	Verified-DID	Verified by BOTH	-5.39926	3	LEU2|URA3|YEL014C	ND|ND|-5.3992614122828355
ERS1042731	YER061C	CEM1	gene-Verified	Del2212_CEM1	Verified-Puddu	Verified-DID	Verified by BOTH	-7.2458	3	LEU2|URA3|CEM1	ND|ND|-7.245802990211667
ERS864735	YNL274C	GOR1	gene-Verified	Del600_GOR1	Verified-Puddu	Verified-DID	Verified by BOTH	-6.06346	3	LEU2|URA3|GOR1	ND|ND|-6.0634554899872155
ERS1016455	YMR150C	IMP1	gene-Verified	Del3708_IMP1	Verified-Puddu	Verified-DID	Verified by BOTH	ND	3	LEU2|URA3|IMP1	ND|ND|ND
ERS878000	YBR287W	YBR287W	gene-Uncharacterized	Del938_YBR287W	Verified-Puddu	Verified-DID	Verified by BOTH	-5.63911	3	LEU2|URA3|YBR287W	ND|ND|-5.639114637756024
ERS877161	YJL191W	RPS14B	gene-Verified	Del841_RPS14B	Verified-Puddu	Verified-DID	Verified by BOTH	-6.29318	3	LEU2|URA3|RPS14B	ND|ND|-6.29317662454285
ERS1042741	YLR390W	ECM19	gene-Verified	Del3582_ECM19	Verified-Puddu	Verified-DID	Verified by BOTH	-5.86722	3	LEU2|URA3|ECM19	ND|ND|-5.86721615779971
ERS947847	YEL005C	VAB2	gene-Verified	Del2112_VAB2	Verified-Puddu	Verified-DID	Verified by BOTH	-6.22156	3	LEU2|URA3|VAB2	ND|ND|-6.221562491093867
ERS1041490	YOL082W	ATG19	gene-Verified	Del4390_ATG19	Verified-Puddu	Verified-DID	Verified by BOTH	-6.51833	3	LEU2|URA3|ATG19	ND|ND|-6.518332853369456
ERS1042803	YOL068C	HST1	gene-Verified	Del4381_HST1	Verified-Puddu	Verified-DID	Verified by BOTH	-7.44638	5	LEU2|URA3|MET17|HST1|YLR302C	ND|ND|-8.675068399077457|-7.446378292872673|-2.3244746830776433
ERS877974	YBR169C	SSE2	gene-Verified	Del932_SSE2	Verified-Puddu	Verified-DID	Verified by BOTH	-6.40175	3	LEU2|URA3|SSE2	ND|ND|-6.401750419290312
ERS1041742	YPR099C	YPR099C	gene-Verified	Del4664_YPR099C	Verified-Puddu	Verified-DID	Verified by BOTH	-7.85681	4	LEU2|URA3|YPR099C|MRPL51	ND|ND|-7.856810482166803|-2.0944523238840578
ERS878621	YNR033W	ABZ1	gene-Verified	Del1111_ABZ1	Verified-Puddu	Verified-DID	Verified by BOTH	-6.03	3	LEU2|URA3|ABZ1	ND|ND|-6.029998885122607
ERS1019511	YLR255C	YLR255C	gene-Uncharacterized	Del3482_YLR255C	Verified-Puddu	Verified-DID	Verified by BOTH	-5.2664	3	LEU2|URA3|YLR255C	ND|ND|-5.266396551103948
ERS1041837	YPR147C	YPR147C	gene-Verified	Del4695_YPR147C	Verified-Puddu	Verified-DID	Verified by BOTH	-9.25354	3	LEU2|URA3|YPR147C	ND|ND|-9.253535328795072
ERS1028814	YNL233W	BNI4	gene-Verified	Del3894_BNI4	Verified-Puddu	Verified-DID	Verified by BOTH	-8.53757	3	LEU2|URA3|BNI4	ND|ND|-8.53757375110529
ERS1016411	YML011C	RAD33	gene-Verified	Del3653_RAD33	Verified-Puddu	Verified-DID	Verified by BOTH	-5.77418	3	LEU2|URA3|RAD33	ND|ND|-5.774176018267057
ERS1041247	YGR184C	UBR1	gene-Verified	Del2594_UBR1	Verified-Puddu	Verified-DID	Verified by BOTH	-6.15609	3	LEU2|URA3|UBR1	ND|ND|-6.15608845046968
ERS1019529	YLR266C	PDR8	gene-Verified	Del3491_PDR8	Verified-Puddu	Verified-DID	Verified by BOTH	-3.77968	3	LEU2|URA3|PDR8	ND|ND|-3.7796837985780822
ERS1041565	YPL170W	DAP1	gene-Verified	Del4473_DAP1	Verified-Puddu	Verified-DID	Verified by BOTH	-6.13396	3	LEU2|URA3|DAP1	ND|ND|-6.133959019642647
ERS864510	YMR318C	ADH6	gene-Verified	Del486_ADH6	Verified-Puddu	Verified-DID	Verified by BOTH	-6.51152	5	LEU2|URA3|MET17|ADH6|YLR302C	ND|ND|-7.702455464026363|-6.511515537238277|-2.107092044514793
ERS952351	YGL205W	POX1	gene-Verified	Del2423_POX1	Verified-Puddu	Verified-DID	Verified by BOTH	-9.27007	3	LEU2|URA3|POX1	ND|ND|-9.270066537150932
ERS969270	YJL216C	IMA5	gene-Verified	Del2918_IMA5	Verified-Puddu	Verified-DID	Verified by BOTH	-5.99898	3	LEU2|URA3|IMA5	ND|ND|-5.9989809898041315
ERS947313	YDR154C	YDR154C	gene-Dubious	Del1833_YDR154C	Verified-Puddu	Verified-DID	Verified by BOTH	ND	3	LEU2|YDR154C|URA3	ND|ND|ND
ERS947761	YDR483W	KRE2	gene-Verified	Del2068_KRE2	Verified-Puddu	Verified-DID	Verified by BOTH	-7.12647	3	LEU2|URA3|KRE2	ND|ND|-7.126474826901907
ERS878166	YNL085W	MKT1	gene-Verified	Del985_MKT1	Verified-Puddu	Verified-DID	Verified by BOTH	-6.33321	3	LEU2|URA3|MKT1	ND|ND|-6.333205199682686
ERS952458	YGR087C	PDC6	gene-Verified	Del2528_PDC6	Verified-Puddu	Verified-DID	Verified by BOTH	ND	3	LEU2|URA3|PDC6	ND|ND|ND
ERS951891	YGL063W	PUS2	gene-Verified	Del2332_PUS2	Verified-Puddu	Verified-DID	Verified by BOTH	-5.98985	4	LEU2|URA3|PUS2|YGL063C-A	ND|ND|-5.98984998774983|-5.9556521458484495
ERS878732	YAL044C	GCV3	gene-Verified	Del1142_GCV3	Verified-Puddu	Verified-DID	Verified by BOTH	-6.70153	3	LEU2|URA3|GCV3	ND|ND|-6.701530820172979
ERS1041432	YOL037C	YOL037C	gene-Dubious	Del4352_YOL037C	Verified-Puddu	Verified-DID	Verified by BOTH	-6.16613	3	LEU2|URA3|YOL037C	ND|ND|-6.16612916105165
ERS877054	YGR050C	YGR050C	gene-Uncharacterized	Del810_YGR050C	Verified-Puddu	Verified-DID	Verified by BOTH	-5.62177	3	LEU2|URA3|YGR050C	ND|ND|-5.621774358284469
ERS876875	YJR031C	GEA1	gene-Verified	Del765_GEA1	Verified-Puddu	Verified-DID	Verified by BOTH	-6.90859	3	LEU2|URA3|GEA1	ND|ND|-6.908594688813619
ERS1029506	YNL092W	YNL092W	gene-Verified	Del3962_YNL092W	Verified-Puddu	Verified-DID	Verified by BOTH	-6.27032	3	LEU2|URA3|YNL092W	ND|ND|-6.270321535333622
ERS1041747	YPR052C	NHP6A	gene-Verified	Del4631_NHP6A	Verified-Puddu	Verified-DID	Verified by BOTH	-7.44463	3	LEU2|URA3|NHP6A	ND|ND|-7.444631315374222
ERS864676	YMR135C	GID8	gene-Verified	Del570_GID8	Verified-Puddu	Verified-DID	Verified by BOTH	-5.98282	3	LEU2|URA3|GID8	ND|ND|-5.982817812168208
ERS947688	YDR430C	CYM1	gene-Verified	Del2028_CYM1	Verified-Puddu	Verified-DID	Verified by BOTH	-7.57756	3	LEU2|URA3|CYM1	ND|ND|-7.577558996076994
ERS969223	YIL160C	POT1	gene-Verified	Del2895_POT1	Verified-Puddu	Verified-DID	Verified by BOTH	-6.03073	3	LEU2|URA3|POT1	ND|ND|-6.030728882740971
ERS864983	YJL023C	PET130	gene-Verified	Del742_PET130	Verified-Puddu	Verified-DID	Verified by BOTH	-7.08489	4	LEU2|URA3|PET130|YJL022W	ND|ND|-7.084887798071133|-2.6201836275898764
ERS838268	YBR293W	VBA2	gene-Verified	Del19_VBA2	Verified-Puddu	Verified-DID	Verified by BOTH	-5.98718	3	LEU2|URA3|VBA2	ND|ND|-5.98717960045357
ERS902923	YBR203W	COS111	gene-Verified	Del1416_COS111	Verified-Puddu	Verified-DID	Verified by BOTH	-6.54912	3	LEU2|URA3|COS111	ND|ND|-6.549117970303133
ERS1016443	YMR143W	RPS16A	gene-Verified	Del3702_RPS16A	Verified-Puddu	NotVerified-DID	Verified by ONLY Puddu	-	2	LEU2|URA3	ND|ND	presumed correction in v2
ERS1029429	YNL063W	MTQ1	gene-Verified	Del3967_MTQ1	Verified-Puddu	Verified-DID	Verified by BOTH	-7.58853	3	LEU2|URA3|MTQ1	ND|ND|-7.5885312908926705
ERS864778	YLR394W	CST9	gene-Verified	Del626_CST9	Verified-Puddu	Verified-DID	Verified by BOTH	-6.91919	3	LEU2|URA3|CST9	ND|ND|-6.919186478123259
ERS1041248	YGR184C	UBR1	gene-Verified	Del2594_UBR1	Verified-Puddu	Verified-DID	Verified by BOTH	-5.72895	3	LEU2|URA3|UBR1	ND|ND|-5.728953128052526
ERS951903	YGL071W	AFT1	gene-Verified	Del2337_AFT1	Verified-Puddu	Verified-DID	Verified by BOTH	-6.17149	3	LEU2|URA3|AFT1	ND|ND|-6.1714871612742455
ERS947530	YDR313C	PIB1	gene-Verified	Del1947_PIB1	Verified-Puddu	Verified-DID	Verified by BOTH	-6.98305	3	LEU2|URA3|PIB1	ND|ND|-6.98304547004643
ERS952904	YHR163W	SOL3	gene-Verified	Del2752_SOL3	Verified-Puddu	Verified-DID	Verified by BOTH	-6.39556	3	LEU2|URA3|SOL3	ND|ND|-6.395558961003351
ERS864872	YJR080C	AIM24	gene-Verified	Del680_AIM24	Verified-Puddu	Verified-DID	Verified by BOTH	ND	4	LEU2|URA3|AIM24|YJR079W	ND|ND|ND|-2.7546572227029684
ERS947730	YDR457W	TOM1	gene-Verified	Del2049_TOM1	Verified-Puddu	Verified-DID	Verified by BOTH	-7.08693	3	LEU2|URA3|TOM1	ND|ND|-7.086925822754162
ERS947973	YER024W	YAT2	gene-Verified	Del2182_YAT2	Verified-Puddu	Verified-DID	Verified by BOTH	-5.95902	3	LEU2|URA3|YAT2	ND|ND|-5.959019293973701
ERS1041488	YOL080C	REX4	gene-Verified	Del4388_REX4	Verified-Puddu	Verified-DID	Verified by BOTH	-7.03076	4	LEU2|URA3|REX4|YOL079W	ND|ND|-7.030756978649616|-2.72345368773628
ERS1076861	YNL044W	YIP3	gene-Verified	Del3992_YIP3	Verified-Puddu	Verified-DID	Verified by BOTH	-2.0928	4	LEU2|URA3|YNL043C|YIP3	ND|ND|-2.3370677722808044|-2.0928000105238582
ERS864813	YMR173W	DDR48	gene-Verified	Del644_DDR48	Verified-Puddu	Verified-DID	Verified by BOTH	-7.4742	4	LEU2|URA3|DDR48|YMR173W-A	ND|ND|-7.474196326812772|-3.1305594186739536
ERS902673	YBR013C	YBR013C	gene-Uncharacterized	Del1287_YBR013C	Verified-Puddu	Verified-DID	Verified by BOTH	-2.3743	3	LEU2|URA3|YBR013C	ND|ND|-2.37429634040844
ERS902709	YBR068C	BAP2	gene-Verified	Del1334_BAP2	Verified-Puddu	Verified-DID	Verified by BOTH	-6.35468	3	LEU2|URA3|BAP2	ND|ND|-6.354682273047157
ERS902794	YBR099C	YBR099C	gene-Dubious	Del1350_YBR099C	Verified-Puddu	Verified-DID	Verified by BOTH	-5.9923	3	LEU2|URA3|YBR099C	ND|ND|-5.99229544648796
ERS878734	YAL044C	GCV3	gene-Verified	Del1142_GCV3	Verified-Puddu	Verified-DID	Verified by BOTH	-6.01532	3	LEU2|URA3|GCV3	ND|ND|-6.015322994407257
ERS952340	YGL196W	DSD1	gene-Verified	Del2417_DSD1	Verified-Puddu	NotVerified-DID	Verified by ONLY Puddu	-	2	LEU2|URA3	ND|ND	presumed correction in v2
ERS1029455	YOR209C	NPT1	gene-Verified	Del4196_NPT1	Verified-Puddu	Verified-DID	Verified by BOTH	-6.70936	3	LEU2|URA3|NPT1	ND|ND|-6.709362406999488
ERS947472	YDR270W	CCC2	gene-Verified	Del1915_CCC2	Verified-Puddu	Verified-DID	Verified by BOTH	-7.22994	5	LEU2|URA3|CCC2|YDR269C|YDR271C	ND|ND|-7.229936383389285|-2.6423997963251638|-2.4264393990969038
ERS864239	YMR055C	BUB2	gene-Verified	Del339_BUB2	Verified-Puddu	Verified-DID	Verified by BOTH	-2.88248	3	LEU2|URA3|BUB2	ND|ND|-2.882477726629307
ERS838548	YIR042C	YIR042C	gene-Uncharacterized	Del177_YIR042C	Verified-Puddu	Verified-DID	Verified by BOTH	-5.69867	3	LEU2|URA3|YIR042C	ND|ND|-5.698673338399969
ERS1016153	YLR341W	SPO77	gene-Verified	Del3546_SPO77	Verified-Puddu	Verified-DID	Verified by BOTH	-6.2882	3	LEU2|URA3|SPO77	ND|ND|-6.28820057599598
ERS1019553	YLR292C	SEC72	gene-Verified	Del3511_SEC72	Verified-Puddu	Verified-DID	Verified by BOTH	-6.37516	3	LEU2|URA3|SEC72	ND|ND|-6.375160708128182
ERS948207	YGL043W	DST1	gene-Verified	Del2318_DST1	Verified-Puddu	Verified-DID	Verified by BOTH	-6.33569	3	LEU2|URA3|DST1	ND|ND|-6.3356945805411895
ERS864815	YKR006C	MRPL13	gene-Verified	Del3223_MRPL13	NotVerified-Puddu	NotVerified-DID	Verified by NEITHER	-	3	LEU2|URA3|YCL042W	ND|ND|-2.255903507146867	PutativelyMislabeled
ERS902672	YBR013C	YBR013C	gene-Uncharacterized	Del1287_YBR013C	Verified-Puddu	Verified-DID	Verified by BOTH	-2.33407	3	LEU2|URA3|YBR013C	ND|ND|-2.334074795893523
ERS969946	YLL039C	UBI4	gene-Verified	Del3288_UBI4	Verified-Puddu	Verified-DID	Verified by BOTH	-6.67182	3	LEU2|URA3|UBI4	ND|ND|-6.671820142617877
ERS1042100	YOR120W	GCY1	gene-Verified	Del4128_GCY1	Verified-Puddu	NotVerified-DID	Verified by ONLY Puddu	-	3	LEU2|URA3|YOR121C	ND|ND|-7.617870674535763	DiscordantAnnotation-GCY1 overlaps YOR120W-A
ERS1028880	YMR295C	YMR295C	gene-Verified	Del3820_YMR295C	Verified-Puddu	Verified-DID	Verified by BOTH	-7.55286	3	LEU2|URA3|YMR295C	ND|ND|-7.55285541659644
ERS952395	YGL234W	ADE5%2C7	gene-Verified	Del2446_ADE5,7	Verified-Puddu	Verified-DID	Verified by BOTH	-7.06554	3	LEU2|URA3|ADE5%2C7	ND|ND|-7.065536298071805
ERS1041529	YPL192C	PRM3	gene-Verified	Del4455_PRM3	Verified-Puddu	Verified-DID	Verified by BOTH	ND	5	LEU2|URA3|PRM3|MET17|YLR302C	ND|ND|ND|-6.6126431735239874|-2.1524592855636997
ERS838553	YKR035W-A	DID2	gene-Verified	Del180_DID2	Verified-Puddu	Verified-DID	Verified by BOTH	-5.62425	4	LEU2|URA3|DID2|OPI8	ND|ND|-5.624251057555069|-2.4565559823212593
ERS902860	YBR158W	AMN1	gene-Verified	Del1384_AMN1	Verified-Puddu	Verified-DID	Verified by BOTH	-6.65019	5	LEU2|URA3|AMN1|MET17|YLR302C	ND|ND|-6.650189117846556|-6.618270695049126|-2.0278135429535524
ERS948175	YGL023C	PIB2	gene-Verified	Del2302_PIB2	Verified-Puddu	Verified-DID	Verified by BOTH	-6.4483	3	LEU2|URA3|PIB2	ND|ND|-6.448302322381516
ERS877077	YGR093W	DRN1	gene-Verified	Del816_DRN1	Verified-Puddu	Verified-DID	Verified by BOTH	-5.89306	3	LEU2|URA3|DRN1	ND|ND|-5.893061407354911
ERS878362	YGR289C	MAL11	gene-Verified	Del1040_MAL11	Verified-Puddu	Verified-DID	Verified by BOTH	-6.39776	4	LEU2|URA3|MAL11|YGR290W	ND|ND|-6.397762695839477|-2.2272562024061973
ERS864918	YJR126C	VPS70	gene-Verified	Del707_VPS70	Verified-Puddu	Verified-DID	Verified by BOTH	-8.43849	3	LEU2|URA3|VPS70	ND|ND|-8.438485886161203
ERS878414	YJR003C	MRX12	gene-Uncharacterized	Del1053_YJR003C	Verified-Puddu	Verified-DID	Verified by BOTH	-6.80751	3	LEU2|URA3|MRX12	ND|ND|-6.807509452527711
ERS877920	YPR050C	YPR050C	gene-Dubious	Del918_YPR050C	Verified-Puddu	Verified-DID	Verified by BOTH	-7.56602	4	LEU2|URA3|YPR050C|MAK3	ND|ND|-7.5660171143695765|-2.4948745251690263
ERS864496	YMR312W	ELP6	gene-Verified	Del479_ELP6	Verified-Puddu	Verified-DID	Verified by BOTH	-5.95318	3	LEU2|URA3|ELP6	ND|ND|-5.953175666273091
ERS864677	YEL012W	UBC8	gene-Verified	Del571_UBC8	Verified-Puddu	NotVerified-DID	Verified by ONLY Puddu	-	2	LEU2|URA3	ND|ND
ERS948157	YGL009C	LEU1	gene-Verified	Del2291_LEU1	Verified-Puddu	Verified-DID	Verified by BOTH	-6.62375	3	LEU2|URA3|LEU1	ND|ND|-6.623753274259056
ERS877688	YKR027W	BCH2	gene-Verified	Del857_BCH2	Verified-Puddu	Verified-DID	Verified by BOTH	-5.84518	3	LEU2|URA3|BCH2	ND|ND|-5.845175460711056
ERS1042816	YPL241C	CIN2	gene-Verified	Del4420_CIN2	Verified-Puddu	Verified-DID	Verified by BOTH	-5.8484	3	LEU2|URA3|CIN2	ND|ND|-5.848400652409968
ERS1041739	YPR046W	MCM16	gene-Verified	Del4627_MCM16	Verified-Puddu	Verified-DID	Verified by BOTH	-7.39976	3	LEU2|URA3|MCM16	ND|ND|-7.39976473484294
ERS1029271	YOR067C	ALG8	gene-Verified	Del4087_ALG8	Verified-Puddu	Verified-DID	Verified by BOTH	-9.90182	3	LEU2|URA3|ALG8	ND|ND|-9.9018157072246
ERS1042082	YDR512C	EMI1	gene-Verified	Del2090_EMI1	Verified-Puddu	Verified-DID	Verified by BOTH	ND	4	LEU2|EMI1|URA3|MET17	ND|ND|ND|-7.7017247799152875
ERS902932	YBR207W	FTH1	gene-Verified	Del1420_FTH1	Verified-Puddu	Verified-DID	Verified by BOTH	-6.75133	3	LEU2|URA3|FTH1	ND|ND|-6.751328885775815
ERS903180	YDL019C	OSH2	gene-Verified	Del1545_OSH2	Verified-Puddu	Verified-DID	Verified by BOTH	-5.61575	3	LEU2|URA3|OSH2	ND|ND|-5.61575140305978
ERS1041573	YPL165C	SET6	gene-Verified	Del4477_SET6	Verified-Puddu	Verified-DID	Verified by BOTH	-7.54164	3	LEU2|URA3|SET6	ND|ND|-7.541638085039952
ERS951911	YGL076C	RPL7A	gene-Verified	Del2339_RPL7A	Verified-Puddu	Verified-DID	Verified by BOTH	-5.49533	3	LEU2|URA3|RPL7A	ND|ND|-5.495326194260254
ERS952636	YGR157W	CHO2	gene-Verified	Del2572_CHO2	Verified-Puddu	Verified-DID	Verified by BOTH	-8.18313	3	LEU2|URA3|CHO2	ND|ND|-8.183133795694932
ERS1029461	YOR214C	SPR2	gene-Verified	Del4199_SPR2	Verified-Puddu	Verified-DID	Verified by BOTH	-6.40044	3	LEU2|URA3|SPR2	ND|ND|-6.400436260850243
ERS903324	YDL109C	YDL109C	gene-Uncharacterized	Del1617_YDL109C	Verified-Puddu	Verified-DID	Verified by BOTH	-6.80099	3	LEU2|URA3|YDL109C	ND|ND|-6.8009923877295
ERS838558	YKR070W	YKR070W	gene-Uncharacterized	Del184_YKR070W	Verified-Puddu	Verified-DID	Verified by BOTH	-6.47333	3	LEU2|URA3|YKR070W	ND|ND|-6.473332426667923
ERS864629	YMR107W	SPG4	gene-Verified	Del550_SPG4	Verified-Puddu	Verified-DID	Verified by BOTH	-5.23336	3	LEU2|URA3|SPG4	ND|ND|-5.233358273426395
ERS903469	YDL233W	MFG1	gene-Uncharacterized	Del1708_MFG1	Verified-Puddu	Verified-DID	Verified by BOTH	-5.73286	3	LEU2|URA3|MFG1	ND|ND|-5.732860217818139
ERS1041842	YPR149W	NCE102	gene-Verified	Del4697_NCE102	Verified-Puddu	Verified-DID	Verified by BOTH	-6.36073	3	LEU2|URA3|NCE102	ND|ND|-6.360730634831323
ERS947306	YDR151C	CTH1	gene-Verified	Del1830_CTH1	Verified-Puddu	Verified-DID	Verified by BOTH	-8.19346	3	LEU2|URA3|CTH1	ND|ND|-8.193455494043869
ERS947930	YEL056W	HAT2	gene-Verified	Del2154_HAT2	Verified-Puddu	Verified-DID	Verified by BOTH	-5.22581	3	LEU2|URA3|HAT2	ND|ND|-5.225810238046939
ERS951890	YGL063W	PUS2	gene-Verified	Del2332_PUS2	Verified-Puddu	Verified-DID	Verified by BOTH	-8.00442	4	LEU2|URA3|PUS2|YGL063C-A	ND|ND|-8.004422183540559|-7.970224341639179
ERS878812	YAL017W	PSK1	gene-Verified	Del1163_PSK1	Verified-Puddu	Verified-DID	Verified by BOTH	-6.79646	3	LEU2|URA3|PSK1	ND|ND|-6.796460697703636
ERS878100	YDR007W	TRP1	gene-Verified	Del963_TRP1	Verified-Puddu	Verified-DID	Verified by BOTH	-7.20635	3	LEU2|URA3|TRP1	ND|ND|-7.2063531101013165
ERS864458	YLR031W	YLR031W	gene-Uncharacterized	Del458_YLR031W	Verified-Puddu	Verified-DID	Verified by BOTH	-5.41754	3	LEU2|URA3|YLR031W	ND|ND|-5.417539770572026
ERS1041771	YPR068C	HOS1	gene-Verified	Del4643_HOS1	Verified-Puddu	Verified-DID	Verified by BOTH	-6.87436	3	LEU2|URA3|HOS1	ND|ND|-6.874360495188832
ERS1042756	YMR020W	FMS1	gene-Verified	Del3679_FMS1	Verified-Puddu	Verified-DID	Verified by BOTH	-7.19004	3	LEU2|URA3|FMS1	ND|ND|-7.190041486666565
ERS878462	YOL155C	HPF1	gene-Verified	Del1065_HPF1	Verified-Puddu	Verified-DID	Verified by BOTH	-2.59171	3	LEU2|URA3|HPF1	ND|ND|-2.5917105436805925
ERS1016461	YMR153C-A	YMR153C-A	gene-Dubious	Del3711_YMR153C-A	Verified-Puddu	Verified-DID	Verified by BOTH	-6.67506	3	LEU2|URA3|YMR153C-A	ND|ND|-6.675058724389302
ERS838540	YIR036C	IRC24	gene-Verified	Del173_IRC24	Verified-Puddu	Verified-DID	Verified by BOTH	-8.13706	3	LEU2|URA3|IRC24	ND|ND|-8.137056454534179
ERS878372	YGR292W	MAL12	gene-Verified	Del1042_MAL12	Verified-Puddu	Verified-DID	Verified by BOTH	-5.16984	3	LEU2|URA3|MAL12	ND|ND|-5.1698383253098195
ERS864989	YJL028W	YJL028W	gene-Verified	Del745_YJL028W	Verified-Puddu	Verified-DID	Verified by BOTH	-5.40806	3	LEU2|URA3|YJL028W	ND|ND|-5.408056946095114
ERS864122	YER115C	SPR6	gene-Verified	Del278_SPR6	Verified-Puddu	Verified-DID	Verified by BOTH	-5.39033	3	LEU2|URA3|SPR6	ND|ND|-5.390333332022917
ERS879129	YBL065W	YBL065W	gene-Dubious	Del1244_YBL065W	Verified-Puddu	Verified-DID	Verified by BOTH	-7.5974	3	LEU2|URA3|YBL065W	ND|ND|-7.597399335372525
ERS902889	YBR178W	YBR178W	gene-Dubious	Del1399_YBR178W	Verified-Puddu	Verified-DID	Verified by BOTH	-7.33089	3	LEU2|URA3|YBR178W	ND|ND|-7.330886198295835
ERS952389	YGL230C	YGL230C	gene-Uncharacterized	Del2443_YGL230C	Verified-Puddu	Verified-DID	Verified by BOTH	-7.11245	4	LEU2|URA3|LYS2|YGL230C	ND|ND|-8.32515577070171|-7.112447644413075
ERS1042774	YOR147W	MDM32	gene-Verified	Del4150_MDM32	Verified-Puddu	Verified-DID	Verified by BOTH	-6.40511	3	LEU2|URA3|MDM32	ND|ND|-6.405113020561944
ERS952988	YBR262C	MIC12	gene-Verified	Del1462_MIC12	Verified-Puddu	Verified-DID	Verified by BOTH	ND	3	MIC12|LEU2|URA3	ND|ND|ND
ERS952427	YGL256W	ADH4	gene-Verified	Del2463_ADH4	Verified-Puddu	Verified-DID	Verified by BOTH	-7.34583	3	LEU2|URA3|ADH4	ND|ND|-7.345830692718872
ERS864881	YJR094W-A	RPL43B	gene-Verified	Del686_RPL43B	Verified-Puddu	Verified-DID	Verified by BOTH	-6.45245	3	LEU2|URA3|RPL43B	ND|ND|-6.452446986703593
ERS902850	YBR147W	RTC2	gene-Verified	Del1378_RTC2	NotVerified-Puddu	NotVerified-DID	Verified by NEITHER	-	2	LEU2|URA3	ND|ND
ERS878190	YNL076W	MKS1	gene-Verified	Del979_MKS1	Verified-Puddu	Verified-DID	Verified by BOTH	-6.22651	3	LEU2|URA3|MKS1	ND|ND|-6.226509526593785
ERS864279	YMR083W	ADH3	gene-Verified	Del362_ADH3	Verified-Puddu	Verified-DID	Verified by BOTH	-5.08497	3	LEU2|URA3|ADH3	ND|ND|-5.084972906526303
ERS864910	YJR120W	YJR120W	gene-Verified	Del702_YJR120W	Verified-Puddu	Verified-DID	Verified by BOTH	ND	3	LEU2|URA3|YJR120W	ND|ND|ND
ERS1076610	YKR007W	MEH1	gene-Verified	Del3224_MEH1	Verified-Puddu	Verified-DID	Verified by BOTH	-5.77536	3	LEU2|URA3|MEH1	ND|ND|-5.775364129210788
ERS903275	YDL076C	RXT3	gene-Verified	Del1593_RXT3	Verified-Puddu	Verified-DID	Verified by BOTH	ND	3	LEU2|RXT3|URA3	ND|ND|ND
ERS878140	YNL074C	MLF3	gene-Verified	Del978_MLF3	Verified-Puddu	Verified-DID	Verified by BOTH	-5.78732	3	LEU2|URA3|MLF3	ND|ND|-5.787316057799538
ERS902823	YBR127C	VMA2	gene-Verified	Del1365_VMA2	Verified-Puddu	Verified-DID	Verified by BOTH	-4.65807	3	LEU2|URA3|VMA2	ND|ND|-4.65806937373511
ERS902904	YBR185C	MBA1	gene-Verified	Del1406_MBA1	Verified-Puddu	Verified-DID	Verified by BOTH	-3.98532	3	LEU2|URA3|MBA1	ND|ND|-3.9853200741390586
ERS903437	YDL213C	NOP6	gene-Verified	Del1692_NOP6	Verified-Puddu	Verified-DID	Verified by BOTH	-7.00213	3	LEU2|URA3|NOP6	ND|ND|-7.002133029555183
ERS952554	YGR101W	PCP1	gene-Verified	Del2533_PCP1	Verified-Puddu	Verified-DID	Verified by BOTH	-6.94771	3	LEU2|URA3|PCP1	ND|ND|-6.947713684400795
ERS864996	YJR004C	SAG1	gene-Verified	Del748_SAG1	Verified-Puddu	Verified-DID	Verified by BOTH	-4.91776	3	LEU2|URA3|SAG1	ND|ND|-4.917759291351116
ERS969866	YKR035C	OPI8	gene-Dubious	Del3242_OPI8	Verified-Puddu	Verified-DID	Verified by BOTH	-7.62868	4	LEU2|URA3|OPI8|DID2	ND|ND|-7.628678070912591|-7.5779496270129
ERS1076829	YLR059C	REX2	gene-Verified	Del3341_REX2	Verified-Puddu	Verified-DID	Verified by BOTH	-7.8788	3	LEU2|URA3|REX2	ND|ND|-7.878795679906255
ERS947851	YEL007W	MIT1	gene-Verified	Del2114_MIT1	Verified-Puddu	Verified-DID	Verified by BOTH	-6.40159	3	LEU2|URA3|MIT1	ND|ND|-6.401587526203835
ERS879083	YBL054W	TOD6	gene-Verified	Del1233_TOD6	Verified-Puddu	Verified-DID	Verified by BOTH	-7.18915	3	LEU2|URA3|TOD6	ND|ND|-7.189147798786069
ERS1016419	YMR029C	FAR8	gene-Verified	Del3687_FAR8	Verified-Puddu	Verified-DID	Verified by BOTH	-6.13933	3	LEU2|URA3|FAR8	ND|ND|-6.139329290087381
ERS947921	YEL050C	RML2	gene-Verified	Del2149_RML2	Verified-Puddu	Verified-DID	Verified by BOTH	-7.06224	3	LEU2|URA3|RML2	ND|ND|-7.06223773198161
ERS838490	YGR247W	CPD1	gene-Verified	Del130_CPD1	Verified-Puddu	Verified-DID	Verified by BOTH	-5.30164	3	LEU2|URA3|CPD1	ND|ND|-5.30163517565228
ERS1041603	YPL144W	POC4	gene-Verified	Del4492_POC4	Verified-Puddu	Verified-DID	Verified by BOTH	-6.57032	3	LEU2|URA3|POC4	ND|ND|-6.570320237819488
ERS952391	YGL231C	EMC4	gene-Verified	Del2444_EMC4	Verified-Puddu	Verified-DID	Verified by BOTH	-6.95215	3	LEU2|URA3|EMC4	ND|ND|-6.95214730073077
ERS877754	YPR026W	ATH1	gene-Verified	Del914_ATH1	Verified-Puddu	Verified-DID	Verified by BOTH	-5.98863	3	LEU2|URA3|ATH1	ND|ND|-5.988627578769855
ERS838574	YKR080W	MTD1	gene-Verified	Del192_MTD1	Verified-Puddu	Verified-DID	Verified by BOTH	-7.36899	3	LEU2|URA3|MTD1	ND|ND|-7.3689887392626865
ERS902913	YBR195C	MSI1	gene-Verified	Del1411_MSI1	Verified-Puddu	Verified-DID	Verified by BOTH	-6.10499	3	LEU2|URA3|MSI1	ND|ND|-6.104987127834882
ERS1016138	YLR329W	REC102	gene-Verified	Del3538_REC102	Verified-Puddu	NotVerified-DID	Verified by ONLY Puddu	-	2	LEU2|URA3	ND|ND	presumed correction in v2
ERS1029251	YOR052C	TMC1	gene-Verified	Del4077_TMC1	Verified-Puddu	Verified-DID	Verified by BOTH	ND	3	LEU2|URA3|TMC1	ND|ND|ND
ERS1041596	YPL150W	YPL150W	gene-Uncharacterized	Del4488_YPL150W	Verified-Puddu	Verified-DID	Verified by BOTH	-6.68115	3	LEU2|URA3|YPL150W	ND|ND|-6.681147906364952
ERS1029444	YNL058C	YNL058C	gene-Uncharacterized	Del3969_YNL058C	Verified-Puddu	Verified-DID	Verified by BOTH	ND	4	LEU2|URA3|YNL058C|YNL057W	ND|ND|ND|-2.788035949237128
ERS1028879	YMR295C	YMR295C	gene-Verified	Del3820_YMR295C	Verified-Puddu	Verified-DID	Verified by BOTH	-6.8076	4	LEU2|URA3|YMR295C|YMR294W-A	ND|ND|-6.807596327992197|-2.2311506070847322
ERS952231	YGL132W	YGL132W	gene-Dubious	Del2375_YGL132W	Verified-Puddu	Verified-DID	Verified by BOTH	-6.73662	3	LEU2|URA3|YGL132W	ND|ND|-6.736622893366626
ERS947787	YDR501W	PLM2	gene-Verified	Del2081_PLM2	Verified-Puddu	Verified-DID	Verified by BOTH	-5.69162	3	LEU2|URA3|PLM2	ND|ND|-5.691616662519637
ERS947776	YDR494W	RSM28	gene-Verified	Del2076_RSM28	Verified-Puddu	NotVerified-DID	Verified by ONLY Puddu	-	2	LEU2|URA3	ND|ND
ERS1029087	YPL087W	YDC1	gene-Verified	Del4536_YDC1	Verified-Puddu	Verified-DID	Verified by BOTH	-6.51496	3	LEU2|URA3|YDC1	ND|ND|-6.514960666270514
ERS878752	YAL037W	YAL037W	gene-Uncharacterized	Del1147_YAL037W	Verified-Puddu	Verified-DID	Verified by BOTH	-6.32176	3	LEU2|URA3|YAL037W	ND|ND|-6.321759058561153
ERS1029253	YOR053W	YOR053W	gene-Dubious	Del4078_YOR053W	Verified-Puddu	Verified-DID	Verified by BOTH	-8.89178	3	LEU2|URA3|YOR053W	ND|ND|-8.891775804782213
ERS864691	YGR204W	ADE3	gene-Verified	Del578_ADE3	Verified-Puddu	Verified-DID	Verified by BOTH	-5.76119	3	LEU2|URA3|ADE3	ND|ND|-5.761192967603589
ERS952746	YHR039C	MSC7	gene-Verified	Del2673_MSC7	Verified-Puddu	Verified-DID	Verified by BOTH	-7.04304	3	LEU2|URA3|MSC7	ND|ND|-7.043040114375047
ERS1388162	YLR102C	APC9	gene-Verified	Del3374_APC9	Verified-Puddu	Verified-DID	Verified by BOTH	-5.71525	3	LEU2|URA3|APC9	ND|ND|-5.715254269254699
ERS1041857	YPR158W	CUR1	gene-Verified	Del4705_CUR1	Verified-Puddu	Verified-DID	Verified by BOTH	-6.48516	3	LEU2|URA3|CUR1	ND|ND|-6.485161419901997
ERS1028748	YNL303W	YNL303W	gene-Dubious	Del3855_YNL303W	Verified-Puddu	Verified-DID	Verified by BOTH	-8.21979	3	LEU2|URA3|YNL303W	ND|ND|-8.21978788292209
ERS878004	YBR288C	APM3	gene-Verified	Del939_APM3	Verified-Puddu	Verified-DID	Verified by BOTH	-7.70159	3	LEU2|URA3|APM3	ND|ND|-7.701588853832908
ERS953096	YIL057C	RGI2	gene-Verified	Del2804_RGI2	Verified-Puddu	Verified-DID	Verified by BOTH	-4.2348	3	LEU2|URA3|RGI2	ND|ND|-4.2347960975948205
ERS1029103	YPL072W	UBP16	gene-Verified	Del4544_UBP16	Verified-Puddu	Verified-DID	Verified by BOTH	-6.45126	4	LEU2|URA3|UBP16|YPL073C	ND|ND|-6.451256203966303|-3.318463254154327
ERS1042013	YNL307C	MCK1	gene-Verified	Del3852_MCK1	Verified-Puddu	Verified-DID	Verified by BOTH	-7.38236	3	LEU2|URA3|MCK1	ND|ND|-7.382363277884396
ERS1029022	YOR300W	YOR300W	gene-Dubious	Del3958_HUF1	Verified-Puddu	Verified-DID	Verified by BOTH	-	4	LEU2|URA3|YNL108C|YNL109W	ND|ND|-7.052937534440073|-3.065286926182748	AmbiguousAlias-HUF
ERS864093	YIR019C	FLO11	gene-Verified	Del159_FLO11	Verified-Puddu	Verified-DID	Verified by BOTH	-4.82255	3	LEU2|URA3|FLO11	ND|ND|-4.822550026132945
ERS1028953	YNL201C	PSY2	gene-Verified	Del3914_PSY2	Verified-Puddu	Verified-DID	Verified by BOTH	-7.46547	3	LEU2|URA3|PSY2	ND|ND|-7.465466964857399
ERS864571	YML108W	YML108W	gene-Verified	Del519_YML108W	Verified-Puddu	Verified-DID	Verified by BOTH	-5.46537	3	LEU2|URA3|YML108W	ND|ND|-5.4653701344019705
ERS1029474	YOR222W	ODC2	gene-Verified	Del4205_ODC2	Verified-Puddu	Verified-DID	Verified by BOTH	-6.10209	3	LEU2|URA3|ODC2	ND|ND|-6.1020916237111065
ERS1041863	YPR164W	MMS1	gene-Verified	Del4709_MMS1	Verified-Puddu	Verified-DID	Verified by BOTH	-7.19528	3	LEU2|URA3|MMS1	ND|ND|-7.195276988562988
ERS1019526	YLR265C	NEJ1	gene-Verified	Del3490_NEJ1	Verified-Puddu	Verified-DID	Verified by BOTH	-5.70912	3	LEU2|URA3|NEJ1	ND|ND|-5.709122910512317
ERS1028927	YNL321W	VNX1	gene-Verified	Del3847_VNX1	Verified-Puddu	Verified-DID	Verified by BOTH	-6.7948	3	LEU2|URA3|VNX1	ND|ND|-6.794800370001994
ERS1041934	YPL223C	GRE1	gene-Verified	Del4431_GRE1	Verified-Puddu	Verified-DID	Verified by BOTH	-5.34053	3	LEU2|URA3|GRE1	ND|ND|-5.340525971140808
ERS864898	YJR107W	LIH1	gene-Uncharacterized	Del695_YJR107W	Verified-Puddu	Verified-DID	Verified by BOTH	-6.44074	3	LEU2|URA3|LIH1	ND|ND|-6.440744893404373
ERS970019	YAL035W	FUN12	gene-Verified	Del1149_FUN12	Verified-Puddu	Verified-DID	Verified by BOTH	-4.52036	3	LEU2|URA3|FUN12	ND|ND|-4.520357732137926
ERS864766	YLR334C	YLR334C	gene-Dubious	Del620_YLR334C	Verified-Puddu	Verified-DID	Verified by BOTH	-5.55306	3	LEU2|URA3|YLR334C	ND|ND|-5.553058254446275
ERS1029428	YOR167C	RPS28A	gene-Verified	Del4164_RPS28A	Verified-Puddu	Verified-DID	Verified by BOTH	-4.64117	3	LEU2|URA3|RPS28A	ND|ND|-4.641165181487206
ERS864978	YJL020C	BBC1	gene-Verified	Del739_BBC1	Verified-Puddu	NotVerified-DID	Verified by ONLY Puddu	-	5	LEU2|URA3|MET17|YJL020W-A|YLR302C	ND|ND|-7.664411261962536|-7.507645502800589|-2.236677085010552	DiscordantAnnotation-YJL020W-A overlaps BBC1, presumed correction in v2
ERS838539	YIR035C	NRE1	gene-Uncharacterized	Del172_YIR035C	Verified-Puddu	Verified-DID	Verified by BOTH	-7.66207	3	LEU2|URA3|NRE1	ND|ND|-7.662067168659966
ERS878304	YFL012W	YFL012W	gene-Uncharacterized	Del1025_YFL012W	Verified-Puddu	Verified-DID	Verified by BOTH	-6.57133	3	LEU2|URA3|YFL012W	ND|ND|-6.571327699655862
ERS877069	YGR089W	NNF2	gene-Verified	Del814_NNF2	Verified-Puddu	Verified-DID	Verified by BOTH	-6.20973	3	LEU2|URA3|NNF2	ND|ND|-6.209727636874192
ERS947420	YDR241W	BUD26	gene-Dubious	Del1891_BUD26	Verified-Puddu	Verified-DID	Verified by BOTH	-5.96391	3	LEU2|URA3|BUD26	ND|ND|-5.96391290392981
ERS952592	YGR131W	FHN1	gene-Verified	Del2552_FHN1	Verified-Puddu	Verified-DID	Verified by BOTH	ND	3	LEU2|URA3|FHN1	ND|ND|ND
ERS1042754	YMR015C	ERG5	gene-Verified	Del3674_ERG5	Verified-Puddu	Verified-DID	Verified by BOTH	-7.57152	3	LEU2|URA3|ERG5	ND|ND|-7.571515586590322
ERS969932	YLL024C	SSA2	gene-Verified	Del3279_SSA2	Verified-Puddu	Verified-DID	Verified by BOTH	-3.40637	3	LEU2|URA3|SSA2	ND|ND|-3.4063733763297352
ERS952240	YGL138C	YGL138C	gene-Uncharacterized	Del2379_YGL138C	Verified-Puddu	Verified-DID	Verified by BOTH	-6.43192	3	LEU2|URA3|YGL138C	ND|ND|-6.431923597165678
ERS1028956	YNL200C	NNR1	gene-Verified	Del3915_YNL200C	Verified-Puddu	Verified-DID	Verified by BOTH	-5.9649	3	LEU2|URA3|NNR1	ND|ND|-5.96490498434154
ERS952245	YGL140C	YGL140C	gene-Uncharacterized	Del2381_YGL140C	Verified-Puddu	Verified-DID	Verified by BOTH	-9.3611	3	LEU2|URA3|YGL140C	ND|ND|-9.361096150547041
ERS864678	YEL012W	UBC8	gene-Verified	Del571_UBC8	Verified-Puddu	NotVerified-DID	Verified by ONLY Puddu	-	2	LEU2|URA3	ND|ND
ERS864564	YML103C	NUP188	gene-Verified	Del515_NUP188	Verified-Puddu	Verified-DID	Verified by BOTH	-6.32935	3	LEU2|URA3|NUP188	ND|ND|-6.32935437916359
ERS1029477	YOR225W	YOR225W	gene-Dubious	Del4207_YOR225W	Verified-Puddu	Verified-DID	Verified by BOTH	-8.35844	3	LEU2|URA3|YOR225W	ND|ND|-8.358444027440093
ERS947775	YDR492W	IZH1	gene-Verified	Del2075_IZH1	Verified-Puddu	Verified-DID	Verified by BOTH	-5.63065	3	LEU2|URA3|IZH1	ND|ND|-5.630652804693954
ERS1041768	YPR065W	ROX1	gene-Verified	Del4641_ROX1	Verified-Puddu	Verified-DID	Verified by BOTH	-6.73972	3	LEU2|URA3|ROX1	ND|ND|-6.739721994424415
ERS864450	YLL044W	YLL044W	gene-Dubious	Del453_YLL044W	Verified-Puddu	Verified-DID	Verified by BOTH	-6.41781	3	LEU2|URA3|YLL044W	ND|ND|-6.417808049396215
ERS864944	YLR146C	SPE4	gene-Verified	Del721_SPE4	Verified-Puddu	Verified-DID	Verified by BOTH	-9.02308	3	LEU2|URA3|SPE4	ND|ND|-9.023082928377981
ERS1076862	YNL046W	YNL046W	gene-Uncharacterized	Del3994_YNL046W	Verified-Puddu	Verified-DID	Verified by BOTH	-5.13253	5	LEU2|URA3|MET17|YNL046W|YLR302C	ND|ND|-7.626138505852331|-5.132532720282371|-2.016632543396016
ERS1041324	YHL030W	ECM29	gene-Verified	Del2632_ECM29	Verified-Puddu	Verified-DID	Verified by BOTH	-7.09307	3	LEU2|URA3|ECM29	ND|ND|-7.093068398508007
ERS947392	YDR218C	SPR28	gene-Verified	Del1876_SPR28	Verified-Puddu	Verified-DID	Verified by BOTH	-6.73845	3	LEU2|URA3|SPR28	ND|ND|-6.738451230867896
ERS903281	YDL079C	MRK1	gene-Verified	Del1596_MRK1	Verified-Puddu	Verified-DID	Verified by BOTH	-7.61252	3	LEU2|URA3|MRK1	ND|ND|-7.612522246839547
ERS902862	YBR159W	IFA38	gene-Verified	Del1385_IFA38	NotVerified-Puddu	NotVerified-DID	Verified by NEITHER	-	2	LEU2|URA3	ND|ND
ERS952236	YGL133W	ITC1	gene-Verified	Del2376_ITC1	Verified-Puddu	Verified-DID	Verified by BOTH	-6.51217	3	LEU2|URA3|ITC1	ND|ND|-6.512169598266189
ERS1019502	YLR251W	SYM1	gene-Verified	Del3478_SYM1	Verified-Puddu	Verified-DID	Verified by BOTH	-7.85322	3	LEU2|URA3|SYM1	ND|ND|-7.853219639931101
ERS864614	YMR098C	ATP25	gene-Verified	Del542_ATP25	Verified-Puddu	Verified-DID	Verified by BOTH	-5.74455	3	LEU2|URA3|ATP25	ND|ND|-5.744546060923632
ERS952522	YGR064W	YGR064W	gene-Dubious	Del2512_YGR064W	Verified-Puddu	Verified-DID	Verified by BOTH	-8.70593	3	LEU2|URA3|YGR064W	ND|ND|-8.70592875093432
ERS838551	YKL162C-A	YKL162C-A	gene-Dubious	Del179_YKL162C-A	Verified-Puddu	Verified-DID	Verified by BOTH	-5.74746	3	LEU2|URA3|YKL162C-A	ND|ND|-5.747460573426717
ERS1041720	YPR029C	APL4	gene-Verified	Del4617_APL4	Verified-Puddu	Verified-DID	Verified by BOTH	-7.43343	3	LEU2|URA3|APL4	ND|ND|-7.433429351712231
ERS878722	YAL048C	GEM1	gene-Verified	Del1139_GEM1	Verified-Puddu	Verified-DID	Verified by BOTH	-6.73469	3	LEU2|URA3|GEM1	ND|ND|-6.734685144905496
ERS903243	YDL057W	YDL057W	gene-Uncharacterized	Del1577_YDL057W	Verified-Puddu	NotVerified-DID	Verified by ONLY Puddu	-	2	LEU2|URA3	ND|ND
ERS864783	YML027W	YOX1	gene-Verified	Del629_YOX1	Verified-Puddu	Verified-DID	Verified by BOTH	-5.94162	3	LEU2|URA3|YOX1	ND|ND|-5.941623475556171
ERS864100	YNR062C	PUL3	gene-Verified	Del262_YNR062C	Verified-Puddu	Verified-DID	Verified by BOTH	-4.90414	3	LEU2|URA3|PUL3	ND|ND|-4.90413636316185
ERS947711	YDR443C	SSN2	gene-Verified	Del2039_SSN2	Verified-Puddu	Verified-DID	Verified by BOTH	-7.62641	4	LEU2|URA3|SSN2|YDR442W	ND|ND|-7.6264129581887055|-2.560110631699633
ERS1029088	YPL087W	YDC1	gene-Verified	Del4536_YDC1	Verified-Puddu	Verified-DID	Verified by BOTH	-6.53377	3	LEU2|URA3|YDC1	ND|ND|-6.533769801962821
ERS1029432	YNL057W	YNL057W	gene-Dubious	Del3968_YNL057W	Verified-Puddu	Verified-DID	Verified by BOTH	ND	3	LEU2|URA3|YNL057W	ND|ND|ND
ERS864821	YPL224C	MMT2	gene-Verified	Del652_MMT2	NotVerified-Puddu	NotVerified-DID	Verified by NEITHER	-	2	LEU2|URA3	ND|ND
ERS1041615	YPL135W	ISU1	gene-Verified	Del4498_ISU1	Verified-Puddu	Verified-DID	Verified by BOTH	-6.84501	4	LEU2|URA3|YPL135C-A|ISU1	ND|ND|-8.07356730863269|-6.84501474786556
ERS1041865	YPR166C	MRP2	gene-Verified	Del4710_MRP2	Verified-Puddu	Verified-DID	Verified by BOTH	ND	3	LEU2|URA3|MRP2	ND|ND|ND
ERS1042012	YNL336W	COS1	gene-Verified	Del3834_COS1	Verified-Puddu	Verified-DID	Verified by BOTH	-3.34207	3	LEU2|URA3|COS1	ND|ND|-3.342065322689706
ERS1028896	YMR306C-A	YMR306C-A	gene-Dubious	Del3829_YMR306C-A	Verified-Puddu	Verified-DID	Verified by BOTH	-7.92842	5	LEU2|URA3|YMR306C-A|MET17|YLR302C	ND|ND|-7.92841583643112|-7.70874496851615|-2.2551623466818307
ERS864132	YER119C-A	YER119C-A	gene-Dubious	Del283_YER119C-A	Verified-Puddu	Verified-DID	Verified by BOTH	-5.75413	3	LEU2|URA3|YER119C-A	ND|ND|-5.754129750083611
ERS878036	YCR033W	SNT1	gene-Verified	Del947_SNT1	Verified-Puddu	Verified-DID	Verified by BOTH	-7.11732	3	LEU2|URA3|SNT1	ND|ND|-7.117317268268931
ERS1042749	YLR418C	CDC73	gene-Verified	Del3605_CDC73	Verified-Puddu	Verified-DID	Verified by BOTH	-6.59053	3	LEU2|URA3|CDC73	ND|ND|-6.590525399961031
ERS1016439	YMR140W	SIP5	gene-Verified	Del3700_SIP5	Verified-Puddu	Verified-DID	Verified by BOTH	-6.55717	3	LEU2|URA3|SIP5	ND|ND|-6.55717434677023
ERS1388210	YLR121C	YPS3	gene-Verified	Del3386_YPS3	Verified-Puddu	Verified-DID	Verified by BOTH	-6.35536	3	LEU2|URA3|YPS3	ND|ND|-6.355362973061554
ERS902912	YBR194W	AIM4	gene-Verified	Del1410_AIM4	Verified-Puddu	Verified-DID	Verified by BOTH	-5.82074	8	LEU2|URA3|AIM4|YNL109W|YNL266W|YNL097W-A|YNL120C|YNL013C	ND|ND|-5.820744614626502|-2.168800155295412|-2.0663273520502776|-2.059874954447908|-2.0143511688063436|-2.0104275158696563	CHECKSIZE
ERS952193	YGL110C	CUE3	gene-Verified	Del2363_CUE3	Verified-Puddu	Verified-DID	Verified by BOTH	-6.58357	3	LEU2|URA3|CUE3	ND|ND|-6.583566819768076
ERS947939	YEL061C	CIN8	gene-Verified	Del2158_CIN8	Verified-Puddu	Verified-DID	Verified by BOTH	-6.62589	3	LEU2|URA3|CIN8	ND|ND|-6.625892863686955
ERS864274	YMR080C	NAM7	gene-Verified	Del359_NAM7	Verified-Puddu	Verified-DID	Verified by BOTH	-6.32008	3	LEU2|URA3|NAM7	ND|ND|-6.320084431273663
ERS969898	YKR060W	UTP30	gene-Verified	Del3259_UTP30	Verified-Puddu	Verified-DID	Verified by BOTH	-6.66038	5	LEU2|URA3|MET17|UTP30|YLR302C	ND|ND|-8.719956353869147|-6.660379283152899|-2.137800369039199
ERS952326	YGL176C	YGL176C	gene-Uncharacterized	Del2410_YGL176C	Verified-Puddu	Verified-DID	Verified by BOTH	-7.28705	3	LEU2|URA3|YGL176C	ND|ND|-7.28705233901766
ERS877129	YJL141C	YAK1	gene-Verified	Del830_YAK1	Verified-Puddu	Verified-DID	Verified by BOTH	-6.06066	3	LEU2|URA3|YAK1	ND|ND|-6.060658724588182
ERS864953	YML072C	TCB3	gene-Verified	Del726_TCB3	Verified-Puddu	Verified-DID	Verified by BOTH	-5.80558	3	LEU2|URA3|TCB3	ND|ND|-5.805578565382275
ERS864090	YIR017C	MET28	gene-Verified	Del157_MET28	Verified-Puddu	Verified-DID	Verified by BOTH	-6.61863	4	LEU2|URA3|MET28|YIR017W-A	ND|ND|-6.6186256172469795|-3.0024098983568037
ERS1016171	YLR353W	BUD8	gene-Verified	Del3555_BUD8	Verified-Puddu	Verified-DID	Verified by BOTH	-6.52714	3	LEU2|URA3|BUD8	ND|ND|-6.527137010328239
ERS1041819	YPR130C	YPR130C	gene-Dubious	Del4685_YPR130C	Verified-Puddu	Verified-DID	Verified by BOTH	-6.94335	3	LEU2|URA3|YPR130C	ND|ND|-6.943353970248331
ERS864546	YML095C	RAD10	gene-Verified	Del505_RAD10	Verified-Puddu	Verified-DID	Verified by BOTH	-7.79067	3	LEU2|URA3|RAD10	ND|ND|-7.790672506844571
ERS877060	YGR063C	SPT4	gene-Verified	Del812_SPT4	Verified-Puddu	Verified-DID	Verified by BOTH	-6.17802	3	LEU2|URA3|SPT4	ND|ND|-6.178016687018415
ERS902966	YBR228W	SLX1	gene-Verified	Del1439_SLX1	Verified-Puddu	Verified-DID	Verified by BOTH	-7.04273	3	LEU2|URA3|SLX1	ND|ND|-7.042734506579637
ERS902801	YBR104W	YMC2	gene-Verified	Del1354_YMC2	Verified-Puddu	Verified-DID	Verified by BOTH	-4.73045	3	LEU2|URA3|YMC2	ND|ND|-4.7304476429377855
ERS1041464	YOL056W	GPM3	gene-Verified	Del4370_GPM3	Verified-Puddu	Verified-DID	Verified by BOTH	-8.11884	3	LEU2|URA3|GPM3	ND|ND|-8.118843490105013
ERS838276	YBR298C	MAL31	gene-Verified	Del23_MAL31	Verified-Puddu	Verified-DID	Verified by BOTH	-5.0877	3	LEU2|URA3|MAL31	ND|ND|-5.087704800287929
ERS878746	YAL040C	CLN3	gene-Verified	Del1145_CLN3	Verified-Puddu	Verified-DID	Verified by BOTH	-6.92636	3	LEU2|URA3|CLN3	ND|ND|-6.926363595983287
ERS1028869	YMR289W	ABZ2	gene-Verified	Del3814_ABZ2	Verified-Puddu	Verified-DID	Verified by BOTH	-6.77495	3	LEU2|URA3|ABZ2	ND|ND|-6.774953305369096
ERS1028786	YNL266W	YNL266W	gene-Dubious	Del3878_YNL266W	Verified-Puddu	Verified-DID	Verified by BOTH	-9.06319	3	LEU2|URA3|YNL266W	ND|ND|-9.063189351930038
ERS877906	YPR022C	SDD4	gene-Verified	Del911_YPR022C	Verified-Puddu	Verified-DID	Verified by BOTH	-6.93525	3	LEU2|URA3|SDD4	ND|ND|-6.935253910698946
ERS952378	YGL224C	SDT1	gene-Verified	Del2437_SDT1	Verified-Puddu	Verified-DID	Verified by BOTH	-7.38536	3	LEU2|URA3|SDT1	ND|ND|-7.385360161517263
ERS947848	YEL006W	YEA6	gene-Verified	Del2113_YEA6	Verified-Puddu	Verified-DID	Verified by BOTH	ND	3	LEU2|URA3|YEA6	ND|ND|ND
ERS864275	YMR081C	ISF1	gene-Verified	Del360_ISF1	Verified-Puddu	Verified-DID	Verified by BOTH	-4.6616	3	LEU2|URA3|ISF1	ND|ND|-4.6616018471463665
ERS1042804	YOL068C	HST1	gene-Verified	Del4381_HST1	Verified-Puddu	Verified-DID	Verified by BOTH	-6.60829	3	LEU2|URA3|HST1	ND|ND|-6.608289088032838
ERS947582	YDR351W	SBE2	gene-Verified	Del1975_SBE2	Verified-Puddu	Verified-DID	Verified by BOTH	-6.97044	3	LEU2|URA3|SBE2	ND|ND|-6.970441094498757
ERS878042	YNL056W	OCA2	gene-Verified	Del969_OCA2	Verified-Puddu	Verified-DID	Verified by BOTH	-6.22098	3	LEU2|URA3|OCA2	ND|ND|-6.220981906430188
ERS1042767	YNR019W	ARE2	gene-Verified	Del4009_ARE2	Verified-Puddu	Verified-DID	Verified by BOTH	-6.94914	3	LEU2|URA3|ARE2	ND|ND|-6.94913836624902
ERS1016242	YLR402W	YLR402W	gene-Dubious	Del3592_YLR402W	Verified-Puddu	Verified-DID	Verified by BOTH	-6.21212	3	LEU2|URA3|YLR402W	ND|ND|-6.2121182383025575
ERS877034	YGL219C	MDM34	gene-Verified	Del805_MDM34	Verified-Puddu	Verified-DID	Verified by BOTH	-7.70384	4	LEU2|URA3|MDM34|YGL218W	ND|ND|-7.7038380093516015|-3.218490581000637
ERS1016466	YMR155W	YMR155W	gene-Uncharacterized	Del3712_YMR155W	Verified-Puddu	Verified-DID	Verified by BOTH	-6.8822	3	LEU2|URA3|YMR155W	ND|ND|-6.882197846694268
ERS903470	YDL233W	MFG1	gene-Uncharacterized	Del1708_MFG1	Verified-Puddu	Verified-DID	Verified by BOTH	-6.54349	3	LEU2|URA3|MFG1	ND|ND|-6.543493486531206
ERS1041300	YHL043W	ECM34	gene-Verified	Del2620_ECM34	Verified-Puddu	Verified-DID	Verified by BOTH	-5.56047	3	LEU2|URA3|ECM34	ND|ND|-5.56047476291152
ERS948222	YGL056C	SDS23	gene-Verified	Del2326_SDS23	Verified-Puddu	Verified-DID	Verified by BOTH	-6.339	3	LEU2|URA3|SDS23	ND|ND|-6.3390039990313465
ERS1016442	YMR141C	YMR141C	gene-Uncharacterized	Del3701_YMR141C	Verified-Puddu	Verified-DID	Verified by BOTH	-6.10881	3	LEU2|URA3|YMR141C	ND|ND|-6.108811897121477
ERS951937	YGL084C	GUP1	gene-Verified	Del2347_GUP1	Verified-Puddu	Verified-DID	Verified by BOTH	-6.59031	3	LEU2|URA3|GUP1	ND|ND|-6.590314559624917
ERS903482	YDL240W	LRG1	gene-Verified	Del1714_LRG1	Verified-Puddu	Verified-DID	Verified by BOTH	-6.46921	3	LEU2|URA3|LRG1	ND|ND|-6.4692060949685715
ERS1028990	YNL157W	IGO1	gene-Verified	Del3937_IGO1	Verified-Puddu	Verified-DID	Verified by BOTH	-5.70182	3	LEU2|URA3|IGO1	ND|ND|-5.7018219572042526
ERS1029478	YOR225W	YOR225W	gene-Dubious	Del4207_YOR225W	Verified-Puddu	Verified-DID	Verified by BOTH	-8.35921	3	LEU2|URA3|YOR225W	ND|ND|-8.35920570721789
ERS903483	YDL241W	YDL241W	gene-Uncharacterized	Del1715_YDL241W	Verified-Puddu	Verified-DID	Verified by BOTH	ND	3	LEU2|YDL241W|URA3	ND|ND|ND
ERS969947	YLL040C	VPS13	gene-Verified	Del3289_VPS13	Verified-Puddu	Verified-DID	Verified by BOTH	-7.42195	3	LEU2|URA3|VPS13	ND|ND|-7.421950261751039
ERS1029094	YPL081W	RPS9A	gene-Verified	Del4539_RPS9A	Verified-Puddu	Verified-DID	Verified by BOTH	-5.86987	3	LEU2|URA3|RPS9A	ND|ND|-5.8698708825665316
ERS878040	YCR046C	IMG1	gene-Verified	Del948_IMG1	Verified-Puddu	Verified-DID	Verified by BOTH	-8.35418	3	LEU2|URA3|IMG1	ND|ND|-8.35417593636425
ERS952611	YGR142W	BTN2	gene-Verified	Del2561_BTN2	Verified-Puddu	Verified-DID	Verified by BOTH	-6.09327	3	LEU2|URA3|BTN2	ND|ND|-6.093268981134405
ERS1019463	YLR218C	COA4	gene-Verified	Del3454_COA4	Verified-Puddu	Verified-DID	Verified by BOTH	-5.52961	3	LEU2|URA3|COA4	ND|ND|-5.529614731989328
ERS952392	YGL231C	EMC4	gene-Verified	Del2444_EMC4	Verified-Puddu	Verified-DID	Verified by BOTH	-7.57456	3	LEU2|URA3|EMC4	ND|ND|-7.57455781830728
ERS1028821	YNL226W	YNL226W	gene-Dubious	Del3899_YNL226W	Verified-Puddu	Verified-DID	Verified by BOTH	-7.71412	3	LEU2|URA3|YNL226W	ND|ND|-7.714117274363952
ERS948140	YFR026C	ULI1	gene-Verified	Del2283_ULI1	Verified-Puddu	Verified-DID	Verified by BOTH	-6.66854	3	LEU2|URA3|ULI1	ND|ND|-6.66853758191706
ERS864539	YML074C	FPR3	gene-Verified	Del502_FPR3	Verified-Puddu	Verified-DID	Verified by BOTH	-9.52044	3	LEU2|URA3|FPR3	ND|ND|-9.520437328865503
ERS864667	YMR129W	POM152	gene-Verified	Del566_POM152	Verified-Puddu	Verified-DID	Verified by BOTH	-5.50986	3	LEU2|URA3|POM152	ND|ND|-5.509862335858422
ERS903366	YDL155W	CLB3	gene-Verified	Del1650_CLB3	Verified-Puddu	Verified-DID	Verified by BOTH	-7.926	3	LEU2|URA3|CLB3	ND|ND|-7.925999470664027
ERS864733	YMR154C	RIM13	gene-Verified	Del599_RIM13	Verified-Puddu	Verified-DID	Verified by BOTH	-6.40699	3	LEU2|URA3|RIM13	ND|ND|-6.406988437719494
ERS1041331	YHL026C	YHL026C	gene-Uncharacterized	Del2636_YHL026C	Verified-Puddu	Verified-DID	Verified by BOTH	-2.10777	3	LEU2|URA3|YHL026C	ND|ND|-2.1077706240457204
ERS864610	YMR096W	SNZ1	gene-Verified	Del540_SNZ1	Verified-Puddu	Verified-DID	Verified by BOTH	-5.37658	3	LEU2|URA3|SNZ1	ND|ND|-5.3765784936824685
ERS1016163	YLR349W	YLR349W	gene-Dubious	Del3551_YLR349W	Verified-Puddu	Verified-DID	Verified by BOTH	-7.09759	3	LEU2|URA3|YLR349W	ND|ND|-7.097591467243553
ERS1016403	YMR018W	PEX9	gene-Verified	Del3677_YMR018W	Verified-Puddu	Verified-DID	Verified by BOTH	-6.60573	3	LEU2|URA3|PEX9	ND|ND|-6.605727819914511
ERS903340	YDL133W	SRF1	gene-Verified	Del1637_SRF1	Verified-Puddu	Verified-DID	Verified by BOTH	-5.99371	3	LEU2|URA3|SRF1	ND|ND|-5.993705214390953
ERS947912	YEL067C	YEL067C	gene-Uncharacterized	Del2164_YEL067C	Verified-Puddu	Verified-DID	Verified by BOTH	-6.21046	3	LEU2|URA3|YEL067C	ND|ND|-6.210462159502722
ERS952931	YHL009C	YAP3	gene-Verified	Del2648_YAP3	Verified-Puddu	Verified-DID	Verified by BOTH	ND	3	LEU2|URA3|YAP3	ND|ND|ND
ERS1041908	YPR101W	SNT309	gene-Verified	Del4666_SNT309	Verified-Puddu	Verified-DID	Verified by BOTH	-8.27138	3	LEU2|URA3|SNT309	ND|ND|-8.271377695206972
ERS864139	YER124C	DSE1	gene-Verified	Del288_DSE1	Verified-Puddu	Verified-DID	Verified by BOTH	-5.19249	3	LEU2|URA3|DSE1	ND|ND|-5.192491513943387
ERS1041998	YPR123C	YPR123C	gene-Dubious	Del4678_YPR123C	Verified-Puddu	Verified-DID	Verified by BOTH	-9.06856	3	LEU2|URA3|YPR123C	ND|ND|-9.068564938033486
ERS903531	YDR031W	MIX14	gene-Verified	Del1741_MIX14	Verified-Puddu	NotVerified-DID	Verified by ONLY Puddu	-	2	LEU2|URA3	ND|ND
ERS864623	YMR103C	YMR103C	gene-Uncharacterized	Del547_YMR103C	Verified-Puddu	Verified-DID	Verified by BOTH	-4.95458	3	LEU2|URA3|YMR103C	ND|ND|-4.954581621951369
ERS864282	YMR084W	YMR084W	gene-Uncharacterized	Del363_YMR084W	Verified-Puddu	Verified-DID	Verified by BOTH	-6.1575	3	LEU2|URA3|YMR084W	ND|ND|-6.157499434495847
ERS952207	YGL118C	YGL118C	gene-Uncharacterized	Del2367_YGL118C	Verified-Puddu	Verified-DID	Verified by BOTH	-5.23606	3	LEU2|URA3|YGL118C	ND|ND|-5.236056554561363
ERS947852	YEL008W	YEL008W	gene-Uncharacterized	Del2115_YEL008W	Verified-Puddu	Verified-DID	Verified by BOTH	-8.3535	4	LEU2|URA3|YEL008W|YEL008C-A	ND|ND|-8.353502996618987|-7.4466206532579555
ERS1029502	YOR239W	ABP140	gene-Verified	Del4219_ABP140	Verified-Puddu	NotVerified-DID	Verified by ONLY Puddu	-	2	LEU2|URA3	ND|ND	presumed correction in v2
ERS1042027	YOR158W	PET123	gene-Verified	Del4157_PET123	Verified-Puddu	Verified-DID	Verified by BOTH	-7.16869	3	LEU2|URA3|PET123	ND|ND|-7.168692099117883
ERS877155	YJL177W	RPL17B	gene-Verified	Del838_RPL17B	Verified-Puddu	Verified-DID	Verified by BOTH	-5.11831	3	LEU2|URA3|RPL17B	ND|ND|-5.118312244350774
ERS947678	YDR422C	SIP1	gene-Verified	Del2023_SIP1	Verified-Puddu	Verified-DID	Verified by BOTH	-6.94939	3	LEU2|URA3|SIP1	ND|ND|-6.94938939076817
ERS902777	YBR077C	SLM4	gene-Verified	Del1342_SLM4	Verified-Puddu	Verified-DID	Verified by BOTH	-5.29692	3	LEU2|URA3|SLM4	ND|ND|-5.296922449480216
ERS876973	YJR061W	MNN14	gene-Uncharacterized	Del790_YJR061W	Verified-Puddu	Verified-DID	Verified by BOTH	-7.70307	3	LEU2|URA3|MNN14	ND|ND|-7.703070203880925
ERS952397	YGL236C	MTO1	gene-Verified	Del2447_MTO1	Verified-Puddu	Verified-DID	Verified by BOTH	-7.47037	6	LEU2|URA3|MET17|MTO1|YGL235W|YLR302C	ND|ND|-9.622009092750838|-7.47037417088212|-3.3739767146603765|-2.2824795431134084
ERS864507	YMR317W	YMR317W	gene-Uncharacterized	Del485_YMR317W	Verified-Puddu	Verified-DID	Verified by BOTH	-6.76604	4	LEU2|URA3|YMR317W|YMR316C-B	ND|ND|-6.76603533705885|-2.4017128840159567
ERS877066	YGR086C	PIL1	gene-Verified	Del813_PIL1	Verified-Puddu	Verified-DID	Verified by BOTH	-5.89318	3	LEU2|URA3|PIL1	ND|ND|-5.893179990932904
ERS1029448	YNL001W	DOM34	gene-Verified	Del3971_DOM34	Verified-Puddu	Verified-DID	Verified by BOTH	-7.07138	3	LEU2|URA3|DOM34	ND|ND|-7.07137517985708
ERS1016259	YLR415C	YLR415C	gene-Uncharacterized	Del3602_YLR415C	Verified-Puddu	Verified-DID	Verified by BOTH	-6.79999	3	LEU2|URA3|YLR415C	ND|ND|-6.799985115578197
ERS864812	YMR160W	YMR160W	gene-Verified	Del643_YMR160W	Verified-Puddu	Verified-DID	Verified by BOTH	-4.25108	3	LEU2|URA3|YMR160W	ND|ND|-4.2510843701076
ERS877093	YGR238C	KEL2	gene-Verified	Del820_KEL2	Verified-Puddu	Verified-DID	Verified by BOTH	-5.72984	4	LEU2|URA3|MET17|KEL2	ND|ND|-5.768470838377866|-5.7298433082387445
ERS952973	YGR010W	NMA2	gene-Verified	Del2477_NMA2	Verified-Puddu	Verified-DID	Verified by BOTH	-7.76936	4	LEU2|URA3|NMA2|YGR011W	ND|ND|-7.76935551778675|-2.069401191648941
ERS903354	YDL192W	ARF1	gene-Verified	Del1680_ARF1	Verified-Puddu	Verified-DID	Verified by BOTH	-7.40209	3	LEU2|URA3|ARF1	ND|ND|-7.402091191207591
ERS902826	YBR128C	ATG14	gene-Verified	Del1366_ATG14	NotVerified-Puddu	NotVerified-DID	Verified by NEITHER	-	2	LEU2|URA3	ND|ND
ERS878756	YAL036C	RBG1	gene-Verified	Del1148_RBG1	Verified-Puddu	Verified-DID	Verified by BOTH	-5.98278	3	LEU2|URA3|RBG1	ND|ND|-5.982775423329905
ERS864398	YER078C	ICP55	gene-Verified	Del427_ICP55	Verified-Puddu	Verified-DID	Verified by BOTH	-5.50169	3	LEU2|URA3|ICP55	ND|ND|-5.501687210265165
ERS902728	YBR045C	GIP1	gene-Verified	Del1315_GIP1	Verified-Puddu	Verified-DID	Verified by BOTH	-2.52145	3	LEU2|URA3|GIP1	ND|ND|-2.5214518035351525
ERS879167	YBL079W	NUP170	gene-Verified	Del1254_NUP170	Verified-Puddu	Verified-DID	Verified by BOTH	-5.97808	3	LEU2|URA3|NUP170	ND|ND|-5.978082589921551
ERS903274	YDL121C	EXP1	gene-Verified	Del1627_YDL121C	Verified-Puddu	Verified-DID	Verified by BOTH	-6.16938	3	LEU2|URA3|EXP1	ND|ND|-6.169377559580174
ERS878923	YBL010C	LAA2	gene-Verified	Del1202_YBL010C	Verified-Puddu	Verified-DID	Verified by BOTH	-5.91357	3	LEU2|URA3|LAA2	ND|ND|-5.913566798865511
ERS1041539	YPL186C	UIP4	gene-Verified	Del4460_UIP4	Verified-Puddu	Verified-DID	Verified by BOTH	-7.12548	3	LEU2|URA3|UIP4	ND|ND|-7.125475157190411
ERS1076842	YNL016W	PUB1	gene-Verified	Del3979_PUB1	Verified-Puddu	Verified-DID	Verified by BOTH	-7.00874	3	LEU2|URA3|PUB1	ND|ND|-7.008736510367246
ERS947375	YDR206W	EBS1	gene-Verified	Del1867_EBS1	Verified-Puddu	Verified-DID	Verified by BOTH	-6.3972	3	LEU2|URA3|EBS1	ND|ND|-6.397198485686603
ERS878444	YNL140C	YNL140C	gene-Uncharacterized	Del1060_YNL140C	Verified-Puddu	Verified-DID	Verified by BOTH	-7.19337	3	LEU2|URA3|YNL140C	ND|ND|-7.193371010742635
ERS1041600	YPL147W	PXA1	gene-Verified	Del4490_PXA1	Verified-Puddu	Verified-DID	Verified by BOTH	-7.20168	3	LEU2|URA3|PXA1	ND|ND|-7.201677548851305
ERS1029505	YNL092W	YNL092W	gene-Verified	Del3962_YNL092W	Verified-Puddu	Verified-DID	Verified by BOTH	-6.85757	3	LEU2|URA3|YNL092W	ND|ND|-6.857574102675836
ERS1041985	YPR116W	RRG8	gene-Verified	Del4672_RRG8	Verified-Puddu	Verified-DID	Verified by BOTH	-6.59884	3	LEU2|URA3|RRG8	ND|ND|-6.598844725123073
ERS864426	YHR016C	YSC84	gene-Verified	Del441_YSC84	Verified-Puddu	Verified-DID	Verified by BOTH	-4.09116	3	LEU2|URA3|YSC84	ND|ND|-4.0911632604733
ERS1041783	YPR106W	ISR1	gene-Verified	Del4667_ISR1	Verified-Puddu	Verified-DID	Verified by BOTH	-7.04142	3	LEU2|URA3|ISR1	ND|ND|-7.041424148298287
ERS1028863	YMR285C	NGL2	gene-Verified	Del3811_NGL2	Verified-Puddu	Verified-DID	Verified by BOTH	-7.75585	3	LEU2|URA3|NGL2	ND|ND|-7.755846850456687
ERS952278	YGL153W	PEX14	gene-Verified	Del2391_PEX14	Verified-Puddu	Verified-DID	Verified by BOTH	-7.61934	4	LEU2|URA3|PEX14|YGL152C	ND|ND|-7.619344436697971|-3.013876172111259
ERS864327	YOL098C	SDD3	gene-Verified	Del390_YOL098C	Verified-Puddu	Verified-DID	Verified by BOTH	-6.96299	3	LEU2|URA3|SDD3	ND|ND|-6.962992188543507
ERS952332	YGL180W	ATG1	gene-Verified	Del2413_ATG1	Verified-Puddu	Verified-DID	Verified by BOTH	-6.85842	3	LEU2|URA3|ATG1	ND|ND|-6.858421154901111
ERS951953	YGL089C	MF%28ALPHA%292	gene-Verified	Del2352_MFALPHA2	Verified-Puddu	Verified-DID	Verified by BOTH	-6.31241	3	LEU2|URA3|MF%28ALPHA%292	ND|ND|-6.312411674656302
ERS969910	YLL009C	COX17	gene-Verified	Del3267_COX17	Verified-Puddu	Verified-DID	Verified by BOTH	-6.23713	3	LEU2|URA3|COX17	ND|ND|-6.237128047105988
ERS952884	YHR152W	SPO12	gene-Verified	Del2742_SPO12	Verified-Puddu	Verified-DID	Verified by BOTH	-6.72256	3	LEU2|URA3|SPO12	ND|ND|-6.722561300308756
ERS947903	YEL041W	YEF1	gene-Verified	Del2140_YEF1	Verified-Puddu	Verified-DID	Verified by BOTH	-5.80829	3	LEU2|URA3|YEF1	ND|ND|-5.80828754685768
ERS952403	YGL241W	KAP114	gene-Verified	Del2450_KAP114	Verified-Puddu	Verified-DID	Verified by BOTH	-8.13915	3	LEU2|URA3|KAP114	ND|ND|-8.139153328468305
ERS864424	YHL025W	SNF6	gene-Verified	Del440_SNF6	Verified-Puddu	Verified-DID	Verified by BOTH	-6.42416	3	LEU2|URA3|SNF6	ND|ND|-6.424156270935261
ERS878686	YAL061W	BDH2	gene-Uncharacterized	Del1130_BDH2	Verified-Puddu	Verified-DID	Verified by BOTH	-5.79693	3	LEU2|URA3|BDH2	ND|ND|-5.7969256064286085
ERS947611	YDR375C	BCS1	gene-Verified	Del1990_BCS1	Verified-Puddu	Verified-DID	Verified by BOTH	-6.65764	3	LEU2|URA3|BCS1	ND|ND|-6.6576435503222235
ERS1029469	YOR220W	RCN2	gene-Verified	Del4203_RCN2	Verified-Puddu	Verified-DID	Verified by BOTH	-5.58354	3	LEU2|URA3|RCN2	ND|ND|-5.583537816226306
ERS902873	YBR170C	NPL4	gene-Verified	Del1391_NPL4	NotVerified-Puddu	NotVerified-DID	Verified by NEITHER	-	2	LEU2|URA3	ND|ND
ERS864591	YML120C	NDI1	gene-Verified	Del530_NDI1	Verified-Puddu	Verified-DID	Verified by BOTH	-7.82564	3	LEU2|URA3|NDI1	ND|ND|-7.82564006665953
ERS902740	YBR052C	RFS1	gene-Verified	Del1321_RFS1	Verified-Puddu	Verified-DID	Verified by BOTH	-8.48152	3	LEU2|URA3|RFS1	ND|ND|-8.481517117310744
ERS838275	YBR297W	MAL33	gene-Verified	Del22_MAL33	Verified-Puddu	Verified-DID	Verified by BOTH	-5.6476	3	LEU2|URA3|MAL33	ND|ND|-5.64759686674417
ERS864857	YGR018C	YGR018C	gene-Uncharacterized	Del673_YGR018C	Verified-Puddu	Verified-DID	Verified by BOTH	ND	3	LEU2|URA3|YGR018C	ND|ND|ND
ERS864974	YJL016W	TPH3	gene-Uncharacterized	Del737_YJL016W	Verified-Puddu	NotVerified-DID	Verified by ONLY Puddu	-	2	LEU2|URA3	ND|ND	presumed correction in v2
ERS948164	YGL014W	PUF4	gene-Verified	Del2295_PUF4	Verified-Puddu	Verified-DID	Verified by BOTH	-6.59109	4	LEU2|URA3|YGL014C-A|PUF4	ND|ND|ND|-6.59109222029324
ERS902772	YBR074W	PFF1	gene-Verified	Del1339_PFF1	Verified-Puddu	NotVerified-DID	Verified by ONLY Puddu	-	2	LEU2|URA3	ND|ND	presumed correction in v2
ERS877829	YLR390W-A	CCW14	gene-Verified	Del891_CCW14	Verified-Puddu	Verified-DID	Verified by BOTH	-6.83212	3	LEU2|URA3|CCW14	ND|ND|-6.832115038507763
ERS1041465	YOL057W	YOL057W	gene-Verified	Del4371_YOL057W	Verified-Puddu	Verified-DID	Verified by BOTH	-6.94341	3	LEU2|URA3|YOL057W	ND|ND|-6.943406742252021
ERS877970	YBR168W	PEX32	gene-Verified	Del931_PEX32	Verified-Puddu	Verified-DID	Verified by BOTH	-6.48975	3	LEU2|URA3|PEX32	ND|ND|-6.48974886078291
ERS864438	YHR162W	MPC2	gene-Verified	Del447_MPC2	Verified-Puddu	Verified-DID	Verified by BOTH	-7.947	3	LEU2|URA3|MPC2	ND|ND|-7.946995625505408
ERS947952	YER005W	YND1	gene-Verified	Del2171_YND1	Verified-Puddu	Verified-DID	Verified by BOTH	-6.35113	3	LEU2|URA3|YND1	ND|ND|-6.351129191028485
ERS1016119	YLR318W	EST2	gene-Verified	Del3529_EST2	Verified-Puddu	Verified-DID	Verified by BOTH	-6.33861	3	LEU2|URA3|EST2	ND|ND|-6.338607343158758
ERS1028796	YNL254C	RTC4	gene-Verified	Del3884_RTC4	Verified-Puddu	Verified-DID	Verified by BOTH	-7.1661	3	LEU2|URA3|RTC4	ND|ND|-7.16610258228739
ERS864950	YML067C	ERV41	gene-Verified	Del724_ERV41	Verified-Puddu	Verified-DID	Verified by BOTH	-6.18702	3	LEU2|URA3|ERV41	ND|ND|-6.187015796295425
ERS864558	YML101C	CUE4	gene-Verified	Del512_CUE4	Verified-Puddu	Verified-DID	Verified by BOTH	-2.41994	3	LEU2|URA3|CUE4	ND|ND|-2.419940603768687
ERS951955	YGL089C	MF%28ALPHA%292	gene-Verified	Del2352_MFALPHA2	Verified-Puddu	Verified-DID	Verified by BOTH	-6.92729	3	LEU2|URA3|MF%28ALPHA%292	ND|ND|-6.927292841801857
ERS1041602	YPL145C	KES1	gene-Verified	Del4491_KES1	Verified-Puddu	Verified-DID	Verified by BOTH	-6.95505	4	LEU2|URA3|KES1|MET17	ND|ND|-6.955049698045991|-2.352685407220362
ERS1041838	YPR147C	YPR147C	gene-Verified	Del4695_YPR147C	Verified-Puddu	Verified-DID	Verified by BOTH	-7.2683	3	LEU2|URA3|YPR147C	ND|ND|-7.26830086972592
ERS864616	YMR099C	YMR099C	gene-Verified	Del543_YMR099C	Verified-Puddu	Verified-DID	Verified by BOTH	-6.4976	3	LEU2|URA3|YMR099C	ND|ND|-6.497603709180508
ERS1016225	YLR389C	STE23	gene-Verified	Del3581_STE23	Verified-Puddu	Verified-DID	Verified by BOTH	-3.61883	3	LEU2|URA3|STE23	ND|ND|-3.618834229126525
ERS969809	YKR001C	VPS1	gene-Verified	Del3220_VPS1	Verified-Puddu	Verified-DID	Verified by BOTH	-4.21637	3	LEU2|URA3|VPS1	ND|ND|-4.216370304972505
ERS864178	YMR070W	MOT3	gene-Verified	Del351_MOT3	Verified-Puddu	Verified-DID	Verified by BOTH	-6.27651	3	LEU2|URA3|MOT3	ND|ND|-6.27650996634487
ERS1028895	YMR306C-A	YMR306C-A	gene-Dubious	Del3829_YMR306C-A	Verified-Puddu	Verified-DID	Verified by BOTH	-7.95802	3	LEU2|URA3|YMR306C-A	ND|ND|-7.958024662347549
ERS864702	YHR004C	NEM1	gene-Verified	Del583_NEM1	Verified-Puddu	Verified-DID	Verified by BOTH	-5.81842	3	LEU2|URA3|NEM1	ND|ND|-5.818424090796141
ERS1076898	YOR247W	SRL1	gene-Verified	Del4226_SRL1	Verified-Puddu	Verified-DID	Verified by BOTH	-6.04362	4	LEU2|URA3|SRL1|YOR248W	ND|ND|-6.043623168593671|-2.727641905382705
ERS1016251	YLR410W	VIP1	gene-Verified	Del3598_VIP1	Verified-Puddu	Verified-DID	Verified by BOTH	-7.07333	3	LEU2|URA3|VIP1	ND|ND|-7.073325137753501
ERS1076782	YLR013W	GAT3	gene-Verified	Del3314_GAT3	Verified-Puddu	Verified-DID	Verified by BOTH	-6.4548	3	LEU2|URA3|GAT3	ND|ND|-6.454802350341469
ERS1041257	YGR194C	XKS1	gene-Verified	Del2599_XKS1	Verified-Puddu	Verified-DID	Verified by BOTH	-6.08952	3	LEU2|URA3|XKS1	ND|ND|-6.089517370113405
ERS864938	YJR153W	PGU1	gene-Verified	Del718_PGU1	Verified-Puddu	Verified-DID	Verified by BOTH	-5.93025	3	LEU2|URA3|PGU1	ND|ND|-5.930251386591881
ERS947624	YDR384C	ATO3	gene-Verified	Del1997_ATO3	Verified-Puddu	Verified-DID	Verified by BOTH	-6.64642	3	LEU2|URA3|ATO3	ND|ND|-6.646415860708389
ERS878334	YGR255C	COQ6	gene-Verified	Del1033_COQ6	Verified-Puddu	Verified-DID	Verified by BOTH	-5.42191	3	LEU2|URA3|COQ6	ND|ND|-5.421913766410823
ERS1016388	YMR008C	PLB1	gene-Verified	Del3668_PLB1	Verified-Puddu	Verified-DID	Verified by BOTH	-7.56823	3	LEU2|URA3|PLB1	ND|ND|-7.568232052991185
ERS952516	YGR059W	SPR3	gene-Verified	Del2509_SPR3	Verified-Puddu	Verified-DID	Verified by BOTH	-9.81698	3	LEU2|URA3|SPR3	ND|ND|-9.816981230848402
ERS952188	YGL109W	YGL109W	gene-Dubious	Del2362_YGL109W	Verified-Puddu	Verified-DID	Verified by BOTH	-6.25161	3	LEU2|URA3|YGL109W	ND|ND|-6.251609948928309
ERS1042760	YMR207C	HFA1	gene-Verified	Del3755_HFA1	Verified-Puddu	Verified-DID	Verified by BOTH	-6.88404	4	LEU2|URA3|HFA1|YAL037C-B	ND|ND|-6.884035918116984|-2.051805080982532
ERS864710	YHR009C	TDA3	gene-Verified	Del587_TDA3	Verified-Puddu	Verified-DID	Verified by BOTH	-5.90675	3	LEU2|URA3|TDA3	ND|ND|-5.906750484255286
ERS876885	YJR044C	VPS55	gene-Verified	Del776_VPS55	NotVerified-Puddu	NotVerified-DID	Verified by NEITHER	-	2	LEU2|URA3	ND|ND
ERS864715	YHR041C	SRB2	gene-Verified	Del590_SRB2	Verified-Puddu	Verified-DID	Verified by BOTH	-5.76311	12	LEU2|URA3|SRB2|YAL026C-A|YAL037C-B|YAL059C-A|YAL045C|BOL1|YAL056C-A|YAL042C-A|CDC19|YAL019W-A	ND|ND|-5.763105073459216|-2.4254358562640776|-2.2979409627878478|-2.225543039781417|-2.2077114608329875|-2.1756519918096924|-2.1451931125777315|-2.1343827925482084|-2.0408439482822374|-2.0321257822664394	CHECKSIZE
ERS903439	YDL214C	PRR2	gene-Verified	Del1693_PRR2	Verified-Puddu	Verified-DID	Verified by BOTH	-5.73757	3	LEU2|URA3|PRR2	ND|ND|-5.737565205064803
ERS948048	YER084W	YER084W	gene-Uncharacterized	Del2231_YER084W	Verified-Puddu	Verified-DID	Verified by BOTH	-6.63226	3	LEU2|URA3|YER084W	ND|ND|-6.632261515939778
ERS838531	YIR028W	DAL4	gene-Verified	Del167_DAL4	Verified-Puddu	Verified-DID	Verified by BOTH	-5.19314	3	LEU2|URA3|DAL4	ND|ND|-5.193140134812202
ERS947794	YDR506C	GMC1	gene-Verified	Del2085_GMC1	Verified-Puddu	Verified-DID	Verified by BOTH	-5.58409	3	LEU2|URA3|GMC1	ND|ND|-5.584092319042889
ERS1041561	YPL172C	COX10	gene-Verified	Del4471_COX10	Verified-Puddu	Verified-DID	Verified by BOTH	-7.11952	3	LEU2|URA3|COX10	ND|ND|-7.119519204285283
ERS1042814	YPL244C	HUT1	gene-Verified	Del4419_HUT1	Verified-Puddu	Verified-DID	Verified by BOTH	-8.26345	3	LEU2|URA3|HUT1	ND|ND|-8.263447274064784
ERS969180	YIL131C	FKH1	gene-Verified	Del2872_FKH1	Verified-Puddu	Verified-DID	Verified by BOTH	-6.35783	3	LEU2|URA3|FKH1	ND|ND|-6.357826288141891
ERS952456	YGR014W	MSB2	gene-Verified	Del2479_MSB2	Verified-Puddu	Verified-DID	Verified by BOTH	-6.77033	3	LEU2|URA3|MSB2	ND|ND|-6.770329957314133
ERS947422	YDR244W	PEX5	gene-Verified	Del1892_PEX5	Verified-Puddu	Verified-DID	Verified by BOTH	-7.07256	3	LEU2|URA3|PEX5	ND|ND|-7.072557798409108
ERS838565	YKR074W	AIM29	gene-Verified	Del187_AIM29	Verified-Puddu	Verified-DID	Verified by BOTH	-5.71105	3	LEU2|URA3|AIM29	ND|ND|-5.711050810829318
ERS864601	YML117W	NAB6	gene-Verified	Del526_NAB6	Verified-Puddu	Verified-DID	Verified by BOTH	-6.64272	3	LEU2|URA3|NAB6	ND|ND|-6.642719699555696
ERS1076893	YOR242C	SSP2	gene-Verified	Del4222_SSP2	Verified-Puddu	Verified-DID	Verified by BOTH	-6.1725	3	LEU2|URA3|SSP2	ND|ND|-6.172498886091824
ERS878684	YAL061W	BDH2	gene-Uncharacterized	Del1130_BDH2	Verified-Puddu	Verified-DID	Verified by BOTH	-7.4951	3	LEU2|URA3|BDH2	ND|ND|-7.495097558074881
ERS838240	YBR273C	UBX7	gene-Verified	Del5_UBX7	Verified-Puddu	Verified-DID	Verified by BOTH	-5.89088	3	LEU2|URA3|UBX7	ND|ND|-5.890875893807989
ERS876981	YJR059W	PTK2	gene-Verified	Del788_PTK2	Verified-Puddu	Verified-DID	Verified by BOTH	-6.52463	3	LEU2|URA3|PTK2	ND|ND|-6.5246255303126945
ERS864434	YHR064C	SSZ1	gene-Verified	Del445_SSZ1	Verified-Puddu	Verified-DID	Verified by BOTH	-7.02273	3	LEU2|URA3|SSZ1	ND|ND|-7.022729932773368
ERS1041618	YPL133C	RDS2	gene-Verified	Del4499_RDS2	Verified-Puddu	Verified-DID	Verified by BOTH	-8.69097	13	LEU2|URA3|RDS2|YDR406W-A|YDR524W-C|YDR133C|YIL100W|YIL100C-A|YPL251W|OPI11|YJR023C|YFL021C-A|YKL083W	ND|ND|-8.690971790106337|-2.4200552827962722|-2.4002157963531374|-2.340147839193023|-2.1989090669844202|-2.1712354027292267|-2.1122858540226845|-2.0791698227103246|-2.037310756482045|-2.016655144138124|-2.0148412158612308	CHECKSIZE
ERS902838	YBR138C	YBR138C	gene-Uncharacterized	Del1372_YBR138C	Verified-Puddu	Verified-DID	Verified by BOTH	-5.6282	4	LEU2|URA3|MET17|YBR138C	ND|ND|-6.256064698135421|-5.6282008017432315
ERS864477	YLR050C	EMA19	gene-Verified	Del468_YLR050C	Verified-Puddu	Verified-DID	Verified by BOTH	-7.2754	4	LEU2|URA3|EMA19|YLR280C	ND|ND|-7.275400803753145|-2.1309442787870996
ERS864807	YOR298C-A	MBF1	gene-Verified	Del646_MBF1	Verified-Puddu	NotVerified-DID	Verified by ONLY Puddu	-	2	LEU2|URA3	ND|ND	presumed correction in v2
ERS864926	YJR140C	HIR3	gene-Verified	Del712_HIR3	Verified-Puddu	Verified-DID	Verified by BOTH	-7.74696	4	LEU2|URA3|HIR3|YJR140W-A	ND|ND|-7.7469606212862425|-6.993017049939293
ERS864585	YML116W-A	YML116W-A	gene-Dubious	Del527_YML117W-A	Verified-Puddu	Verified-DID	Verified by BOTH	-7.43561	3	LEU2|URA3|YML116W-A	ND|ND|-7.435610437881578
ERS878230	YNL121C	TOM70	gene-Verified	Del1001_TOM70	Verified-Puddu	Verified-DID	Verified by BOTH	-6.72369	3	LEU2|URA3|TOM70	ND|ND|-6.723685065869133
ERS877073	YGR092W	DBF2	gene-Verified	Del815_DBF2	Verified-Puddu	Verified-DID	Verified by BOTH	-6.48046	3	LEU2|URA3|DBF2	ND|ND|-6.480456419457138
ERS952907	YHR167W	THP2	gene-Verified	Del2753_THP2	Verified-Puddu	Verified-DID	Verified by BOTH	-7.24628	3	LEU2|URA3|THP2	ND|ND|-7.246275018701659
ERS1041836	YPR146C	YPR146C	gene-Dubious	Del4694_YPR146C	Verified-Puddu	Verified-DID	Verified by BOTH	-6.58101	3	LEU2|URA3|YPR146C	ND|ND|-6.581006809301214
ERS1076847	YNL023C	FAP1	gene-Verified	Del3982_FAP1	Verified-Puddu	Verified-DID	Verified by BOTH	-8.06603	3	LEU2|URA3|FAP1	ND|ND|-8.066028537468602
ERS952289	YGL157W	ARI1	gene-Verified	Del2394_ARI1	Verified-Puddu	Verified-DID	Verified by BOTH	-6.1149	3	LEU2|URA3|ARI1	ND|ND|-6.114903387096262
ERS903522	YDR026C	NSI1	gene-Verified	Del1736_NSI1	Verified-Puddu	Verified-DID	Verified by BOTH	-5.82877	3	LEU2|URA3|NSI1	ND|ND|-5.82877096049429
ERS878714	YAL051W	OAF1	gene-Verified	Del1137_OAF1	Verified-Puddu	Verified-DID	Verified by BOTH	-7.18433	3	LEU2|URA3|OAF1	ND|ND|-7.184325007441753
ERS877848	YMR037C	MSN2	gene-Verified	Del896_MSN2	Verified-Puddu	Verified-DID	Verified by BOTH	-5.96532	3	LEU2|URA3|MSN2	ND|ND|-5.965319233312655
ERS878782	YAL027W	SAW1	gene-Verified	Del1155_SAW1	Verified-Puddu	Verified-DID	Verified by BOTH	-5.46665	3	LEU2|URA3|SAW1	ND|ND|-5.466654293787883
ERS947864	YEL016C	NPP2	gene-Verified	Del2121_NPP2	Verified-Puddu	Verified-DID	Verified by BOTH	-8.66002	3	LEU2|URA3|NPP2	ND|ND|-8.660022114953213
ERS1076899	YOR247W	SRL1	gene-Verified	Del4226_SRL1	Verified-Puddu	Verified-DID	Verified by BOTH	-6.59388	4	LEU2|URA3|SRL1|YOR248W	ND|ND|-6.593882022813957|-2.8163206743871165
ERS1029008	YNL133C	FYV6	gene-Verified	Del3950_FYV6	Verified-Puddu	Verified-DID	Verified by BOTH	-5.73987	3	LEU2|URA3|FYV6	ND|ND|-5.739870706730043
ERS878310	YOR271C	FSF1	gene-Uncharacterized	Del1072_FSF1	Verified-Puddu	Verified-DID	Verified by BOTH	-5.33439	3	LEU2|URA3|FSF1	ND|ND|-5.33439242192795
ERS952192	YGL110C	CUE3	gene-Verified	Del2363_CUE3	Verified-Puddu	Verified-DID	Verified by BOTH	-6.05812	3	LEU2|URA3|CUE3	ND|ND|-6.0581216094437
ERS1041612	YPL138C	SPP1	gene-Verified	Del4496_SPP1	Verified-Puddu	Verified-DID	Verified by BOTH	-7.3183	3	LEU2|URA3|SPP1	ND|ND|-7.318300280773633
ERS1028924	YNL323W	LEM3	gene-Verified	Del3845_LEM3	Verified-Puddu	Verified-DID	Verified by BOTH	-7.94078	3	LEU2|URA3|LEM3	ND|ND|-7.9407847388009305
ERS902903	YBR185C	MBA1	gene-Verified	Del1406_MBA1	Verified-Puddu	Verified-DID	Verified by BOTH	-6.37125	3	LEU2|URA3|MBA1	ND|ND|-6.371252196952486
ERS952627	YGR152C	RSR1	gene-Verified	Del2569_RSR1	Verified-Puddu	Verified-DID	Verified by BOTH	-7.91161	4	LEU2|URA3|RSR1|YGR151C	ND|ND|-7.911608219139327|-2.788017286070106
ERS877896	YPR007C	REC8	gene-Verified	Del908_REC8	Verified-Puddu	Verified-DID	Verified by BOTH	-6.89684	3	LEU2|URA3|REC8	ND|ND|-6.896844238840727
ERS878316	YFL033C	RIM15	gene-Verified	Del1028_RIM15	Verified-Puddu	Verified-DID	Verified by BOTH	-7.10129	3	LEU2|URA3|RIM15	ND|ND|-7.101294275496089
ERS1029476	YOR223W	DSC3	gene-Verified	Del4206_DSC3	Verified-Puddu	Verified-DID	Verified by BOTH	-7.44104	3	LEU2|URA3|DSC3	ND|ND|-7.44104229538832
ERS952648	YGR149W	GPC1	gene-Verified	Del2566_YGR149W	Verified-Puddu	Verified-DID	Verified by BOTH	-6.55246	3	LEU2|URA3|GPC1	ND|ND|-6.552457784325827
ERS877764	YFR030W	MET10	gene-Verified	Del875_MET10	Verified-Puddu	Verified-DID	Verified by BOTH	-6.70905	3	LEU2|URA3|MET10	ND|ND|-6.709047319628562
ERS952612	YGR143W	SKN1	gene-Verified	Del2562_SKN1	Verified-Puddu	Verified-DID	Verified by BOTH	-6.88008	3	LEU2|URA3|SKN1	ND|ND|-6.880075889661438
ERS953102	YIL072W	HOP1	gene-Verified	Del2807_HOP1	Verified-Puddu	Verified-DID	Verified by BOTH	-7.39322	3	LEU2|URA3|HOP1	ND|ND|-7.3932220432317255
ERS952452	YGR008C	STF2	gene-Verified	Del2476_STF2	Verified-Puddu	Verified-DID	Verified by BOTH	-6.46893	3	LEU2|URA3|STF2	ND|ND|-6.468928188833698
ERS1041242	YGR181W	TIM13	gene-Verified	Del2591_TIM13	Verified-Puddu	Verified-DID	Verified by BOTH	-6.62828	3	LEU2|URA3|TIM13	ND|ND|-6.62828294272817
ERS864712	YOL158C	ENB1	gene-Verified	Del604_ENB1	Verified-Puddu	Verified-DID	Verified by BOTH	-4.92582	3	LEU2|URA3|ENB1	ND|ND|-4.92582057718821
ERS952171	YGL096W	TOS8	gene-Verified	Del2356_TOS8	Verified-Puddu	Verified-DID	Verified by BOTH	-5.76244	3	LEU2|URA3|TOS8	ND|ND|-5.762441212585654
ERS1019557	YMR238W	DFG5	gene-Verified	Del3773_DFG5	Verified-Puddu	Verified-DID	Verified by BOTH	-8.60116	3	LEU2|URA3|DFG5	ND|ND|-8.601164575258387
ERS1016431	YMR040W	YET2	gene-Verified	Del3696_YET2	Verified-Puddu	Verified-DID	Verified by BOTH	-8.23366	3	LEU2|URA3|YET2	ND|ND|-8.233657603866273
ERS903246	YDL059C	RAD59	gene-Verified	Del1578_RAD59	Verified-Puddu	Verified-DID	Verified by BOTH	-7.18698	3	LEU2|URA3|RAD59	ND|ND|-7.186980857695285
ERS1016214	YLR380W	CSR1	gene-Verified	Del3574_CSR1	Verified-Puddu	Verified-DID	Verified by BOTH	-6.3025	3	LEU2|URA3|CSR1	ND|ND|-6.302503045986706
ERS903156	YCR022C	YCR022C	gene-Uncharacterized	Del1533_YCR022C	Verified-Puddu	Verified-DID	Verified by BOTH	-6.8551	3	LEU2|URA3|YCR022C	ND|ND|-6.855104431242848
ERS947293	YDR055W	PST1	gene-Verified	Del1752_PST1	Verified-Puddu	Verified-DID	Verified by BOTH	-6.27854	3	LEU2|URA3|PST1	ND|ND|-6.278541286551205
ERS1028981	YNL176C	TDA7	gene-Verified	Del3930_TDA7	Verified-Puddu	Verified-DID	Verified by BOTH	-6.18182	3	LEU2|URA3|TDA7	ND|ND|-6.181822836264095
ERS947800	YDR509W	YDR509W	gene-Dubious	Del2088_YDR509W	Verified-Puddu	Verified-DID	Verified by BOTH	-3.31837	3	LEU2|URA3|YDR509W	ND|ND|-3.3183679036500013
ERS864738	YOL141W	PPM2	gene-Verified	Del601_PPM2	Verified-Puddu	Verified-DID	Verified by BOTH	-6.32011	3	LEU2|URA3|PPM2	ND|ND|-6.320105176702504
ERS1028911	YNL329C	PEX6	gene-Verified	Del3839_PEX6	Verified-Puddu	Verified-DID	Verified by BOTH	-6.87814	3	LEU2|URA3|PEX6	ND|ND|-6.878135239710558
ERS1041590	YPL155C	KIP2	gene-Verified	Del4485_KIP2	Verified-Puddu	Verified-DID	Verified by BOTH	-7.25018	3	LEU2|URA3|KIP2	ND|ND|-7.2501785438949
ERS947979	YER033C	ZRG8	gene-Verified	Del2185_ZRG8	Verified-Puddu	Verified-DID	Verified by BOTH	-5.68581	3	LEU2|URA3|ZRG8	ND|ND|-5.685810049857867
ERS1042797	YOL060C	MAM3	gene-Verified	Del4374_MAM3	Verified-Puddu	Verified-DID	Verified by BOTH	-6.76404	3	LEU2|URA3|MAM3	ND|ND|-6.764041631127519
ERS1041776	YPR070W	MED1	gene-Verified	Del4645_MED1	Verified-Puddu	Verified-DID	Verified by BOTH	-6.11097	3	LEU2|URA3|MED1	ND|ND|-6.110971633466905
ERS865017	YJR020W	YJR020W	gene-Dubious	Del759_YJR020W	Verified-Puddu	Verified-DID	Verified by BOTH	-7.71267	3	LEU2|URA3|YJR020W	ND|ND|-7.712672781674741
ERS878762	YAL034C	FUN19	gene-Verified	Del1150_FUN19	Verified-Puddu	Verified-DID	Verified by BOTH	-7.5153	3	LEU2|URA3|FUN19	ND|ND|-7.515296322549776
ERS1029305	YOR087W	YVC1	gene-Verified	Del4104_YVC1	Verified-Puddu	NotVerified-DID	Verified by ONLY Puddu	-	2	LEU2|URA3	ND|ND	presumed correction in v2
ERS947721	YDR451C	YHP1	gene-Verified	Del2044_YHP1	Verified-Puddu	Verified-DID	Verified by BOTH	-5.60264	3	LEU2|URA3|YHP1	ND|ND|-5.602636273264554
ERS947683	YDR425W	SNX41	gene-Verified	Del2025_SNX41	Verified-Puddu	Verified-DID	Verified by BOTH	-6.41505	4	LEU2|URA3|SNX41|YDR426C	ND|ND|-6.415045519305878|-2.9294892790405442
ERS1029501	YOR239W	ABP140	gene-Verified	Del4219_ABP140	Verified-Puddu	NotVerified-DID	Verified by ONLY Puddu	-	2	LEU2|URA3	ND|ND	presumed correction in v2
ERS969184	YIL133C	RPL16A	gene-Verified	Del2874_RPL16A	Verified-Puddu	Verified-DID	Verified by BOTH	-7.45189	3	LEU2|URA3|RPL16A	ND|ND|-7.451894618420694
ERS951905	YGL071W	AFT1	gene-Verified	Del2337_AFT1	Verified-Puddu	Verified-DID	Verified by BOTH	-6.01246	3	LEU2|URA3|AFT1	ND|ND|-6.012459288300359
ERS1042844	YKL006W	RPL14A	gene-Verified	Del3068_RPL14A	Verified-Puddu	Verified-DID	Verified by BOTH	-6.81549	3	LEU2|URA3|RPL14A	ND|ND|-6.8154853887549915
ERS864092	YIR018W	YAP5	gene-Verified	Del158_YAP5	Verified-Puddu	Verified-DID	Verified by BOTH	-4.57742	3	LEU2|URA3|YAP5	ND|ND|-4.577421326598617
ERS902876	YBR171W	SEC66	gene-Verified	Del1392_SEC66	Verified-Puddu	Verified-DID	Verified by BOTH	-5.92444	3	LEU2|URA3|SEC66	ND|ND|-5.92443789410331
ERS864647	YML097C	VPS9	gene-Verified	Del508_VPS9	Verified-Puddu	Verified-DID	Verified by BOTH	-5.43907	3	LEU2|URA3|VPS9	ND|ND|-5.439069825314763
ERS952183	YGL107C	RMD9	gene-Verified	Del2360_RMD9	Verified-Puddu	Verified-DID	Verified by BOTH	-6.43398	5	LEU2|URA3|RMD9|MET17|YLR302C	ND|ND|-6.433980626246321|-6.379190485801742|-2.2396556498739844
ERS1041513	YPL261C	YPL261C	gene-Uncharacterized	Del4406_YPL261C	Verified-Puddu	Verified-DID	Verified by BOTH	-6.46949	3	LEU2|URA3|YPL261C	ND|ND|-6.469485770590475
ERS969190	YIL136W	OM45	gene-Verified	Del2877_OM45	Verified-Puddu	Verified-DID	Verified by BOTH	-5.93042	3	LEU2|URA3|OM45	ND|ND|-5.9304200269988
ERS952649	YGR149W	GPC1	gene-Verified	Del2566_YGR149W	Verified-Puddu	Verified-DID	Verified by BOTH	-6.96414	3	LEU2|URA3|GPC1	ND|ND|-6.964137477903866
ERS864587	YML118W	NGL3	gene-Verified	Del528_NGL3	Verified-Puddu	Verified-DID	Verified by BOTH	-6.33297	3	LEU2|URA3|NGL3	ND|ND|-6.332967375949797
ERS952407	YGL243W	TAD1	gene-Verified	Del2452_TAD1	Verified-Puddu	Verified-DID	Verified by BOTH	-7.44969	3	LEU2|URA3|TAD1	ND|ND|-7.449688130756402
ERS1029450	YOR202W	HIS3	gene-Verified	Del4193_HIS3	Verified-Puddu	Verified-DID	Verified by BOTH	ND	3	LEU2|URA3|HIS3	ND|ND|ND
ERS864140	YER124C	DSE1	gene-Verified	Del288_DSE1	Verified-Puddu	Verified-DID	Verified by BOTH	-4.9736	3	LEU2|URA3|DSE1	ND|ND|-4.973600815504723
ERS903473	YDL236W	PHO13	gene-Verified	Del1710_PHO13	Verified-Puddu	Verified-DID	Verified by BOTH	-4.90137	3	LEU2|URA3|PHO13	ND|ND|-4.901372136304886
ERS903546	YDR043C	NRG1	gene-Verified	Del1748_NRG1	Verified-Puddu	Verified-DID	Verified by BOTH	-5.48125	3	LEU2|URA3|NRG1	ND|ND|-5.481245074248959
ERS1041507	YPL264C	YPL264C	gene-Uncharacterized	Del4402_YPL264C	Verified-Puddu	Verified-DID	Verified by BOTH	-7.31467	3	LEU2|URA3|YPL264C	ND|ND|-7.314670524471282
ERS1016155	YLR342W	FKS1	gene-Verified	Del3547_FKS1	Verified-Puddu	Verified-DID	Verified by BOTH	-6.54144	3	LEU2|URA3|FKS1	ND|ND|-6.541444196008479
[truncated: 7,018 more rows]
