# Supplementary material for: GenoPipe: identifying the genotype of origin within (epi)genomic datasets
Source: Nucleic Acids Res. 2023 Nov 2;51(22):12054–68. doi: 10.1093/nar/gkad950 (PMC10711449; doi:10.1093/nar/gkad950)
Supplement: gkad950_Supplemental_Files [file gkad950_supplemental_files.zip › Supplementary_Table_7_sacCer3_SyntheticStrain.xlsx]

## Sheet: Supplementary Table 7
## Supplementary Table 7: Synthetic strain simulation results (sacCer3).
# Synthetic backgrounds were constructed by modifying the sacCer3 genome sequence to incorporate the CEN.PK-1Ca or RM11-1A full variant lists generated by Song et al, 2015 and downloaded from SGD. One thousand paired-end datasets were then simulated from these synthetic genomes at varying read depths (e.g. 100K paired reads) and these datasets were then run through StrainID to calculate a score f…
Synthetic_Background	Read_Count	Simulation_Index	BY4741_Score	BY4742_Score	CEN.PK2-1Ca_Score	D273-10B_Score	FL100_Score	JK9-3d_Score	RM11-1A_Score	SEY6210_Score	Sigma1278b-10560-6B_Score	W303_Score	Y55_Score	Runtime
CEN.PK2-1Ca	10K	Simulation_1	NaN	NaN	8.68274	NaN	NaN	NaN	NaN	NaN	0.727021	NaN	-2.02043	17.609
CEN.PK2-1Ca	10K	Simulation_2	NaN	NaN	8.13366	NaN	NaN	NaN	-1.31099	NaN	0.0213769	NaN	-0.693277	16.998
CEN.PK2-1Ca	10K	Simulation_3	NaN	NaN	8.42071	NaN	NaN	NaN	NaN	NaN	NaN	NaN	-0.770227	17.408
CEN.PK2-1Ca	10K	Simulation_4	NaN	NaN	8.88793	2.00724	NaN	3.71619	NaN	NaN	NaN	NaN	-0.95188	18.72
CEN.PK2-1Ca	10K	Simulation_5	NaN	NaN	8.56698	NaN	NaN	NaN	-1.01064	NaN	NaN	NaN	-0.712856	21.202
CEN.PK2-1Ca	10K	Simulation_6	NaN	NaN	8.71916	NaN	NaN	NaN	1.42824	NaN	NaN	NaN	NaN	17.28
CEN.PK2-1Ca	10K	Simulation_7	NaN	NaN	8.28385	1.38234	1.63652	3.67679	-1.221	NaN	0.17589	2.38234	NaN	19.131
CEN.PK2-1Ca	10K	Simulation_8	NaN	NaN	8.75081	0.698493	NaN	NaN	1.15006	NaN	NaN	NaN	-2.04567	19.427
CEN.PK2-1Ca	10K	Simulation_9	NaN	NaN	8.6691	NaN	NaN	NaN	0.827575	NaN	NaN	NaN	-2.14356	18.895
CEN.PK2-1Ca	10K	Simulation_10	NaN	NaN	8.19519	NaN	NaN	NaN	NaN	NaN	NaN	NaN	-1.54921	20.818
CEN.PK2-1Ca	10K	Simulation_11	NaN	NaN	8.44085	NaN	1.62581	NaN	NaN	NaN	NaN	NaN	NaN	17.574
CEN.PK2-1Ca	10K	Simulation_12	NaN	NaN	8.74039	NaN	NaN	NaN	-0.790037	NaN	NaN	NaN	-0.427467	19.894
CEN.PK2-1Ca	10K	Simulation_13	NaN	NaN	8.33738	NaN	NaN	NaN	-1.29416	NaN	NaN	NaN	-2.4309	17.888
CEN.PK2-1Ca	10K	Simulation_14	NaN	NaN	8.61522	NaN	NaN	NaN	-0.811483	NaN	NaN	NaN	NaN	17.97
CEN.PK2-1Ca	10K	Simulation_15	NaN	NaN	8.37127	0.587057	NaN	3.14837	-0.123437	NaN	NaN	1.84771	-2.46921	17.009
CEN.PK2-1Ca	10K	Simulation_16	NaN	NaN	8.55017	0.986069	NaN	NaN	1.59397	NaN	0.382551	NaN	NaN	19.928
CEN.PK2-1Ca	10K	Simulation_17	NaN	NaN	8.56952	0.748046	1.49295	3.50293	NaN	NaN	NaN	NaN	-0.781784	16.827
CEN.PK2-1Ca	10K	Simulation_18	NaN	NaN	8.61341	NaN	NaN	NaN	-0.983967	NaN	0.604501	NaN	-2.3073	17.624
CEN.PK2-1Ca	10K	Simulation_19	NaN	NaN	8.46737	1.79081	NaN	NaN	1.25522	NaN	NaN	NaN	-0.362099	17.791
CEN.PK2-1Ca	10K	Simulation_20	NaN	NaN	8.4859	0.506113	NaN	NaN	NaN	NaN	0.26591	NaN	-2.29225	19.407
CEN.PK2-1Ca	10K	Simulation_21	NaN	NaN	8.88332	1.12615	1.93193	NaN	0.886756	NaN	NaN	NaN	0.500465	19.175
CEN.PK2-1Ca	10K	Simulation_22	NaN	NaN	8.89825	NaN	NaN	NaN	NaN	NaN	0.65286	2.67966	0.0372478	19.135
CEN.PK2-1Ca	10K	Simulation_23	NaN	NaN	8.49265	NaN	NaN	NaN	NaN	NaN	0.429762	NaN	-0.382542	17.936
CEN.PK2-1Ca	10K	Simulation_24	NaN	NaN	8.35361	NaN	1.60151	NaN	-0.0357084	NaN	NaN	NaN	NaN	17.007
CEN.PK2-1Ca	10K	Simulation_25	NaN	NaN	8.41546	2.27107	NaN	NaN	-1.09411	NaN	NaN	NaN	-0.457796	16.823
CEN.PK2-1Ca	10K	Simulation_26	NaN	NaN	8.59365	0.736388	NaN	NaN	-0.907006	NaN	0.517297	NaN	-2.26072	17.512
CEN.PK2-1Ca	10K	Simulation_27	NaN	NaN	8.81872	NaN	NaN	NaN	0.274454	NaN	NaN	NaN	-1.03384	17.263
CEN.PK2-1Ca	10K	Simulation_28	NaN	NaN	8.48157	NaN	NaN	NaN	-0.973126	NaN	NaN	NaN	0.0375734	19.165
CEN.PK2-1Ca	10K	Simulation_29	NaN	NaN	8.49584	0.843298	NaN	NaN	0.517722	4.0316	0.392191	NaN	-0.702587	18.374
CEN.PK2-1Ca	10K	Simulation_30	NaN	NaN	8.37911	1.30471	1.53712	NaN	NaN	NaN	NaN	NaN	-0.430257	17.212
CEN.PK2-1Ca	10K	Simulation_31	NaN	NaN	8.37888	NaN	NaN	NaN	NaN	NaN	NaN	NaN	-0.379846	16.907
CEN.PK2-1Ca	10K	Simulation_32	NaN	NaN	8.53718	NaN	NaN	NaN	0.965283	NaN	NaN	NaN	-1.28591	17.11
CEN.PK2-1Ca	10K	Simulation_33	NaN	NaN	8.29834	NaN	NaN	NaN	-1.34619	NaN	1.6982	NaN	-2.52911	18.92
CEN.PK2-1Ca	10K	Simulation_34	NaN	NaN	8.49864	NaN	NaN	NaN	NaN	NaN	NaN	NaN	-2.364	18.6
CEN.PK2-1Ca	10K	Simulation_35	NaN	NaN	8.34408	NaN	1.62284	NaN	NaN	NaN	0.100423	NaN	-0.48758	18.672
CEN.PK2-1Ca	10K	Simulation_36	NaN	NaN	8.73946	NaN	NaN	NaN	NaN	NaN	0.573106	NaN	NaN	17.332
CEN.PK2-1Ca	10K	Simulation_37	NaN	NaN	8.60812	2.26885	NaN	NaN	-0.94765	NaN	1.40111	NaN	-2.29682	16.79
CEN.PK2-1Ca	10K	Simulation_38	NaN	NaN	8.50394	2.73466	NaN	NaN	-0.958558	NaN	NaN	NaN	-1.32424	17.965
CEN.PK2-1Ca	10K	Simulation_39	NaN	NaN	8.08864	NaN	NaN	NaN	NaN	NaN	NaN	NaN	-2.78375	18.8
CEN.PK2-1Ca	10K	Simulation_40	NaN	NaN	8.14441	NaN	NaN	NaN	NaN	NaN	NaN	NaN	-2.66976	16.795
CEN.PK2-1Ca	10K	Simulation_41	NaN	NaN	8.63839	NaN	NaN	3.37097	-0.882374	NaN	NaN	NaN	-2.2097	18.584
CEN.PK2-1Ca	10K	Simulation_42	NaN	NaN	8.59475	0.812924	NaN	NaN	-1.02114	NaN	0.516792	NaN	-0.228331	18.511
CEN.PK2-1Ca	10K	Simulation_43	NaN	NaN	8.25716	0.659073	NaN	NaN	-1.28871	NaN	0.170719	NaN	-0.896727	19.461
CEN.PK2-1Ca	10K	Simulation_44	NaN	NaN	8.24028	NaN	NaN	NaN	1.00246	NaN	NaN	NaN	-2.60951	17.5
CEN.PK2-1Ca	10K	Simulation_45	NaN	NaN	8.26075	NaN	NaN	NaN	NaN	NaN	NaN	NaN	NaN	19.88
CEN.PK2-1Ca	10K	Simulation_46	NaN	NaN	8.74058	NaN	NaN	NaN	NaN	NaN	NaN	NaN	-2.13693	18.993
CEN.PK2-1Ca	10K	Simulation_47	NaN	NaN	8.45303	0.837466	NaN	NaN	0.765775	NaN	0.344246	NaN	-2.40361	16.395
CEN.PK2-1Ca	10K	Simulation_48	NaN	NaN	8.72168	0.963806	NaN	NaN	NaN	NaN	NaN	2.40173	-0.539787	18.197
CEN.PK2-1Ca	10K	Simulation_49	NaN	NaN	8.42464	NaN	NaN	NaN	-1.17744	NaN	1.33563	NaN	NaN	18.684
CEN.PK2-1Ca	10K	Simulation_50	NaN	NaN	8.44714	0.797682	NaN	NaN	0.34917	NaN	1.29877	3.86943	-2.41159	17.273
CEN.PK2-1Ca	10K	Simulation_51	NaN	NaN	8.56156	1.80707	NaN	NaN	NaN	3.70188	NaN	NaN	-2.25957	18.416
CEN.PK2-1Ca	10K	Simulation_52	NaN	NaN	8.43244	NaN	2.47718	NaN	-0.0932447	NaN	NaN	NaN	-0.838223	18.879
CEN.PK2-1Ca	10K	Simulation_53	NaN	NaN	8.44025	2.60144	NaN	NaN	0.506113	NaN	0.293771	NaN	-1.35047	19.705
CEN.PK2-1Ca	10K	Simulation_54	NaN	NaN	8.47515	NaN	NaN	NaN	0.503355	NaN	NaN	NaN	-0.356495	16.68
CEN.PK2-1Ca	10K	Simulation_55	NaN	NaN	8.64959	NaN	1.78608	NaN	-0.962861	NaN	NaN	NaN	-0.101603	17.508
CEN.PK2-1Ca	10K	Simulation_56	NaN	NaN	8.32857	0.517463	NaN	NaN	NaN	NaN	NaN	NaN	-2.495	18.269
CEN.PK2-1Ca	10K	Simulation_57	NaN	NaN	8.54056	1.76662	NaN	NaN	NaN	NaN	NaN	NaN	-0.703379	18.654
CEN.PK2-1Ca	10K	Simulation_58	NaN	NaN	8.2598	NaN	NaN	NaN	NaN	NaN	NaN	NaN	-1.53922	18.806
CEN.PK2-1Ca	10K	Simulation_59	6.84398	NaN	8.3354	NaN	2.91587	NaN	NaN	NaN	1.08021	NaN	-0.94755	17.177
CEN.PK2-1Ca	10K	Simulation_60	NaN	NaN	9.15867	3.49909	NaN	NaN	NaN	NaN	NaN	NaN	-0.629635	20.625
CEN.PK2-1Ca	10K	Simulation_61	NaN	NaN	8.73812	0.969867	NaN	NaN	NaN	NaN	NaN	NaN	-2.16863	18.875
CEN.PK2-1Ca	10K	Simulation_62	NaN	NaN	8.51467	NaN	NaN	NaN	-0.963224	NaN	NaN	3.56981	-0.757935	18.628
CEN.PK2-1Ca	10K	Simulation_63	NaN	NaN	8.41386	NaN	NaN	NaN	-0.104271	NaN	NaN	NaN	-1.38981	16.342
CEN.PK2-1Ca	10K	Simulation_64	NaN	NaN	8.73875	2.60356	NaN	NaN	0.818197	NaN	NaN	NaN	-1.10392	18.91
CEN.PK2-1Ca	10K	Simulation_65	NaN	NaN	8.46183	NaN	2.72611	NaN	-0.131	NaN	NaN	NaN	-2.31982	19.002
CEN.PK2-1Ca	10K	Simulation_66	NaN	NaN	8.3414	NaN	NaN	NaN	NaN	NaN	NaN	NaN	-2.4891	17.799
CEN.PK2-1Ca	10K	Simulation_67	NaN	NaN	8.37525	0.744008	NaN	NaN	-0.172161	NaN	NaN	NaN	-2.36865	18.457
CEN.PK2-1Ca	10K	Simulation_68	NaN	NaN	8.75173	1.92941	NaN	NaN	-0.722934	3.57475	NaN	NaN	NaN	17.955
CEN.PK2-1Ca	10K	Simulation_69	NaN	7.79543	8.65593	NaN	1.74014	NaN	0.137215	NaN	1.44228	NaN	-0.594743	20.114
CEN.PK2-1Ca	10K	Simulation_70	NaN	NaN	8.65185	NaN	NaN	NaN	-0.796687	NaN	0.544477	NaN	-2.18326	16.262
CEN.PK2-1Ca	10K	Simulation_71	NaN	NaN	8.44586	1.65218	NaN	NaN	NaN	NaN	NaN	NaN	-0.365742	20.542
CEN.PK2-1Ca	10K	Simulation_72	NaN	NaN	8.79668	2.08717	NaN	NaN	0.313328	NaN	NaN	NaN	-2.13614	17.315
CEN.PK2-1Ca	10K	Simulation_73	NaN	NaN	8.58939	NaN	NaN	NaN	NaN	NaN	NaN	NaN	-1.26179	22.738
CEN.PK2-1Ca	10K	Simulation_74	NaN	NaN	8.78936	2.11887	NaN	NaN	NaN	NaN	NaN	NaN	-0.363348	19.373
CEN.PK2-1Ca	10K	Simulation_75	NaN	NaN	8.31674	NaN	NaN	NaN	-1.21602	NaN	NaN	NaN	-1.47997	19.023
CEN.PK2-1Ca	10K	Simulation_76	NaN	NaN	8.61928	NaN	2.13188	3.57246	-0.0210679	NaN	1.97836	NaN	-1.15857	17.824
CEN.PK2-1Ca	10K	Simulation_77	NaN	NaN	8.31433	NaN	NaN	NaN	-1.12771	NaN	NaN	NaN	NaN	19.3
CEN.PK2-1Ca	10K	Simulation_78	NaN	NaN	8.52831	0.68936	NaN	NaN	-0.908847	NaN	NaN	NaN	0.329538	19.214
CEN.PK2-1Ca	10K	Simulation_79	NaN	NaN	8.30276	NaN	NaN	NaN	-0.219069	NaN	NaN	NaN	-0.118789	17.918
CEN.PK2-1Ca	10K	Simulation_80	NaN	NaN	8.49148	1.64984	NaN	NaN	-1.10875	NaN	NaN	NaN	-2.34647	20.723
CEN.PK2-1Ca	10K	Simulation_81	NaN	NaN	8.52927	NaN	1.865	3.35043	NaN	NaN	0.284336	NaN	-2.25468	17.472
CEN.PK2-1Ca	10K	Simulation_82	NaN	NaN	8.59607	NaN	NaN	NaN	-1.04682	NaN	NaN	NaN	-2.25817	17.866
CEN.PK2-1Ca	10K	Simulation_83	NaN	NaN	8.23172	NaN	NaN	2.79535	-0.228862	NaN	0.0360208	2.23057	-2.60837	16.448
CEN.PK2-1Ca	10K	Simulation_84	NaN	NaN	8.35949	2.09496	NaN	2.70095	-1.14856	NaN	0.25394	NaN	-2.50998	17.001
CEN.PK2-1Ca	10K	Simulation_85	NaN	NaN	8.25307	NaN	NaN	NaN	NaN	NaN	NaN	NaN	-1.55137	18.303
CEN.PK2-1Ca	10K	Simulation_86	NaN	NaN	8.41414	0.547921	1.35802	3.58684	NaN	NaN	NaN	NaN	NaN	17.176
CEN.PK2-1Ca	10K	Simulation_87	NaN	NaN	8.34697	NaN	1.75658	NaN	NaN	NaN	NaN	NaN	-0.913065	19.176
CEN.PK2-1Ca	10K	Simulation_88	NaN	NaN	8.21896	NaN	NaN	NaN	-0.338357	NaN	0.0252568	NaN	-2.65955	18.083
CEN.PK2-1Ca	10K	Simulation_89	NaN	NaN	8.88129	2.14488	NaN	NaN	NaN	NaN	NaN	NaN	NaN	19.224
CEN.PK2-1Ca	10K	Simulation_90	NaN	NaN	8.173	NaN	NaN	NaN	-1.33768	NaN	NaN	NaN	-0.51438	18.083
CEN.PK2-1Ca	10K	Simulation_91	NaN	NaN	8.39913	NaN	NaN	NaN	NaN	NaN	NaN	NaN	-1.40516	21.842
CEN.PK2-1Ca	10K	Simulation_92	NaN	NaN	8.14936	1.32153	1.37948	NaN	NaN	NaN	NaN	NaN	-1.65123	17.895
CEN.PK2-1Ca	10K	Simulation_93	NaN	NaN	8.87445	NaN	NaN	NaN	0.867307	NaN	0.639789	NaN	-0.286749	17.028
CEN.PK2-1Ca	10K	Simulation_94	NaN	NaN	8.27576	NaN	NaN	NaN	-1.16942	NaN	NaN	NaN	0.028896	18.577
CEN.PK2-1Ca	10K	Simulation_95	NaN	NaN	8.84914	NaN	NaN	NaN	NaN	NaN	NaN	NaN	NaN	17.258
CEN.PK2-1Ca	10K	Simulation_96	NaN	NaN	8.05437	NaN	NaN	NaN	0.195166	NaN	0.316472	NaN	-2.65551	19.072
CEN.PK2-1Ca	10K	Simulation_97	NaN	NaN	8.41904	NaN	NaN	NaN	NaN	NaN	NaN	NaN	-0.818691	18.346
CEN.PK2-1Ca	10K	Simulation_98	NaN	NaN	8.44454	NaN	NaN	NaN	NaN	NaN	0.351689	3.28367	-1.51348	16.516
CEN.PK2-1Ca	10K	Simulation_99	NaN	NaN	8.63207	0.807644	NaN	NaN	-0.991026	NaN	NaN	NaN	-2.19084	18.028
CEN.PK2-1Ca	10K	Simulation_100	NaN	NaN	8.59873	NaN	NaN	NaN	-0.854957	NaN	NaN	4.69734	-2.18275	19.274
CEN.PK2-1Ca	10K	Simulation_101	7.42901	NaN	8.28126	0.577261	NaN	NaN	0.270821	NaN	0.111597	NaN	-1.55683	21.087
CEN.PK2-1Ca	10K	Simulation_102	7.6798	NaN	8.11632	2.24796	1.45741	2.56433	0.594111	3.94284	NaN	NaN	-2.74576	16.999
CEN.PK2-1Ca	10K	Simulation_103	NaN	NaN	8.43447	0.70145	2.65254	3.47197	-1.12707	NaN	NaN	NaN	-1.28606	16.421
CEN.PK2-1Ca	10K	Simulation_104	NaN	NaN	8.33648	NaN	NaN	NaN	NaN	NaN	0.264348	2.49998	NaN	18.19
CEN.PK2-1Ca	10K	Simulation_105	NaN	NaN	8.57953	NaN	NaN	NaN	NaN	NaN	0.472536	NaN	-0.625472	18.59
CEN.PK2-1Ca	10K	Simulation_106	NaN	NaN	8.27096	NaN	1.58785	NaN	-0.149775	2.54868	NaN	NaN	0.18826	17.7
CEN.PK2-1Ca	10K	Simulation_107	NaN	NaN	8.38944	0.602902	1.47942	NaN	-0.082823	NaN	NaN	NaN	-2.43272	19.977
CEN.PK2-1Ca	10K	Simulation_108	NaN	NaN	8.56139	0.80422	NaN	NaN	-0.893795	3.59903	NaN	NaN	-2.27842	19.132
CEN.PK2-1Ca	10K	Simulation_109	NaN	NaN	8.77111	2.0282	1.99072	NaN	-0.697334	NaN	NaN	NaN	-0.511778	16.634
CEN.PK2-1Ca	10K	Simulation_110	NaN	NaN	8.19662	1.30133	2.99906	NaN	-1.3781	NaN	-0.022764	NaN	-2.58002	17.72
CEN.PK2-1Ca	10K	Simulation_111	NaN	NaN	8.26697	NaN	NaN	NaN	-1.24933	NaN	NaN	NaN	-1.51857	17.227
CEN.PK2-1Ca	10K	Simulation_112	NaN	NaN	8.24389	1.53454	NaN	NaN	-1.28531	NaN	NaN	NaN	-2.56542	17.189
CEN.PK2-1Ca	10K	Simulation_113	NaN	NaN	8.29822	0.577405	1.46337	NaN	-0.303861	NaN	0.171766	NaN	-1.47698	17.52
CEN.PK2-1Ca	10K	Simulation_114	NaN	NaN	8.53672	1.6785	NaN	NaN	-1.00324	NaN	0.460325	NaN	-2.24284	18.65
CEN.PK2-1Ca	10K	Simulation_115	NaN	NaN	8.68524	NaN	NaN	NaN	-0.905374	NaN	0.566247	NaN	-1.11107	16.323
CEN.PK2-1Ca	10K	Simulation_116	NaN	NaN	8.51319	1.57447	2.3871	NaN	-1.05031	NaN	NaN	NaN	-2.29401	20.219
CEN.PK2-1Ca	10K	Simulation_117	NaN	NaN	8.43287	NaN	NaN	NaN	NaN	NaN	0.38151	NaN	-0.80119	18.889
CEN.PK2-1Ca	10K	Simulation_118	NaN	NaN	8.74741	1.09276	NaN	NaN	-0.875459	NaN	NaN	NaN	-0.588894	19.249
CEN.PK2-1Ca	10K	Simulation_119	NaN	NaN	8.41569	NaN	NaN	NaN	-0.127508	NaN	NaN	NaN	-0.838809	20.331
CEN.PK2-1Ca	10K	Simulation_120	NaN	NaN	8.53646	NaN	NaN	NaN	-0.973998	NaN	NaN	NaN	NaN	21.714
CEN.PK2-1Ca	10K	Simulation_121	NaN	NaN	8.17151	0.52544	NaN	NaN	-1.32772	NaN	NaN	NaN	-2.71723	20.342
CEN.PK2-1Ca	10K	Simulation_122	NaN	NaN	8.59336	NaN	NaN	NaN	0.0139224	3.70217	0.305568	NaN	-1.32158	19.774
CEN.PK2-1Ca	10K	Simulation_123	NaN	NaN	8.4767	NaN	NaN	NaN	-1.25707	NaN	NaN	NaN	-1.34865	17.844
CEN.PK2-1Ca	10K	Simulation_124	NaN	NaN	8.28558	NaN	NaN	NaN	NaN	NaN	NaN	NaN	NaN	22.31
CEN.PK2-1Ca	10K	Simulation_125	NaN	NaN	8.92088	NaN	NaN	3.90978	-0.682036	NaN	NaN	NaN	-1.9332	18.31
CEN.PK2-1Ca	10K	Simulation_126	NaN	NaN	8.57603	1.75381	NaN	NaN	-0.0426612	NaN	NaN	3.51235	-0.593214	18.592
CEN.PK2-1Ca	10K	Simulation_127	NaN	NaN	8.54555	NaN	NaN	NaN	-0.979206	NaN	NaN	2.66557	-2.29526	18.231
CEN.PK2-1Ca	10K	Simulation_128	NaN	NaN	8.31461	NaN	1.60883	3.25908	-1.34578	NaN	0.325722	NaN	-0.111699	18.473
CEN.PK2-1Ca	10K	Simulation_129	NaN	NaN	8.54738	0.787945	NaN	NaN	NaN	NaN	NaN	NaN	-1.29914	20.885
CEN.PK2-1Ca	10K	Simulation_130	NaN	NaN	8.28268	NaN	NaN	NaN	0.457863	NaN	0.393405	NaN	-2.44752	20.327
CEN.PK2-1Ca	10K	Simulation_131	NaN	NaN	8.48296	NaN	NaN	NaN	-1.13063	NaN	NaN	NaN	-2.26385	23.444
CEN.PK2-1Ca	10K	Simulation_132	NaN	NaN	8.53518	NaN	NaN	NaN	NaN	NaN	NaN	NaN	-2.34869	18.291
CEN.PK2-1Ca	10K	Simulation_133	NaN	NaN	8.54162	0.724632	NaN	NaN	-1.05694	NaN	NaN	NaN	NaN	20.136
CEN.PK2-1Ca	10K	Simulation_134	NaN	NaN	8.2364	NaN	NaN	NaN	-0.350128	NaN	0.936262	NaN	NaN	18.526
CEN.PK2-1Ca	10K	Simulation_135	NaN	NaN	8.34278	NaN	NaN	NaN	-0.123298	NaN	0.254445	NaN	-2.50506	20.812
CEN.PK2-1Ca	10K	Simulation_136	NaN	NaN	8.53285	NaN	1.59554	3.05764	NaN	NaN	NaN	NaN	-1.34167	18.656
CEN.PK2-1Ca	10K	Simulation_137	NaN	NaN	8.6096	NaN	NaN	NaN	0.0529887	NaN	NaN	NaN	-2.21438	18.076
CEN.PK2-1Ca	10K	Simulation_138	NaN	NaN	8.26764	NaN	1.37903	NaN	NaN	NaN	0.148352	NaN	-2.56839	22.437
CEN.PK2-1Ca	10K	Simulation_139	NaN	NaN	8.4189	NaN	NaN	NaN	0.416329	NaN	1.54556	NaN	-0.938075	19.506
CEN.PK2-1Ca	10K	Simulation_140	NaN	NaN	8.73764	NaN	NaN	NaN	NaN	NaN	0.757871	2.79507	-1.17089	20.15
CEN.PK2-1Ca	10K	Simulation_141	NaN	NaN	8.20419	1.33236	NaN	NaN	NaN	NaN	0.134713	2.22218	-1.11453	17.513
CEN.PK2-1Ca	10K	Simulation_142	NaN	NaN	8.36325	NaN	NaN	NaN	-0.106665	NaN	1.37685	NaN	-0.539271	19.869
CEN.PK2-1Ca	10K	Simulation_143	NaN	NaN	8.34199	1.38673	NaN	NaN	-1.292	NaN	0.130763	NaN	-1.46302	21.029
CEN.PK2-1Ca	10K	Simulation_144	NaN	NaN	8.43536	0.601583	2.4555	4.14	-1.09886	NaN	NaN	NaN	-0.765361	20.143
CEN.PK2-1Ca	10K	Simulation_145	NaN	NaN	8.61225	NaN	NaN	NaN	NaN	NaN	NaN	NaN	-0.664301	18.807
CEN.PK2-1Ca	10K	Simulation_146	NaN	NaN	8.84455	0.805318	NaN	NaN	1.229	NaN	NaN	NaN	-1.9827	21.779
CEN.PK2-1Ca	10K	Simulation_147	NaN	NaN	8.63258	NaN	NaN	NaN	NaN	NaN	0.44296	NaN	-0.62677	17.387
CEN.PK2-1Ca	10K	Simulation_148	NaN	NaN	8.34353	0.563117	NaN	NaN	NaN	NaN	NaN	NaN	-1.39674	18.586
CEN.PK2-1Ca	10K	Simulation_149	NaN	NaN	8.34919	NaN	NaN	NaN	NaN	NaN	NaN	NaN	-2.43167	18.571
CEN.PK2-1Ca	10K	Simulation_150	NaN	NaN	8.43806	0.653738	NaN	NaN	-1.25773	NaN	NaN	2.57475	-1.44434	18.43
CEN.PK2-1Ca	10K	Simulation_151	NaN	NaN	8.40744	NaN	NaN	NaN	-0.127581	NaN	NaN	NaN	-2.39016	20.125
CEN.PK2-1Ca	10K	Simulation_152	NaN	NaN	8.59775	2.38677	NaN	NaN	-0.986842	NaN	0.527975	NaN	0.415134	19.868
CEN.PK2-1Ca	10K	Simulation_153	NaN	NaN	8.79715	NaN	NaN	NaN	NaN	NaN	NaN	NaN	-1.08552	19.743
CEN.PK2-1Ca	10K	Simulation_154	NaN	NaN	8.36719	NaN	NaN	NaN	NaN	NaN	NaN	NaN	NaN	19.789
CEN.PK2-1Ca	10K	Simulation_155	NaN	NaN	8.53098	NaN	NaN	NaN	NaN	NaN	1.30379	3.64364	-0.721954	19.794
CEN.PK2-1Ca	10K	Simulation_156	NaN	NaN	8.50938	NaN	NaN	NaN	NaN	NaN	NaN	NaN	NaN	19.017
CEN.PK2-1Ca	10K	Simulation_157	NaN	NaN	8.05234	NaN	NaN	NaN	NaN	NaN	NaN	NaN	-2.80113	20.341
CEN.PK2-1Ca	10K	Simulation_158	NaN	NaN	8.46594	1.65445	2.73624	NaN	-1.0115	NaN	2.08344	NaN	0.279	20.175
CEN.PK2-1Ca	10K	Simulation_159	NaN	NaN	8.60618	1.85683	1.83298	NaN	0.158238	NaN	0.367113	NaN	NaN	18.495
CEN.PK2-1Ca	10K	Simulation_160	NaN	NaN	7.97269	NaN	1.38278	NaN	NaN	NaN	NaN	1.9072	NaN	17.47
CEN.PK2-1Ca	10K	Simulation_161	NaN	NaN	8.58398	1.97872	NaN	NaN	0.675971	NaN	0.373001	NaN	-1.24963	18.571
CEN.PK2-1Ca	10K	Simulation_162	NaN	NaN	8.87405	NaN	NaN	NaN	NaN	NaN	NaN	NaN	-2.02195	18.327
CEN.PK2-1Ca	10K	Simulation_163	NaN	NaN	8.66539	NaN	NaN	NaN	-0.757811	NaN	NaN	NaN	0.99487	17.99
CEN.PK2-1Ca	10K	Simulation_164	NaN	NaN	8.79306	NaN	NaN	NaN	NaN	NaN	1.57547	NaN	-1.03243	19.285
CEN.PK2-1Ca	10K	Simulation_165	NaN	NaN	8.0135	NaN	NaN	NaN	-1.32353	NaN	-0.158355	NaN	NaN	18.711
CEN.PK2-1Ca	10K	Simulation_166	NaN	NaN	8.16518	0.298339	1.77041	NaN	NaN	NaN	NaN	NaN	-0.629278	18.599
CEN.PK2-1Ca	10K	Simulation_167	7.5321	NaN	8.43853	1.50974	NaN	NaN	-1.00317	NaN	NaN	NaN	-2.42282	20.232
CEN.PK2-1Ca	10K	Simulation_168	NaN	NaN	8.26489	0.516833	1.07063	NaN	NaN	NaN	NaN	2.14658	-2.62339	20.49
CEN.PK2-1Ca	10K	Simulation_169	NaN	NaN	8.14419	0.453812	NaN	NaN	-1.43269	3.0013	NaN	NaN	0.116062	16.979
CEN.PK2-1Ca	10K	Simulation_170	NaN	NaN	8.52903	NaN	NaN	NaN	-0.0788493	NaN	NaN	NaN	-2.33373	19.473
CEN.PK2-1Ca	10K	Simulation_171	NaN	NaN	9.15639	NaN	2.68737	NaN	-0.442341	NaN	3.01116	NaN	-1.65303	18.911
CEN.PK2-1Ca	10K	Simulation_172	NaN	NaN	8.38147	NaN	1.50034	NaN	NaN	NaN	1.75409	NaN	-2.45085	23.747
CEN.PK2-1Ca	10K	Simulation_173	NaN	NaN	8.46629	NaN	NaN	NaN	0.0561448	NaN	0.324547	NaN	0.189699	19.084
CEN.PK2-1Ca	10K	Simulation_174	NaN	NaN	8.80012	2.52102	1.79478	NaN	-0.823878	NaN	NaN	NaN	-2.06468	19.54
CEN.PK2-1Ca	10K	Simulation_175	NaN	NaN	8.63301	NaN	NaN	NaN	-0.902124	NaN	NaN	4.39398	-2.21048	20.571
CEN.PK2-1Ca	10K	Simulation_176	NaN	NaN	8.55095	0.534682	NaN	NaN	-0.886224	NaN	0.334868	NaN	-1.30589	18.742
CEN.PK2-1Ca	10K	Simulation_177	NaN	NaN	8.23665	NaN	NaN	NaN	-0.221939	NaN	0.208529	NaN	-2.59142	21.889
CEN.PK2-1Ca	10K	Simulation_178	NaN	NaN	8.13007	NaN	NaN	NaN	-1.3688	NaN	NaN	NaN	NaN	16.938
CEN.PK2-1Ca	10K	Simulation_179	NaN	NaN	8.28446	0.648894	NaN	NaN	NaN	NaN	NaN	NaN	-2.52026	21.089
CEN.PK2-1Ca	10K	Simulation_180	NaN	NaN	8.087	NaN	2.37964	NaN	NaN	NaN	NaN	NaN	-0.730181	17.04
CEN.PK2-1Ca	10K	Simulation_181	6.94729	NaN	8.46091	1.62536	1.88839	NaN	NaN	NaN	1.37743	NaN	-1.31167	18.805
CEN.PK2-1Ca	10K	Simulation_182	NaN	NaN	8.32247	NaN	NaN	3.36239	NaN	NaN	NaN	NaN	-0.157678	19.511
CEN.PK2-1Ca	10K	Simulation_183	NaN	NaN	8.21641	NaN	NaN	NaN	-1.38174	NaN	1.72764	NaN	-0.394053	18.477
CEN.PK2-1Ca	10K	Simulation_184	NaN	NaN	8.49386	NaN	NaN	NaN	NaN	NaN	NaN	NaN	-1.25817	21.452
CEN.PK2-1Ca	10K	Simulation_185	NaN	NaN	8.57153	1.66499	NaN	NaN	-1.02484	NaN	NaN	NaN	-0.0526118	18.49
CEN.PK2-1Ca	10K	Simulation_186	NaN	NaN	8.62249	NaN	NaN	NaN	NaN	NaN	0.487232	NaN	NaN	20.347
CEN.PK2-1Ca	10K	Simulation_187	NaN	NaN	8.70019	3.01516	NaN	NaN	-0.703496	NaN	NaN	NaN	0.251845	19.06
CEN.PK2-1Ca	10K	Simulation_188	NaN	NaN	8.7042	0.950537	NaN	NaN	-0.848903	NaN	0.579126	NaN	-2.041	20.94
CEN.PK2-1Ca	10K	Simulation_189	NaN	NaN	8.65412	1.68815	NaN	NaN	-0.934565	NaN	0.401629	NaN	0.075764	17.923
CEN.PK2-1Ca	10K	Simulation_190	NaN	NaN	8.49362	NaN	NaN	NaN	-1.05225	NaN	NaN	NaN	NaN	22.96
CEN.PK2-1Ca	10K	Simulation_191	NaN	NaN	8.23323	NaN	NaN	NaN	-0.235326	NaN	NaN	NaN	-0.0398268	17.774
CEN.PK2-1Ca	10K	Simulation_192	NaN	NaN	8.36309	0.543563	NaN	NaN	-1.11701	NaN	1.1924	NaN	-0.813527	19.396
CEN.PK2-1Ca	10K	Simulation_193	NaN	NaN	8.44577	1.76698	NaN	NaN	NaN	NaN	1.47357	NaN	0.568207	20.546
CEN.PK2-1Ca	10K	Simulation_194	NaN	NaN	8.42084	NaN	1.73882	NaN	0.551504	NaN	0.25979	NaN	0.3855	18.022
CEN.PK2-1Ca	10K	Simulation_195	NaN	NaN	8.69866	NaN	1.76147	NaN	-0.746088	NaN	0.637735	4.0202	-0.458613	18.281
CEN.PK2-1Ca	10K	Simulation_196	NaN	NaN	8.71347	NaN	NaN	NaN	0.309673	NaN	0.546572	NaN	-1.10709	19.591
CEN.PK2-1Ca	10K	Simulation_197	NaN	NaN	8.31271	1.47328	NaN	NaN	NaN	NaN	0.185416	NaN	-0.535707	18.927
CEN.PK2-1Ca	10K	Simulation_198	NaN	NaN	8.59091	NaN	NaN	NaN	-1.03169	NaN	NaN	NaN	-2.28199	20.526
CEN.PK2-1Ca	10K	Simulation_199	NaN	NaN	8.72241	NaN	NaN	NaN	0.1708	NaN	NaN	NaN	-0.00570795	19.471
CEN.PK2-1Ca	10K	Simulation_200	NaN	NaN	8.56794	NaN	NaN	NaN	NaN	NaN	0.468481	NaN	NaN	19.911
CEN.PK2-1Ca	10K	Simulation_201	NaN	NaN	8.47167	NaN	NaN	NaN	0.972736	NaN	0.228659	NaN	-2.4177	19.4
CEN.PK2-1Ca	10K	Simulation_202	NaN	NaN	8.80964	NaN	NaN	3.30993	NaN	NaN	NaN	NaN	-0.44496	18.813
CEN.PK2-1Ca	10K	Simulation_203	NaN	NaN	8.87435	1.17079	NaN	NaN	0.844537	NaN	NaN	NaN	-0.936414	21.568
CEN.PK2-1Ca	10K	Simulation_204	NaN	NaN	9.25451	NaN	NaN	NaN	0.774446	NaN	NaN	NaN	-0.666429	18.364
CEN.PK2-1Ca	10K	Simulation_205	NaN	NaN	8.41336	NaN	NaN	NaN	-1.18643	NaN	NaN	NaN	-2.41115	20.559
CEN.PK2-1Ca	10K	Simulation_206	NaN	NaN	8.34006	NaN	NaN	NaN	NaN	NaN	NaN	NaN	-0.450245	18.437
CEN.PK2-1Ca	10K	Simulation_207	NaN	NaN	8.40708	NaN	NaN	NaN	NaN	NaN	NaN	NaN	-1.31914	17.748
CEN.PK2-1Ca	10K	Simulation_208	NaN	NaN	8.58447	3.01662	NaN	NaN	-0.95499	NaN	1.34844	NaN	-1.29137	20.715
CEN.PK2-1Ca	10K	Simulation_209	NaN	NaN	8.4701	1.63721	1.6603	NaN	-1.08595	NaN	0.459675	NaN	-0.713433	18.55
CEN.PK2-1Ca	10K	Simulation_210	NaN	NaN	8.75072	NaN	NaN	NaN	NaN	NaN	NaN	NaN	-2.12758	21.742
CEN.PK2-1Ca	10K	Simulation_211	NaN	NaN	8.96039	0.972685	NaN	NaN	-0.575935	NaN	NaN	NaN	NaN	21.322
CEN.PK2-1Ca	10K	Simulation_212	6.52551	NaN	8.20228	NaN	NaN	NaN	-1.29467	NaN	NaN	NaN	-0.0457894	20.204
CEN.PK2-1Ca	10K	Simulation_213	NaN	NaN	8.48677	0.853231	NaN	NaN	NaN	NaN	NaN	NaN	-1.33723	18.669
CEN.PK2-1Ca	10K	Simulation_214	NaN	NaN	8.27964	NaN	NaN	NaN	NaN	NaN	NaN	NaN	-0.855477	18.698
CEN.PK2-1Ca	10K	Simulation_215	NaN	NaN	8.23226	NaN	NaN	NaN	-0.295913	NaN	0.0334422	NaN	-1.66556	22.446
CEN.PK2-1Ca	10K	Simulation_216	NaN	NaN	8.39361	NaN	NaN	NaN	NaN	NaN	NaN	3.8313	-2.34631	20.765
CEN.PK2-1Ca	10K	Simulation_217	NaN	NaN	8.19027	0.505126	NaN	NaN	NaN	NaN	1.74733	NaN	-2.64425	17.476
CEN.PK2-1Ca	10K	Simulation_218	NaN	NaN	8.13116	0.618549	NaN	NaN	NaN	NaN	NaN	NaN	-1.06808	19.396
CEN.PK2-1Ca	10K	Simulation_219	NaN	NaN	8.51488	NaN	NaN	NaN	-1.01582	4.91754	NaN	NaN	-1.22012	20.068
CEN.PK2-1Ca	10K	Simulation_220	NaN	NaN	8.70734	NaN	NaN	NaN	0.855799	NaN	NaN	NaN	-0.526539	21.492
CEN.PK2-1Ca	10K	Simulation_221	NaN	NaN	8.74253	NaN	NaN	NaN	-0.90524	NaN	NaN	NaN	-0.0768589	18.355
CEN.PK2-1Ca	10K	Simulation_222	NaN	NaN	8.64896	0.686397	NaN	NaN	0.0961008	NaN	NaN	2.22405	-0.619772	19.578
CEN.PK2-1Ca	10K	Simulation_223	NaN	NaN	8.59475	NaN	NaN	NaN	NaN	NaN	NaN	NaN	NaN	19.538
CEN.PK2-1Ca	10K	Simulation_224	NaN	NaN	8.96933	1.01188	NaN	NaN	NaN	NaN	0.995821	NaN	NaN	17.301
CEN.PK2-1Ca	10K	Simulation_225	NaN	NaN	8.49162	NaN	NaN	NaN	0.509963	NaN	0.197146	NaN	NaN	19.892
CEN.PK2-1Ca	10K	Simulation_226	NaN	NaN	8.49863	NaN	NaN	NaN	NaN	NaN	NaN	NaN	-2.25301	17.708
CEN.PK2-1Ca	10K	Simulation_227	NaN	NaN	8.47618	NaN	NaN	NaN	0.489397	NaN	NaN	NaN	-1.37167	20.913
CEN.PK2-1Ca	10K	Simulation_228	NaN	NaN	8.14097	NaN	1.20977	NaN	-1.34227	NaN	-0.0295648	2.40708	-0.676725	19.219
CEN.PK2-1Ca	10K	Simulation_229	NaN	NaN	8.47353	2.39637	NaN	3.09434	-1.20497	NaN	0.462069	NaN	-2.36728	18.272
CEN.PK2-1Ca	10K	Simulation_230	NaN	NaN	8.31712	0.59838	NaN	NaN	NaN	NaN	NaN	NaN	-2.44674	18.546
CEN.PK2-1Ca	10K	Simulation_231	NaN	NaN	8.64718	0.994382	2.0271	NaN	-0.70257	NaN	0.585829	NaN	-2.187	18.995
CEN.PK2-1Ca	10K	Simulation_232	NaN	NaN	8.59316	NaN	NaN	NaN	0.0943269	3.34045	0.489589	NaN	-1.22941	17.58
CEN.PK2-1Ca	10K	Simulation_233	NaN	NaN	8.29473	1.4373	NaN	NaN	NaN	NaN	1.2149	NaN	-2.50054	19.058
CEN.PK2-1Ca	10K	Simulation_234	NaN	NaN	8.60885	NaN	NaN	NaN	NaN	NaN	NaN	NaN	NaN	18.976
CEN.PK2-1Ca	10K	Simulation_235	NaN	NaN	8.51696	NaN	NaN	NaN	0.571672	NaN	2.22951	NaN	-1.36599	17.931
CEN.PK2-1Ca	10K	Simulation_236	NaN	NaN	8.29855	1.43864	NaN	NaN	NaN	NaN	2.55642	NaN	NaN	19.387
CEN.PK2-1Ca	10K	Simulation_237	NaN	NaN	8.35637	NaN	NaN	NaN	NaN	NaN	NaN	NaN	-1.49298	17.354
CEN.PK2-1Ca	10K	Simulation_238	NaN	NaN	8.7177	NaN	NaN	NaN	-0.907155	NaN	NaN	NaN	NaN	24.898
CEN.PK2-1Ca	10K	Simulation_239	NaN	NaN	8.09631	NaN	NaN	NaN	0.679661	NaN	NaN	NaN	-1.01603	18.378
CEN.PK2-1Ca	10K	Simulation_240	NaN	NaN	8.1659	NaN	NaN	NaN	NaN	NaN	0.132101	NaN	-2.69322	19.123
CEN.PK2-1Ca	10K	Simulation_241	NaN	NaN	8.42867	NaN	NaN	NaN	-0.116431	NaN	NaN	NaN	NaN	21.353
CEN.PK2-1Ca	10K	Simulation_242	NaN	NaN	8.83766	NaN	NaN	NaN	NaN	NaN	NaN	NaN	-0.983306	17.694
CEN.PK2-1Ca	10K	Simulation_243	NaN	NaN	8.62412	NaN	NaN	NaN	-0.998773	NaN	NaN	NaN	-0.635232	19.595
CEN.PK2-1Ca	10K	Simulation_244	NaN	NaN	8.44416	NaN	NaN	NaN	-1.14393	NaN	NaN	NaN	-2.49587	21.022
CEN.PK2-1Ca	10K	Simulation_245	NaN	NaN	8.36416	0.779196	NaN	NaN	-1.17679	NaN	NaN	NaN	-2.48687	19.127
CEN.PK2-1Ca	10K	Simulation_246	NaN	NaN	8.34991	NaN	NaN	2.90552	0.641179	NaN	0.089232	NaN	-0.968236	16.945
CEN.PK2-1Ca	10K	Simulation_247	NaN	NaN	8.37181	1.54548	NaN	NaN	-1.16871	NaN	NaN	NaN	-0.899655	19.951
CEN.PK2-1Ca	10K	Simulation_248	NaN	NaN	8.66488	NaN	NaN	NaN	NaN	NaN	NaN	NaN	NaN	18.382
CEN.PK2-1Ca	10K	Simulation_249	NaN	NaN	8.68942	0.949864	NaN	NaN	-0.819356	NaN	NaN	NaN	NaN	19.027
CEN.PK2-1Ca	10K	Simulation_250	NaN	NaN	8.71107	NaN	NaN	NaN	NaN	NaN	NaN	NaN	-0.114611	19.005
CEN.PK2-1Ca	10K	Simulation_251	NaN	NaN	8.5753	0.654522	NaN	NaN	NaN	NaN	NaN	NaN	-2.28605	18.707
CEN.PK2-1Ca	10K	Simulation_252	NaN	NaN	8.50018	NaN	NaN	NaN	-1.07711	NaN	NaN	NaN	-2.27411	17.338
CEN.PK2-1Ca	10K	Simulation_253	NaN	NaN	8.53127	1.87437	NaN	NaN	NaN	NaN	0.380462	NaN	-1.30508	19.873
CEN.PK2-1Ca	10K	Simulation_254	NaN	NaN	8.53657	1.7361	NaN	2.78501	NaN	NaN	NaN	3.32106	-0.347823	19.608
CEN.PK2-1Ca	10K	Simulation_255	NaN	NaN	8.65249	NaN	2.4259	NaN	-0.884811	NaN	2.49257	NaN	-1.18824	21.734
CEN.PK2-1Ca	10K	Simulation_256	NaN	NaN	8.17961	NaN	NaN	NaN	NaN	NaN	NaN	2.57827	-1.55787	18.423
CEN.PK2-1Ca	10K	Simulation_257	NaN	NaN	8.46861	1.65232	NaN	NaN	NaN	NaN	NaN	NaN	NaN	21.815
CEN.PK2-1Ca	10K	Simulation_258	NaN	NaN	8.35108	1.75352	NaN	NaN	NaN	NaN	NaN	NaN	NaN	19.299
CEN.PK2-1Ca	10K	Simulation_259	NaN	NaN	8.48822	NaN	2.89446	NaN	-0.968844	NaN	NaN	NaN	-2.21033	18.26
CEN.PK2-1Ca	10K	Simulation_260	NaN	NaN	8.37035	1.74415	3.15993	NaN	-1.09792	NaN	2.16141	NaN	-0.110478	18.256
CEN.PK2-1Ca	10K	Simulation_261	NaN	NaN	8.38978	NaN	NaN	NaN	1.93026	NaN	0.40791	NaN	-1.34985	18.635
CEN.PK2-1Ca	10K	Simulation_262	NaN	NaN	8.626	0.880208	NaN	NaN	NaN	NaN	NaN	NaN	NaN	18.215
CEN.PK2-1Ca	10K	Simulation_263	NaN	NaN	8.34506	NaN	NaN	NaN	-1.32617	NaN	NaN	NaN	-2.51965	18.219
CEN.PK2-1Ca	10K	Simulation_264	NaN	NaN	8.27551	NaN	NaN	NaN	NaN	NaN	NaN	NaN	-1.47667	17.857
CEN.PK2-1Ca	10K	Simulation_265	NaN	NaN	8.28929	2.02901	NaN	NaN	-1.29474	NaN	NaN	2.57791	NaN	18.783
CEN.PK2-1Ca	10K	Simulation_266	NaN	NaN	8.43027	1.54364	1.55504	NaN	-1.01843	NaN	NaN	NaN	-0.812716	20.922
CEN.PK2-1Ca	10K	Simulation_267	NaN	NaN	8.52914	NaN	NaN	NaN	NaN	NaN	NaN	NaN	0.403237	18.72
CEN.PK2-1Ca	10K	Simulation_268	NaN	NaN	8.81375	NaN	NaN	NaN	-0.630992	4.25067	0.5681	NaN	-0.0161137	21.513
CEN.PK2-1Ca	10K	Simulation_269	NaN	NaN	8.33014	NaN	1.67427	NaN	-1.30047	NaN	NaN	NaN	-1.46415	21.806
CEN.PK2-1Ca	10K	Simulation_270	NaN	NaN	8.18506	0.491634	NaN	NaN	-1.36014	NaN	NaN	2.33345	-0.289478	20.343
CEN.PK2-1Ca	10K	Simulation_271	NaN	NaN	8.36775	NaN	NaN	NaN	-1.23447	NaN	0.0874628	NaN	-2.42033	18.439
CEN.PK2-1Ca	10K	Simulation_272	NaN	NaN	8.38262	NaN	NaN	NaN	NaN	NaN	NaN	NaN	-2.42215	18.282
CEN.PK2-1Ca	10K	Simulation_273	NaN	NaN	8.47936	NaN	NaN	NaN	-1.07407	NaN	NaN	NaN	-1.34721	17.576
CEN.PK2-1Ca	10K	Simulation_274	NaN	NaN	8.65551	2.40002	1.56376	NaN	-0.964492	NaN	NaN	NaN	-2.15096	19.169
CEN.PK2-1Ca	10K	Simulation_275	NaN	NaN	8.59901	1.84395	1.69927	NaN	-0.893018	NaN	NaN	NaN	-1.13304	19.473
CEN.PK2-1Ca	10K	Simulation_276	NaN	NaN	8.66472	1.7898	2.88854	2.70796	0.0984589	NaN	0.576258	NaN	-1.20457	16.289
CEN.PK2-1Ca	10K	Simulation_277	NaN	NaN	8.58394	NaN	NaN	NaN	NaN	NaN	NaN	NaN	-0.732615	20.513
CEN.PK2-1Ca	10K	Simulation_278	NaN	NaN	8.40797	0.423704	NaN	NaN	NaN	NaN	NaN	NaN	-2.43465	16.982
CEN.PK2-1Ca	10K	Simulation_279	NaN	NaN	8.43524	0.609199	NaN	NaN	-0.979575	NaN	0.462358	NaN	-1.36553	18.407
CEN.PK2-1Ca	10K	Simulation_280	NaN	NaN	8.42534	0.811764	NaN	NaN	-1.0115	NaN	0.396727	NaN	-2.34123	18.077
CEN.PK2-1Ca	10K	Simulation_281	NaN	NaN	8.51435	1.67183	1.84616	3.56995	NaN	NaN	NaN	NaN	-0.283496	20.065
CEN.PK2-1Ca	10K	Simulation_282	NaN	NaN	8.56231	NaN	NaN	NaN	0.0167295	NaN	NaN	NaN	-2.3445	20.661
CEN.PK2-1Ca	10K	Simulation_283	NaN	NaN	8.3854	0.517307	NaN	NaN	NaN	NaN	0.341085	NaN	-2.44164	17.808
CEN.PK2-1Ca	10K	Simulation_284	NaN	NaN	8.58869	NaN	NaN	3.38053	-0.917759	3.53254	NaN	NaN	-0.758336	18.536
CEN.PK2-1Ca	10K	Simulation_285	NaN	NaN	8.24387	NaN	NaN	NaN	NaN	NaN	1.15599	NaN	-2.46336	19.069
CEN.PK2-1Ca	10K	Simulation_286	NaN	NaN	8.46272	NaN	1.46761	NaN	-1.07701	3.19423	NaN	NaN	-0.103447	17.619
CEN.PK2-1Ca	10K	Simulation_287	NaN	NaN	8.59043	NaN	NaN	NaN	-0.019246	NaN	0.66127	NaN	-2.24711	19.095
CEN.PK2-1Ca	10K	Simulation_288	NaN	NaN	8.43914	0.599141	NaN	NaN	-1.06657	NaN	NaN	NaN	-1.40231	17.198
CEN.PK2-1Ca	10K	Simulation_289	NaN	NaN	8.22844	0.326645	2.45166	NaN	-1.35392	NaN	0.0522509	NaN	NaN	19.555
CEN.PK2-1Ca	10K	Simulation_290	NaN	NaN	8.5971	NaN	1.71047	NaN	-0.962393	NaN	NaN	NaN	NaN	17.742
CEN.PK2-1Ca	10K	Simulation_291	NaN	NaN	8.73865	NaN	NaN	NaN	0.241756	NaN	NaN	NaN	-1.11872	17.418
CEN.PK2-1Ca	10K	Simulation_292	NaN	NaN	8.55676	1.91208	NaN	NaN	-0.959486	NaN	NaN	NaN	-2.18287	19.6
CEN.PK2-1Ca	10K	Simulation_293	NaN	NaN	8.12297	NaN	1.3472	NaN	NaN	NaN	NaN	NaN	-0.681308	20.046
CEN.PK2-1Ca	10K	Simulation_294	NaN	NaN	8.21514	0.474814	NaN	NaN	NaN	NaN	NaN	NaN	-1.47938	20.221
CEN.PK2-1Ca	10K	Simulation_295	NaN	NaN	8.46272	NaN	NaN	NaN	-1.11092	NaN	NaN	3.39711	NaN	18.622
CEN.PK2-1Ca	10K	Simulation_296	NaN	NaN	8.29837	NaN	NaN	NaN	0.99202	NaN	1.62442	NaN	-2.48796	20.107
CEN.PK2-1Ca	10K	Simulation_297	NaN	NaN	8.45748	1.65013	NaN	NaN	-1.08742	NaN	NaN	NaN	-1.29893	17.95
CEN.PK2-1Ca	10K	Simulation_298	NaN	NaN	8.11828	NaN	NaN	NaN	NaN	NaN	NaN	NaN	-1.69102	19.135
CEN.PK2-1Ca	10K	Simulation_299	NaN	NaN	8.47341	0.655886	NaN	NaN	-1.10686	NaN	0.301221	NaN	-1.38204	17.275
CEN.PK2-1Ca	10K	Simulation_300	NaN	NaN	8.4943	NaN	NaN	NaN	-1.14137	NaN	NaN	NaN	-0.826073	18.977
CEN.PK2-1Ca	10K	Simulation_301	NaN	NaN	8.24621	NaN	1.48953	NaN	1.15827	NaN	NaN	NaN	0.187068	17.907
CEN.PK2-1Ca	10K	Simulation_302	NaN	NaN	8.64001	NaN	NaN	NaN	-0.836267	NaN	NaN	NaN	-0.564281	18.373
CEN.PK2-1Ca	10K	Simulation_303	NaN	NaN	8.27353	NaN	NaN	NaN	-0.281894	3.42569	0.127218	NaN	-2.63692	19.027
CEN.PK2-1Ca	10K	Simulation_304	NaN	NaN	8.24231	2.0524	NaN	NaN	-1.29666	NaN	0.0754106	NaN	-0.255581	19.606
CEN.PK2-1Ca	10K	Simulation_305	NaN	NaN	8.50787	NaN	NaN	NaN	0.0892612	NaN	NaN	3.94236	-2.32333	18.958
CEN.PK2-1Ca	10K	Simulation_306	NaN	NaN	8.72828	NaN	2.91821	NaN	NaN	NaN	NaN	NaN	-2.04616	19.329
CEN.PK2-1Ca	10K	Simulation_307	NaN	NaN	8.78821	NaN	NaN	NaN	NaN	NaN	NaN	NaN	-2.05031	17.794
CEN.PK2-1Ca	10K	Simulation_308	NaN	NaN	8.52356	NaN	NaN	NaN	0.629854	NaN	1.44361	NaN	NaN	19.278
CEN.PK2-1Ca	10K	Simulation_309	NaN	NaN	8.41251	NaN	NaN	NaN	-0.0376801	NaN	NaN	NaN	NaN	18.9
CEN.PK2-1Ca	10K	Simulation_310	NaN	NaN	8.3256	1.52234	NaN	NaN	NaN	NaN	NaN	NaN	-1.62809	20.333
CEN.PK2-1Ca	10K	Simulation_311	NaN	NaN	8.27965	NaN	NaN	NaN	NaN	NaN	NaN	NaN	NaN	18.097
CEN.PK2-1Ca	10K	Simulation_312	NaN	NaN	8.91796	NaN	NaN	NaN	NaN	NaN	NaN	NaN	NaN	18.345
CEN.PK2-1Ca	10K	Simulation_313	7.5057	NaN	8.32824	1.75082	NaN	NaN	-1.18604	NaN	2.30603	NaN	-2.44704	20.639
CEN.PK2-1Ca	10K	Simulation_314	NaN	NaN	8.37432	NaN	NaN	NaN	NaN	NaN	NaN	NaN	NaN	20.996
CEN.PK2-1Ca	10K	Simulation_315	NaN	NaN	8.67694	NaN	NaN	NaN	0.125892	NaN	0.500156	NaN	-2.19674	17.521
CEN.PK2-1Ca	10K	Simulation_316	NaN	NaN	8.68333	NaN	NaN	NaN	0.137792	NaN	0.401557	NaN	-0.534943	18.302
CEN.PK2-1Ca	10K	Simulation_317	NaN	NaN	8.51104	0.689609	NaN	NaN	NaN	NaN	0.239382	NaN	NaN	19.788
CEN.PK2-1Ca	10K	Simulation_318	NaN	NaN	8.79473	NaN	1.99079	NaN	NaN	NaN	0.742218	NaN	-2.05696	17.88
CEN.PK2-1Ca	10K	Simulation_319	NaN	NaN	8.57693	NaN	NaN	NaN	NaN	NaN	NaN	NaN	-1.34046	18.872
CEN.PK2-1Ca	10K	Simulation_320	NaN	NaN	8.41287	NaN	NaN	NaN	NaN	NaN	NaN	NaN	-2.46141	19.252
CEN.PK2-1Ca	10K	Simulation_321	NaN	NaN	8.30511	NaN	NaN	NaN	-1.25355	NaN	NaN	NaN	-2.52111	21.876
CEN.PK2-1Ca	10K	Simulation_322	NaN	NaN	8.34639	0.324962	1.50005	NaN	NaN	NaN	0.20158	NaN	-2.56743	19.494
CEN.PK2-1Ca	10K	Simulation_323	NaN	NaN	8.7076	2.51778	NaN	NaN	NaN	NaN	0.652706	NaN	-0.561103	17.08
CEN.PK2-1Ca	10K	Simulation_324	NaN	NaN	8.77467	NaN	NaN	NaN	-0.942423	NaN	NaN	NaN	NaN	16.568
CEN.PK2-1Ca	10K	Simulation_325	NaN	NaN	8.31073	0.665855	1.3801	NaN	-1.19922	NaN	1.11331	NaN	-1.00216	19.561
CEN.PK2-1Ca	10K	Simulation_326	NaN	NaN	8.80816	NaN	NaN	3.57275	0.816078	NaN	0.489532	NaN	NaN	19.658
CEN.PK2-1Ca	10K	Simulation_327	NaN	NaN	8.74307	NaN	NaN	NaN	NaN	NaN	NaN	NaN	-2.08654	17.022
CEN.PK2-1Ca	10K	Simulation_328	NaN	NaN	8.47743	NaN	NaN	NaN	0.462837	NaN	0.217672	2.97042	-0.741808	18.038
CEN.PK2-1Ca	10K	Simulation_329	NaN	NaN	8.3357	NaN	NaN	NaN	NaN	NaN	NaN	NaN	-0.904484	21.102
CEN.PK2-1Ca	10K	Simulation_330	NaN	NaN	8.73906	NaN	NaN	NaN	0.203461	NaN	NaN	NaN	-2.09078	16.818
CEN.PK2-1Ca	10K	Simulation_331	NaN	NaN	8.33337	NaN	NaN	NaN	-0.275747	NaN	NaN	NaN	NaN	18.192
CEN.PK2-1Ca	10K	Simulation_332	NaN	NaN	8.60942	NaN	NaN	NaN	NaN	NaN	0.464129	NaN	-2.18087	19.501
CEN.PK2-1Ca	10K	Simulation_333	NaN	NaN	8.88166	NaN	NaN	NaN	0.28551	NaN	0.785081	NaN	-0.374117	18.165
CEN.PK2-1Ca	10K	Simulation_334	NaN	NaN	8.41011	NaN	1.69943	NaN	NaN	NaN	0.303501	NaN	-2.43635	17.313
CEN.PK2-1Ca	10K	Simulation_335	NaN	NaN	8.11638	1.71275	NaN	NaN	NaN	NaN	0.0964195	NaN	-0.702787	17.239
CEN.PK2-1Ca	10K	Simulation_336	NaN	NaN	8.04907	NaN	NaN	NaN	-1.41236	NaN	-0.137129	NaN	-2.74262	19.193
CEN.PK2-1Ca	10K	Simulation_337	NaN	NaN	8.50585	NaN	NaN	NaN	-1.02727	NaN	NaN	NaN	-2.35244	20.518
CEN.PK2-1Ca	10K	Simulation_338	NaN	NaN	8.41826	0.831591	NaN	NaN	-0.0321183	NaN	0.402748	NaN	0.127599	19.115
CEN.PK2-1Ca	10K	Simulation_339	NaN	NaN	8.6596	NaN	1.91242	NaN	NaN	NaN	NaN	NaN	-1.16494	17.729
CEN.PK2-1Ca	10K	Simulation_340	NaN	NaN	8.17147	0.570388	NaN	NaN	NaN	NaN	NaN	NaN	-0.396708	19.3
CEN.PK2-1Ca	10K	Simulation_341	7.50513	NaN	8.71872	NaN	NaN	NaN	0.936283	NaN	NaN	NaN	0.180315	17.916
CEN.PK2-1Ca	10K	Simulation_342	NaN	NaN	8.44011	NaN	3.25243	NaN	NaN	NaN	NaN	NaN	-0.0867978	17.754
CEN.PK2-1Ca	10K	Simulation_343	NaN	NaN	8.34755	NaN	NaN	NaN	-1.26789	NaN	0.0981651	NaN	-0.492015	20.37
CEN.PK2-1Ca	10K	Simulation_344	NaN	NaN	8.59123	NaN	NaN	NaN	-1.00763	NaN	0.303573	NaN	-0.684504	17.688
CEN.PK2-1Ca	10K	Simulation_345	NaN	NaN	8.1171	NaN	NaN	NaN	0.0730653	NaN	NaN	NaN	-0.382508	16.986
CEN.PK2-1Ca	10K	Simulation_346	NaN	NaN	8.80914	NaN	NaN	NaN	-0.801592	NaN	NaN	NaN	NaN	16.383
CEN.PK2-1Ca	10K	Simulation_347	NaN	NaN	8.12193	0.444588	NaN	NaN	NaN	NaN	NaN	NaN	-1.03825	18.841
CEN.PK2-1Ca	10K	Simulation_348	NaN	NaN	8.8601	NaN	NaN	NaN	-0.919541	4.44107	1.84569	NaN	NaN	17.943
CEN.PK2-1Ca	10K	Simulation_349	NaN	NaN	8.44323	2.20703	NaN	NaN	-1.18948	NaN	NaN	NaN	-1.386	18.107
CEN.PK2-1Ca	10K	Simulation_350	NaN	NaN	8.56669	2.70789	NaN	NaN	NaN	NaN	0.434873	NaN	-1.33285	18.927
CEN.PK2-1Ca	10K	Simulation_351	NaN	NaN	8.58306	NaN	NaN	NaN	-0.998267	NaN	NaN	NaN	-0.603889	17.222
CEN.PK2-1Ca	10K	Simulation_352	NaN	NaN	8.48345	NaN	NaN	NaN	-0.99483	NaN	NaN	NaN	-0.631204	17.087
CEN.PK2-1Ca	10K	Simulation_353	NaN	NaN	8.40671	NaN	NaN	NaN	-1.11725	NaN	0.236781	NaN	-0.456706	18.02
CEN.PK2-1Ca	10K	Simulation_354	NaN	NaN	8.58778	NaN	NaN	NaN	NaN	NaN	NaN	NaN	-0.707386	18.932
CEN.PK2-1Ca	10K	Simulation_355	NaN	NaN	8.72467	2.02798	NaN	NaN	NaN	NaN	2.17905	NaN	-0.549228	18.194
CEN.PK2-1Ca	10K	Simulation_356	NaN	NaN	8.82342	NaN	2.42193	3.7598	-0.803288	NaN	NaN	NaN	-2.05327	17.78
CEN.PK2-1Ca	10K	Simulation_357	NaN	NaN	8.4425	0.805191	NaN	NaN	-1.06808	NaN	NaN	NaN	-0.361086	17.711
CEN.PK2-1Ca	10K	Simulation_358	NaN	NaN	8.51882	NaN	NaN	NaN	NaN	NaN	NaN	NaN	-2.485	17.179
CEN.PK2-1Ca	10K	Simulation_359	NaN	NaN	8.50235	0.664397	NaN	NaN	-0.111442	NaN	0.158335	NaN	-0.378895	17.131
CEN.PK2-1Ca	10K	Simulation_360	NaN	NaN	8.16899	0.276432	NaN	NaN	NaN	NaN	-0.0651842	NaN	-2.61644	18.529
CEN.PK2-1Ca	10K	Simulation_361	NaN	NaN	8.21113	0.485817	NaN	2.83262	NaN	NaN	1.19127	NaN	-1.61104	18.544
CEN.PK2-1Ca	10K	Simulation_362	NaN	NaN	8.68793	NaN	NaN	NaN	1.25182	NaN	NaN	NaN	-1.12774	19.42
CEN.PK2-1Ca	10K	Simulation_363	NaN	NaN	8.76765	1.89537	1.87247	NaN	0.165931	NaN	0.539231	NaN	-1.12326	18.634
CEN.PK2-1Ca	10K	Simulation_364	NaN	NaN	8.81192	NaN	NaN	NaN	NaN	NaN	NaN	NaN	-0.407365	17.491
CEN.PK2-1Ca	10K	Simulation_365	NaN	NaN	8.25702	NaN	NaN	NaN	NaN	NaN	NaN	NaN	-2.57562	16.94
CEN.PK2-1Ca	10K	Simulation_366	NaN	NaN	8.60483	NaN	NaN	NaN	NaN	4.42471	1.50773	NaN	0.0749617	17.621
CEN.PK2-1Ca	10K	Simulation_367	NaN	NaN	8.4311	NaN	NaN	NaN	-0.995735	NaN	NaN	NaN	-2.40909	16.88
CEN.PK2-1Ca	10K	Simulation_368	NaN	NaN	8.45127	1.67235	NaN	NaN	-0.940515	NaN	NaN	2.64999	-1.25691	18.83
CEN.PK2-1Ca	10K	Simulation_369	NaN	NaN	8.71511	2.03056	2.12656	NaN	NaN	NaN	NaN	NaN	-0.424927	18.658
CEN.PK2-1Ca	10K	Simulation_370	NaN	NaN	8.38485	NaN	NaN	NaN	NaN	NaN	NaN	NaN	-2.50706	18.153
CEN.PK2-1Ca	10K	Simulation_371	NaN	NaN	8.34213	NaN	NaN	NaN	-0.09968	NaN	NaN	NaN	-1.43624	16.717
CEN.PK2-1Ca	10K	Simulation_372	NaN	NaN	8.27609	NaN	1.36902	NaN	-1.36122	NaN	NaN	NaN	NaN	18.339
CEN.PK2-1Ca	10K	Simulation_373	NaN	NaN	8.56494	NaN	NaN	NaN	-1.02801	NaN	1.51255	NaN	-1.26053	19.431
CEN.PK2-1Ca	10K	Simulation_374	NaN	NaN	8.59886	2.72468	NaN	NaN	NaN	NaN	NaN	NaN	-1.28389	17.756
CEN.PK2-1Ca	10K	Simulation_375	NaN	NaN	8.46406	NaN	1.67657	NaN	NaN	NaN	NaN	NaN	0.021608	15.745
CEN.PK2-1Ca	10K	Simulation_376	NaN	NaN	8.24721	NaN	NaN	NaN	-1.26433	NaN	NaN	NaN	-1.48448	18.738
CEN.PK2-1Ca	10K	Simulation_377	NaN	NaN	8.51965	NaN	NaN	NaN	-0.962314	NaN	NaN	NaN	-1.25972	18.67
CEN.PK2-1Ca	10K	Simulation_378	NaN	NaN	8.50182	NaN	NaN	NaN	NaN	NaN	NaN	NaN	-0.247225	18.726
CEN.PK2-1Ca	10K	Simulation_379	NaN	NaN	8.7004	NaN	NaN	NaN	0.08029	NaN	0.558713	NaN	NaN	17.306
CEN.PK2-1Ca	10K	Simulation_380	NaN	NaN	8.21194	NaN	NaN	NaN	-1.2803	NaN	NaN	NaN	-2.58546	17.722
CEN.PK2-1Ca	10K	Simulation_381	NaN	NaN	8.25326	1.2872	NaN	NaN	NaN	NaN	NaN	NaN	-2.51789	18.966
CEN.PK2-1Ca	10K	Simulation_382	NaN	NaN	8.32073	0.375648	NaN	NaN	-1.26	NaN	NaN	NaN	-2.51233	17.277
CEN.PK2-1Ca	10K	Simulation_383	NaN	NaN	8.36943	NaN	NaN	NaN	-1.1659	NaN	0.0238648	3.02805	-0.872861	18.146
CEN.PK2-1Ca	10K	Simulation_384	NaN	NaN	8.5117	0.552912	NaN	NaN	NaN	NaN	NaN	NaN	NaN	16.972
CEN.PK2-1Ca	10K	Simulation_385	NaN	NaN	8.08945	NaN	NaN	NaN	-1.482	NaN	NaN	NaN	-2.77589	18.937
CEN.PK2-1Ca	10K	Simulation_386	NaN	NaN	8.39543	NaN	NaN	NaN	NaN	NaN	NaN	NaN	-1.53313	19.467
CEN.PK2-1Ca	10K	Simulation_387	NaN	NaN	8.1495	NaN	NaN	NaN	-0.267551	NaN	NaN	NaN	NaN	18.693
CEN.PK2-1Ca	10K	Simulation_388	NaN	NaN	8.22034	0.272459	NaN	NaN	-1.38281	NaN	NaN	NaN	0.00149193	17.348
CEN.PK2-1Ca	10K	Simulation_389	NaN	NaN	8.58054	NaN	1.74386	NaN	-0.946934	NaN	NaN	NaN	-1.21874	16.239
CEN.PK2-1Ca	10K	Simulation_390	NaN	NaN	9.05191	NaN	NaN	NaN	-0.49905	NaN	NaN	NaN	-1.84033	16.707
CEN.PK2-1Ca	10K	Simulation_391	NaN	NaN	8.16921	NaN	NaN	NaN	0.879264	NaN	NaN	NaN	-2.6982	19.489
CEN.PK2-1Ca	10K	Simulation_392	NaN	NaN	8.61665	1.83777	NaN	NaN	0.128309	NaN	NaN	NaN	-2.23909	17.798
CEN.PK2-1Ca	10K	Simulation_393	NaN	NaN	8.51416	NaN	NaN	3.35766	NaN	NaN	NaN	NaN	-2.24034	19.779
CEN.PK2-1Ca	10K	Simulation_394	NaN	NaN	8.315	0.485138	NaN	NaN	-0.189393	NaN	0.226826	NaN	-1.45346	19.776
CEN.PK2-1Ca	10K	Simulation_395	NaN	NaN	8.49552	NaN	NaN	NaN	-1.01201	NaN	NaN	NaN	NaN	21.628
CEN.PK2-1Ca	10K	Simulation_396	NaN	NaN	8.43613	NaN	1.33032	NaN	-1.02582	NaN	NaN	NaN	NaN	16.343
CEN.PK2-1Ca	10K	Simulation_397	NaN	NaN	8.57433	NaN	NaN	NaN	-0.918289	NaN	NaN	NaN	-0.645171	16.746
CEN.PK2-1Ca	10K	Simulation_398	NaN	NaN	8.79181	1.94602	NaN	3.80692	NaN	NaN	NaN	NaN	-1.1609	17.803
CEN.PK2-1Ca	10K	Simulation_399	NaN	NaN	8.56422	NaN	NaN	NaN	NaN	NaN	NaN	NaN	NaN	16.21
CEN.PK2-1Ca	10K	Simulation_400	NaN	NaN	8.95629	NaN	1.97973	NaN	-0.698346	NaN	1.74471	NaN	0.333209	18.188
CEN.PK2-1Ca	10K	Simulation_401	NaN	NaN	8.29028	0.257427	NaN	NaN	-1.19529	NaN	NaN	NaN	NaN	17.627
CEN.PK2-1Ca	10K	Simulation_402	NaN	NaN	8.24082	NaN	NaN	NaN	-1.31991	NaN	NaN	NaN	-1.5717	17.214
CEN.PK2-1Ca	10K	Simulation_403	NaN	NaN	8.56935	NaN	NaN	NaN	NaN	NaN	1.36218	NaN	-1.19355	17.616
CEN.PK2-1Ca	10K	Simulation_404	NaN	NaN	8.21843	NaN	NaN	NaN	NaN	NaN	0.120031	NaN	-2.62014	17.377
CEN.PK2-1Ca	10K	Simulation_405	NaN	NaN	8.48455	2.68605	NaN	NaN	1.01326	NaN	NaN	NaN	-0.708474	17.325
CEN.PK2-1Ca	10K	Simulation_406	NaN	NaN	8.47864	NaN	NaN	NaN	0.930126	NaN	1.26914	NaN	NaN	18.627
CEN.PK2-1Ca	10K	Simulation_407	NaN	NaN	8.38124	NaN	NaN	NaN	-1.21838	NaN	NaN	NaN	-1.41422	21.11
CEN.PK2-1Ca	10K	Simulation_408	NaN	NaN	8.38371	NaN	NaN	NaN	-1.27511	NaN	NaN	NaN	-0.94697	19.568
CEN.PK2-1Ca	10K	Simulation_409	NaN	NaN	8.17948	NaN	NaN	NaN	-0.483611	NaN	NaN	NaN	NaN	18.341
CEN.PK2-1Ca	10K	Simulation_410	NaN	NaN	8.90492	NaN	NaN	NaN	0.183992	6.02675	NaN	NaN	-0.995375	16.042
CEN.PK2-1Ca	10K	Simulation_411	NaN	NaN	8.44849	NaN	1.76363	NaN	-1.15818	NaN	NaN	NaN	-2.44117	21.334
CEN.PK2-1Ca	10K	Simulation_412	NaN	NaN	8.35399	2.01414	NaN	NaN	NaN	NaN	NaN	NaN	-1.39185	20.548
CEN.PK2-1Ca	10K	Simulation_413	NaN	NaN	8.22458	NaN	NaN	NaN	-0.409051	NaN	1.0658	NaN	0.220661	19.528
CEN.PK2-1Ca	10K	Simulation_414	NaN	NaN	8.57561	NaN	1.89121	NaN	NaN	NaN	1.468	NaN	-2.26186	20.823
CEN.PK2-1Ca	10K	Simulation_415	NaN	NaN	8.71696	NaN	NaN	NaN	NaN	NaN	0.579776	NaN	-0.119203	19.265
CEN.PK2-1Ca	10K	Simulation_416	NaN	NaN	8.24676	NaN	NaN	NaN	-1.19929	NaN	NaN	NaN	-0.985565	20.355
CEN.PK2-1Ca	10K	Simulation_417	NaN	NaN	8.75117	NaN	1.97531	NaN	-0.793297	NaN	0.695891	NaN	-1.06837	16.954
CEN.PK2-1Ca	10K	Simulation_418	NaN	NaN	8.50293	NaN	NaN	3.31531	-0.954676	NaN	1.31091	NaN	-1.31512	18.259
CEN.PK2-1Ca	10K	Simulation_419	NaN	NaN	8.71105	NaN	NaN	NaN	-0.727451	NaN	0.528279	NaN	0.561446	21.944
CEN.PK2-1Ca	10K	Simulation_420	NaN	NaN	8.20245	0.367983	NaN	2.82741	-1.31307	NaN	NaN	NaN	-1.02225	18.76
CEN.PK2-1Ca	10K	Simulation_421	NaN	NaN	8.70813	NaN	NaN	NaN	1.78413	NaN	0.49462	2.81655	-0.516268	19.491
CEN.PK2-1Ca	10K	Simulation_422	NaN	NaN	8.59032	NaN	NaN	NaN	NaN	NaN	NaN	NaN	-2.28722	19.187
CEN.PK2-1Ca	10K	Simulation_423	NaN	NaN	8.50123	NaN	NaN	NaN	NaN	NaN	0.396871	NaN	-1.40483	17.137
CEN.PK2-1Ca	10K	Simulation_424	NaN	NaN	8.27151	NaN	NaN	NaN	NaN	NaN	0.142253	NaN	-2.46293	17.881
CEN.PK2-1Ca	10K	Simulation_425	NaN	NaN	8.57733	NaN	NaN	NaN	NaN	NaN	1.28032	NaN	-1.24622	17.128
CEN.PK2-1Ca	10K	Simulation_426	NaN	NaN	8.27154	NaN	1.44965	NaN	0.177471	4.63185	-0.051415	NaN	-1.07001	17.008
CEN.PK2-1Ca	10K	Simulation_427	NaN	NaN	8.44774	NaN	NaN	NaN	-1.00537	NaN	NaN	NaN	-1.26779	17.626
CEN.PK2-1Ca	10K	Simulation_428	NaN	NaN	8.56327	NaN	NaN	NaN	NaN	NaN	NaN	NaN	-2.20424	19.691
CEN.PK2-1Ca	10K	Simulation_429	NaN	NaN	8.53983	0.759586	2.77136	NaN	NaN	NaN	NaN	NaN	-1.21378	18.689
CEN.PK2-1Ca	10K	Simulation_430	NaN	NaN	8.3197	0.628031	2.60942	NaN	NaN	NaN	NaN	2.95622	-2.46713	17.478
CEN.PK2-1Ca	10K	Simulation_431	NaN	NaN	8.77368	NaN	NaN	NaN	NaN	4.03662	NaN	NaN	-2.1054	18.082
CEN.PK2-1Ca	10K	Simulation_432	NaN	NaN	8.25137	1.44372	NaN	NaN	-1.34035	NaN	0.137446	NaN	-1.57486	17.654
CEN.PK2-1Ca	10K	Simulation_433	NaN	NaN	8.55779	0.827296	NaN	NaN	0.0972469	NaN	NaN	NaN	NaN	18.24
CEN.PK2-1Ca	10K	Simulation_434	NaN	NaN	9.2087	1.40406	NaN	NaN	NaN	NaN	NaN	NaN	-1.64625	17.773
CEN.PK2-1Ca	10K	Simulation_435	NaN	NaN	8.21296	NaN	1.22704	NaN	-1.17115	NaN	NaN	NaN	-2.57589	17.088
CEN.PK2-1Ca	10K	Simulation_436	NaN	NaN	8.46051	0.619707	NaN	NaN	0.870909	NaN	NaN	NaN	-1.35389	17.182
CEN.PK2-1Ca	10K	Simulation_437	NaN	NaN	8.4142	NaN	NaN	NaN	1.11167	NaN	0.281702	NaN	-1.39667	17.474
CEN.PK2-1Ca	10K	Simulation_438	NaN	NaN	8.59237	NaN	NaN	NaN	NaN	NaN	NaN	NaN	-1.12325	18.988
CEN.PK2-1Ca	10K	Simulation_439	NaN	NaN	8.755	NaN	NaN	NaN	0.239965	NaN	NaN	2.82851	NaN	17.743
CEN.PK2-1Ca	10K	Simulation_440	NaN	NaN	8.88664	NaN	NaN	NaN	0.840941	NaN	NaN	NaN	NaN	18.746
CEN.PK2-1Ca	10K	Simulation_441	NaN	NaN	8.57394	NaN	NaN	NaN	NaN	NaN	0.213138	NaN	-1.28526	18.507
CEN.PK2-1Ca	10K	Simulation_442	NaN	NaN	8.67988	0.888464	NaN	NaN	-0.880603	NaN	NaN	NaN	0.477942	18.45
CEN.PK2-1Ca	10K	Simulation_443	NaN	NaN	8.1926	NaN	NaN	3.30964	-0.328797	2.85021	1.10507	NaN	-1.65326	17.882
CEN.PK2-1Ca	10K	Simulation_444	NaN	NaN	8.51372	NaN	NaN	NaN	NaN	NaN	0.387023	NaN	-0.699477	17.514
CEN.PK2-1Ca	10K	Simulation_445	NaN	NaN	8.8479	NaN	NaN	NaN	-0.662874	NaN	NaN	NaN	0.43213	18.155
CEN.PK2-1Ca	10K	Simulation_446	NaN	NaN	8.76756	NaN	NaN	NaN	NaN	NaN	0.560484	NaN	NaN	17.435
CEN.PK2-1Ca	10K	Simulation_447	NaN	NaN	8.62169	0.755194	1.55257	NaN	NaN	NaN	NaN	NaN	NaN	18.324
CEN.PK2-1Ca	10K	Simulation_448	NaN	NaN	8.36754	NaN	NaN	NaN	NaN	NaN	NaN	NaN	NaN	17.174
CEN.PK2-1Ca	10K	Simulation_449	NaN	NaN	8.91414	NaN	NaN	NaN	-0.557199	NaN	NaN	NaN	-1.86414	22.404
CEN.PK2-1Ca	10K	Simulation_450	NaN	NaN	8.02081	NaN	NaN	NaN	-1.45622	NaN	NaN	NaN	-0.859853	19.233
CEN.PK2-1Ca	10K	Simulation_451	NaN	NaN	8.40463	NaN	NaN	NaN	NaN	NaN	NaN	NaN	-2.33966	20.186
CEN.PK2-1Ca	10K	Simulation_452	NaN	NaN	8.85978	NaN	1.79521	NaN	NaN	NaN	0.652252	NaN	-0.337885	17.84
CEN.PK2-1Ca	10K	Simulation_453	NaN	NaN	8.5925	NaN	NaN	NaN	1.0712	NaN	NaN	NaN	-0.161081	20.148
CEN.PK2-1Ca	10K	Simulation_454	NaN	NaN	8.75546	NaN	1.88526	3.09986	1.18934	NaN	0.667904	NaN	-2.14807	17.131
CEN.PK2-1Ca	10K	Simulation_455	NaN	NaN	8.2706	NaN	NaN	NaN	NaN	NaN	0.0742894	3.67231	NaN	19.141
CEN.PK2-1Ca	10K	Simulation_456	NaN	NaN	8.22338	NaN	NaN	NaN	1.4873	NaN	NaN	NaN	-2.58607	19.835
CEN.PK2-1Ca	10K	Simulation_457	7.01079	NaN	8.24278	0.493519	NaN	NaN	-0.26533	NaN	NaN	2.31035	-1.69034	22.087
CEN.PK2-1Ca	10K	Simulation_458	NaN	NaN	9.00717	1.24663	NaN	NaN	-0.484777	NaN	0.790564	NaN	-1.72693	18.929
CEN.PK2-1Ca	10K	Simulation_459	NaN	NaN	8.41752	NaN	NaN	NaN	NaN	NaN	0.25126	3.75067	-2.43014	18.364
CEN.PK2-1Ca	10K	Simulation_460	NaN	NaN	8.47927	NaN	NaN	NaN	-1.09564	NaN	0.255217	NaN	-0.393743	18.354
CEN.PK2-1Ca	10K	Simulation_461	NaN	NaN	8.38603	NaN	NaN	NaN	-1.16466	NaN	NaN	NaN	NaN	18.126
CEN.PK2-1Ca	10K	Simulation_462	NaN	NaN	8.47755	NaN	1.72977	NaN	NaN	NaN	NaN	NaN	-0.204236	18.712
CEN.PK2-1Ca	10K	Simulation_463	NaN	NaN	8.52639	0.706208	NaN	NaN	-0.993344	NaN	0.359109	NaN	-0.661163	18.719
CEN.PK2-1Ca	10K	Simulation_464	NaN	NaN	8.53338	0.839896	1.47311	NaN	1.21008	NaN	0.229843	2.52304	-0.275581	19.065
CEN.PK2-1Ca	10K	Simulation_465	NaN	NaN	8.72285	NaN	NaN	NaN	NaN	NaN	NaN	NaN	-2.09003	17.608
CEN.PK2-1Ca	10K	Simulation_466	NaN	NaN	8.20795	NaN	NaN	NaN	-0.178104	NaN	0.235659	NaN	-0.957305	18.168
CEN.PK2-1Ca	10K	Simulation_467	NaN	NaN	8.48218	NaN	NaN	NaN	-1.03205	NaN	NaN	NaN	-2.28557	19.232
CEN.PK2-1Ca	10K	Simulation_468	NaN	NaN	8.37873	1.69178	1.53977	NaN	-1.20007	NaN	1.37628	NaN	-2.41032	17.69
CEN.PK2-1Ca	10K	Simulation_469	NaN	NaN	8.45979	NaN	NaN	NaN	NaN	NaN	NaN	NaN	0.0637013	17.994
CEN.PK2-1Ca	10K	Simulation_470	NaN	NaN	8.31145	NaN	NaN	NaN	NaN	NaN	0.0371254	NaN	-2.53056	19.964
CEN.PK2-1Ca	10K	Simulation_471	NaN	NaN	8.59618	NaN	NaN	4.49272	NaN	NaN	0.473354	NaN	-1.28153	20.681
CEN.PK2-1Ca	10K	Simulation_472	NaN	NaN	8.46659	NaN	NaN	NaN	NaN	NaN	0.380874	NaN	-0.764163	16.509
CEN.PK2-1Ca	10K	Simulation_473	NaN	NaN	8.41594	NaN	NaN	NaN	0.368291	NaN	NaN	NaN	-2.51415	20.501
CEN.PK2-1Ca	10K	Simulation_474	NaN	NaN	8.29039	NaN	1.23442	NaN	-1.28565	NaN	0.234423	NaN	-0.887207	17.929
CEN.PK2-1Ca	10K	Simulation_475	NaN	NaN	8.61951	NaN	1.78996	NaN	-1.08291	NaN	NaN	NaN	-2.18191	19.517
CEN.PK2-1Ca	10K	Simulation_476	NaN	NaN	8.56693	NaN	NaN	NaN	-1.16246	NaN	NaN	NaN	NaN	18.099
CEN.PK2-1Ca	10K	Simulation_477	NaN	NaN	8.46914	NaN	1.40275	NaN	-1.04917	NaN	0.201114	NaN	-1.33138	20.206
CEN.PK2-1Ca	10K	Simulation_478	NaN	NaN	8.7354	NaN	NaN	NaN	-0.692239	NaN	NaN	NaN	NaN	17.285
CEN.PK2-1Ca	10K	Simulation_479	NaN	NaN	8.14842	NaN	NaN	3.04718	NaN	NaN	NaN	NaN	-0.636809	17.397
CEN.PK2-1Ca	10K	Simulation_480	NaN	NaN	8.45216	NaN	NaN	NaN	NaN	NaN	NaN	NaN	-2.31283	17.267
CEN.PK2-1Ca	10K	Simulation_481	NaN	NaN	8.38286	NaN	NaN	NaN	-1.20825	3.62202	NaN	NaN	NaN	18.824
CEN.PK2-1Ca	10K	Simulation_482	NaN	NaN	8.95359	0.98342	NaN	NaN	0.944185	NaN	0.694407	NaN	-0.326891	19.642
CEN.PK2-1Ca	10K	Simulation_483	NaN	NaN	8.25776	0.548899	2.18633	NaN	-1.22306	NaN	NaN	NaN	NaN	18.083
CEN.PK2-1Ca	10K	Simulation_484	NaN	NaN	8.26987	NaN	NaN	NaN	-1.064	3.59569	0.268792	NaN	0.354884	19.694
CEN.PK2-1Ca	10K	Simulation_485	7.45432	NaN	8.39961	NaN	1.3775	NaN	-1.18773	NaN	NaN	NaN	-1.46975	20.371
CEN.PK2-1Ca	10K	Simulation_486	NaN	NaN	8.1862	NaN	1.52308	NaN	0.211077	NaN	NaN	NaN	-2.64459	19.002
CEN.PK2-1Ca	10K	Simulation_487	NaN	NaN	8.40637	NaN	NaN	NaN	-1.17582	3.69806	NaN	NaN	-0.347895	19.559
CEN.PK2-1Ca	10K	Simulation_488	NaN	NaN	8.49714	NaN	1.5423	NaN	-1.09278	NaN	NaN	NaN	-1.30585	17.288
CEN.PK2-1Ca	10K	Simulation_489	NaN	NaN	8.67962	NaN	NaN	NaN	-0.952478	NaN	NaN	NaN	0.17733	20.063
CEN.PK2-1Ca	10K	Simulation_490	NaN	NaN	8.47667	NaN	NaN	NaN	-1.13657	4.44486	NaN	NaN	-0.415317	21.051
CEN.PK2-1Ca	10K	Simulation_491	NaN	NaN	8.55278	2.49074	1.81347	NaN	0.0249707	NaN	NaN	NaN	-0.228396	18.658
CEN.PK2-1Ca	10K	Simulation_492	NaN	NaN	8.60526	NaN	NaN	NaN	0.0246061	NaN	NaN	NaN	NaN	16.967
CEN.PK2-1Ca	10K	Simulation_493	NaN	NaN	8.42815	0.583808	NaN	NaN	NaN	NaN	NaN	2.42365	-0.43433	18.416
CEN.PK2-1Ca	10K	Simulation_494	NaN	NaN	8.1824	2.35009	NaN	NaN	NaN	NaN	NaN	NaN	-2.55032	19.037
CEN.PK2-1Ca	10K	Simulation_495	NaN	NaN	8.55479	NaN	NaN	NaN	NaN	NaN	NaN	NaN	NaN	17.432
CEN.PK2-1Ca	10K	Simulation_496	NaN	NaN	8.63664	NaN	NaN	NaN	-0.85474	NaN	1.41935	NaN	-2.19997	19.255
CEN.PK2-1Ca	10K	Simulation_497	NaN	NaN	8.8745	NaN	NaN	NaN	NaN	NaN	NaN	NaN	-0.40162	19.272
CEN.PK2-1Ca	10K	Simulation_498	8.55914	NaN	8.45445	NaN	2.97418	NaN	NaN	NaN	NaN	NaN	0.233462	19.222
CEN.PK2-1Ca	10K	Simulation_499	NaN	NaN	8.36052	NaN	NaN	NaN	NaN	NaN	NaN	NaN	-2.53454	18.879
CEN.PK2-1Ca	10K	Simulation_500	NaN	NaN	8.1911	NaN	NaN	NaN	NaN	NaN	NaN	NaN	NaN	17.636
CEN.PK2-1Ca	10K	Simulation_501	NaN	NaN	8.43529	NaN	1.64736	NaN	-0.16885	NaN	NaN	NaN	-0.818838	18.216
CEN.PK2-1Ca	10K	Simulation_502	NaN	NaN	8.50986	NaN	NaN	NaN	0.846698	NaN	NaN	2.88604	-2.34056	17.242
CEN.PK2-1Ca	10K	Simulation_503	NaN	NaN	8.29026	0.396818	NaN	NaN	-0.245897	4.62492	NaN	2.73596	NaN	17.418
CEN.PK2-1Ca	10K	Simulation_504	NaN	NaN	8.36997	NaN	1.40877	NaN	-0.250741	NaN	1.14482	NaN	-1.45673	18.534
CEN.PK2-1Ca	10K	Simulation_505	NaN	NaN	8.67433	NaN	NaN	NaN	-0.845324	NaN	NaN	NaN	-2.06617	18.27
CEN.PK2-1Ca	10K	Simulation_506	NaN	NaN	8.35927	NaN	NaN	NaN	NaN	NaN	1.24594	NaN	-2.45265	20.625
CEN.PK2-1Ca	10K	Simulation_507	NaN	NaN	8.50031	NaN	NaN	NaN	1.50967	NaN	NaN	NaN	NaN	20.121
CEN.PK2-1Ca	10K	Simulation_508	NaN	NaN	8.62823	NaN	NaN	NaN	NaN	NaN	NaN	NaN	NaN	18.096
CEN.PK2-1Ca	10K	Simulation_509	NaN	NaN	8.56767	NaN	1.60349	NaN	NaN	NaN	0.521614	NaN	-0.634612	18.205
CEN.PK2-1Ca	10K	Simulation_510	NaN	NaN	8.54515	0.614782	NaN	3.36685	NaN	NaN	NaN	NaN	-2.25558	17.985
CEN.PK2-1Ca	10K	Simulation_511	NaN	NaN	8.50954	NaN	NaN	NaN	-1.05521	NaN	NaN	NaN	-1.27238	19.111
CEN.PK2-1Ca	10K	Simulation_512	NaN	NaN	8.43675	0.587599	NaN	NaN	NaN	NaN	NaN	NaN	-1.40086	19.389
CEN.PK2-1Ca	10K	Simulation_513	NaN	NaN	8.77165	NaN	2.18866	NaN	-0.844545	NaN	NaN	NaN	-0.0397799	21.317
CEN.PK2-1Ca	10K	Simulation_514	NaN	NaN	8.26091	1.40856	NaN	NaN	0.423966	NaN	NaN	NaN	-0.992039	19.328
CEN.PK2-1Ca	10K	Simulation_515	NaN	NaN	8.1226	NaN	NaN	NaN	-1.50724	NaN	0.138536	NaN	-1.05	18.512
CEN.PK2-1Ca	10K	Simulation_516	NaN	NaN	8.53225	NaN	2.35732	NaN	NaN	NaN	NaN	NaN	-2.3322	17.233
CEN.PK2-1Ca	10K	Simulation_517	NaN	NaN	8.03865	0.234784	NaN	NaN	NaN	NaN	NaN	2.69116	-0.839675	17.055
CEN.PK2-1Ca	10K	Simulation_518	NaN	NaN	8.75763	NaN	NaN	NaN	NaN	NaN	NaN	NaN	-2.01531	21.9
CEN.PK2-1Ca	10K	Simulation_519	NaN	NaN	8.66885	NaN	1.56617	NaN	0.143942	NaN	NaN	NaN	-2.16718	22.562
CEN.PK2-1Ca	10K	Simulation_520	NaN	NaN	8.54421	1.94226	NaN	NaN	NaN	3.28515	0.50315	NaN	NaN	17.227
CEN.PK2-1Ca	10K	Simulation_521	NaN	NaN	8.56242	0.627815	NaN	NaN	-0.962602	NaN	1.87779	NaN	NaN	19.116
CEN.PK2-1Ca	10K	Simulation_522	NaN	NaN	8.45325	NaN	1.75143	NaN	0.489108	NaN	NaN	NaN	-1.33148	19.093
CEN.PK2-1Ca	10K	Simulation_523	NaN	NaN	8.3489	NaN	1.65985	NaN	NaN	NaN	NaN	NaN	-0.4053	18.554
CEN.PK2-1Ca	10K	Simulation_524	NaN	NaN	8.41689	NaN	NaN	NaN	NaN	NaN	NaN	NaN	NaN	17.234
CEN.PK2-1Ca	10K	Simulation_525	NaN	NaN	8.61001	NaN	NaN	NaN	0.0885458	NaN	NaN	NaN	-2.20276	17.908
CEN.PK2-1Ca	10K	Simulation_526	NaN	NaN	8.37936	0.578841	NaN	NaN	NaN	NaN	0.15778	NaN	-2.47957	19.291
CEN.PK2-1Ca	10K	Simulation_527	NaN	NaN	8.69299	NaN	NaN	NaN	NaN	NaN	0.578193	NaN	-0.562612	18.223
CEN.PK2-1Ca	10K	Simulation_528	NaN	NaN	8.97529	NaN	NaN	NaN	-0.480987	NaN	NaN	NaN	-1.74557	17.97
CEN.PK2-1Ca	10K	Simulation_529	NaN	NaN	8.39863	NaN	NaN	NaN	NaN	NaN	NaN	NaN	-2.44342	18.824
CEN.PK2-1Ca	10K	Simulation_530	NaN	NaN	8.4943	NaN	NaN	NaN	NaN	NaN	NaN	NaN	-2.44585	21.05
CEN.PK2-1Ca	10K	Simulation_531	NaN	NaN	8.62655	2.3215	3.38039	NaN	NaN	NaN	NaN	3.24289	0.323661	17.624
CEN.PK2-1Ca	10K	Simulation_532	NaN	NaN	8.98093	NaN	NaN	NaN	NaN	NaN	0.845675	NaN	-1.80023	17.592
CEN.PK2-1Ca	10K	Simulation_533	NaN	NaN	8.25213	0.528135	NaN	NaN	-0.195656	3.37988	NaN	NaN	-1.50199	19.072
CEN.PK2-1Ca	10K	Simulation_534	NaN	NaN	8.17828	NaN	NaN	NaN	0.268212	NaN	NaN	NaN	-1.08253	18.624
CEN.PK2-1Ca	10K	Simulation_535	NaN	NaN	8.24332	NaN	1.28207	NaN	-0.185954	NaN	0.170647	NaN	-1.53204	19.554
CEN.PK2-1Ca	10K	Simulation_536	NaN	NaN	8.62448	0.88022	NaN	NaN	NaN	NaN	0.474581	NaN	-1.19433	18.782
CEN.PK2-1Ca	10K	Simulation_537	NaN	NaN	8.43635	NaN	NaN	NaN	NaN	NaN	NaN	NaN	NaN	19.986
CEN.PK2-1Ca	10K	Simulation_538	NaN	NaN	8.41106	0.726108	1.47154	NaN	-0.0203177	NaN	NaN	NaN	NaN	17.542
CEN.PK2-1Ca	10K	Simulation_539	NaN	NaN	8.41864	0.766618	NaN	NaN	0.630045	NaN	0.488317	NaN	-0.693744	18.32
CEN.PK2-1Ca	10K	Simulation_540	NaN	NaN	8.30833	2.28656	NaN	NaN	0.837058	NaN	0.0807868	NaN	0.0904073	20.558
CEN.PK2-1Ca	10K	Simulation_541	NaN	NaN	8.08083	1.23623	1.30421	NaN	-0.565073	NaN	NaN	NaN	-1.25235	19.842
CEN.PK2-1Ca	10K	Simulation_542	NaN	NaN	8.42336	NaN	NaN	NaN	-0.0281303	NaN	NaN	2.36888	-0.797376	18.221
CEN.PK2-1Ca	10K	Simulation_543	NaN	NaN	8.59175	NaN	2.71349	NaN	-0.984328	NaN	1.35344	NaN	-2.13309	17.481
CEN.PK2-1Ca	10K	Simulation_544	NaN	NaN	8.3759	NaN	1.65967	3.1223	-0.22578	NaN	NaN	NaN	NaN	20.566
CEN.PK2-1Ca	10K	Simulation_545	NaN	NaN	8.25973	NaN	NaN	NaN	NaN	NaN	0.0949145	3.25103	-0.949106	18.242
CEN.PK2-1Ca	10K	Simulation_546	NaN	NaN	8.34867	0.733435	NaN	NaN	NaN	NaN	NaN	NaN	NaN	18.202
CEN.PK2-1Ca	10K	Simulation_547	NaN	NaN	8.16586	1.57303	NaN	NaN	NaN	NaN	NaN	2.07783	-1.02938	19.029
CEN.PK2-1Ca	10K	Simulation_548	NaN	NaN	8.33422	NaN	NaN	NaN	-1.10446	NaN	0.0745781	NaN	NaN	19.763
CEN.PK2-1Ca	10K	Simulation_549	NaN	NaN	8.10454	1.5681	NaN	NaN	-0.390873	NaN	NaN	NaN	-2.55074	17.667
CEN.PK2-1Ca	10K	Simulation_550	NaN	NaN	8.41236	0.449954	2.28418	NaN	-0.0899485	NaN	NaN	NaN	-2.38601	17.881
CEN.PK2-1Ca	10K	Simulation_551	NaN	NaN	8.28822	0.694372	1.6609	NaN	1.05404	NaN	NaN	NaN	-1.49053	17.651
CEN.PK2-1Ca	10K	Simulation_552	NaN	NaN	8.25149	NaN	NaN	NaN	NaN	NaN	0.266069	NaN	NaN	17.806
CEN.PK2-1Ca	10K	Simulation_553	NaN	NaN	8.06412	NaN	NaN	NaN	-0.398885	NaN	0.850439	NaN	-0.739677	21.613
CEN.PK2-1Ca	10K	Simulation_554	NaN	NaN	8.95645	1.40266	NaN	NaN	NaN	NaN	NaN	NaN	-0.856295	18.763
CEN.PK2-1Ca	10K	Simulation_555	NaN	NaN	8.52381	NaN	NaN	2.77122	NaN	NaN	0.577835	NaN	-1.20569	20.92
CEN.PK2-1Ca	10K	Simulation_556	NaN	NaN	8.85768	NaN	NaN	NaN	-0.708985	NaN	1.49353	NaN	0.0711472	19.561
CEN.PK2-1Ca	10K	Simulation_557	NaN	NaN	8.54201	NaN	NaN	NaN	NaN	NaN	NaN	NaN	NaN	17.278
CEN.PK2-1Ca	10K	Simulation_558	NaN	NaN	8.695	NaN	NaN	NaN	NaN	NaN	0.271215	2.71867	-1.20776	17.879
CEN.PK2-1Ca	10K	Simulation_559	NaN	NaN	8.21216	0.506174	NaN	NaN	NaN	NaN	NaN	NaN	-2.57867	16.722
CEN.PK2-1Ca	10K	Simulation_560	NaN	NaN	8.34839	1.61545	NaN	NaN	-0.112821	NaN	NaN	NaN	-2.38764	18.538
CEN.PK2-1Ca	10K	Simulation_561	NaN	NaN	8.45971	NaN	NaN	NaN	-1.20494	NaN	0.408529	NaN	-0.777858	20.108
CEN.PK2-1Ca	10K	Simulation_562	NaN	NaN	8.51201	0.907134	NaN	NaN	-1.04014	NaN	0.464746	NaN	-2.34116	17.841
CEN.PK2-1Ca	10K	Simulation_563	NaN	NaN	8.0742	0.477996	NaN	2.87717	-1.52712	NaN	-0.0440791	NaN	-2.70403	16.821
CEN.PK2-1Ca	10K	Simulation_564	NaN	NaN	8.30147	2.05879	NaN	NaN	-1.13653	NaN	0.0382421	NaN	-2.64324	17.965
CEN.PK2-1Ca	10K	Simulation_565	NaN	NaN	8.34651	NaN	NaN	NaN	-0.181998	NaN	NaN	NaN	NaN	20.837
CEN.PK2-1Ca	10K	Simulation_566	NaN	NaN	8.24856	NaN	NaN	NaN	-0.36475	NaN	NaN	NaN	NaN	17.927
CEN.PK2-1Ca	10K	Simulation_567	NaN	NaN	8.39925	0.764871	NaN	4.34983	NaN	NaN	NaN	NaN	-0.82873	18.183
CEN.PK2-1Ca	10K	Simulation_568	NaN	NaN	8.38084	NaN	NaN	NaN	-1.16481	NaN	NaN	NaN	-2.40854	18.504
CEN.PK2-1Ca	10K	Simulation_569	NaN	NaN	8.05294	0.292637	NaN	NaN	NaN	NaN	0.0857858	NaN	-2.69453	16.945
CEN.PK2-1Ca	10K	Simulation_570	NaN	NaN	8.32688	NaN	NaN	NaN	-0.0936055	NaN	NaN	NaN	-0.426449	16.761
CEN.PK2-1Ca	10K	Simulation_571	NaN	NaN	8.51511	1.64454	1.43731	4.06349	-1.13404	3.9432	0.256139	NaN	-0.003905	18.109
CEN.PK2-1Ca	10K	Simulation_572	NaN	NaN	8.36673	NaN	1.50192	NaN	0.519201	NaN	NaN	NaN	-0.769515	20.867
CEN.PK2-1Ca	10K	Simulation_573	NaN	NaN	8.87041	NaN	NaN	NaN	-0.670907	NaN	NaN	2.90664	-1.99209	18.116
CEN.PK2-1Ca	10K	Simulation_574	NaN	NaN	8.44359	NaN	NaN	NaN	1.23895	NaN	NaN	NaN	-2.39149	18.047
CEN.PK2-1Ca	10K	Simulation_575	NaN	NaN	8.6075	NaN	NaN	NaN	NaN	NaN	0.229049	NaN	NaN	18.684
CEN.PK2-1Ca	10K	Simulation_576	NaN	NaN	8.29643	NaN	1.39326	NaN	0.315262	NaN	0.156565	NaN	-2.49713	17.407
CEN.PK2-1Ca	10K	Simulation_577	NaN	NaN	8.55875	NaN	2.66636	NaN	-1.15888	NaN	0.390974	2.53512	-0.318533	17.254
CEN.PK2-1Ca	10K	Simulation_578	NaN	NaN	8.51954	1.03663	NaN	NaN	-1.10533	NaN	0.414388	2.88614	-1.31298	20.527
CEN.PK2-1Ca	10K	Simulation_579	NaN	NaN	8.90988	NaN	NaN	NaN	0.352418	NaN	NaN	NaN	-1.94977	16.846
CEN.PK2-1Ca	10K	Simulation_580	NaN	NaN	8.64634	0.82957	NaN	NaN	NaN	NaN	0.377502	NaN	-2.12574	18.505
CEN.PK2-1Ca	10K	Simulation_581	NaN	NaN	8.24139	NaN	NaN	NaN	-1.35335	NaN	1.17021	NaN	NaN	17.936
CEN.PK2-1Ca	10K	Simulation_582	NaN	NaN	8.55213	NaN	NaN	NaN	NaN	NaN	NaN	NaN	-2.28032	18.886
CEN.PK2-1Ca	10K	Simulation_583	NaN	NaN	8.61405	2.75541	NaN	NaN	NaN	NaN	0.518372	NaN	-0.705408	18.836
CEN.PK2-1Ca	10K	Simulation_584	NaN	NaN	8.45804	0.731492	NaN	NaN	NaN	NaN	0.279727	NaN	-2.44489	17.596
CEN.PK2-1Ca	10K	Simulation_585	NaN	NaN	8.62888	1.03848	1.7096	NaN	-0.924456	NaN	NaN	NaN	-2.24746	21.18
CEN.PK2-1Ca	10K	Simulation_586	NaN	NaN	8.55079	1.45304	NaN	NaN	1.59539	NaN	NaN	NaN	0.141607	17.383
CEN.PK2-1Ca	10K	Simulation_587	NaN	NaN	8.23737	0.303357	NaN	4.23721	-0.362979	NaN	NaN	NaN	-1.60567	17.553
CEN.PK2-1Ca	10K	Simulation_588	NaN	NaN	8.65026	NaN	NaN	NaN	1.27782	NaN	NaN	NaN	-1.26485	19.788
CEN.PK2-1Ca	10K	Simulation_589	NaN	NaN	8.17888	1.40177	NaN	NaN	NaN	NaN	0.070411	2.74754	-2.60266	18.478
CEN.PK2-1Ca	10K	Simulation_590	8.28706	NaN	8.19708	NaN	NaN	NaN	0.21203	NaN	0.127192	NaN	-1.03186	18.239
CEN.PK2-1Ca	10K	Simulation_591	NaN	NaN	8.38039	0.51414	NaN	NaN	-1.0338	NaN	NaN	NaN	NaN	20.654
CEN.PK2-1Ca	10K	Simulation_592	NaN	NaN	8.54457	NaN	NaN	NaN	NaN	NaN	NaN	NaN	-1.20869	17.799
CEN.PK2-1Ca	10K	Simulation_593	5.53181	NaN	8.5756	NaN	NaN	NaN	NaN	NaN	0.453812	NaN	-0.566607	18.388
CEN.PK2-1Ca	10K	Simulation_594	NaN	NaN	8.24855	NaN	NaN	NaN	-1.24159	NaN	NaN	NaN	-1.57228	17.854
CEN.PK2-1Ca	10K	Simulation_595	NaN	NaN	8.31816	1.35133	1.58482	NaN	-1.22994	NaN	NaN	NaN	-2.59733	18.014
CEN.PK2-1Ca	10K	Simulation_596	NaN	NaN	8.54379	NaN	NaN	NaN	-0.979759	NaN	NaN	NaN	-1.30206	18.807
CEN.PK2-1Ca	10K	Simulation_597	NaN	NaN	8.5985	NaN	NaN	NaN	NaN	NaN	NaN	NaN	-0.606726	17.265
CEN.PK2-1Ca	10K	Simulation_598	6.67185	NaN	8.37172	NaN	NaN	4.05294	NaN	NaN	NaN	NaN	-0.427688	20.387
CEN.PK2-1Ca	10K	Simulation_599	NaN	NaN	8.428	NaN	NaN	NaN	-1.19603	NaN	NaN	NaN	-2.40501	18.803
CEN.PK2-1Ca	10K	Simulation_600	NaN	NaN	8.25302	NaN	NaN	NaN	-0.227302	NaN	NaN	NaN	NaN	19.358
CEN.PK2-1Ca	10K	Simulation_601	NaN	NaN	8.36974	NaN	NaN	3.15778	NaN	NaN	NaN	NaN	-2.47812	18.864
CEN.PK2-1Ca	10K	Simulation_602	NaN	NaN	8.77701	0.794208	NaN	NaN	-0.895176	NaN	NaN	NaN	NaN	20.879
CEN.PK2-1Ca	10K	Simulation_603	NaN	NaN	8.53059	NaN	2.07321	NaN	-1.05911	NaN	0.493315	NaN	-1.24492	18.119
CEN.PK2-1Ca	10K	Simulation_604	NaN	NaN	8.56554	NaN	2.83202	NaN	NaN	NaN	0.708036	NaN	-1.18483	17.154
CEN.PK2-1Ca	10K	Simulation_605	NaN	NaN	8.41656	0.622432	1.25529	NaN	-1.0538	NaN	NaN	NaN	-0.755324	17.507
CEN.PK2-1Ca	10K	Simulation_606	NaN	NaN	8.50501	NaN	NaN	NaN	0.0544922	NaN	NaN	NaN	-0.333357	19.584
CEN.PK2-1Ca	10K	Simulation_607	NaN	NaN	8.80477	0.952448	NaN	NaN	-0.806674	NaN	NaN	3.02284	-1.97791	19.765
CEN.PK2-1Ca	10K	Simulation_608	NaN	NaN	8.22357	NaN	1.4873	NaN	-0.316462	NaN	0.0991749	NaN	NaN	17.553
CEN.PK2-1Ca	10K	Simulation_609	NaN	NaN	8.42913	NaN	2.87606	NaN	-1.13121	NaN	0.233952	NaN	-2.39922	18.684
CEN.PK2-1Ca	10K	Simulation_610	NaN	NaN	8.30533	NaN	NaN	NaN	-1.3233	NaN	NaN	NaN	-2.52952	18.417
CEN.PK2-1Ca	10K	Simulation_611	NaN	NaN	8.46175	NaN	NaN	NaN	-0.962706	NaN	0.503222	NaN	-1.30778	18.581
CEN.PK2-1Ca	10K	Simulation_612	NaN	NaN	8.58371	NaN	NaN	2.6497	-0.971792	NaN	0.574032	2.81408	-0.627907	20.055
CEN.PK2-1Ca	10K	Simulation_613	NaN	NaN	8.65482	2.947	NaN	NaN	0.106743	NaN	NaN	NaN	NaN	17.605
CEN.PK2-1Ca	10K	Simulation_614	NaN	NaN	8.48521	NaN	NaN	NaN	NaN	NaN	0.329091	NaN	NaN	16.981
CEN.PK2-1Ca	10K	Simulation_615	NaN	NaN	8.49077	NaN	NaN	NaN	-1.28982	NaN	NaN	NaN	0.289015	17.893
CEN.PK2-1Ca	10K	Simulation_616	NaN	NaN	8.40327	NaN	1.80418	NaN	NaN	NaN	NaN	2.46601	0.720461	17.619
CEN.PK2-1Ca	10K	Simulation_617	NaN	NaN	8.59696	NaN	NaN	NaN	NaN	3.57217	NaN	NaN	NaN	18.201
CEN.PK2-1Ca	10K	Simulation_618	NaN	NaN	8.44544	1.79056	NaN	NaN	-1.12081	NaN	NaN	NaN	-2.4178	19.866
CEN.PK2-1Ca	10K	Simulation_619	NaN	NaN	8.17151	NaN	2.43173	NaN	NaN	NaN	NaN	NaN	-1.71552	17.768
CEN.PK2-1Ca	10K	Simulation_620	NaN	NaN	8.36859	1.5778	NaN	NaN	NaN	NaN	1.35103	NaN	-0.885533	17.641
CEN.PK2-1Ca	10K	Simulation_621	NaN	NaN	8.29762	NaN	NaN	NaN	NaN	NaN	1.43137	NaN	NaN	19.314
CEN.PK2-1Ca	10K	Simulation_622	NaN	NaN	8.11479	NaN	NaN	NaN	NaN	NaN	NaN	NaN	-1.0865	18.289
CEN.PK2-1Ca	10K	Simulation_623	NaN	NaN	8.65369	NaN	NaN	NaN	-0.981844	NaN	NaN	NaN	-1.19389	19.674
CEN.PK2-1Ca	10K	Simulation_624	NaN	NaN	8.48716	NaN	1.666	NaN	NaN	NaN	NaN	NaN	-0.318894	16.943
CEN.PK2-1Ca	10K	Simulation_625	NaN	NaN	8.52766	NaN	1.7124	NaN	NaN	NaN	NaN	2.23374	-2.21873	17.798
CEN.PK2-1Ca	10K	Simulation_626	NaN	NaN	8.49569	NaN	NaN	NaN	NaN	NaN	0.237941	NaN	-0.676158	20.508
CEN.PK2-1Ca	10K	Simulation_627	NaN	NaN	8.37896	NaN	NaN	NaN	NaN	NaN	0.184871	NaN	-0.840181	18.837
CEN.PK2-1Ca	10K	Simulation_628	NaN	NaN	8.44406	NaN	NaN	NaN	-1.10147	NaN	NaN	NaN	-0.114493	18.716
CEN.PK2-1Ca	10K	Simulation_629	NaN	NaN	8.54935	NaN	NaN	NaN	NaN	NaN	0.349631	NaN	NaN	16.93
CEN.PK2-1Ca	10K	Simulation_630	NaN	NaN	8.23379	NaN	NaN	NaN	NaN	NaN	NaN	NaN	NaN	18.689
CEN.PK2-1Ca	10K	Simulation_631	NaN	NaN	8.50234	NaN	NaN	NaN	-0.00418027	NaN	NaN	NaN	0.167149	18.117
CEN.PK2-1Ca	10K	Simulation_632	NaN	NaN	8.43253	NaN	NaN	NaN	NaN	NaN	0.593503	NaN	-2.34911	19.306
CEN.PK2-1Ca	10K	Simulation_633	NaN	NaN	8.59081	NaN	2.04307	NaN	-0.958752	NaN	NaN	NaN	-2.23747	20.893
CEN.PK2-1Ca	10K	Simulation_634	NaN	NaN	8.52343	2.89735	NaN	NaN	0.129105	NaN	NaN	NaN	-2.234	17.375
CEN.PK2-1Ca	10K	Simulation_635	NaN	NaN	8.90629	NaN	1.8825	NaN	-0.688554	NaN	NaN	NaN	NaN	16.726
CEN.PK2-1Ca	10K	Simulation_636	NaN	NaN	8.39215	NaN	NaN	2.83349	1.63908	NaN	NaN	NaN	-1.42998	19.527
CEN.PK2-1Ca	10K	Simulation_637	NaN	NaN	8.59414	NaN	NaN	NaN	NaN	NaN	NaN	3.22511	-1.18596	17.012
CEN.PK2-1Ca	10K	Simulation_638	NaN	NaN	8.60228	NaN	NaN	NaN	0.655597	NaN	NaN	NaN	NaN	17.147
CEN.PK2-1Ca	10K	Simulation_639	NaN	NaN	8.41587	NaN	NaN	NaN	NaN	NaN	NaN	NaN	-1.53472	16.493
CEN.PK2-1Ca	10K	Simulation_640	NaN	NaN	8.61859	NaN	NaN	NaN	0.180644	NaN	NaN	NaN	NaN	16.921
CEN.PK2-1Ca	10K	Simulation_641	NaN	NaN	8.60687	NaN	1.71349	NaN	0.562621	NaN	NaN	NaN	-2.24546	17.416
CEN.PK2-1Ca	10K	Simulation_642	6.45425	NaN	8.37003	NaN	NaN	NaN	-1.19321	NaN	NaN	NaN	-0.881889	19.837
CEN.PK2-1Ca	10K	Simulation_643	NaN	NaN	8.30858	2.36788	NaN	NaN	-1.16948	NaN	0.400671	NaN	-2.53576	16.444
CEN.PK2-1Ca	10K	Simulation_644	NaN	NaN	8.48207	NaN	NaN	NaN	-0.022058	NaN	NaN	NaN	-2.35599	18.52
CEN.PK2-1Ca	10K	Simulation_645	NaN	NaN	8.5127	NaN	NaN	NaN	-1.06055	NaN	1.45353	2.86199	NaN	18.058
CEN.PK2-1Ca	10K	Simulation_646	NaN	NaN	8.40313	NaN	1.56625	NaN	-0.979721	NaN	NaN	NaN	NaN	20.504
CEN.PK2-1Ca	10K	Simulation_647	NaN	NaN	8.671	0.708363	NaN	3.30421	NaN	NaN	NaN	NaN	-2.17446	20.13
CEN.PK2-1Ca	10K	Simulation_648	7.55943	NaN	8.47016	NaN	1.60523	NaN	-0.182036	NaN	0.374556	NaN	-2.35794	16.828
CEN.PK2-1Ca	10K	Simulation_649	NaN	NaN	8.65084	0.826863	NaN	4.37118	NaN	NaN	NaN	NaN	-2.20948	18.042
CEN.PK2-1Ca	10K	Simulation_650	NaN	NaN	8.6175	NaN	1.93799	NaN	NaN	NaN	NaN	NaN	-0.566806	18.182
CEN.PK2-1Ca	10K	Simulation_651	NaN	NaN	8.63137	1.97035	NaN	NaN	-0.929881	NaN	0.527326	2.62337	-2.24323	17.456
CEN.PK2-1Ca	10K	Simulation_652	NaN	NaN	8.10783	1.34169	NaN	NaN	-1.39465	NaN	NaN	NaN	-1.74064	18.215
CEN.PK2-1Ca	10K	Simulation_653	NaN	NaN	8.58928	0.825584	NaN	NaN	-0.89967	NaN	1.54223	NaN	-2.25935	20.391
CEN.PK2-1Ca	10K	Simulation_654	NaN	NaN	8.10881	NaN	NaN	NaN	NaN	NaN	0.0450936	NaN	-0.376706	19.197
CEN.PK2-1Ca	10K	Simulation_655	7.35043	NaN	8.55688	NaN	NaN	NaN	0.0141417	NaN	NaN	NaN	NaN	17.827
CEN.PK2-1Ca	10K	Simulation_656	NaN	NaN	8.53506	NaN	NaN	2.99935	1.33943	NaN	NaN	NaN	-2.3037	18.077
CEN.PK2-1Ca	10K	Simulation_657	NaN	NaN	8.51359	NaN	NaN	NaN	NaN	NaN	NaN	NaN	-2.33829	21.175
CEN.PK2-1Ca	10K	Simulation_658	NaN	NaN	8.356	0.545846	1.45057	NaN	-0.173632	NaN	0.291529	NaN	-2.34199	18.136
CEN.PK2-1Ca	10K	Simulation_659	NaN	NaN	8.48941	NaN	NaN	NaN	-0.968038	NaN	0.352931	3.39673	-0.331567	17.322
CEN.PK2-1Ca	10K	Simulation_660	NaN	NaN	8.3966	0.814156	NaN	NaN	-1.22787	NaN	NaN	NaN	-2.43489	17.785
CEN.PK2-1Ca	10K	Simulation_661	NaN	NaN	8.19001	NaN	2.40253	NaN	-1.32539	NaN	NaN	NaN	NaN	17.16
CEN.PK2-1Ca	10K	Simulation_662	NaN	NaN	8.79699	0.888977	1.63721	NaN	NaN	NaN	1.80184	NaN	-1.99033	21.243
CEN.PK2-1Ca	10K	Simulation_663	NaN	NaN	8.5747	NaN	NaN	NaN	0.0907111	NaN	NaN	NaN	NaN	19.567
CEN.PK2-1Ca	10K	Simulation_664	NaN	NaN	8.50483	NaN	2.83571	NaN	1.28727	NaN	0.289916	NaN	NaN	19.793
CEN.PK2-1Ca	10K	Simulation_665	NaN	NaN	8.7202	1.088	NaN	NaN	0.732858	NaN	NaN	NaN	-1.09795	17.929
CEN.PK2-1Ca	10K	Simulation_666	NaN	NaN	8.5011	NaN	NaN	NaN	-1.1364	NaN	NaN	NaN	-0.792972	17.427
CEN.PK2-1Ca	10K	Simulation_667	NaN	NaN	8.76487	NaN	1.9326	NaN	NaN	NaN	1.68276	NaN	0.234211	18.278
CEN.PK2-1Ca	10K	Simulation_668	NaN	NaN	8.62257	2.41664	NaN	NaN	0.554296	NaN	NaN	NaN	-0.652597	17.236
CEN.PK2-1Ca	10K	Simulation_669	NaN	NaN	8.52863	NaN	NaN	NaN	0.571633	NaN	NaN	NaN	NaN	18.466
CEN.PK2-1Ca	10K	Simulation_670	NaN	NaN	8.33056	NaN	NaN	NaN	NaN	NaN	NaN	NaN	-0.797192	16.819
CEN.PK2-1Ca	10K	Simulation_671	NaN	NaN	8.42009	NaN	NaN	NaN	-1.19553	NaN	NaN	NaN	-0.0137308	19.161
CEN.PK2-1Ca	10K	Simulation_672	NaN	NaN	8.55503	1.57403	2.46261	NaN	-0.000360863	NaN	NaN	NaN	NaN	17.824
CEN.PK2-1Ca	10K	Simulation_673	NaN	NaN	8.25211	1.28436	NaN	NaN	-1.26257	NaN	0.180895	2.40162	-1.07394	17.899
CEN.PK2-1Ca	10K	Simulation_674	NaN	NaN	8.56641	2.28563	NaN	NaN	NaN	NaN	NaN	NaN	NaN	20.139
CEN.PK2-1Ca	10K	Simulation_675	NaN	NaN	8.37981	NaN	NaN	NaN	-1.22641	NaN	NaN	NaN	-0.838146	17.98
CEN.PK2-1Ca	10K	Simulation_676	NaN	NaN	8.8642	NaN	NaN	4.64342	NaN	NaN	NaN	NaN	NaN	17.996
CEN.PK2-1Ca	10K	Simulation_677	NaN	NaN	8.76365	NaN	NaN	NaN	NaN	NaN	NaN	NaN	-0.0308411	18.661
CEN.PK2-1Ca	10K	Simulation_678	NaN	NaN	8.74906	3.38936	NaN	4.73646	0.208514	NaN	0.442207	NaN	-1.12276	17.241
CEN.PK2-1Ca	10K	Simulation_679	NaN	NaN	8.16672	NaN	NaN	NaN	0.373009	NaN	NaN	NaN	-2.57913	19.294
CEN.PK2-1Ca	10K	Simulation_680	NaN	NaN	8.7131	NaN	NaN	NaN	0.690036	NaN	NaN	3.98192	-2.24094	19.111
CEN.PK2-1Ca	10K	Simulation_681	NaN	NaN	8.7303	NaN	1.77377	NaN	NaN	NaN	NaN	NaN	NaN	19.834
CEN.PK2-1Ca	10K	Simulation_682	NaN	NaN	8.96967	NaN	NaN	NaN	-0.513606	NaN	NaN	NaN	-1.7833	18.605
CEN.PK2-1Ca	10K	Simulation_683	NaN	NaN	8.55662	NaN	1.85254	NaN	-0.0242536	NaN	0.196981	NaN	-0.212982	19.282
CEN.PK2-1Ca	10K	Simulation_684	NaN	NaN	8.48612	NaN	NaN	NaN	-0.0188628	NaN	0.305793	NaN	-2.29801	18.082
CEN.PK2-1Ca	10K	Simulation_685	NaN	NaN	8.40592	NaN	NaN	NaN	0.378387	NaN	0.419229	2.752	-0.168253	17.001
CEN.PK2-1Ca	10K	Simulation_686	NaN	NaN	8.48738	NaN	NaN	NaN	NaN	NaN	NaN	NaN	NaN	19.383
CEN.PK2-1Ca	10K	Simulation_687	NaN	NaN	8.23001	NaN	NaN	NaN	NaN	NaN	0.0846505	2.08465	-0.667422	18.736
CEN.PK2-1Ca	10K	Simulation_688	NaN	NaN	8.55162	NaN	NaN	NaN	0.154539	NaN	NaN	NaN	-2.32285	16.531
CEN.PK2-1Ca	10K	Simulation_689	NaN	NaN	8.51947	NaN	NaN	NaN	NaN	NaN	0.508781	NaN	NaN	20.225
CEN.PK2-1Ca	10K	Simulation_690	NaN	NaN	8.57255	0.856029	NaN	NaN	0.0941104	NaN	0.3794	2.80181	-1.23179	19.597
CEN.PK2-1Ca	10K	Simulation_691	NaN	NaN	8.44138	NaN	NaN	NaN	NaN	NaN	NaN	NaN	-0.799803	16.399
CEN.PK2-1Ca	10K	Simulation_692	NaN	NaN	8.39044	NaN	NaN	4.28295	1.18883	NaN	NaN	2.50534	-1.44521	20.142
CEN.PK2-1Ca	10K	Simulation_693	NaN	NaN	8.95364	NaN	2.23449	NaN	NaN	NaN	0.864473	NaN	NaN	19.572
CEN.PK2-1Ca	10K	Simulation_694	NaN	NaN	8.23504	NaN	NaN	NaN	-1.27339	NaN	NaN	NaN	-1.60404	20.695
CEN.PK2-1Ca	10K	Simulation_695	NaN	NaN	8.57167	2.56789	1.66889	NaN	NaN	NaN	NaN	NaN	-0.243858	21.249
CEN.PK2-1Ca	10K	Simulation_696	NaN	NaN	8.73625	NaN	NaN	NaN	-0.755091	NaN	1.74584	NaN	-0.0743829	19.326
CEN.PK2-1Ca	10K	Simulation_697	NaN	NaN	8.3239	NaN	NaN	NaN	NaN	NaN	NaN	NaN	-1.46551	17.408
CEN.PK2-1Ca	10K	Simulation_698	NaN	NaN	8.50862	NaN	1.78523	NaN	0.646969	4.83585	NaN	3.62084	-0.785851	18.904
CEN.PK2-1Ca	10K	Simulation_699	NaN	NaN	8.41152	2.09997	1.52059	NaN	-1.08841	NaN	NaN	NaN	-2.40335	19.981
CEN.PK2-1Ca	10K	Simulation_700	NaN	NaN	8.77978	NaN	NaN	NaN	NaN	NaN	NaN	NaN	0.333267	19.87
CEN.PK2-1Ca	10K	Simulation_701	NaN	NaN	8.47668	NaN	NaN	2.70116	-1.14822	NaN	NaN	NaN	-0.884492	21.241
CEN.PK2-1Ca	10K	Simulation_702	7.10737	NaN	8.26195	NaN	NaN	NaN	NaN	NaN	0.10737	NaN	-1.55725	19.086
CEN.PK2-1Ca	10K	Simulation_703	NaN	NaN	8.53122	NaN	2.81946	NaN	NaN	NaN	NaN	NaN	-1.17211	18.079
CEN.PK2-1Ca	10K	Simulation_704	NaN	NaN	8.51421	NaN	NaN	NaN	NaN	NaN	NaN	NaN	-0.647291	18.237
CEN.PK2-1Ca	10K	Simulation_705	NaN	NaN	8.49472	2.64675	NaN	3.49945	-1.10309	NaN	NaN	NaN	-1.40177	17.51
CEN.PK2-1Ca	10K	Simulation_706	NaN	NaN	8.58338	1.60927	NaN	NaN	NaN	NaN	NaN	NaN	-1.19203	19.076
CEN.PK2-1Ca	10K	Simulation_707	NaN	NaN	8.533	NaN	NaN	2.86214	NaN	NaN	NaN	NaN	-2.32157	17.625
CEN.PK2-1Ca	10K	Simulation_708	NaN	NaN	8.35964	0.619214	1.49868	NaN	NaN	NaN	0.377285	NaN	-1.41553	20.97
CEN.PK2-1Ca	10K	Simulation_709	NaN	NaN	8.8257	NaN	NaN	NaN	-0.710517	NaN	NaN	NaN	NaN	19.421
CEN.PK2-1Ca	10K	Simulation_710	NaN	NaN	8.39922	NaN	NaN	NaN	-0.163809	NaN	NaN	NaN	NaN	21.053
CEN.PK2-1Ca	10K	Simulation_711	NaN	NaN	8.2948	0.814228	NaN	2.84398	NaN	NaN	0.304816	NaN	-1.56683	16.953
CEN.PK2-1Ca	10K	Simulation_712	NaN	NaN	8.36	0.498128	NaN	NaN	-1.22935	NaN	0.0322607	NaN	-2.48701	17.243
CEN.PK2-1Ca	10K	Simulation_713	NaN	NaN	8.23399	1.6095	NaN	NaN	-0.382355	NaN	NaN	2.25417	-0.563312	19.135
CEN.PK2-1Ca	10K	Simulation_714	NaN	NaN	8.46486	0.397894	NaN	NaN	0.38088	NaN	NaN	NaN	NaN	17.881
CEN.PK2-1Ca	10K	Simulation_715	NaN	NaN	8.37835	NaN	NaN	2.96979	-1.21823	NaN	NaN	NaN	-0.899449	18.414
CEN.PK2-1Ca	10K	Simulation_716	NaN	NaN	8.60243	NaN	NaN	NaN	NaN	NaN	NaN	NaN	-0.162651	18.724
CEN.PK2-1Ca	10K	Simulation_717	NaN	NaN	8.17224	0.505848	NaN	NaN	-1.3385	NaN	NaN	NaN	NaN	20.987
CEN.PK2-1Ca	10K	Simulation_718	NaN	NaN	8.39828	NaN	NaN	NaN	-1.0974	NaN	NaN	NaN	NaN	21.965
CEN.PK2-1Ca	10K	Simulation_719	NaN	NaN	8.02263	NaN	1.45712	NaN	NaN	NaN	-0.251827	NaN	-0.736496	17.726
CEN.PK2-1Ca	10K	Simulation_720	NaN	NaN	8.68904	NaN	1.78608	NaN	1.91966	NaN	NaN	NaN	NaN	18.851
CEN.PK2-1Ca	10K	Simulation_721	NaN	NaN	8.60574	NaN	1.98192	NaN	-0.896711	NaN	0.780291	NaN	-2.20178	17.704
CEN.PK2-1Ca	10K	Simulation_722	NaN	NaN	8.59428	NaN	1.8521	NaN	-1.01071	NaN	1.44828	NaN	-0.636058	18.489
CEN.PK2-1Ca	10K	Simulation_723	NaN	NaN	8.03978	1.76096	NaN	NaN	NaN	NaN	NaN	2.3352	-1.64437	19.459
CEN.PK2-1Ca	10K	Simulation_724	NaN	NaN	8.71468	NaN	NaN	NaN	-0.902278	NaN	NaN	NaN	-0.542618	18.185
CEN.PK2-1Ca	10K	Simulation_725	NaN	NaN	8.46085	0.449666	NaN	NaN	0.843564	NaN	1.377	NaN	-1.40188	20.292
CEN.PK2-1Ca	10K	Simulation_726	NaN	NaN	8.30615	0.803193	1.24479	NaN	-1.33202	NaN	NaN	NaN	-0.91862	18.433
CEN.PK2-1Ca	10K	Simulation_727	NaN	NaN	8.58579	NaN	NaN	NaN	0.900719	3.67221	1.3548	NaN	-2.25335	17.782
CEN.PK2-1Ca	10K	Simulation_728	NaN	NaN	8.24988	0.558713	NaN	NaN	-0.330506	3.35981	NaN	NaN	-0.544164	18.08
CEN.PK2-1Ca	10K	Simulation_729	NaN	NaN	8.89518	NaN	1.91998	NaN	0.350669	NaN	1.73971	NaN	NaN	17.186
CEN.PK2-1Ca	10K	Simulation_730	NaN	NaN	8.13915	0.400651	NaN	NaN	-1.43381	NaN	0.982425	NaN	-2.74062	18.749
CEN.PK2-1Ca	10K	Simulation_731	NaN	NaN	8.44797	NaN	NaN	NaN	0.796455	NaN	1.02337	NaN	-0.115574	21.5
CEN.PK2-1Ca	10K	Simulation_732	NaN	NaN	8.35822	0.48198	NaN	NaN	-1.19214	NaN	1.25385	2.40913	-0.933776	19.765
CEN.PK2-1Ca	10K	Simulation_733	NaN	NaN	8.29212	NaN	NaN	NaN	-1.31497	NaN	NaN	NaN	NaN	18.471
CEN.PK2-1Ca	10K	Simulation_734	NaN	NaN	8.40187	1.40971	NaN	NaN	NaN	3.93054	NaN	NaN	NaN	20.788
CEN.PK2-1Ca	10K	Simulation_735	NaN	NaN	8.50712	NaN	NaN	NaN	NaN	NaN	NaN	NaN	-2.37199	17.913
CEN.PK2-1Ca	10K	Simulation_736	NaN	NaN	8.48835	NaN	NaN	NaN	0.0393871	NaN	NaN	NaN	-2.3949	21.561
CEN.PK2-1Ca	10K	Simulation_737	NaN	NaN	8.49392	NaN	NaN	2.97425	-0.90431	4.55921	1.31129	NaN	-1.43514	19.352
CEN.PK2-1Ca	10K	Simulation_738	NaN	NaN	8.35541	NaN	NaN	NaN	-1.09379	NaN	NaN	NaN	-1.44348	20.899
CEN.PK2-1Ca	10K	Simulation_739	NaN	NaN	8.27275	NaN	NaN	NaN	NaN	NaN	NaN	NaN	-2.55991	17.432
CEN.PK2-1Ca	10K	Simulation_740	NaN	NaN	8.47951	NaN	NaN	NaN	-1.11115	NaN	NaN	NaN	-1.27519	19.373
CEN.PK2-1Ca	10K	Simulation_741	NaN	NaN	8.45466	NaN	NaN	NaN	0.581718	NaN	0.30161	NaN	NaN	21.399
CEN.PK2-1Ca	10K	Simulation_742	NaN	NaN	8.48152	0.389218	NaN	NaN	-0.0610773	NaN	NaN	2.58186	-0.787371	18.42
CEN.PK2-1Ca	10K	Simulation_743	NaN	NaN	8.78336	NaN	NaN	NaN	0.821275	NaN	NaN	NaN	-1.93825	19.341
CEN.PK2-1Ca	10K	Simulation_744	NaN	NaN	8.42463	0.666834	NaN	NaN	-0.0558194	NaN	NaN	NaN	-0.398978	20.665
CEN.PK2-1Ca	10K	Simulation_745	NaN	NaN	8.39792	NaN	NaN	NaN	-1.17018	NaN	NaN	NaN	-1.40861	16.803
CEN.PK2-1Ca	10K	Simulation_746	NaN	NaN	8.69826	NaN	NaN	NaN	-0.915809	NaN	NaN	NaN	-0.514732	17.338
CEN.PK2-1Ca	10K	Simulation_747	NaN	NaN	8.63205	NaN	NaN	NaN	NaN	NaN	NaN	NaN	NaN	18.537
CEN.PK2-1Ca	10K	Simulation_748	NaN	NaN	8.70123	NaN	1.90523	NaN	-0.817988	NaN	NaN	2.71882	NaN	19.441
CEN.PK2-1Ca	10K	Simulation_749	NaN	NaN	8.49305	NaN	2.73896	NaN	-1.02582	NaN	1.4402	3.34969	-2.39068	18.803
CEN.PK2-1Ca	10K	Simulation_750	NaN	NaN	8.68436	NaN	NaN	NaN	-0.808324	NaN	0.58352	NaN	-1.08754	19.61
CEN.PK2-1Ca	10K	Simulation_751	NaN	NaN	8.44635	NaN	NaN	NaN	-0.178901	NaN	0.220445	NaN	NaN	18.754
CEN.PK2-1Ca	10K	Simulation_752	NaN	NaN	8.26563	NaN	NaN	NaN	NaN	NaN	NaN	NaN	-2.5427	21.416
CEN.PK2-1Ca	10K	Simulation_753	NaN	NaN	8.47165	0.803822	NaN	NaN	-1.07792	NaN	0.329891	NaN	-1.32317	18.704
CEN.PK2-1Ca	10K	Simulation_754	NaN	NaN	8.47404	NaN	NaN	NaN	-1.11527	NaN	NaN	NaN	-0.0827645	19.121
CEN.PK2-1Ca	10K	Simulation_755	NaN	NaN	8.26314	NaN	NaN	NaN	NaN	NaN	NaN	2.80555	-1.34341	20.909
CEN.PK2-1Ca	10K	Simulation_756	NaN	NaN	8.18672	NaN	NaN	NaN	-1.32923	NaN	1.09489	3.17992	-2.62227	18.378
CEN.PK2-1Ca	10K	Simulation_757	NaN	NaN	8.61619	NaN	NaN	3.24091	0.0907111	NaN	0.265157	NaN	0.316317	19.367
CEN.PK2-1Ca	10K	Simulation_758	NaN	NaN	8.61501	NaN	NaN	NaN	NaN	NaN	NaN	NaN	-1.32424	19.384
CEN.PK2-1Ca	10K	Simulation_759	NaN	NaN	8.75629	NaN	NaN	NaN	NaN	NaN	NaN	NaN	-1.02664	19.052
CEN.PK2-1Ca	10K	Simulation_760	NaN	NaN	8.87551	NaN	NaN	3.41091	-0.621344	4.44193	NaN	NaN	-0.998123	19.27
CEN.PK2-1Ca	10K	Simulation_761	NaN	NaN	8.89346	NaN	NaN	NaN	0.983853	NaN	0.849311	NaN	NaN	19.597
CEN.PK2-1Ca	10K	Simulation_762	NaN	NaN	8.99685	NaN	NaN	NaN	NaN	NaN	NaN	NaN	0.145251	17.711
CEN.PK2-1Ca	10K	Simulation_763	NaN	NaN	8.34769	1.32532	NaN	NaN	-1.25792	NaN	0.178482	NaN	-0.836181	18.875
CEN.PK2-1Ca	10K	Simulation_764	NaN	NaN	8.44792	1.62033	NaN	NaN	0.0257852	NaN	NaN	2.39629	NaN	17.808
CEN.PK2-1Ca	10K	Simulation_765	NaN	NaN	8.421	NaN	NaN	NaN	-0.111825	NaN	0.279366	NaN	-0.30796	17.64
CEN.PK2-1Ca	10K	Simulation_766	NaN	NaN	8.43346	NaN	NaN	NaN	-0.141683	NaN	NaN	NaN	-0.430862	19.651
CEN.PK2-1Ca	10K	Simulation_767	NaN	NaN	9.02635	NaN	NaN	3.79557	0.427501	NaN	0.662172	NaN	-1.85763	20.116
CEN.PK2-1Ca	10K	Simulation_768	NaN	NaN	8.45594	NaN	NaN	NaN	NaN	NaN	NaN	NaN	-1.34029	17.395
CEN.PK2-1Ca	10K	Simulation_769	NaN	NaN	8.36257	0.686133	NaN	NaN	NaN	NaN	NaN	NaN	-0.129142	18.375
CEN.PK2-1Ca	10K	Simulation_770	NaN	NaN	8.61082	NaN	NaN	NaN	NaN	3.79535	NaN	NaN	-0.28715	20.588
CEN.PK2-1Ca	10K	Simulation_771	NaN	NaN	8.422	NaN	1.71401	3.65261	-0.977715	NaN	NaN	NaN	-1.36085	18.787
CEN.PK2-1Ca	10K	Simulation_772	NaN	NaN	8.72785	1.95355	NaN	NaN	-0.797774	NaN	0.607772	NaN	-2.06438	17.233
CEN.PK2-1Ca	10K	Simulation_773	NaN	NaN	8.4489	NaN	NaN	NaN	-0.164503	NaN	1.85533	NaN	NaN	17.765
CEN.PK2-1Ca	10K	Simulation_774	NaN	NaN	8.45961	0.688778	NaN	NaN	NaN	NaN	NaN	NaN	NaN	19.976
CEN.PK2-1Ca	10K	Simulation_775	NaN	NaN	8.33106	NaN	NaN	NaN	-1.25189	NaN	0.366277	NaN	-1.45089	20.283
CEN.PK2-1Ca	10K	Simulation_776	NaN	NaN	8.37293	NaN	NaN	NaN	-1.25056	NaN	NaN	NaN	-0.878432	18.693
CEN.PK2-1Ca	10K	Simulation_777	NaN	NaN	8.37066	2.48469	NaN	NaN	NaN	NaN	0.211143	NaN	-1.41759	20.613
CEN.PK2-1Ca	10K	Simulation_778	NaN	NaN	8.42908	1.64411	NaN	NaN	-1.00957	NaN	1.42675	NaN	-1.31122	17.509
CEN.PK2-1Ca	10K	Simulation_779	NaN	NaN	8.52482	NaN	NaN	NaN	-1.05369	NaN	NaN	2.75366	-1.39073	19.257
CEN.PK2-1Ca	10K	Simulation_780	NaN	NaN	8.7927	0.922697	NaN	NaN	NaN	NaN	NaN	3.0116	NaN	18.734
CEN.PK2-1Ca	10K	Simulation_781	NaN	NaN	8.84144	NaN	NaN	NaN	0.271516	NaN	NaN	NaN	-0.401189	18.598
CEN.PK2-1Ca	10K	Simulation_782	NaN	NaN	8.49434	0.738121	NaN	NaN	NaN	NaN	NaN	NaN	-0.727437	17.849
CEN.PK2-1Ca	10K	Simulation_783	NaN	NaN	8.56711	0.971913	1.75349	NaN	-0.920104	NaN	NaN	NaN	-2.248	18.714
CEN.PK2-1Ca	10K	Simulation_784	NaN	NaN	8.4867	2.09484	NaN	NaN	-0.00762914	NaN	NaN	NaN	-2.29289	19.518
CEN.PK2-1Ca	10K	Simulation_785	NaN	NaN	8.42777	NaN	NaN	NaN	-1.19813	NaN	0.361117	NaN	-0.501953	19.845
CEN.PK2-1Ca	10K	Simulation_786	NaN	NaN	8.49505	NaN	1.49909	NaN	-1.17334	NaN	NaN	NaN	-2.37562	18.155
CEN.PK2-1Ca	10K	Simulation_787	NaN	NaN	8.42082	0.777505	NaN	NaN	-0.0841568	NaN	0.303573	NaN	-0.366965	16.586
CEN.PK2-1Ca	10K	Simulation_788	NaN	NaN	8.38447	0.309855	1.44636	NaN	-1.0516	NaN	0.324962	NaN	-1.37975	20.411
CEN.PK2-1Ca	10K	Simulation_789	7.42887	NaN	8.30708	0.785009	NaN	NaN	NaN	NaN	NaN	NaN	-0.851905	17.541
CEN.PK2-1Ca	10K	Simulation_790	NaN	NaN	8.26733	0.490951	1.37111	NaN	-1.27859	NaN	0.241231	NaN	-1.41367	19.864
CEN.PK2-1Ca	10K	Simulation_791	NaN	NaN	8.45868	1.52572	NaN	NaN	NaN	NaN	NaN	NaN	-2.32732	17.789
CEN.PK2-1Ca	10K	Simulation_792	NaN	NaN	8.38335	NaN	NaN	NaN	-1.21515	NaN	0.239421	NaN	NaN	16.683
CEN.PK2-1Ca	10K	Simulation_793	NaN	NaN	8.5871	2.13859	NaN	NaN	NaN	NaN	NaN	NaN	0.0719134	18.926
CEN.PK2-1Ca	10K	Simulation_794	NaN	NaN	8.92094	NaN	NaN	NaN	-0.615633	NaN	NaN	NaN	0.131887	19.303
CEN.PK2-1Ca	10K	Simulation_795	NaN	NaN	8.41984	NaN	NaN	3.14815	-0.0373285	NaN	NaN	NaN	-1.41465	18.539
CEN.PK2-1Ca	10K	Simulation_796	NaN	NaN	8.5525	NaN	NaN	NaN	-0.923692	NaN	NaN	NaN	-1.23964	20.314
CEN.PK2-1Ca	10K	Simulation_797	NaN	NaN	8.2224	NaN	NaN	NaN	NaN	NaN	0.0941587	NaN	-1.64656	17.442
CEN.PK2-1Ca	10K	Simulation_798	NaN	NaN	8.57843	NaN	NaN	NaN	NaN	NaN	NaN	NaN	-2.32222	19.262
CEN.PK2-1Ca	10K	Simulation_799	NaN	NaN	8.92818	2.69343	2.98393	NaN	-0.626128	NaN	0.767745	NaN	-1.85106	19.388
CEN.PK2-1Ca	10K	Simulation_800	NaN	NaN	8.53546	NaN	NaN	2.97042	1.02998	NaN	NaN	NaN	NaN	16.931
CEN.PK2-1Ca	10K	Simulation_801	NaN	NaN	8.19121	1.60185	NaN	NaN	NaN	3.09975	NaN	2.30921	NaN	19.948
CEN.PK2-1Ca	10K	Simulation_802	NaN	NaN	8.16379	NaN	NaN	NaN	-1.39945	NaN	NaN	1.8667	-2.65831	17.076
CEN.PK2-1Ca	10K	Simulation_803	NaN	NaN	8.91384	NaN	2.24641	NaN	0.977084	NaN	1.72053	NaN	-0.961596	17.593
CEN.PK2-1Ca	10K	Simulation_804	NaN	NaN	8.18386	0.231056	1.49629	NaN	-1.39552	NaN	NaN	NaN	-1.73341	18.201
CEN.PK2-1Ca	10K	Simulation_805	NaN	NaN	8.65702	NaN	1.78665	NaN	NaN	NaN	0.52076	NaN	NaN	18.01
CEN.PK2-1Ca	10K	Simulation_806	NaN	NaN	8.06798	0.51446	NaN	2.85006	NaN	NaN	1.57468	2.90253	-1.60937	18.56
CEN.PK2-1Ca	10K	Simulation_807	NaN	NaN	8.58503	NaN	NaN	NaN	0.562761	NaN	NaN	NaN	NaN	20.566
CEN.PK2-1Ca	10K	Simulation_808	NaN	NaN	8.8036	NaN	NaN	NaN	NaN	NaN	NaN	NaN	-0.979876	17.046
CEN.PK2-1Ca	10K	Simulation_809	NaN	NaN	8.34191	NaN	NaN	3.0538	NaN	NaN	NaN	3.59743	-1.46098	17.061
CEN.PK2-1Ca	10K	Simulation_810	NaN	NaN	8.25002	NaN	NaN	NaN	-1.31113	NaN	1.00615	NaN	-2.66946	18.971
CEN.PK2-1Ca	10K	Simulation_811	NaN	NaN	8.71201	NaN	NaN	NaN	0.13465	NaN	NaN	NaN	NaN	19.505
CEN.PK2-1Ca	10K	Simulation_812	NaN	NaN	8.71187	NaN	1.60817	NaN	NaN	NaN	0.77206	NaN	-2.12248	19.487
CEN.PK2-1Ca	10K	Simulation_813	NaN	NaN	8.89126	NaN	NaN	NaN	NaN	NaN	NaN	NaN	-0.410067	20.068
CEN.PK2-1Ca	10K	Simulation_814	NaN	NaN	8.60155	NaN	NaN	NaN	NaN	NaN	1.68958	NaN	0.333462	17.365
CEN.PK2-1Ca	10K	Simulation_815	NaN	NaN	8.48342	NaN	1.48233	NaN	NaN	NaN	NaN	NaN	-2.30117	17.912
CEN.PK2-1Ca	10K	Simulation_816	NaN	NaN	8.47734	1.50426	1.52032	NaN	-1.07537	NaN	NaN	NaN	-2.37866	18.728
CEN.PK2-1Ca	10K	Simulation_817	NaN	NaN	8.4771	0.738531	NaN	NaN	0.0137451	NaN	0.403891	NaN	-0.778912	17.697
CEN.PK2-1Ca	10K	Simulation_818	NaN	NaN	8.75676	NaN	NaN	NaN	NaN	NaN	NaN	NaN	-0.463323	16.835
CEN.PK2-1Ca	10K	Simulation_819	NaN	NaN	8.40552	NaN	NaN	NaN	-1.10456	NaN	2.22808	NaN	-1.3981	16.464
CEN.PK2-1Ca	10K	Simulation_820	NaN	NaN	8.79948	1.83427	NaN	NaN	0.197995	NaN	NaN	2.94077	NaN	21.704
CEN.PK2-1Ca	10K	Simulation_821	NaN	NaN	8.43311	1.83819	NaN	NaN	NaN	NaN	NaN	NaN	-0.827294	18.734
CEN.PK2-1Ca	10K	Simulation_822	NaN	NaN	8.21303	NaN	NaN	NaN	-0.443506	NaN	NaN	NaN	-1.08903	18.131
CEN.PK2-1Ca	10K	Simulation_823	NaN	NaN	8.5703	NaN	NaN	NaN	NaN	NaN	NaN	NaN	-1.19389	19.433
CEN.PK2-1Ca	10K	Simulation_824	NaN	NaN	8.40269	NaN	NaN	NaN	-0.934761	NaN	NaN	NaN	-0.43136	17.974
CEN.PK2-1Ca	10K	Simulation_825	NaN	NaN	8.19386	0.222392	NaN	NaN	-1.4333	NaN	NaN	NaN	-1.62972	17.756
CEN.PK2-1Ca	10K	Simulation_826	NaN	NaN	8.46489	0.985281	NaN	NaN	-1.0666	NaN	NaN	NaN	-2.33665	19.395
CEN.PK2-1Ca	10K	Simulation_827	NaN	NaN	8.40026	NaN	NaN	NaN	-0.163053	NaN	NaN	NaN	NaN	17.543
CEN.PK2-1Ca	10K	Simulation_828	NaN	NaN	8.61695	2.65763	NaN	NaN	NaN	NaN	NaN	NaN	-2.28737	19.477
CEN.PK2-1Ca	10K	Simulation_829	NaN	NaN	8.50728	NaN	NaN	NaN	NaN	NaN	NaN	NaN	-0.683584	18.258
CEN.PK2-1Ca	10K	Simulation_830	7.58633	NaN	8.48505	NaN	NaN	NaN	-1.02284	NaN	0.338407	NaN	NaN	19.026
CEN.PK2-1Ca	10K	Simulation_831	NaN	NaN	8.72574	0.838719	NaN	NaN	-0.749938	NaN	NaN	NaN	-0.0806943	17.75
CEN.PK2-1Ca	10K	Simulation_832	NaN	NaN	8.48627	NaN	NaN	NaN	-1.04302	NaN	2.33367	2.47781	-0.738596	18.751
CEN.PK2-1Ca	10K	Simulation_833	NaN	NaN	8.42362	1.79024	NaN	NaN	-1.09979	NaN	NaN	NaN	-1.43097	18.375
CEN.PK2-1Ca	10K	Simulation_834	NaN	NaN	8.62841	NaN	NaN	3.33731	0.0876162	NaN	NaN	NaN	-0.150812	17.408
CEN.PK2-1Ca	10K	Simulation_835	NaN	NaN	8.35756	NaN	1.47704	3.50012	0.446823	NaN	0.192222	NaN	-2.45332	19.345
CEN.PK2-1Ca	10K	Simulation_836	8.28699	NaN	8.22398	NaN	NaN	NaN	-1.4065	NaN	0.0581722	NaN	-0.100308	16.425
CEN.PK2-1Ca	10K	Simulation_837	NaN	NaN	8.21194	NaN	NaN	2.60079	-1.39921	NaN	0.27886	NaN	-0.98788	19.411
CEN.PK2-1Ca	10K	Simulation_838	NaN	NaN	8.2971	NaN	NaN	NaN	-1.22713	NaN	0.21013	NaN	-2.49403	16.794
CEN.PK2-1Ca	10K	Simulation_839	NaN	NaN	8.47105	NaN	NaN	NaN	NaN	NaN	NaN	NaN	-2.44592	19.287
CEN.PK2-1Ca	10K	Simulation_840	NaN	NaN	8.2238	NaN	NaN	NaN	NaN	NaN	NaN	NaN	-2.51184	16.537
CEN.PK2-1Ca	10K	Simulation_841	NaN	NaN	8.32105	2.04449	NaN	NaN	-1.1516	NaN	NaN	NaN	-0.370279	17.399
CEN.PK2-1Ca	10K	Simulation_842	NaN	NaN	8.6035	NaN	NaN	NaN	-1.00551	NaN	0.245944	NaN	-2.22866	17.393
CEN.PK2-1Ca	10K	Simulation_843	NaN	NaN	8.47545	NaN	NaN	NaN	0.606553	NaN	NaN	NaN	-2.30177	17.96
CEN.PK2-1Ca	10K	Simulation_844	NaN	NaN	8.40367	NaN	NaN	NaN	NaN	NaN	0.340941	NaN	-0.90919	16.015
CEN.PK2-1Ca	10K	Simulation_845	NaN	NaN	8.64299	2.82345	NaN	NaN	-0.919252	NaN	1.56617	2.7289	-0.583663	17.146
CEN.PK2-1Ca	10K	Simulation_846	NaN	NaN	8.29105	0.564968	NaN	NaN	-1.2183	NaN	1.89	NaN	NaN	16.799
CEN.PK2-1Ca	10K	Simulation_847	NaN	NaN	8.00139	NaN	1.24214	NaN	NaN	NaN	NaN	NaN	NaN	17.169
CEN.PK2-1Ca	10K	Simulation_848	NaN	NaN	8.38896	NaN	NaN	NaN	-1.15054	NaN	NaN	NaN	NaN	19.047
CEN.PK2-1Ca	10K	Simulation_849	NaN	NaN	8.87283	1.11902	NaN	NaN	0.944572	NaN	NaN	NaN	0.607198	17.141
CEN.PK2-1Ca	10K	Simulation_850	NaN	NaN	8.45868	0.688922	NaN	NaN	-1.10782	NaN	NaN	NaN	-0.358085	18.932
CEN.PK2-1Ca	10K	Simulation_851	NaN	NaN	8.74014	0.98392	2.10555	NaN	NaN	NaN	NaN	3.21658	-1.10463	16.888
CEN.PK2-1Ca	10K	Simulation_852	NaN	NaN	8.48704	NaN	1.43451	NaN	-1.01129	NaN	NaN	NaN	-0.706003	17.976
CEN.PK2-1Ca	10K	Simulation_853	NaN	NaN	8.45465	0.621056	NaN	NaN	0.026507	NaN	NaN	NaN	-1.36736	18.516
CEN.PK2-1Ca	10K	Simulation_854	NaN	NaN	8.39455	NaN	1.49117	NaN	-0.134857	NaN	0.11353	NaN	-0.372677	17.751
CEN.PK2-1Ca	10K	Simulation_855	NaN	NaN	8.40631	NaN	NaN	NaN	0.831655	NaN	NaN	NaN	-1.44908	17.73
CEN.PK2-1Ca	10K	Simulation_856	NaN	NaN	8.61519	NaN	1.59299	NaN	-0.827786	NaN	0.567639	NaN	0.100278	17.995
CEN.PK2-1Ca	10K	Simulation_857	NaN	NaN	8.77189	NaN	NaN	NaN	1.22258	NaN	NaN	NaN	-0.992295	17.778
CEN.PK2-1Ca	10K	Simulation_858	NaN	NaN	8.40232	NaN	NaN	NaN	-0.286965	NaN	NaN	NaN	-0.866211	18.754
CEN.PK2-1Ca	10K	Simulation_859	NaN	NaN	8.454	NaN	NaN	NaN	NaN	3.36247	NaN	NaN	-0.38274	17.964
CEN.PK2-1Ca	10K	Simulation_860	NaN	NaN	8.41256	NaN	NaN	NaN	-1.10672	NaN	0.292147	NaN	NaN	17.669
CEN.PK2-1Ca	10K	Simulation_861	NaN	NaN	8.43899	NaN	NaN	NaN	NaN	NaN	0.333886	2.60927	-0.366918	17.165
CEN.PK2-1Ca	10K	Simulation_862	NaN	NaN	8.43812	NaN	NaN	NaN	NaN	3.63293	NaN	NaN	-1.31223	19.285
CEN.PK2-1Ca	10K	Simulation_863	NaN	NaN	8.41103	NaN	NaN	NaN	NaN	NaN	NaN	NaN	-0.848141	16.581
CEN.PK2-1Ca	10K	Simulation_864	NaN	NaN	8.16181	0.439109	NaN	NaN	NaN	NaN	NaN	NaN	NaN	18.808
CEN.PK2-1Ca	10K	Simulation_865	NaN	NaN	8.3686	0.770705	NaN	NaN	-0.242778	NaN	0.444719	NaN	-0.486816	19.143
CEN.PK2-1Ca	10K	Simulation_866	NaN	NaN	8.33551	NaN	NaN	NaN	NaN	NaN	NaN	NaN	-0.901768	17.23
CEN.PK2-1Ca	10K	Simulation_867	NaN	NaN	8.6806	NaN	NaN	NaN	NaN	NaN	NaN	NaN	-2.14958	17.844
CEN.PK2-1Ca	10K	Simulation_868	NaN	NaN	8.09566	0.379523	NaN	NaN	NaN	NaN	NaN	NaN	-2.64432	19.945
CEN.PK2-1Ca	10K	Simulation_869	NaN	NaN	8.62245	NaN	NaN	NaN	0.665083	NaN	NaN	NaN	NaN	18.978
CEN.PK2-1Ca	10K	Simulation_870	NaN	NaN	8.31299	NaN	NaN	NaN	-0.0276986	NaN	NaN	NaN	-1.39373	21.017
CEN.PK2-1Ca	10K	Simulation_871	NaN	NaN	8.48404	2.02502	NaN	NaN	NaN	NaN	NaN	NaN	-1.38352	21.076
CEN.PK2-1Ca	10K	Simulation_872	NaN	NaN	8.63012	0.95629	1.881	NaN	1.48195	NaN	NaN	NaN	-2.16931	18.33
CEN.PK2-1Ca	10K	Simulation_873	NaN	NaN	8.53059	NaN	NaN	NaN	-1.02809	NaN	1.4522	NaN	-2.28989	18.661
CEN.PK2-1Ca	10K	Simulation_874	NaN	NaN	8.77074	NaN	NaN	NaN	NaN	NaN	NaN	NaN	-2.16489	20.072
CEN.PK2-1Ca	10K	Simulation_875	NaN	NaN	8.86693	2.02305	NaN	3.60802	NaN	NaN	1.70594	NaN	-1.06016	20.104
CEN.PK2-1Ca	10K	Simulation_876	NaN	NaN	8.86277	NaN	NaN	3.08249	NaN	NaN	NaN	NaN	NaN	16.16
CEN.PK2-1Ca	10K	Simulation_877	NaN	NaN	8.54224	0.76078	1.9155	NaN	0.0811809	NaN	NaN	NaN	-1.21999	17.134
CEN.PK2-1Ca	10K	Simulation_878	NaN	NaN	8.33714	NaN	1.32388	NaN	0.470169	3.20523	NaN	3.01022	-2.47979	20.731
CEN.PK2-1Ca	10K	Simulation_879	NaN	NaN	8.32535	NaN	NaN	NaN	-1.25043	4.43458	NaN	NaN	-1.58093	17.281
CEN.PK2-1Ca	10K	Simulation_880	NaN	NaN	8.51619	0.622649	NaN	NaN	-0.974961	NaN	NaN	NaN	-1.3169	17.544
CEN.PK2-1Ca	10K	Simulation_881	NaN	NaN	8.8522	NaN	NaN	NaN	NaN	NaN	NaN	NaN	NaN	19.613
CEN.PK2-1Ca	10K	Simulation_882	NaN	NaN	8.61155	NaN	NaN	NaN	NaN	4.34008	NaN	NaN	NaN	20.091
CEN.PK2-1Ca	10K	Simulation_883	NaN	NaN	8.61914	NaN	NaN	NaN	-0.941828	NaN	NaN	3.84405	-1.29515	18.401
CEN.PK2-1Ca	10K	Simulation_884	NaN	NaN	8.7353	0.816332	NaN	NaN	0.820065	NaN	NaN	NaN	-1.18576	20.761
CEN.PK2-1Ca	10K	Simulation_885	NaN	NaN	8.31483	2.74975	NaN	NaN	NaN	NaN	NaN	NaN	-2.46483	16.568
CEN.PK2-1Ca	10K	Simulation_886	NaN	NaN	8.82944	NaN	NaN	3.22907	NaN	NaN	0.558824	NaN	-2.03699	17.519
CEN.PK2-1Ca	10K	Simulation_887	NaN	NaN	8.76857	NaN	NaN	NaN	1.8084	NaN	NaN	NaN	NaN	18.855
CEN.PK2-1Ca	10K	Simulation_888	NaN	NaN	8.65771	NaN	NaN	NaN	NaN	NaN	NaN	NaN	NaN	19.43
CEN.PK2-1Ca	10K	Simulation_889	NaN	NaN	8.40074	NaN	NaN	NaN	NaN	NaN	NaN	NaN	NaN	17.633
CEN.PK2-1Ca	10K	Simulation_890	NaN	NaN	8.49243	NaN	1.62812	NaN	-1.05769	NaN	NaN	NaN	-1.42343	20.658
CEN.PK2-1Ca	10K	Simulation_891	NaN	NaN	8.78028	NaN	NaN	NaN	NaN	NaN	0.785081	NaN	0.38983	17.132
CEN.PK2-1Ca	10K	Simulation_892	NaN	NaN	8.28865	NaN	NaN	NaN	-1.2612	NaN	NaN	NaN	NaN	19.278
CEN.PK2-1Ca	10K	Simulation_893	NaN	NaN	8.20708	NaN	NaN	NaN	0.340726	NaN	1.26821	4.03375	NaN	16.955
CEN.PK2-1Ca	10K	Simulation_894	NaN	NaN	8.53481	0.900536	1.42496	NaN	-1.02546	NaN	NaN	NaN	-1.36178	20.027
CEN.PK2-1Ca	10K	Simulation_895	NaN	NaN	8.85439	2.46491	NaN	NaN	-0.664525	NaN	NaN	NaN	0.00276249	18.114
CEN.PK2-1Ca	10K	Simulation_896	NaN	NaN	8.52974	NaN	NaN	NaN	NaN	NaN	1.4826	NaN	-2.27155	19.548
CEN.PK2-1Ca	10K	Simulation_897	NaN	NaN	8.55116	NaN	1.81046	NaN	NaN	NaN	NaN	NaN	-1.3804	18.352
CEN.PK2-1Ca	10K	Simulation_898	NaN	NaN	8.36164	0.488966	NaN	NaN	-1.0351	NaN	1.82054	NaN	-0.848269	17.299
CEN.PK2-1Ca	10K	Simulation_899	8.09038	NaN	8.3001	NaN	NaN	NaN	-0.168778	NaN	NaN	NaN	-0.824008	18.923
CEN.PK2-1Ca	10K	Simulation_900	NaN	NaN	8.51634	NaN	NaN	NaN	-1.01857	NaN	NaN	NaN	-0.344132	17.686
CEN.PK2-1Ca	10K	Simulation_901	NaN	NaN	8.27683	NaN	NaN	NaN	-1.24459	NaN	0.387167	NaN	-1.4217	18.315
CEN.PK2-1Ca	10K	Simulation_902	NaN	NaN	8.64714	NaN	NaN	NaN	-0.74195	NaN	NaN	NaN	-0.619842	18.494
CEN.PK2-1Ca	10K	Simulation_903	NaN	NaN	8.32746	NaN	NaN	NaN	-1.27959	NaN	NaN	NaN	-2.54057	19.439
CEN.PK2-1Ca	10K	Simulation_904	NaN	NaN	8.42919	NaN	1.65625	NaN	-0.147726	NaN	NaN	NaN	-0.725143	18.37
CEN.PK2-1Ca	10K	Simulation_905	NaN	NaN	8.53019	NaN	NaN	NaN	NaN	NaN	0.529104	NaN	-2.31426	16.388
CEN.PK2-1Ca	10K	Simulation_906	NaN	NaN	8.51557	NaN	1.407	NaN	-1.00368	NaN	1.23818	2.54252	0.299969	18.651
CEN.PK2-1Ca	10K	Simulation_907	7.47335	NaN	8.68222	NaN	NaN	NaN	0.133504	NaN	0.620356	3.18057	NaN	18.23
CEN.PK2-1Ca	10K	Simulation_908	NaN	NaN	8.50103	NaN	1.4883	NaN	-0.992981	NaN	1.42143	NaN	NaN	17.649
CEN.PK2-1Ca	10K	Simulation_909	NaN	NaN	8.49128	NaN	NaN	3.35788	NaN	NaN	NaN	NaN	-2.22323	17.495
CEN.PK2-1Ca	10K	Simulation_910	NaN	NaN	8.29782	0.673318	1.41489	NaN	-1.35234	NaN	0.996973	NaN	-1.58655	16.615
CEN.PK2-1Ca	10K	Simulation_911	NaN	NaN	8.83109	2.43247	NaN	NaN	-0.683213	NaN	NaN	NaN	-0.953752	19.019
CEN.PK2-1Ca	10K	Simulation_912	NaN	NaN	8.63281	NaN	NaN	NaN	NaN	NaN	0.406405	NaN	NaN	16.526
CEN.PK2-1Ca	10K	Simulation_913	NaN	NaN	8.48652	0.724704	NaN	3.2173	NaN	NaN	0.372105	NaN	-0.742295	18.971
CEN.PK2-1Ca	10K	Simulation_914	NaN	NaN	8.67842	NaN	NaN	NaN	-0.910533	NaN	NaN	NaN	-1.1447	19.338
CEN.PK2-1Ca	10K	Simulation_915	NaN	NaN	8.19662	NaN	NaN	NaN	NaN	NaN	0.0529381	NaN	NaN	18.724
CEN.PK2-1Ca	10K	Simulation_916	NaN	NaN	8.29465	0.571386	NaN	NaN	-1.15415	NaN	NaN	NaN	-2.64761	17.913
CEN.PK2-1Ca	10K	Simulation_917	NaN	NaN	8.46282	NaN	1.45076	NaN	NaN	NaN	NaN	3.55929	-1.38981	16.696
CEN.PK2-1Ca	10K	Simulation_918	NaN	NaN	8.29964	NaN	NaN	NaN	NaN	3.52226	NaN	NaN	-0.54741	18.204
CEN.PK2-1Ca	10K	Simulation_919	NaN	NaN	9.22685	NaN	NaN	NaN	NaN	NaN	NaN	NaN	-1.60244	16.989
CEN.PK2-1Ca	10K	Simulation_920	NaN	NaN	8.62302	2.45946	NaN	NaN	0.128848	NaN	NaN	NaN	-0.654825	20.421
CEN.PK2-1Ca	10K	Simulation_921	NaN	NaN	8.53755	NaN	NaN	NaN	NaN	NaN	NaN	NaN	-1.28584	17.505
CEN.PK2-1Ca	10K	Simulation_922	NaN	NaN	9.05257	NaN	NaN	3.84212	1.2416	NaN	NaN	NaN	-1.76395	17.317
CEN.PK2-1Ca	10K	Simulation_923	NaN	NaN	8.78728	NaN	NaN	NaN	0.818706	NaN	NaN	NaN	NaN	20.388
CEN.PK2-1Ca	10K	Simulation_924	NaN	NaN	8.57928	0.818808	NaN	NaN	0.144945	NaN	NaN	NaN	-1.19942	18.875
CEN.PK2-1Ca	10K	Simulation_925	NaN	NaN	8.47718	NaN	NaN	NaN	NaN	NaN	NaN	NaN	-2.31446	18.047
CEN.PK2-1Ca	10K	Simulation_926	NaN	NaN	8.29081	NaN	NaN	NaN	-1.21492	NaN	NaN	NaN	-2.44451	19.16
CEN.PK2-1Ca	10K	Simulation_927	NaN	NaN	8.39559	NaN	NaN	NaN	-1.14528	NaN	NaN	2.37649	-1.48575	18.561
CEN.PK2-1Ca	10K	Simulation_928	NaN	NaN	8.50132	NaN	NaN	NaN	NaN	NaN	NaN	NaN	-1.31151	16.879
CEN.PK2-1Ca	10K	Simulation_929	NaN	NaN	8.30613	0.595615	NaN	NaN	0.317459	NaN	NaN	NaN	-2.43286	19.954
CEN.PK2-1Ca	10K	Simulation_930	NaN	NaN	8.16686	NaN	NaN	NaN	NaN	NaN	NaN	NaN	-1.57727	20.589
CEN.PK2-1Ca	10K	Simulation_931	NaN	NaN	8.36671	NaN	1.30002	NaN	-1.21878	NaN	0.0919073	3.232	-0.853976	16.904
CEN.PK2-1Ca	10K	Simulation_932	NaN	NaN	8.43959	0.698421	NaN	NaN	NaN	NaN	NaN	2.46138	-0.457121	20.138
CEN.PK2-1Ca	10K	Simulation_933	NaN	NaN	8.15572	NaN	NaN	NaN	-1.31759	3.11346	NaN	2.43539	-1.05494	21.757
CEN.PK2-1Ca	10K	Simulation_934	NaN	NaN	8.48303	NaN	NaN	NaN	-0.157213	NaN	NaN	2.637	-1.34283	17.606
CEN.PK2-1Ca	10K	Simulation_935	NaN	NaN	8.29216	NaN	NaN	NaN	NaN	NaN	NaN	NaN	-2.45141	18.022
CEN.PK2-1Ca	10K	Simulation_936	NaN	NaN	8.49094	0.575396	NaN	3.00166	-0.151469	NaN	NaN	NaN	-2.37483	18.456
CEN.PK2-1Ca	10K	Simulation_937	NaN	NaN	8.41087	NaN	1.54057	NaN	NaN	NaN	NaN	NaN	-0.419943	16.832
CEN.PK2-1Ca	10K	Simulation_938	NaN	NaN	8.34726	NaN	1.68599	NaN	NaN	NaN	NaN	NaN	NaN	17.126
CEN.PK2-1Ca	10K	Simulation_939	NaN	NaN	8.42191	NaN	NaN	NaN	-1.06845	NaN	NaN	NaN	NaN	19.61
CEN.PK2-1Ca	10K	Simulation_940	NaN	NaN	8.69693	NaN	NaN	NaN	NaN	NaN	NaN	NaN	-0.218211	18.369
CEN.PK2-1Ca	10K	Simulation_941	NaN	NaN	8.57575	NaN	NaN	NaN	0.0337729	NaN	NaN	NaN	-2.21653	17.233
CEN.PK2-1Ca	10K	Simulation_942	NaN	NaN	8.50121	NaN	NaN	NaN	-1.17344	NaN	NaN	NaN	NaN	18.423
CEN.PK2-1Ca	10K	Simulation_943	NaN	NaN	8.3747	0.346651	1.72417	NaN	0.42649	NaN	0.03168	NaN	NaN	18.482
CEN.PK2-1Ca	10K	Simulation_944	NaN	NaN	8.4938	0.386734	NaN	NaN	NaN	NaN	1.43159	NaN	NaN	18.373
CEN.PK2-1Ca	10K	Simulation_945	NaN	NaN	8.31784	NaN	NaN	NaN	1.11809	NaN	0.244279	NaN	NaN	17.73
CEN.PK2-1Ca	10K	Simulation_946	NaN	NaN	8.06065	NaN	NaN	3.26692	NaN	NaN	-0.0362697	NaN	-2.76472	18.431
CEN.PK2-1Ca	10K	Simulation_947	NaN	NaN	8.70005	NaN	NaN	NaN	-0.794559	NaN	0.634579	NaN	0.474611	18.071
CEN.PK2-1Ca	10K	Simulation_948	NaN	NaN	8.28309	NaN	NaN	NaN	-1.32178	NaN	NaN	NaN	-1.56286	17.05
CEN.PK2-1Ca	10K	Simulation_949	NaN	NaN	8.38208	NaN	NaN	NaN	-1.23041	NaN	NaN	NaN	-2.40615	18.851
CEN.PK2-1Ca	10K	Simulation_950	NaN	NaN	8.28367	0.260943	1.30307	NaN	-0.172785	NaN	NaN	NaN	-1.64248	18.402
CEN.PK2-1Ca	10K	Simulation_951	NaN	NaN	8.72377	NaN	NaN	NaN	NaN	NaN	NaN	NaN	-2.15826	16.72
CEN.PK2-1Ca	10K	Simulation_952	NaN	NaN	8.2017	NaN	1.23529	NaN	-1.08857	NaN	NaN	NaN	-2.50337	18.204
CEN.PK2-1Ca	10K	Simulation_953	NaN	NaN	8.50965	NaN	1.64856	NaN	NaN	NaN	1.4748	NaN	-0.297043	17.445
CEN.PK2-1Ca	10K	Simulation_954	NaN	NaN	8.44682	NaN	NaN	NaN	NaN	NaN	NaN	NaN	NaN	18.687
CEN.PK2-1Ca	10K	Simulation_955	NaN	NaN	8.65089	NaN	NaN	NaN	0.139728	NaN	NaN	NaN	NaN	18.632
CEN.PK2-1Ca	10K	Simulation_956	NaN	NaN	8.34191	NaN	1.33134	NaN	-1.29855	NaN	NaN	2.62202	-2.55576	18.038
CEN.PK2-1Ca	10K	Simulation_957	NaN	NaN	8.25534	NaN	NaN	NaN	NaN	NaN	NaN	NaN	NaN	20.629
CEN.PK2-1Ca	10K	Simulation_958	NaN	NaN	8.3683	NaN	NaN	NaN	-1.15145	NaN	NaN	NaN	-1.48628	18.561
CEN.PK2-1Ca	10K	Simulation_959	NaN	NaN	8.45261	NaN	NaN	NaN	-1.16381	NaN	NaN	NaN	-2.39665	16.943
CEN.PK2-1Ca	10K	Simulation_960	NaN	NaN	8.52757	NaN	1.55899	NaN	NaN	NaN	NaN	NaN	-0.263774	17.223
CEN.PK2-1Ca	10K	Simulation_961	NaN	NaN	8.40707	1.90086	NaN	NaN	-1.04826	NaN	0.404252	NaN	-2.33271	17.975
CEN.PK2-1Ca	10K	Simulation_962	NaN	NaN	8.80359	NaN	NaN	NaN	-0.810742	NaN	0.724965	NaN	-2.06873	17.039
CEN.PK2-1Ca	10K	Simulation_963	NaN	NaN	8.43749	NaN	1.6793	NaN	NaN	NaN	NaN	NaN	NaN	18.189
CEN.PK2-1Ca	10K	Simulation_964	NaN	NaN	8.79218	NaN	NaN	NaN	NaN	NaN	NaN	NaN	-2.07888	18.748
CEN.PK2-1Ca	10K	Simulation_965	NaN	NaN	8.11381	NaN	NaN	NaN	-0.351872	NaN	0.123511	2.033	-2.73053	21.42
CEN.PK2-1Ca	10K	Simulation_966	NaN	NaN	8.45565	NaN	1.69842	NaN	-1.25578	NaN	NaN	NaN	NaN	18.388
CEN.PK2-1Ca	10K	Simulation_967	NaN	NaN	8.36502	NaN	NaN	3.40956	-1.29759	NaN	0.420533	NaN	-0.470856	18.739
CEN.PK2-1Ca	10K	Simulation_968	NaN	NaN	8.40193	0.71423	NaN	NaN	NaN	NaN	NaN	NaN	-0.321394	17.733
CEN.PK2-1Ca	10K	Simulation_969	NaN	NaN	8.76599	1.99036	NaN	NaN	NaN	NaN	NaN	NaN	-0.489476	20.142
CEN.PK2-1Ca	10K	Simulation_970	NaN	NaN	8.40956	NaN	NaN	NaN	-1.04497	NaN	NaN	NaN	-0.137359	18.354
CEN.PK2-1Ca	10K	Simulation_971	NaN	NaN	8.8203	NaN	NaN	NaN	-0.69286	NaN	NaN	4.13246	-0.378204	17.492
CEN.PK2-1Ca	10K	Simulation_972	NaN	NaN	8.64419	0.634442	NaN	NaN	NaN	NaN	NaN	NaN	-0.557545	19.106
CEN.PK2-1Ca	10K	Simulation_973	NaN	NaN	8.08886	NaN	NaN	NaN	-1.42799	NaN	-0.00525861	NaN	-2.65366	18.19
CEN.PK2-1Ca	10K	Simulation_974	NaN	NaN	8.5875	NaN	NaN	NaN	-0.911238	NaN	0.593067	NaN	-1.22666	16.57
CEN.PK2-1Ca	10K	Simulation_975	NaN	NaN	8.67856	NaN	NaN	NaN	NaN	NaN	NaN	NaN	-2.1267	17.56
CEN.PK2-1Ca	10K	Simulation_976	NaN	NaN	8.21289	NaN	NaN	NaN	-1.32706	NaN	NaN	NaN	NaN	18.206
CEN.PK2-1Ca	10K	Simulation_977	NaN	NaN	8.37778	2.36875	NaN	NaN	-1.15364	NaN	NaN	NaN	-2.48644	18.492
CEN.PK2-1Ca	10K	Simulation_978	NaN	NaN	8.53703	NaN	NaN	NaN	NaN	NaN	NaN	NaN	-1.21698	17.449
CEN.PK2-1Ca	10K	Simulation_979	NaN	NaN	8.45212	NaN	NaN	3.00506	-1.0932	NaN	0.251309	NaN	-0.732674	18.527
CEN.PK2-1Ca	10K	Simulation_980	NaN	NaN	8.59024	0.881633	NaN	NaN	NaN	3.17825	NaN	NaN	-1.2407	18.127
CEN.PK2-1Ca	10K	Simulation_981	NaN	NaN	8.39876	NaN	1.66188	NaN	-1.108	NaN	NaN	2.36232	-0.0587136	18.022
CEN.PK2-1Ca	10K	Simulation_982	NaN	NaN	8.87789	NaN	NaN	NaN	NaN	NaN	NaN	NaN	NaN	18.851
CEN.PK2-1Ca	10K	Simulation_983	NaN	NaN	8.68486	2.06313	NaN	NaN	NaN	NaN	1.58865	NaN	NaN	18.285
CEN.PK2-1Ca	10K	Simulation_984	NaN	NaN	8.29437	0.721889	NaN	NaN	-1.23092	NaN	NaN	NaN	-2.62412	22.761
CEN.PK2-1Ca	10K	Simulation_985	NaN	NaN	8.15312	1.29845	NaN	NaN	-0.404608	NaN	NaN	NaN	-1.10947	18.04
CEN.PK2-1Ca	10K	Simulation_986	NaN	NaN	8.22667	NaN	NaN	NaN	0.244176	NaN	1.08939	NaN	-1.58707	19.608
CEN.PK2-1Ca	10K	Simulation_987	NaN	NaN	8.67988	2.16222	1.78317	NaN	NaN	NaN	NaN	NaN	-2.2038	17.702
CEN.PK2-1Ca	10K	Simulation_988	NaN	NaN	8.45202	NaN	NaN	NaN	-0.994541	NaN	0.343175	NaN	-0.331538	19.171
CEN.PK2-1Ca	10K	Simulation_989	NaN	NaN	8.63552	NaN	NaN	NaN	NaN	NaN	NaN	NaN	0.318213	16.705
CEN.PK2-1Ca	10K	Simulation_990	NaN	NaN	8.12096	0.2609	NaN	NaN	1.13521	NaN	0.972974	NaN	-1.18424	19.895
CEN.PK2-1Ca	10K	Simulation_991	NaN	NaN	8.12473	NaN	NaN	2.4285	NaN	NaN	NaN	NaN	-2.65309	18.335
CEN.PK2-1Ca	10K	Simulation_992	NaN	NaN	8.19155	0.396179	NaN	NaN	0.272259	NaN	NaN	NaN	-1.61104	18.033
CEN.PK2-1Ca	10K	Simulation_993	NaN	NaN	8.37792	NaN	NaN	NaN	NaN	NaN	0.250384	2.77876	-2.44264	17.598
CEN.PK2-1Ca	10K	Simulation_994	NaN	NaN	8.77192	NaN	NaN	NaN	NaN	NaN	NaN	3.80685	NaN	18.671
CEN.PK2-1Ca	10K	Simulation_995	NaN	NaN	8.1762	NaN	NaN	NaN	NaN	NaN	NaN	NaN	-0.341926	17.24
CEN.PK2-1Ca	10K	Simulation_996	NaN	NaN	8.80302	1.99302	NaN	NaN	NaN	NaN	NaN	NaN	-1.98846	18.631
CEN.PK2-1Ca	10K	Simulation_997	NaN	NaN	8.66068	NaN	NaN	NaN	-1.0026	NaN	NaN	NaN	-0.683628	16.771
CEN.PK2-1Ca	10K	Simulation_998	NaN	NaN	8.47646	NaN	2.64006	NaN	NaN	NaN	NaN	NaN	-2.31836	18.967
CEN.PK2-1Ca	10K	Simulation_999	NaN	NaN	8.60793	NaN	NaN	NaN	NaN	NaN	1.45516	3.83276	NaN	19.508
CEN.PK2-1Ca	10K	Simulation_1000	NaN	NaN	8.38102	0.745359	NaN	NaN	-0.16559	NaN	NaN	NaN	-0.0996242	19.672
CEN.PK2-1Ca	50K	Simulation_1	NaN	NaN	8.49894	NaN	NaN	0.714667	-2.40397	NaN	-1.99464	1.74958	-4.63857	92.78
CEN.PK2-1Ca	50K	Simulation_2	NaN	NaN	8.49733	-1.64056	0.308403	0.84628	-1.01526	NaN	-1.98545	0.319844	-0.737505	94.889
CEN.PK2-1Ca	50K	Simulation_3	NaN	NaN	8.34314	NaN	-0.705315	NaN	0.245405	NaN	NaN	0.0192664	-1.79526	92.985
CEN.PK2-1Ca	50K	Simulation_4	NaN	NaN	8.56021	-1.6548	-0.442938	NaN	-1.31514	NaN	-0.270388	NaN	-1.13628	110.502
CEN.PK2-1Ca	50K	Simulation_5	NaN	NaN	8.51001	0.449742	1.47195	1.96667	-1.2919	NaN	-1.99662	0.189666	-1.62793	97.746
CEN.PK2-1Ca	50K	Simulation_6	NaN	NaN	8.48506	0.915331	-0.629587	NaN	-0.341373	NaN	-1.96767	NaN	-2.06287	90.938
CEN.PK2-1Ca	50K	Simulation_7	NaN	NaN	8.46372	-1.66671	0.231355	NaN	-0.21867	NaN	NaN	0.215782	-1.68075	88.468
CEN.PK2-1Ca	50K	Simulation_8	NaN	NaN	8.3605	0.212002	-0.772427	0.78156	-0.731244	NaN	-0.405032	NaN	-1.48251	99.805
CEN.PK2-1Ca	50K	Simulation_9	NaN	NaN	8.4186	NaN	NaN	0.906746	-0.460468	NaN	-2.03409	0.217675	-1.01516	91.733
CEN.PK2-1Ca	50K	Simulation_10	NaN	NaN	8.45665	NaN	-0.761731	0.878197	0.0867558	NaN	NaN	1.32152	-1.39182	89.142
CEN.PK2-1Ca	50K	Simulation_11	4.51632	NaN	8.4293	-0.712498	-0.707681	2.47923	-1.15292	NaN	-1.91309	0.23555	-1.26623	91.049
CEN.PK2-1Ca	50K	Simulation_12	NaN	NaN	8.40463	-1.79365	-0.790182	NaN	-1.15619	NaN	-1.04781	1.32029	-1.3092	102.625
CEN.PK2-1Ca	50K	Simulation_13	NaN	NaN	8.4392	0.309337	0.228351	NaN	-1.85696	NaN	-1.01187	NaN	-1.91451	84.185
CEN.PK2-1Ca	50K	Simulation_14	NaN	NaN	8.43774	-0.646651	0.327921	NaN	-1.15098	NaN	-2.04634	0.24626	-2.0731	81.068
CEN.PK2-1Ca	50K	Simulation_15	NaN	NaN	8.55645	0.466149	NaN	3.49428	-1.68803	NaN	-1.88954	0.412643	-1.41305	93.607
CEN.PK2-1Ca	50K	Simulation_16	NaN	NaN	8.26526	-1.69907	0.631628	0.774861	-1.57842	NaN	-0.0755624	-0.034574	-2.53389	102.702
CEN.PK2-1Ca	50K	Simulation_17	NaN	NaN	8.46051	0.00762747	NaN	NaN	-0.397116	NaN	-1.01066	NaN	-1.65537	112.128
CEN.PK2-1Ca	50K	Simulation_18	5.39461	NaN	8.30891	0.792225	1.04589	0.463877	-1.57549	1.09083	-1.13872	NaN	-1.18586	89.215
CEN.PK2-1Ca	50K	Simulation_19	5.59359	NaN	8.37766	NaN	-0.718687	NaN	-1.45952	NaN	0.784274	1.78624	-1.31067	87.941
CEN.PK2-1Ca	50K	Simulation_20	NaN	NaN	8.54749	-0.578482	NaN	NaN	-2.36349	NaN	-0.841717	2.30041	-1.62539	106.131
CEN.PK2-1Ca	50K	Simulation_21	NaN	NaN	8.58474	NaN	NaN	1.98017	-0.458964	NaN	-0.326245	NaN	-1.55047	95.3
CEN.PK2-1Ca	50K	Simulation_22	NaN	NaN	8.48912	NaN	0.316087	NaN	-1.81789	NaN	-1.96334	0.112431	-2.6737	106.39
CEN.PK2-1Ca	50K	Simulation_23	NaN	NaN	8.58832	NaN	-0.544527	2.00078	-1.32322	NaN	-0.275805	NaN	-1.53563	99.572
CEN.PK2-1Ca	50K	Simulation_24	NaN	NaN	8.50866	0.00277893	-0.783442	NaN	-0.997715	NaN	-0.981711	0.212271	-3.68129	100.782
CEN.PK2-1Ca	50K	Simulation_25	5.25911	NaN	8.45168	-1.74539	-0.652578	NaN	-3.37243	1.16319	0.0762228	NaN	-1.66198	73.02
CEN.PK2-1Ca	50K	Simulation_26	NaN	NaN	8.42021	-0.186186	NaN	1.74555	-0.111884	1.21403	-1.10517	NaN	-1.71745	100.698
CEN.PK2-1Ca	50K	Simulation_27	NaN	NaN	8.58296	-0.567283	NaN	NaN	0.279189	NaN	0.463326	NaN	-2.55889	94.933
CEN.PK2-1Ca	50K	Simulation_28	6.16804	NaN	8.35665	0.297671	NaN	NaN	-1.14811	NaN	-2.11644	NaN	-2.17892	95.05
CEN.PK2-1Ca	50K	Simulation_29	NaN	NaN	8.59626	-1.53605	1.2981	NaN	-0.518243	NaN	0.382093	NaN	-0.621617	117.998
CEN.PK2-1Ca	50K	Simulation_30	NaN	NaN	8.5591	0.00629244	NaN	NaN	-1.34364	NaN	NaN	0.287002	-2.30816	92.463
CEN.PK2-1Ca	50K	Simulation_31	NaN	NaN	8.50783	-0.0803498	NaN	NaN	-0.98687	1.47034	-1.98446	NaN	-0.739367	97.274
CEN.PK2-1Ca	50K	Simulation_32	NaN	NaN	8.47115	-0.604557	NaN	2.45295	-1.06345	1.24443	NaN	NaN	-3.09191	91.661
CEN.PK2-1Ca	50K	Simulation_33	NaN	NaN	8.52357	-1.48637	NaN	NaN	-1.25887	1.25439	NaN	NaN	-0.908093	102.037
CEN.PK2-1Ca	50K	Simulation_34	NaN	NaN	8.46854	-0.579365	-0.705318	1.93883	-3.39753	NaN	-2.01139	1.843	-1.3239	91.092
CEN.PK2-1Ca	50K	Simulation_35	4.91029	NaN	8.38155	-0.679677	NaN	NaN	-0.701968	NaN	-1.06699	NaN	-3.76934	105.501
CEN.PK2-1Ca	50K	Simulation_36	NaN	NaN	8.57982	NaN	-0.65114	NaN	-0.737814	1.20044	NaN	0.426863	-2.56915	75.49
CEN.PK2-1Ca	50K	Simulation_37	NaN	NaN	8.50184	-1.56606	-0.650882	NaN	-2.35295	NaN	NaN	NaN	-2.02882	104.81
CEN.PK2-1Ca	50K	Simulation_38	NaN	NaN	8.40026	-1.69639	-0.761982	NaN	-1.44897	NaN	-1.0599	NaN	-0.887391	99.031
CEN.PK2-1Ca	50K	Simulation_39	NaN	NaN	8.46102	-0.0796529	0.797613	NaN	-0.826759	NaN	NaN	NaN	-1.21175	92.417
CEN.PK2-1Ca	50K	Simulation_40	NaN	NaN	8.4357	-0.63585	-0.695589	NaN	-0.819128	NaN	-1.06636	NaN	-1.38955	80.457
CEN.PK2-1Ca	50K	Simulation_41	NaN	NaN	8.51781	0.376383	NaN	NaN	-1.00038	NaN	-0.33664	NaN	-2.04881	104.223
CEN.PK2-1Ca	50K	Simulation_42	5.4166	NaN	8.46074	0.0242798	0.255605	NaN	-1.83904	NaN	-0.0437449	0.493765	-0.944859	93.529
CEN.PK2-1Ca	50K	Simulation_43	NaN	NaN	8.29927	1.48252	NaN	0.5083	-1.99281	NaN	-0.597136	NaN	-1.52487	101.361
CEN.PK2-1Ca	50K	Simulation_44	NaN	NaN	8.39109	-0.66451	-0.716173	0.598524	-0.658415	NaN	-1.05301	1.12171	-2.15977	83.162
CEN.PK2-1Ca	50K	Simulation_45	NaN	NaN	8.37533	-1.75192	-0.7178	NaN	-0.694359	NaN	-2.13561	0.309586	-1.98142	92.529
CEN.PK2-1Ca	50K	Simulation_46	NaN	NaN	8.42055	-1.6236	0.838404	1.79658	-1.46107	NaN	-0.958813	NaN	-1.26545	88.179
CEN.PK2-1Ca	50K	Simulation_47	6.25354	NaN	8.46209	0.351465	-0.698329	NaN	-2.35933	NaN	NaN	NaN	-1.24224	109.089
CEN.PK2-1Ca	50K	Simulation_48	5.32201	NaN	8.45976	0.638023	-0.644377	NaN	-1.47752	1.15209	-1.05668	NaN	-2.37433	96.833
CEN.PK2-1Ca	50K	Simulation_49	5.94992	NaN	8.63932	0.440989	NaN	NaN	-0.887306	NaN	-1.82675	1.5724	-0.705669	94.284
CEN.PK2-1Ca	50K	Simulation_50	NaN	NaN	8.58596	0.095464	0.477164	1.06947	-1.67374	NaN	NaN	NaN	-0.340815	99.999
CEN.PK2-1Ca	50K	Simulation_51	NaN	NaN	8.47104	0.0256681	-0.663661	NaN	-0.351104	1.27375	-0.335203	1.07094	-0.980733	99.227
CEN.PK2-1Ca	50K	Simulation_52	NaN	NaN	8.58022	NaN	0.450477	0.888675	-1.25635	NaN	-1.83535	1.38315	-1.07906	92.793
CEN.PK2-1Ca	50K	Simulation_53	NaN	NaN	8.4392	-0.682536	-0.696821	NaN	-1.06601	NaN	-0.0192225	NaN	-1.5266	95.425
CEN.PK2-1Ca	50K	Simulation_54	NaN	NaN	8.52099	0.961936	NaN	NaN	-2.35498	NaN	-0.882684	NaN	-2.05669	94.244
CEN.PK2-1Ca	50K	Simulation_55	NaN	NaN	8.38855	1.08349	0.823528	1.71303	-1.47962	NaN	-0.120678	NaN	-1.78104	77.481
CEN.PK2-1Ca	50K	Simulation_56	NaN	NaN	8.5712	0.0475511	NaN	NaN	-0.976237	NaN	-1.82039	0.384775	-1.5389	96.98
CEN.PK2-1Ca	50K	Simulation_57	NaN	NaN	8.53938	-0.105013	-0.52828	NaN	-1.26463	NaN	-0.87462	NaN	-2.01783	89.856
CEN.PK2-1Ca	50K	Simulation_58	NaN	NaN	8.64109	-1.44367	NaN	NaN	-1.23925	NaN	-0.797361	0.562471	-1.67053	102.471
CEN.PK2-1Ca	50K	Simulation_59	NaN	NaN	8.53814	NaN	-0.639999	NaN	-0.768144	2.4648	-0.904755	0.158767	-1.46331	95.816
CEN.PK2-1Ca	50K	Simulation_60	NaN	NaN	8.33688	-0.0737797	0.771126	0.796827	-1.93979	NaN	-2.14177	0.15184	-1.45363	83.284
CEN.PK2-1Ca	50K	Simulation_61	NaN	NaN	8.36967	NaN	-0.865343	NaN	0.106364	NaN	-0.432384	NaN	-0.602309	108.908
CEN.PK2-1Ca	50K	Simulation_62	NaN	NaN	8.52288	0.0579485	NaN	NaN	-1.75534	NaN	NaN	0.332388	-0.6499	107.513
CEN.PK2-1Ca	50K	Simulation_63	NaN	NaN	8.39796	NaN	-0.661056	NaN	-1.48645	NaN	-1.01988	1.18993	-2.41954	76.34
CEN.PK2-1Ca	50K	Simulation_64	NaN	NaN	8.40635	NaN	0.807549	NaN	-1.89627	NaN	-0.439769	NaN	-1.58459	102.407
CEN.PK2-1Ca	50K	Simulation_65	5.63055	NaN	8.4078	-0.108817	-0.791233	NaN	-1.8347	NaN	-2.0248	0.162403	-2.13601	105.985
CEN.PK2-1Ca	50K	Simulation_66	4.77924	NaN	8.46538	0.768971	NaN	0.655857	-0.0615834	NaN	-0.397349	NaN	-1.0814	86.14
CEN.PK2-1Ca	50K	Simulation_67	NaN	NaN	8.45948	-1.80356	-0.648734	NaN	-1.05774	1.45045	-0.421144	0.353726	-2.08406	86.612
CEN.PK2-1Ca	50K	Simulation_68	5.76826	NaN	8.44553	0.43606	-0.641134	NaN	-0.402026	2.0918	-0.0252307	1.9174	-0.971876	89.735
CEN.PK2-1Ca	50K	Simulation_69	NaN	NaN	8.4205	NaN	0.271741	0.732354	-0.0938165	2.25065	0.54949	NaN	-1.39284	94.041
CEN.PK2-1Ca	50K	Simulation_70	NaN	NaN	8.52139	-0.0118926	0.879985	0.996583	-1.01503	NaN	-0.306767	0.382766	-0.796876	91.256
CEN.PK2-1Ca	50K	Simulation_71	NaN	NaN	8.30306	-0.840649	0.129076	NaN	-0.751546	NaN	-0.617079	0.039716	-2.02266	96.495
CEN.PK2-1Ca	50K	Simulation_72	NaN	NaN	8.29343	0.162122	0.623366	0.650208	-2.01062	0.917312	-2.26074	0.104147	-1.58072	86.836
CEN.PK2-1Ca	50K	Simulation_73	NaN	NaN	8.48521	-0.629846	-0.747586	NaN	-0.601886	NaN	-2.01795	0.186122	-0.763776	104.411
CEN.PK2-1Ca	50K	Simulation_74	NaN	NaN	8.45201	0.572833	NaN	0.824534	-1.07774	NaN	-2.05639	1.0714	-1.36809	100.938
CEN.PK2-1Ca	50K	Simulation_75	NaN	NaN	8.4051	NaN	-0.769826	NaN	-1.06875	0.867088	-2.11932	NaN	-1.02328	109.62
CEN.PK2-1Ca	50K	Simulation_76	NaN	NaN	8.39123	-0.0889457	NaN	NaN	-1.9093	NaN	-0.442153	0.0200614	-1.92806	97.98
CEN.PK2-1Ca	50K	Simulation_77	NaN	NaN	8.39552	-0.0676842	-0.841917	NaN	0.0408176	NaN	NaN	NaN	-2.37656	95.022
CEN.PK2-1Ca	50K	Simulation_78	5.08894	NaN	8.41581	NaN	NaN	0.605853	-0.811748	NaN	-0.447871	NaN	-2.13521	87.157
CEN.PK2-1Ca	50K	Simulation_79	NaN	NaN	8.48216	-0.116855	NaN	NaN	-1.77785	NaN	-1.01398	NaN	-0.58665	100.105
CEN.PK2-1Ca	50K	Simulation_80	NaN	NaN	8.52112	-0.649341	0.976626	1.92297	-1.35324	1.3426	NaN	NaN	-1.81458	98.093
CEN.PK2-1Ca	50K	Simulation_81	NaN	NaN	8.42098	1.49159	NaN	NaN	-0.175974	NaN	0.0314927	1.46064	-1.95367	88.084
CEN.PK2-1Ca	50K	Simulation_82	NaN	NaN	8.53803	-0.0212171	0.413624	NaN	-1.72068	NaN	0.13697	NaN	-1.00434	91.802
CEN.PK2-1Ca	50K	Simulation_83	NaN	NaN	8.44869	NaN	0.806382	1.95913	-0.830411	NaN	-1.95863	NaN	-1.91016	107.75
CEN.PK2-1Ca	50K	Simulation_84	NaN	NaN	8.43422	NaN	0.306448	NaN	-2.42281	NaN	-0.368664	NaN	-1.67825	97.861
CEN.PK2-1Ca	50K	Simulation_85	NaN	NaN	8.52926	0.738564	NaN	NaN	-0.298733	NaN	-1.88541	0.316619	-1.48724	84.335
CEN.PK2-1Ca	50K	Simulation_86	NaN	NaN	8.60543	0.154858	0.618055	NaN	-0.456739	NaN	-0.198723	NaN	-1.56636	81.742
CEN.PK2-1Ca	50K	Simulation_87	NaN	NaN	8.30474	0.596494	0.0269069	1.81931	-1.94199	NaN	-1.23631	NaN	-1.52958	102.176
CEN.PK2-1Ca	50K	Simulation_88	NaN	NaN	8.33556	-0.734328	NaN	0.596098	-1.47733	NaN	-1.016	1.19482	-1.19023	106.462
CEN.PK2-1Ca	50K	Simulation_89	NaN	NaN	8.44807	-1.58566	0.93939	0.804111	-2.3647	NaN	-0.417327	NaN	-1.5405	97.597
CEN.PK2-1Ca	50K	Simulation_90	NaN	NaN	8.27513	-1.8668	NaN	1.50005	-1.33591	NaN	-2.19849	NaN	-2.54934	85.112
CEN.PK2-1Ca	50K	Simulation_91	NaN	NaN	8.63566	-0.491583	0.465277	NaN	-0.309672	NaN	0.430287	NaN	-2.53723	82.802
CEN.PK2-1Ca	50K	Simulation_92	NaN	NaN	8.54654	0.420064	-0.618914	NaN	-0.754863	NaN	-0.875525	NaN	-0.608535	112.754
CEN.PK2-1Ca	50K	Simulation_93	NaN	NaN	8.37604	-0.783607	-0.770678	1.82614	-1.17672	NaN	-2.07885	0.14896	-1.18143	112.701
CEN.PK2-1Ca	50K	Simulation_94	NaN	NaN	8.66512	-1.42639	-0.761782	1.82709	-2.23848	NaN	-0.196185	NaN	-1.04374	103.957
CEN.PK2-1Ca	50K	Simulation_95	NaN	NaN	8.40976	-1.70209	0.783014	NaN	-1.82274	NaN	0.30369	0.245956	-0.817865	101.632
CEN.PK2-1Ca	50K	Simulation_96	NaN	NaN	8.46581	0.959698	0.858703	1.82507	-0.822768	NaN	-0.983232	1.84966	-1.6787	102.467
CEN.PK2-1Ca	50K	Simulation_97	NaN	NaN	8.55846	-1.49983	-0.62138	NaN	-2.28641	NaN	0.347112	NaN	-2.30521	96.454
CEN.PK2-1Ca	50K	Simulation_98	NaN	NaN	8.50362	-0.638373	0.301889	NaN	-1.77445	1.38766	-1.86578	NaN	-1.18844	100.587
CEN.PK2-1Ca	50K	Simulation_99	NaN	NaN	8.55888	-1.51232	NaN	NaN	-1.33083	NaN	-0.803295	NaN	-1.56877	95.807
CEN.PK2-1Ca	50K	Simulation_100	5.47169	NaN	8.45663	0.251956	0.221535	NaN	-0.65134	1.25538	-0.941685	NaN	-1.07293	86.936
CEN.PK2-1Ca	50K	Simulation_101	NaN	NaN	8.5939	-1.62337	-0.544487	0.988945	-1.28312	NaN	-1.838	1.32126	-2.96176	108.727
CEN.PK2-1Ca	50K	Simulation_102	NaN	NaN	8.54079	NaN	NaN	2.14492	-0.546739	NaN	-0.292603	NaN	-1.14453	97.673
CEN.PK2-1Ca	50K	Simulation_103	NaN	NaN	8.47122	NaN	0.97925	NaN	-1.43336	NaN	-1.02721	0.220258	-2.66623	98.513
CEN.PK2-1Ca	50K	Simulation_104	NaN	NaN	8.44449	0.818316	0.211913	1.78794	-0.267028	NaN	NaN	0.163451	-1.70539	100.019
CEN.PK2-1Ca	50K	Simulation_105	NaN	NaN	8.33028	1.43883	NaN	0.465823	-1.50974	1.06511	-0.131442	1.78111	-2.00298	99.451
CEN.PK2-1Ca	50K	Simulation_106	NaN	NaN	8.47188	-0.00179821	NaN	NaN	-0.859735	1.34972	-0.394055	NaN	-0.722469	97.881
CEN.PK2-1Ca	50K	Simulation_107	NaN	NaN	8.56853	-0.602477	0.261508	NaN	-1.71237	NaN	-0.244243	1.33573	-1.61919	88.157
CEN.PK2-1Ca	50K	Simulation_108	NaN	NaN	8.46614	-0.556515	-0.723744	0.852159	-1.35234	2.95266	-2.01954	0.203164	-0.575375	102.191
CEN.PK2-1Ca	50K	Simulation_109	NaN	NaN	8.39141	-0.178315	0.29552	NaN	-0.275955	1.30757	-2.02497	NaN	-1.28354	92.313
CEN.PK2-1Ca	50K	Simulation_110	NaN	NaN	8.54281	1.0092	NaN	NaN	-1.24302	NaN	-1.8445	NaN	-2.26135	102.229
CEN.PK2-1Ca	50K	Simulation_111	NaN	NaN	8.42297	NaN	0.745327	NaN	-1.18192	NaN	-0.371475	0.18206	-1.55825	77.645
CEN.PK2-1Ca	50K	Simulation_112	NaN	NaN	8.50614	-0.680418	-0.655716	NaN	-0.466795	NaN	-0.346388	NaN	-0.965031	111.457
CEN.PK2-1Ca	50K	Simulation_113	NaN	NaN	8.37546	-0.70247	-0.699985	NaN	-2.4808	NaN	-0.528504	NaN	-1.78246	96.288
CEN.PK2-1Ca	50K	Simulation_114	NaN	NaN	8.45373	-0.665287	0.200735	NaN	-0.305825	NaN	-1.94596	NaN	-1.8963	101.427
CEN.PK2-1Ca	50K	Simulation_115	NaN	NaN	8.31546	0.151108	0.322477	NaN	-1.94991	NaN	NaN	NaN	-1.63473	92.622
CEN.PK2-1Ca	50K	Simulation_116	NaN	NaN	8.56952	-0.407157	-0.481289	NaN	-1.70404	NaN	-0.76125	NaN	-1.77801	108.728
CEN.PK2-1Ca	50K	Simulation_117	NaN	NaN	8.44697	0.293301	NaN	2.15475	-1.0829	NaN	-1.03278	NaN	-0.5967	99.174
CEN.PK2-1Ca	50K	Simulation_118	NaN	NaN	8.47778	-0.151449	0.288289	NaN	-1.34127	NaN	-0.959758	1.21973	-1.643	92.525
CEN.PK2-1Ca	50K	Simulation_119	NaN	NaN	8.5018	0.762074	-0.598196	1.91533	-0.555371	NaN	-1.92451	NaN	-1.29612	91.36
CEN.PK2-1Ca	50K	Simulation_120	NaN	NaN	8.51689	-1.63479	-0.658215	NaN	-0.765628	2.84764	0.611806	1.24955	-1.03321	89.876
CEN.PK2-1Ca	50K	Simulation_121	NaN	NaN	8.44912	-1.61352	1.24144	NaN	-3.3935	1.12717	0.583325	0.380291	-1.36814	108.324
CEN.PK2-1Ca	50K	Simulation_122	NaN	NaN	8.48755	-0.0207503	NaN	NaN	-2.41694	NaN	-1.95838	0.0435482	-2.34726	92.394
CEN.PK2-1Ca	50K	Simulation_123	NaN	NaN	8.47832	NaN	0.256746	2.49346	-0.405271	NaN	-1.02918	NaN	-1.22041	107.259
CEN.PK2-1Ca	50K	Simulation_124	NaN	NaN	8.47733	-0.116401	0.121123	0.701916	-0.387749	NaN	0.239875	1.20052	-2.69515	85.898
CEN.PK2-1Ca	50K	Simulation_125	NaN	NaN	8.3608	-0.778971	0.745385	NaN	-1.48963	0.932822	NaN	0.33492	-2.80741	99.776
CEN.PK2-1Ca	50K	Simulation_126	NaN	NaN	8.4531	NaN	-0.628238	NaN	-0.46147	1.24137	-0.430944	1.21053	-1.67337	104.978
CEN.PK2-1Ca	50K	Simulation_127	NaN	NaN	8.46138	-0.634518	NaN	0.933683	-1.08053	NaN	NaN	NaN	-1.49954	110.877
CEN.PK2-1Ca	50K	Simulation_128	NaN	NaN	8.44927	0.370319	NaN	NaN	-0.611312	NaN	-0.963715	0.236541	-1.03721	85.046
CEN.PK2-1Ca	50K	Simulation_129	NaN	NaN	8.47404	0.220238	0.75843	0.876585	-0.456797	NaN	-1.99978	NaN	-0.797998	89.572
CEN.PK2-1Ca	50K	Simulation_130	NaN	NaN	8.48004	0.987255	-0.857381	1.5874	-1.80237	1.13006	-1.94014	NaN	-1.24691	96.665
CEN.PK2-1Ca	50K	Simulation_131	NaN	NaN	8.74227	1.15171	1.4852	NaN	-0.873355	1.43116	-1.73594	NaN	-1.245	81.469
CEN.PK2-1Ca	50K	Simulation_132	NaN	NaN	8.53538	NaN	1.30746	NaN	-2.34062	NaN	-1.82163	0.318756	-1.33818	110.686
CEN.PK2-1Ca	50K	Simulation_133	NaN	NaN	8.47952	-0.594173	1.27926	NaN	-0.394737	1.15449	0.0271238	NaN	-1.66673	107.191
CEN.PK2-1Ca	50K	Simulation_134	NaN	NaN	8.5414	0.378492	0.870345	3.4772	-0.174225	NaN	NaN	0.455851	-0.609581	108.241
CEN.PK2-1Ca	50K	Simulation_135	NaN	NaN	8.65679	-0.515734	1.15946	NaN	-0.0479524	NaN	-1.9173	NaN	-1.48091	114.362
CEN.PK2-1Ca	50K	Simulation_136	NaN	NaN	8.57267	-1.54304	NaN	0.904313	-1.00733	NaN	-1.91715	1.24204	-2.23123	98.607
CEN.PK2-1Ca	50K	Simulation_137	NaN	NaN	8.37163	NaN	NaN	NaN	-1.16868	NaN	NaN	0.0890118	-2.46852	92.88
CEN.PK2-1Ca	50K	Simulation_138	NaN	NaN	8.65446	NaN	NaN	NaN	-2.2306	NaN	NaN	1.26432	-1.90531	86.702
CEN.PK2-1Ca	50K	Simulation_139	NaN	NaN	8.41986	0.200456	NaN	0.979991	-1.09663	NaN	-2.00255	NaN	-0.753595	99.818
CEN.PK2-1Ca	50K	Simulation_140	NaN	NaN	8.49344	-1.69306	-0.647069	NaN	-0.414505	NaN	-1.05279	NaN	-1.49056	105.76
CEN.PK2-1Ca	50K	Simulation_141	NaN	NaN	8.47189	NaN	-0.679868	NaN	-0.780067	NaN	-0.363481	0.103	-1.17241	100.813
CEN.PK2-1Ca	50K	Simulation_142	NaN	NaN	8.39384	0.58907	0.382227	0.71953	0.241483	NaN	-0.0219365	NaN	-1.41929	106.873
CEN.PK2-1Ca	50K	Simulation_143	NaN	NaN	8.42062	0.501086	0.267183	1.03798	-0.711851	0.958693	-0.0642678	NaN	-2.41313	101.468
CEN.PK2-1Ca	50K	Simulation_144	NaN	NaN	8.54782	0.732484	-0.706391	NaN	-0.718454	NaN	1.28945	0.391572	-1.5776	99.562
CEN.PK2-1Ca	50K	Simulation_145	NaN	NaN	8.55329	0.363452	NaN	NaN	-1.35729	1.28551	-0.961491	NaN	-2.613	90.34
CEN.PK2-1Ca	50K	Simulation_146	NaN	NaN	8.57212	0.653639	-0.677126	NaN	0.296682	NaN	NaN	NaN	-1.10968	87.131
CEN.PK2-1Ca	50K	Simulation_147	NaN	NaN	8.53409	1.03476	0.931369	NaN	-1.76359	NaN	-0.952867	0.20453	-0.803909	106.546
CEN.PK2-1Ca	50K	Simulation_148	NaN	NaN	8.53191	0.00154519	0.193676	NaN	-0.58256	NaN	0.0435241	0.161164	-1.45312	98.938
CEN.PK2-1Ca	50K	Simulation_149	NaN	NaN	8.36299	-1.8137	0.291868	NaN	-0.913883	NaN	NaN	NaN	-1.50762	110.6
CEN.PK2-1Ca	50K	Simulation_150	NaN	NaN	8.7266	NaN	NaN	1.14028	-0.195797	NaN	-0.708102	NaN	-0.996191	108.396
CEN.PK2-1Ca	50K	Simulation_151	NaN	NaN	8.52263	0.330146	0.319934	0.817168	-1.80663	NaN	0.0798828	NaN	-1.03478	105.648
CEN.PK2-1Ca	50K	Simulation_152	NaN	NaN	8.36175	NaN	-0.708746	0.717671	0.0947688	NaN	-1.02873	NaN	-0.922637	94.036
CEN.PK2-1Ca	50K	Simulation_153	NaN	NaN	8.38407	-1.67305	-0.875926	1.69826	-1.16185	NaN	-1.10079	0.0420923	-1.7528	109.798
CEN.PK2-1Ca	50K	Simulation_154	NaN	NaN	8.44442	-0.716486	NaN	NaN	-0.420386	NaN	-2.06019	NaN	-1.80745	78.043
CEN.PK2-1Ca	50K	Simulation_155	NaN	NaN	8.52591	0.65948	0.329438	NaN	-0.201788	NaN	NaN	0.118985	-2.07064	100.671
CEN.PK2-1Ca	50K	Simulation_156	NaN	NaN	8.61222	0.101104	NaN	1.93668	-0.632091	1.32467	1.08439	0.591009	-0.400509	99.463
CEN.PK2-1Ca	50K	Simulation_157	NaN	NaN	8.54733	-1.50392	0.497326	NaN	-1.73714	NaN	-0.860104	NaN	-1.4059	97.027
CEN.PK2-1Ca	50K	Simulation_158	NaN	NaN	8.52035	0.461637	NaN	NaN	-0.773076	NaN	-1.94066	1.50433	-1.82573	107.526
CEN.PK2-1Ca	50K	Simulation_159	5.79571	NaN	8.50042	-0.0214274	NaN	NaN	-1.36272	1.22802	-0.906712	NaN	-2.08125	102.903
CEN.PK2-1Ca	50K	Simulation_160	NaN	NaN	8.43462	NaN	NaN	1.96876	-1.09266	NaN	NaN	1.28226	-2.34337	97.266
CEN.PK2-1Ca	50K	Simulation_161	NaN	NaN	8.49802	0.406475	NaN	NaN	-0.353237	NaN	-0.976813	NaN	-1.45839	115.003
CEN.PK2-1Ca	50K	Simulation_162	NaN	NaN	8.41885	-0.170214	-0.661916	0.843397	-2.34277	1.13823	-2.02422	NaN	-1.21716	112.426
CEN.PK2-1Ca	50K	Simulation_163	NaN	NaN	8.33364	-0.801282	0.223542	NaN	-1.85985	1.98052	-2.09217	1.05494	-1.59651	97.459
CEN.PK2-1Ca	50K	Simulation_164	NaN	NaN	8.39955	-0.698365	-0.79283	NaN	-1.8252	NaN	-2.00161	NaN	-1.39975	86.868
CEN.PK2-1Ca	50K	Simulation_165	NaN	NaN	8.2675	-0.331262	1.07922	NaN	-1.19325	NaN	-1.17907	NaN	-2.28509	98.291
CEN.PK2-1Ca	50K	Simulation_166	NaN	NaN	8.61133	-0.544498	NaN	NaN	-0.942525	NaN	NaN	NaN	-1.3903	106.943
CEN.PK2-1Ca	50K	Simulation_167	6.88912	NaN	8.51402	0.597073	NaN	0.844724	-0.337534	NaN	-0.984018	1.29965	-1.34431	92.092
CEN.PK2-1Ca	50K	Simulation_168	NaN	NaN	8.30095	0.22278	-0.740633	NaN	-2.58458	1.14541	-0.533802	NaN	-1.4771	102.981
CEN.PK2-1Ca	50K	Simulation_169	6.19415	NaN	8.41492	1.0684	-0.748367	NaN	-0.298774	NaN	-2.05946	2.58534	-1.13543	97.102
CEN.PK2-1Ca	50K	Simulation_170	NaN	NaN	8.53474	-1.55586	1.0477	0.830309	-0.195577	NaN	-1.96782	NaN	-0.9354	89.995
CEN.PK2-1Ca	50K	Simulation_171	5.36235	NaN	8.39503	-1.63389	-0.755436	NaN	-0.292859	NaN	-1.03948	0.233069	-1.24819	89.831
CEN.PK2-1Ca	50K	Simulation_172	NaN	NaN	8.36274	NaN	NaN	0.689006	-1.50126	NaN	-2.15935	NaN	-2.46908	98.511
CEN.PK2-1Ca	50K	Simulation_173	NaN	NaN	8.37881	-0.123132	NaN	NaN	-1.11024	NaN	NaN	1.09322	-1.57447	81.828
CEN.PK2-1Ca	50K	Simulation_174	5.21988	NaN	8.26633	-1.7751	NaN	NaN	-0.242824	NaN	-0.620487	-0.0572751	-1.27849	88.317
CEN.PK2-1Ca	50K	Simulation_175	NaN	NaN	8.59763	NaN	NaN	1.11436	0.0869063	NaN	-0.794511	0.519518	-1.54267	107.819
CEN.PK2-1Ca	50K	Simulation_176	NaN	NaN	8.53397	1.59867	NaN	0.730173	0.154127	NaN	NaN	1.27238	-0.55372	84.099
CEN.PK2-1Ca	50K	Simulation_177	NaN	NaN	8.46054	1.34886	0.360817	NaN	-1.07152	NaN	-0.389053	NaN	-1.47106	106.962
CEN.PK2-1Ca	50K	Simulation_178	NaN	NaN	8.45815	-0.150436	NaN	NaN	NaN	1.14094	NaN	NaN	-2.09405	88.996
CEN.PK2-1Ca	50K	Simulation_179	NaN	NaN	8.44141	-1.61094	NaN	NaN	-1.37765	NaN	-1.01656	NaN	-1.69265	94.392
CEN.PK2-1Ca	50K	Simulation_180	NaN	NaN	8.62788	1.09824	NaN	1.13857	-0.442138	NaN	-0.338334	NaN	-1.19359	106.685
CEN.PK2-1Ca	50K	Simulation_181	NaN	NaN	8.57831	-1.63258	1.04056	0.95124	-1.29128	1.34142	0.127374	NaN	-1.5981	76.577
CEN.PK2-1Ca	50K	Simulation_182	NaN	NaN	8.48901	0.814715	-0.663913	NaN	-2.32761	NaN	-0.934285	0.235158	-1.18386	91.502
CEN.PK2-1Ca	50K	Simulation_183	NaN	NaN	8.44286	-1.70698	NaN	NaN	-0.814567	1.38401	-0.476728	NaN	-2.39224	91.36
CEN.PK2-1Ca	50K	Simulation_184	NaN	NaN	8.42566	-0.0918776	0.439843	NaN	-1.8418	1.37844	-0.388271	NaN	-3.66959	107.796
CEN.PK2-1Ca	50K	Simulation_185	NaN	NaN	8.58061	0.121991	NaN	NaN	-1.71112	NaN	-0.908519	0.476043	-1.96195	107.602
CEN.PK2-1Ca	50K	Simulation_186	NaN	NaN	8.53945	-1.53074	0.428072	NaN	-0.997081	NaN	-0.847251	NaN	-1.01652	76.037
CEN.PK2-1Ca	50K	Simulation_187	NaN	NaN	8.41842	-0.0661265	-0.846204	NaN	-2.39213	NaN	0.258586	NaN	-2.12902	101.407
CEN.PK2-1Ca	50K	Simulation_188	NaN	NaN	8.52224	0.711228	NaN	NaN	-0.210981	NaN	-1.93046	NaN	-1.18242	90.882
CEN.PK2-1Ca	50K	Simulation_189	NaN	NaN	8.49261	0.356124	0.190937	NaN	-0.605183	NaN	1.04846	NaN	-0.816876	103.202
CEN.PK2-1Ca	50K	Simulation_190	NaN	NaN	8.46637	-1.63975	0.967058	NaN	-0.359874	NaN	-0.38296	NaN	-2.07615	97.986
CEN.PK2-1Ca	50K	Simulation_191	NaN	NaN	8.52882	NaN	NaN	NaN	-0.751126	NaN	-0.841521	0.204019	-0.727798	85.626
CEN.PK2-1Ca	50K	Simulation_192	NaN	NaN	8.48596	NaN	-0.783692	0.531761	0.21091	NaN	-0.373693	NaN	-1.89872	107.796
CEN.PK2-1Ca	50K	Simulation_193	NaN	NaN	8.61075	-1.44387	NaN	NaN	-2.28032	1.41037	-1.81266	0.244461	-1.18939	107.494
CEN.PK2-1Ca	50K	Simulation_194	NaN	NaN	8.36722	NaN	-0.725022	NaN	-0.310165	NaN	-0.20081	NaN	-2.76035	91.418
CEN.PK2-1Ca	50K	Simulation_195	NaN	NaN	8.48304	0.384422	0.383189	NaN	-1.79157	NaN	-1.99247	NaN	-1.52999	95.248
CEN.PK2-1Ca	50K	Simulation_196	NaN	NaN	8.51554	1.05668	NaN	NaN	-1.76063	NaN	-0.937273	NaN	-1.47755	110.071
CEN.PK2-1Ca	50K	Simulation_197	NaN	NaN	8.45077	NaN	1.28309	0.821731	-0.107504	NaN	0.525093	NaN	-1.90219	101.118
CEN.PK2-1Ca	50K	Simulation_198	NaN	NaN	8.55889	0.477096	-0.578927	NaN	-1.70176	NaN	-0.812632	2.4048	-1.13056	111.166
CEN.PK2-1Ca	50K	Simulation_199	NaN	NaN	8.33959	-1.77363	NaN	NaN	-0.913793	NaN	-2.15149	NaN	-1.78725	98.919
CEN.PK2-1Ca	50K	Simulation_200	NaN	NaN	8.46966	0.330416	0.284612	NaN	-1.05971	NaN	-0.948639	NaN	-1.12042	99
CEN.PK2-1Ca	50K	Simulation_201	NaN	NaN	8.56387	-1.5525	0.342484	NaN	-1.77766	NaN	-1.79992	NaN	-1.7844	96.518
CEN.PK2-1Ca	50K	Simulation_202	NaN	NaN	8.4693	-1.63949	-0.601952	NaN	-1.78994	NaN	-0.860686	NaN	-1.31352	104.464
CEN.PK2-1Ca	50K	Simulation_203	4.65692	NaN	8.33811	-1.72925	NaN	0.763835	-0.710294	NaN	-1.06905	NaN	-1.94739	93.168
CEN.PK2-1Ca	50K	Simulation_204	NaN	NaN	8.45031	NaN	-0.63116	0.813492	-0.551233	NaN	-1.94403	NaN	-0.955171	106.226
CEN.PK2-1Ca	50K	Simulation_205	NaN	NaN	8.37665	NaN	0.17108	NaN	-0.31102	NaN	-1.05001	1.92996	-2.46266	95.133
CEN.PK2-1Ca	50K	Simulation_206	NaN	NaN	8.40452	-1.74233	0.24371	2.02695	-0.1203	NaN	-0.392064	0.160477	-0.818385	105.432
CEN.PK2-1Ca	50K	Simulation_207	NaN	NaN	8.4573	-1.63258	-0.775284	NaN	-0.248774	NaN	-1.9942	0.170513	-1.35686	103.247
CEN.PK2-1Ca	50K	Simulation_208	NaN	NaN	8.42671	0.719424	NaN	1.14419	NaN	NaN	-0.940277	NaN	-1.2783	90.019
CEN.PK2-1Ca	50K	Simulation_209	NaN	NaN	8.46773	NaN	-0.700861	NaN	-0.871221	1.16657	-1.99762	NaN	-1.89159	92.412
CEN.PK2-1Ca	50K	Simulation_210	NaN	NaN	8.45247	-0.738428	1.35966	NaN	-0.61948	NaN	-0.953059	NaN	-1.52408	87.057
CEN.PK2-1Ca	50K	Simulation_211	NaN	NaN	8.56999	-1.50578	1.32458	NaN	-1.73067	NaN	-0.390439	NaN	-0.625528	106.08
CEN.PK2-1Ca	50K	Simulation_212	NaN	NaN	8.393	NaN	NaN	NaN	-0.510524	NaN	-0.468827	NaN	-2.18456	91.963
CEN.PK2-1Ca	50K	Simulation_213	NaN	NaN	8.50598	NaN	-0.494564	0.931042	-0.580699	NaN	-1.93181	1.35554	-1.88509	110.641
CEN.PK2-1Ca	50K	Simulation_214	NaN	NaN	8.4657	0.352122	0.799581	NaN	-0.43308	1.18862	-0.346837	NaN	-2.35555	80.611
CEN.PK2-1Ca	50K	Simulation_215	NaN	NaN	8.45968	-0.191284	-0.692003	NaN	-1.8029	NaN	NaN	1.56487	-2.12652	89.567
CEN.PK2-1Ca	50K	Simulation_216	NaN	NaN	8.34444	0.218823	-0.908489	NaN	-0.760659	NaN	-1.06798	1.9304	-1.33535	95.229
CEN.PK2-1Ca	50K	Simulation_217	NaN	NaN	8.36576	1.5184	NaN	NaN	-3.53239	NaN	-2.13548	NaN	-2.81503	88.971
CEN.PK2-1Ca	50K	Simulation_218	NaN	NaN	8.46898	-1.63902	-0.702423	NaN	-0.184419	NaN	-0.425539	NaN	-1.84228	107.313
CEN.PK2-1Ca	50K	Simulation_219	NaN	NaN	8.62664	1.52195	NaN	NaN	0.0525482	NaN	NaN	NaN	-0.529259	95.321
CEN.PK2-1Ca	50K	Simulation_220	NaN	NaN	8.34542	0.143993	-0.849196	NaN	-0.340319	NaN	-0.538977	NaN	-2.22561	98.622
CEN.PK2-1Ca	50K	Simulation_221	NaN	NaN	8.47695	-0.614967	-0.66709	2.48664	-0.37574	NaN	-2.04381	NaN	-1.3326	107.258
CEN.PK2-1Ca	50K	Simulation_222	NaN	NaN	8.59235	0.748704	0.467418	NaN	-0.749769	NaN	-0.925015	2.96992	-1.1318	90.057
CEN.PK2-1Ca	50K	Simulation_223	NaN	NaN	8.44796	-0.0949052	-0.827791	NaN	-0.596721	1.09432	-1.03309	NaN	-1.86891	76.099
CEN.PK2-1Ca	50K	Simulation_224	NaN	NaN	8.63498	1.20563	0.43563	NaN	-0.639956	1.49414	-1.80176	NaN	-2.20586	96.828
CEN.PK2-1Ca	50K	Simulation_225	NaN	NaN	8.46412	NaN	1.28476	NaN	-1.45516	NaN	-2.09102	0.206511	-2.38263	93.223
CEN.PK2-1Ca	50K	Simulation_226	NaN	NaN	8.6071	1.00358	NaN	0.938758	-0.236984	NaN	NaN	NaN	-1.72815	115.855
CEN.PK2-1Ca	50K	Simulation_227	NaN	NaN	8.45658	-0.6031	0.299012	NaN	-0.381222	NaN	-1.90112	NaN	-1.52803	86.952
CEN.PK2-1Ca	50K	Simulation_228	NaN	NaN	8.48157	0.94484	NaN	0.860798	-2.38678	NaN	-1.91849	0.101196	-1.33147	90.801
CEN.PK2-1Ca	50K	Simulation_229	NaN	NaN	8.54134	0.72631	NaN	NaN	-1.3409	NaN	-0.267214	NaN	-1.2706	107.62
CEN.PK2-1Ca	50K	Simulation_230	NaN	NaN	8.5304	-0.563046	-0.57286	0.805163	-0.979314	NaN	0.0964358	0.383784	-1.03747	104.29
CEN.PK2-1Ca	50K	Simulation_231	NaN	NaN	8.32234	-0.745771	0.281949	0.596264	-1.22763	NaN	-0.104176	1.39024	-2.24401	83.362
CEN.PK2-1Ca	50K	Simulation_232	NaN	NaN	8.48043	1.01878	0.358808	1.90593	-0.131403	1.30703	0.00371354	0.297807	-2.6704	99.281
CEN.PK2-1Ca	50K	Simulation_233	NaN	NaN	8.55309	-1.50567	-0.650119	1.00228	-1.32713	NaN	-0.806092	NaN	-1.59114	86.491
CEN.PK2-1Ca	50K	Simulation_234	NaN	NaN	8.59451	-0.501204	-0.587875	0.960677	-0.922103	NaN	-1.77055	1.53222	-1.54815	82.256
CEN.PK2-1Ca	50K	Simulation_235	NaN	NaN	8.53838	0.839111	0.412639	1.97407	-0.346111	NaN	-1.87179	NaN	-0.985242	100.148
CEN.PK2-1Ca	50K	Simulation_236	NaN	NaN	8.47977	-1.67508	NaN	NaN	-1.04306	NaN	-2.00793	0.316777	-1.50822	111.001
CEN.PK2-1Ca	50K	Simulation_237	NaN	NaN	8.49772	-1.58382	-0.563046	NaN	-1.76561	2.31883	-0.424475	1.27416	-1.29755	90.683
CEN.PK2-1Ca	50K	Simulation_238	NaN	NaN	8.38604	0.456271	NaN	NaN	-0.269156	NaN	-2.02561	NaN	-1.05164	114.965
CEN.PK2-1Ca	50K	Simulation_239	NaN	NaN	8.56479	0.399752	-0.563632	NaN	-2.3364	NaN	-0.879326	NaN	-0.759862	102.695
CEN.PK2-1Ca	50K	Simulation_240	NaN	NaN	8.50023	-0.0846951	-0.610666	NaN	-0.229721	NaN	0.236054	NaN	-1.85343	101.831
CEN.PK2-1Ca	50K	Simulation_241	NaN	NaN	8.47323	1.52642	NaN	NaN	-0.56454	NaN	NaN	0.341142	-1.49465	96.123
CEN.PK2-1Ca	50K	Simulation_242	NaN	NaN	8.45508	NaN	NaN	NaN	-0.192376	NaN	0.691517	NaN	-1.5195	116.546
CEN.PK2-1Ca	50K	Simulation_243	NaN	NaN	8.43043	0.598731	NaN	NaN	-0.107801	1.25365	NaN	0.20397	-0.921666	84.332
CEN.PK2-1Ca	50K	Simulation_244	NaN	NaN	8.62086	0.537998	1.13794	NaN	-0.690059	NaN	-0.790372	1.24466	-1.07697	94.813
CEN.PK2-1Ca	50K	Simulation_245	NaN	NaN	8.50273	0.758882	NaN	NaN	-0.75487	NaN	0.143871	0.497285	-0.798443	81.564
CEN.PK2-1Ca	50K	Simulation_246	NaN	NaN	8.63564	0.894558	NaN	NaN	-0.0908334	1.58378	-1.77256	0.197635	-1.02169	78.716
CEN.PK2-1Ca	50K	Simulation_247	5.51625	NaN	8.41437	NaN	-0.73405	NaN	-1.48375	NaN	-0.460077	0.141209	-1.75317	90.6
CEN.PK2-1Ca	50K	Simulation_248	NaN	NaN	8.52632	1.32445	1.3256	0.899121	-1.39031	NaN	0.649635	NaN	-0.932449	103.013
CEN.PK2-1Ca	50K	Simulation_249	NaN	NaN	8.57384	1.93752	-0.558677	1.96664	-1.67055	NaN	-0.259597	1.47929	-0.408234	110.471
CEN.PK2-1Ca	50K	Simulation_250	5.43924	NaN	8.48862	NaN	0.434239	NaN	-0.578895	NaN	0.0336251	NaN	-0.763991	96.933
CEN.PK2-1Ca	50K	Simulation_251	NaN	NaN	8.56084	1.54556	NaN	NaN	-1.73045	NaN	-0.725527	0.437549	-1.12837	96.604
CEN.PK2-1Ca	50K	Simulation_252	NaN	NaN	8.53738	0.70283	-0.582362	NaN	-0.33876	1.08662	-0.301454	1.36346	-2.00667	99.638
CEN.PK2-1Ca	50K	Simulation_253	NaN	NaN	8.38242	NaN	-0.789781	0.804226	-0.4923	NaN	-1.00118	1.09335	-1.32428	94.882
CEN.PK2-1Ca	50K	Simulation_254	NaN	NaN	8.62085	1.18682	1.04127	1.13252	-0.951266	NaN	-1.82886	NaN	-1.53523	111.339
CEN.PK2-1Ca	50K	Simulation_255	NaN	NaN	8.33813	0.899454	0.830271	NaN	0.0968075	1.05992	-2.16278	0.0727051	-1.32156	93.782
CEN.PK2-1Ca	50K	Simulation_256	NaN	NaN	8.36682	-0.639229	-0.776257	NaN	-3.50261	NaN	-0.111905	2.13838	-2.18594	96.259
CEN.PK2-1Ca	50K	Simulation_257	NaN	NaN	8.47609	-1.66997	-0.600168	NaN	-1.78472	NaN	NaN	NaN	-1.32972	89.551
CEN.PK2-1Ca	50K	Simulation_258	NaN	NaN	8.28083	-1.82757	0.140717	NaN	-0.967414	NaN	-2.16109	0.00553863	-1.65795	88.822
CEN.PK2-1Ca	50K	Simulation_259	NaN	NaN	8.45344	0.00922939	NaN	NaN	-0.251657	1.03785	-2.0182	NaN	-1.67151	89.489
CEN.PK2-1Ca	50K	Simulation_260	NaN	NaN	8.43777	NaN	1.86475	NaN	-1.39003	NaN	-1.9778	0.0617257	-1.89084	96.225
CEN.PK2-1Ca	50K	Simulation_261	NaN	NaN	8.44535	NaN	0.189545	2.24382	-1.11839	NaN	-2.05734	NaN	-1.37454	96.225
CEN.PK2-1Ca	50K	Simulation_262	NaN	NaN	8.4462	1.38722	0.219534	0.665566	-0.117127	NaN	0.580502	2.02857	-1.38607	99.75
CEN.PK2-1Ca	50K	Simulation_263	NaN	NaN	8.51692	NaN	-0.638483	NaN	-0.350852	NaN	-0.833131	NaN	-1.43643	87.842
CEN.PK2-1Ca	50K	Simulation_264	NaN	NaN	8.47402	-1.61564	0.244507	0.917212	-0.284629	NaN	NaN	NaN	-1.48662	97.846
CEN.PK2-1Ca	50K	Simulation_265	NaN	NaN	8.41507	-0.637154	NaN	1.83496	-1.48241	NaN	-1.08031	0.00970345	-2.13482	106.745
CEN.PK2-1Ca	50K	Simulation_266	NaN	NaN	8.55113	NaN	NaN	NaN	-1.04386	NaN	-1.92963	NaN	-1.62633	88.819
CEN.PK2-1Ca	50K	Simulation_267	NaN	NaN	8.44784	-1.56332	0.353081	0.862468	-0.820701	NaN	-2.05039	NaN	-1.12352	78.476
CEN.PK2-1Ca	50K	Simulation_268	NaN	NaN	8.36976	0.574438	1.15614	NaN	-1.45703	NaN	-0.0289928	0.183025	-1.75415	108.794
CEN.PK2-1Ca	50K	Simulation_269	NaN	NaN	8.48437	0.812588	NaN	NaN	-0.224638	NaN	-1.03649	NaN	-1.0766	99.458
CEN.PK2-1Ca	50K	Simulation_270	NaN	NaN	8.33975	-1.71701	-0.847768	0.687597	-1.49666	NaN	0.257349	NaN	-1.35952	89.127
CEN.PK2-1Ca	50K	Simulation_271	NaN	NaN	8.48876	1.12815	0.42233	NaN	-2.35903	NaN	NaN	NaN	-1.64451	100.426
CEN.PK2-1Ca	50K	Simulation_272	NaN	NaN	8.4764	NaN	-0.625929	0.853165	-1.80657	NaN	-0.949321	1.29107	-1.5187	90.674
CEN.PK2-1Ca	50K	Simulation_273	4.60337	NaN	8.48087	-0.657553	NaN	NaN	-0.581509	NaN	-1.92606	1.19823	-1.64055	100.615
CEN.PK2-1Ca	50K	Simulation_274	NaN	NaN	8.47758	0.257103	-0.685043	NaN	-1.3218	NaN	-0.407294	NaN	-1.68357	99.326
CEN.PK2-1Ca	50K	Simulation_275	NaN	NaN	8.57168	-0.515843	-0.615298	NaN	0.0110694	NaN	0.142738	1.50244	-0.749685	67.504
CEN.PK2-1Ca	50K	Simulation_276	NaN	NaN	8.39691	-0.0316941	0.341851	0.725827	-2.48625	1.19581	0.351801	0.151687	-1.42907	95.521
CEN.PK2-1Ca	50K	Simulation_277	NaN	NaN	8.5374	0.802849	0.344808	NaN	-2.37829	NaN	-0.867276	NaN	-2.64004	82.695
CEN.PK2-1Ca	50K	Simulation_278	NaN	NaN	8.52695	0.418882	NaN	NaN	0.157778	NaN	0.956412	0.309053	-3.03043	94.433
CEN.PK2-1Ca	50K	Simulation_279	NaN	NaN	8.52043	-1.58799	NaN	NaN	-0.765085	NaN	0.0363745	1.21936	-1.32438	83.593
CEN.PK2-1Ca	50K	Simulation_280	NaN	NaN	8.50325	1.19257	NaN	NaN	-0.774096	NaN	-0.972876	NaN	-2.09135	103.234
CEN.PK2-1Ca	50K	Simulation_281	NaN	NaN	8.57173	-0.562227	1.30465	NaN	-0.503691	NaN	-0.886077	NaN	-1.25703	96.284
CEN.PK2-1Ca	50K	Simulation_282	NaN	NaN	8.48609	NaN	0.385657	1.02089	-0.158212	NaN	-1.98676	NaN	-1.504	90.198
CEN.PK2-1Ca	50K	Simulation_283	NaN	NaN	8.48185	-1.61891	-0.656753	0.800929	-1.78546	NaN	-0.995392	0.226693	-1.8368	81.697
CEN.PK2-1Ca	50K	Simulation_284	NaN	NaN	8.45539	-0.565916	-0.690374	2.23673	-0.815085	NaN	-1.01843	1.73599	-1.23507	80.671
CEN.PK2-1Ca	50K	Simulation_285	NaN	NaN	8.48783	0.33166	NaN	NaN	-0.0109053	NaN	0.0912784	NaN	-1.31839	103.476
CEN.PK2-1Ca	50K	Simulation_286	NaN	NaN	8.32758	-1.7651	-0.951069	0.83202	-1.23453	NaN	0.225253	1.11422	-2.2213	86.917
CEN.PK2-1Ca	50K	Simulation_287	5.34614	NaN	8.38058	0.259852	NaN	NaN	-1.46193	NaN	-0.926883	NaN	-1.4166	97.447
CEN.PK2-1Ca	50K	Simulation_288	NaN	NaN	8.35483	0.807054	NaN	NaN	-0.423681	1.05842	-2.08759	0.264545	-0.83618	88.482
CEN.PK2-1Ca	50K	Simulation_289	NaN	NaN	8.47748	-0.662277	-0.657507	NaN	-1.41275	1.13795	-1.95341	NaN	-1.69377	87.682
CEN.PK2-1Ca	50K	Simulation_290	5.54279	NaN	8.43243	0.310366	-0.763275	NaN	NaN	NaN	NaN	0.34803	-2.68016	90.871
CEN.PK2-1Ca	50K	Simulation_291	6.33844	NaN	8.3393	NaN	NaN	0.802861	-1.53228	NaN	-0.117839	1.13199	-2.00654	104.455
CEN.PK2-1Ca	50K	Simulation_292	NaN	NaN	8.57615	NaN	-0.613523	NaN	-1.32272	1.59223	-0.289882	NaN	-0.303947	104.943
CEN.PK2-1Ca	50K	Simulation_293	NaN	NaN	8.42705	-0.656543	0.216896	NaN	-0.110367	NaN	-2.06601	NaN	-4.72858	95.639
CEN.PK2-1Ca	50K	Simulation_294	NaN	NaN	8.41956	-1.68686	-0.773251	NaN	-0.335229	NaN	-1.05322	NaN	-1.44744	104.508
CEN.PK2-1Ca	50K	Simulation_295	NaN	NaN	8.53465	-0.684375	1.03338	0.835823	-1.06073	NaN	-0.342664	NaN	-1.80789	108.472
CEN.PK2-1Ca	50K	Simulation_296	NaN	NaN	8.3983	-1.77753	NaN	NaN	-3.47145	1.00883	-1.06136	2.17623	-1.07738	97.527
CEN.PK2-1Ca	50K	Simulation_297	NaN	NaN	8.36991	-1.77296	NaN	NaN	-0.93145	NaN	NaN	1.096	-1.07429	89.163
CEN.PK2-1Ca	50K	Simulation_298	NaN	NaN	8.45416	-0.0300154	0.161377	NaN	-1.11413	NaN	-0.378028	NaN	-1.52416	89.692
CEN.PK2-1Ca	50K	Simulation_299	NaN	NaN	8.47761	NaN	-0.68794	NaN	-0.783699	1.16603	-0.396648	NaN	-1.85338	86.281
CEN.PK2-1Ca	50K	Simulation_300	NaN	NaN	8.57206	0.426917	NaN	NaN	-1.26251	NaN	-0.361948	1.8844	-1.39862	101.19
CEN.PK2-1Ca	50K	Simulation_301	NaN	NaN	8.64253	0.805375	1.07308	NaN	-2.23853	NaN	NaN	0.439829	-1.68378	93.182
CEN.PK2-1Ca	50K	Simulation_302	NaN	NaN	8.57577	0.709983	-0.576378	0.960605	-1.2937	NaN	-0.917231	1.80725	-1.35019	99.571
CEN.PK2-1Ca	50K	Simulation_303	NaN	NaN	8.41238	-0.596565	-0.658921	NaN	-1.10296	NaN	0.616371	1.83385	-0.541872	93.479
CEN.PK2-1Ca	50K	Simulation_304	NaN	NaN	8.50246	-0.0549274	0.867704	NaN	-1.80758	NaN	NaN	1.38195	-1.67116	107.714
CEN.PK2-1Ca	50K	Simulation_305	NaN	NaN	8.48144	-1.6475	-0.648695	NaN	-1.81659	NaN	-0.970146	0.165831	-1.86103	113.172
CEN.PK2-1Ca	50K	Simulation_306	5.71936	NaN	8.4057	-0.572636	NaN	NaN	-0.840703	NaN	-0.995869	1.17357	-1.72802	98.142
CEN.PK2-1Ca	50K	Simulation_307	NaN	NaN	8.56583	-1.6017	0.417219	NaN	-0.156235	NaN	0.146665	1.26379	-3.0138	100.788
CEN.PK2-1Ca	50K	Simulation_308	NaN	NaN	8.46637	NaN	0.286301	NaN	-1.42638	1.62953	NaN	NaN	-0.992104	101.168
CEN.PK2-1Ca	50K	Simulation_309	NaN	NaN	8.52964	0.127348	NaN	1.18362	-1.7954	1.15923	-1.78949	1.2252	-0.360951	93.864
CEN.PK2-1Ca	50K	Simulation_310	NaN	NaN	8.5022	-1.49846	-0.709268	NaN	-1.02275	NaN	NaN	NaN	-1.3101	104.101
CEN.PK2-1Ca	50K	Simulation_311	NaN	NaN	8.63938	0.486062	1.08052	NaN	-0.632686	NaN	-0.874141	NaN	-1.73004	67.161
CEN.PK2-1Ca	50K	Simulation_312	NaN	NaN	8.58844	0.766641	NaN	NaN	-1.71926	2.38017	-1.81655	0.194306	-0.652663	104.324
CEN.PK2-1Ca	50K	Simulation_313	NaN	NaN	8.46201	-0.110429	NaN	NaN	-1.13435	NaN	-0.384989	NaN	-0.994952	90.172
CEN.PK2-1Ca	50K	Simulation_314	NaN	NaN	8.32181	0.538108	0.0569271	NaN	-0.40926	NaN	-2.13856	1.18621	-1.00525	89.527
CEN.PK2-1Ca	50K	Simulation_315	NaN	NaN	8.30228	-0.226747	1.20749	NaN	-0.623486	NaN	0.415992	NaN	-0.722904	101.079
CEN.PK2-1Ca	50K	Simulation_316	NaN	NaN	8.40334	-0.0484242	0.24587	0.660143	-0.537079	NaN	-2.03275	1.36288	-1.4066	105.951
CEN.PK2-1Ca	50K	Simulation_317	NaN	NaN	8.50483	0.661591	-0.813737	3.20184	-0.768361	NaN	-1.99732	1.77752	-1.81866	82.621
CEN.PK2-1Ca	50K	Simulation_318	NaN	NaN	8.46696	0.341775	-0.670158	0.742505	-0.560864	NaN	-1.07476	NaN	-1.53298	74.497
CEN.PK2-1Ca	50K	Simulation_319	NaN	NaN	8.37288	0.556953	NaN	0.511955	-0.893466	0.923211	-0.449673	NaN	-1.4537	85.405
CEN.PK2-1Ca	50K	Simulation_320	NaN	NaN	8.50151	-1.52278	-0.643588	NaN	-0.330502	1.42917	0.640411	NaN	-2.07523	105.827
CEN.PK2-1Ca	50K	Simulation_321	NaN	NaN	8.54197	0.152208	0.390266	NaN	-1.7642	NaN	-0.268124	0.445255	-1.1563	88.583
CEN.PK2-1Ca	50K	Simulation_322	NaN	NaN	8.49553	-0.518432	-0.647385	NaN	-1.34421	NaN	-0.883142	NaN	-1.1659	68.919
CEN.PK2-1Ca	50K	Simulation_323	NaN	NaN	8.44143	NaN	1.55451	NaN	-0.0949072	NaN	0.962823	NaN	-1.56166	89.792
CEN.PK2-1Ca	50K	Simulation_324	NaN	NaN	8.45904	NaN	0.229192	NaN	-1.07204	NaN	-2.01001	NaN	-1.91823	106.816
CEN.PK2-1Ca	50K	Simulation_325	NaN	NaN	8.36845	-0.163484	-0.78068	NaN	-0.912592	NaN	-1.06868	NaN	-1.75101	101.243
CEN.PK2-1Ca	50K	Simulation_326	NaN	NaN	8.41392	-0.16685	1.2527	NaN	-0.597661	NaN	-1.97388	0.148051	-1.88521	109.476
CEN.PK2-1Ca	50K	Simulation_327	5.89176	NaN	8.48852	0.618356	0.225875	0.83731	-0.792586	NaN	0.373029	NaN	-0.601111	95.854
CEN.PK2-1Ca	50K	Simulation_328	NaN	NaN	8.43421	-1.63739	NaN	NaN	-1.39507	NaN	-2.00476	0.249885	-1.88319	83.12
CEN.PK2-1Ca	50K	Simulation_329	NaN	NaN	8.59785	NaN	1.05612	NaN	-0.980401	NaN	-1.85711	NaN	-2.5965	89.968
CEN.PK2-1Ca	50K	Simulation_330	NaN	NaN	8.42398	-0.0203266	0.778375	0.706389	-0.883177	NaN	-1.03758	NaN	-1.1435	104.385
CEN.PK2-1Ca	50K	Simulation_331	5.80155	NaN	8.48911	0.356239	-0.71977	0.542815	-1.03603	NaN	-0.870876	0.291492	-1.66095	79.991
CEN.PK2-1Ca	50K	Simulation_332	NaN	NaN	8.48744	NaN	NaN	NaN	-1.81591	NaN	-0.514775	NaN	-2.3793	94.642
CEN.PK2-1Ca	50K	Simulation_333	NaN	NaN	8.39728	NaN	-0.873122	NaN	-2.42044	NaN	-1.9983	NaN	-1.71138	87.374
CEN.PK2-1Ca	50K	Simulation_334	NaN	NaN	8.30564	-0.839544	NaN	NaN	-0.767976	NaN	-2.14893	NaN	-1.83379	89.762
CEN.PK2-1Ca	50K	Simulation_335	NaN	NaN	8.35851	0.236856	0.236856	1.89982	-0.311076	NaN	-0.525512	NaN	-1.28955	106.911
CEN.PK2-1Ca	50K	Simulation_336	NaN	NaN	8.37151	-0.796262	0.163291	0.775866	-0.756371	1.2599	NaN	NaN	-2.01619	101.934
CEN.PK2-1Ca	50K	Simulation_337	NaN	NaN	8.62828	0.912596	-0.597804	NaN	-0.924316	NaN	-0.281118	0.329772	-1.72851	97.723
CEN.PK2-1Ca	50K	Simulation_338	NaN	NaN	8.55067	-0.0282958	0.422133	NaN	-0.995172	1.35676	0.164682	NaN	-1.58427	111.812
CEN.PK2-1Ca	50K	Simulation_339	NaN	NaN	8.41508	-0.692752	-0.729518	NaN	-1.08698	NaN	-1.05799	NaN	-2.14382	102.766
CEN.PK2-1Ca	50K	Simulation_340	NaN	NaN	8.41338	1.10503	NaN	NaN	-1.40854	1.26114	-1.99606	NaN	-2.41576	106.419
CEN.PK2-1Ca	50K	Simulation_341	NaN	NaN	8.33638	-0.187476	-0.815294	NaN	-3.50977	NaN	NaN	NaN	-1.60583	114.124
CEN.PK2-1Ca	50K	Simulation_342	NaN	NaN	8.58848	0.704524	0.342017	NaN	-2.27953	NaN	-1.8905	NaN	-0.793955	84.952
CEN.PK2-1Ca	50K	Simulation_343	NaN	NaN	8.44176	NaN	-0.750169	0.717364	-1.42824	1.28962	-2.03705	NaN	-1.2462	116.681
CEN.PK2-1Ca	50K	Simulation_344	NaN	NaN	8.45873	NaN	0.149954	NaN	-0.592216	NaN	-0.453745	1.21062	-1.36858	101.776
CEN.PK2-1Ca	50K	Simulation_345	NaN	NaN	8.63756	0.414004	NaN	NaN	-0.470627	NaN	-1.85898	NaN	-2.94679	101.843
CEN.PK2-1Ca	50K	Simulation_346	NaN	NaN	8.59745	0.199042	NaN	NaN	-1.68728	NaN	-1.78582	NaN	-1.52467	107.588
CEN.PK2-1Ca	50K	Simulation_347	NaN	NaN	8.6416	0.185565	NaN	NaN	-0.695551	NaN	-0.317389	NaN	-1.54308	112.184
CEN.PK2-1Ca	50K	Simulation_348	NaN	NaN	8.49873	-0.548399	-0.685555	1.75833	-1.02598	NaN	NaN	NaN	-2.06395	108.144
CEN.PK2-1Ca	50K	Simulation_349	NaN	NaN	8.55548	-1.59638	NaN	NaN	-0.492671	1.09633	NaN	0.609798	-1.78857	99.682
CEN.PK2-1Ca	50K	Simulation_350	NaN	NaN	8.49147	0.809191	-0.664872	NaN	-0.802303	NaN	0.316708	1.96966	-0.952649	110.262
CEN.PK2-1Ca	50K	Simulation_351	NaN	NaN	8.51088	-1.47812	0.499854	0.876824	0.131865	NaN	-0.012145	1.29186	-1.63844	106.628
CEN.PK2-1Ca	50K	Simulation_352	NaN	NaN	8.74311	-1.30956	1.1606	0.854089	-1.48205	1.41115	0.562228	NaN	-2.81951	106.516
CEN.PK2-1Ca	50K	Simulation_353	NaN	NaN	8.61279	-0.476898	-0.572723	0.790493	-0.469283	NaN	0.790493	NaN	-1.04277	95.721
CEN.PK2-1Ca	50K	Simulation_354	NaN	NaN	8.64373	-1.51515	-0.592218	0.761419	0.231264	1.34638	0.770032	NaN	-0.0530563	95.35
CEN.PK2-1Ca	50K	Simulation_355	NaN	NaN	8.60553	NaN	0.476431	1.89304	-0.935667	NaN	-0.821807	1.43474	-1.21072	99.622
CEN.PK2-1Ca	50K	Simulation_356	NaN	NaN	8.57633	-0.625671	NaN	1.11587	-0.534821	1.42072	NaN	NaN	-2.2742	112.311
CEN.PK2-1Ca	50K	Simulation_357	NaN	NaN	8.45605	0.952929	-0.625944	NaN	-1.39549	NaN	NaN	0.17168	-1.23867	101.548
CEN.PK2-1Ca	50K	Simulation_358	NaN	NaN	8.51401	1.01748	0.468694	NaN	-1.01203	NaN	-1.92759	NaN	-1.15114	96.184
CEN.PK2-1Ca	50K	Simulation_359	NaN	NaN	8.55821	-0.00348843	-0.555009	NaN	-1.04078	1.28287	-1.91651	NaN	-0.909834	115.411
CEN.PK2-1Ca	50K	Simulation_360	NaN	NaN	8.37496	-0.734961	0.0951143	0.974647	-0.724128	NaN	0.684726	NaN	-1.78687	99.589
CEN.PK2-1Ca	50K	Simulation_361	NaN	NaN	8.50513	-1.55134	NaN	NaN	-2.36567	NaN	-0.950277	NaN	-1.82189	111.229
CEN.PK2-1Ca	50K	Simulation_362	NaN	NaN	8.5028	-1.60353	NaN	0.724371	-1.07182	NaN	NaN	NaN	-1.2917	107.908
CEN.PK2-1Ca	50K	Simulation_363	NaN	NaN	8.48453	-0.715091	-0.618876	NaN	-1.82835	NaN	-1.86143	NaN	-1.01963	94.379
CEN.PK2-1Ca	50K	Simulation_364	NaN	NaN	8.56295	0.0342072	0.902963	NaN	0.221953	NaN	0.371862	0.205974	-0.711125	106.799
CEN.PK2-1Ca	50K	Simulation_365	NaN	NaN	8.60167	NaN	-0.61162	1.14581	-3.20334	NaN	-0.863701	NaN	-1.51323	94.161
CEN.PK2-1Ca	50K	Simulation_366	NaN	NaN	8.58597	-1.47808	NaN	1.97006	-1.2919	NaN	-0.823486	1.70703	-1.24199	91.685
CEN.PK2-1Ca	50K	Simulation_367	NaN	NaN	8.45273	NaN	0.197457	NaN	-1.04032	NaN	NaN	NaN	-1.36957	117.946
CEN.PK2-1Ca	50K	Simulation_368	NaN	NaN	8.57391	1.31233	-0.650835	NaN	-1.28361	NaN	-1.89184	NaN	-0.773698	91.935
CEN.PK2-1Ca	50K	Simulation_369	5.27307	NaN	8.62926	0.56634	NaN	0.925148	0.0890076	NaN	0.0796581	NaN	-1.9483	79.837
CEN.PK2-1Ca	50K	Simulation_370	NaN	NaN	8.40558	-0.200623	-0.735773	NaN	-1.47874	NaN	-2.09585	NaN	-1.91703	102.384
CEN.PK2-1Ca	50K	Simulation_371	NaN	NaN	8.49844	-1.62727	0.338585	NaN	-1.39056	NaN	-0.997237	NaN	-1.6875	121.688
CEN.PK2-1Ca	50K	Simulation_372	NaN	NaN	8.45604	0.742693	NaN	1.00573	-1.35958	NaN	-0.908233	NaN	-2.10785	116.582
CEN.PK2-1Ca	50K	Simulation_373	NaN	NaN	8.55114	NaN	NaN	NaN	0.0906133	NaN	-0.291872	0.256369	-0.624964	97.91
CEN.PK2-1Ca	50K	Simulation_374	NaN	NaN	8.35082	-1.85592	NaN	0.783668	-0.360496	1.89442	NaN	1.03115	-1.02354	116.798
CEN.PK2-1Ca	50K	Simulation_375	NaN	NaN	8.46027	-0.701464	0.336818	NaN	-1.39699	NaN	NaN	0.161247	-1.26893	101.674
CEN.PK2-1Ca	50K	Simulation_376	NaN	NaN	8.58156	0.396272	NaN	NaN	-0.716697	1.1255	0.143942	NaN	-2.25686	111.103
CEN.PK2-1Ca	50K	Simulation_377	NaN	NaN	8.37742	-0.593654	0.301491	1.03521	-1.17766	2.07632	-1.05511	NaN	-1.20273	77.724
CEN.PK2-1Ca	50K	Simulation_378	NaN	NaN	8.53389	0.45693	NaN	2.04689	-0.957608	NaN	-0.862	1.4224	-1.05304	110.963
CEN.PK2-1Ca	50K	Simulation_379	NaN	NaN	8.50035	-1.60215	NaN	0.979236	0.389155	NaN	-0.935253	NaN	-3.04071	117.529
CEN.PK2-1Ca	50K	Simulation_380	NaN	NaN	8.53086	NaN	0.323405	NaN	-1.03575	NaN	-1.93331	NaN	-2.06106	108.089
CEN.PK2-1Ca	50K	Simulation_381	NaN	NaN	8.70585	1.70428	NaN	NaN	-0.58202	NaN	-1.78057	NaN	-1.01551	109.837
CEN.PK2-1Ca	50K	Simulation_382	NaN	NaN	8.36	-0.162776	0.265514	NaN	-1.20985	NaN	0.294858	1.0838	-1.55622	106.908
CEN.PK2-1Ca	50K	Simulation_383	NaN	NaN	8.6126	-1.33455	-0.583677	NaN	-0.636426	NaN	-0.280413	NaN	-1.50582	98.195
CEN.PK2-1Ca	50K	Simulation_384	NaN	NaN	8.4998	-1.65542	-0.812592	NaN	0.460532	1.21945	-1.08423	NaN	-2.66232	100.259
CEN.PK2-1Ca	50K	Simulation_385	5.52151	NaN	8.49684	-0.643689	NaN	NaN	-1.78477	NaN	-1.97974	0.34219	-1.18957	89.52
CEN.PK2-1Ca	50K	Simulation_386	NaN	NaN	8.43401	-0.715561	0.851023	NaN	-1.07365	NaN	-0.383385	NaN	-2.35808	78.401
CEN.PK2-1Ca	50K	Simulation_387	4.91901	NaN	8.62701	-0.510847	NaN	NaN	-0.924689	1.45958	-1.95575	NaN	-1.56639	111.569
CEN.PK2-1Ca	50K	Simulation_388	NaN	NaN	8.42123	-0.716992	0.311959	1.91408	-0.833204	NaN	-2.05413	1.84899	-1.89749	103.337
CEN.PK2-1Ca	50K	Simulation_389	NaN	NaN	8.26901	0.519373	1.37857	0.550005	-1.99414	NaN	NaN	NaN	-2.02445	115.465
CEN.PK2-1Ca	50K	Simulation_390	NaN	NaN	8.55554	-0.518588	-0.64579	0.847931	-2.33808	NaN	-0.36426	0.340491	-1.45533	106.861
CEN.PK2-1Ca	50K	Simulation_391	NaN	NaN	8.41163	-0.18653	-0.579177	NaN	-1.14413	NaN	-1.01808	NaN	-1.39652	99.687
CEN.PK2-1Ca	50K	Simulation_392	NaN	NaN	8.44312	-0.250479	NaN	NaN	-3.456	1.29357	-0.965878	NaN	-1.39699	105.892
CEN.PK2-1Ca	50K	Simulation_393	NaN	NaN	8.50114	-0.622002	-0.657163	0.677558	-1.05987	NaN	-0.286964	2.32214	-0.898541	104.304
CEN.PK2-1Ca	50K	Simulation_394	NaN	NaN	8.52096	1.61211	NaN	NaN	-0.563647	NaN	0.166393	NaN	-0.703299	115.745
CEN.PK2-1Ca	50K	Simulation_395	NaN	NaN	8.27665	-0.799132	0.156437	NaN	-0.965575	2.31107	-0.607706	2.09169	-2.24717	108.307
CEN.PK2-1Ca	50K	Simulation_396	NaN	NaN	8.3946	0.991453	0.129693	NaN	-0.878637	0.98468	-0.534877	1.60153	-0.95788	123.544
CEN.PK2-1Ca	50K	Simulation_397	NaN	NaN	8.48602	0.311886	-0.640574	NaN	-1.40732	NaN	-0.367354	NaN	-2.08506	105.15
CEN.PK2-1Ca	50K	Simulation_398	NaN	NaN	8.41318	-0.150816	0.273544	0.471209	0.124467	NaN	-1.96512	NaN	-1.12799	113.497
CEN.PK2-1Ca	50K	Simulation_399	NaN	NaN	8.48478	0.60188	0.21462	NaN	-1.10951	NaN	-1.96822	0.131179	-1.50818	91.379
CEN.PK2-1Ca	50K	Simulation_400	NaN	NaN	8.58044	-0.0449766	-0.56385	NaN	-0.106361	NaN	NaN	NaN	-3.57036	121.239
CEN.PK2-1Ca	50K	Simulation_401	NaN	NaN	8.53075	0.408787	2.3017	NaN	-1.79905	NaN	-1.96474	0.243893	-1.63275	107.169
CEN.PK2-1Ca	50K	Simulation_402	NaN	NaN	8.44965	-0.589281	0.308839	NaN	0.0877858	NaN	NaN	NaN	-1.08734	97.667
CEN.PK2-1Ca	50K	Simulation_403	NaN	NaN	8.49373	1.37047	-0.665335	NaN	-0.773905	1.11632	NaN	NaN	-3.06034	100.019
CEN.PK2-1Ca	50K	Simulation_404	5.63865	NaN	8.60046	1.11755	NaN	1.89957	-0.681505	NaN	-0.889513	0.262593	-0.636557	114.831
CEN.PK2-1Ca	50K	Simulation_405	NaN	NaN	8.5674	0.0123213	0.331533	NaN	-0.168038	NaN	NaN	NaN	-0.68227	112.446
CEN.PK2-1Ca	50K	Simulation_406	NaN	NaN	8.75556	0.625227	NaN	NaN	-0.764707	NaN	-0.0548471	NaN	-0.591265	108.431
CEN.PK2-1Ca	50K	Simulation_407	NaN	NaN	8.61694	NaN	1.84168	NaN	-1.264	NaN	-0.340428	1.28008	-1.10624	91.557
CEN.PK2-1Ca	50K	Simulation_408	NaN	NaN	8.38114	0.262948	NaN	NaN	-1.86053	NaN	NaN	1.11775	-2.20286	113.624
CEN.PK2-1Ca	50K	Simulation_409	NaN	NaN	8.53922	0.104569	-0.64106	NaN	-1.70114	NaN	-0.903713	0.152642	-1.03276	107.22
CEN.PK2-1Ca	50K	Simulation_410	NaN	NaN	8.58954	1.00339	NaN	NaN	-1.2923	NaN	-1.81569	NaN	-1.39121	102.541
CEN.PK2-1Ca	50K	Simulation_411	NaN	NaN	8.38488	-0.694175	0.920638	NaN	-0.668627	NaN	-0.497538	0.0997027	-0.771319	96.234
CEN.PK2-1Ca	50K	Simulation_412	NaN	NaN	8.46591	-0.631199	1.3833	NaN	-3.41466	NaN	0.0145368	1.06624	-1.6509	105.313
CEN.PK2-1Ca	50K	Simulation_413	NaN	NaN	8.55596	0.502322	NaN	1.78424	-1.68376	NaN	-1.92282	NaN	-0.685836	83.038
CEN.PK2-1Ca	50K	Simulation_414	NaN	NaN	8.40355	-1.6754	-0.77019	NaN	-0.454841	NaN	-1.02113	1.19134	-1.44036	104.504
CEN.PK2-1Ca	50K	Simulation_415	5.84226	NaN	8.41308	-0.717043	-0.649593	0.690951	-1.8999	NaN	NaN	NaN	-1.71675	107.864
CEN.PK2-1Ca	50K	Simulation_416	NaN	NaN	8.29809	0.570538	0.224617	NaN	-0.552364	NaN	-0.153316	0.209667	-1.54665	103.164
CEN.PK2-1Ca	50K	Simulation_417	NaN	NaN	8.57927	-0.592162	NaN	0.904097	-3.37757	NaN	-0.872683	0.327985	-1.25149	102.662
CEN.PK2-1Ca	50K	Simulation_418	NaN	NaN	8.37055	0.377792	-0.782881	NaN	-0.202155	NaN	-2.12448	0.0150754	-0.388499	101.265
CEN.PK2-1Ca	50K	Simulation_419	NaN	NaN	8.41383	0.872673	-0.699147	NaN	-1.4598	NaN	-0.487516	0.308073	-1.74318	108.916
CEN.PK2-1Ca	50K	Simulation_420	NaN	NaN	8.47484	-1.64961	0.985634	NaN	0.349741	NaN	-2.03727	NaN	-0.983559	104.291
CEN.PK2-1Ca	50K	Simulation_421	NaN	NaN	8.54923	-0.474909	-0.606154	1.1254	-1.25844	NaN	-0.846358	0.345866	-1.16088	103.459
CEN.PK2-1Ca	50K	Simulation_422	NaN	NaN	8.32401	-0.772008	0.95689	NaN	-1.58306	NaN	-1.10059	1.64207	-2.23827	86.22
CEN.PK2-1Ca	50K	Simulation_423	NaN	NaN	8.4988	-1.6209	1.29268	NaN	-1.77112	NaN	0.0185085	2.32206	-2.01576	81.816
CEN.PK2-1Ca	50K	Simulation_424	NaN	NaN	8.4903	NaN	0.217889	0.813593	-3.36636	NaN	-0.973284	2.38087	-2.08465	99.393
CEN.PK2-1Ca	50K	Simulation_425	6.51074	NaN	8.38701	0.587118	NaN	NaN	-1.14568	1.17089	0.276165	NaN	-1.56474	93.925
CEN.PK2-1Ca	50K	Simulation_426	NaN	NaN	8.47661	-0.548305	NaN	NaN	-3.44952	1.15803	-2.03355	0.0750958	-2.11012	110.183
CEN.PK2-1Ca	50K	Simulation_427	NaN	NaN	8.42264	NaN	NaN	NaN	0.290285	NaN	-2.00175	NaN	-0.707436	110.26
CEN.PK2-1Ca	50K	Simulation_428	NaN	NaN	8.4179	1.51363	0.859448	NaN	0.596482	1.18196	-0.0460439	NaN	-2.68309	107.707
CEN.PK2-1Ca	50K	Simulation_429	NaN	NaN	8.30457	-0.243233	NaN	NaN	-1.29575	NaN	-1.20995	1.46386	-1.1594	118.755
CEN.PK2-1Ca	50K	Simulation_430	NaN	NaN	8.39121	0.249952	0.273838	0.922821	-1.5001	NaN	-0.515629	0.0951087	-0.946095	102.999
CEN.PK2-1Ca	50K	Simulation_431	NaN	NaN	8.44346	0.940135	1.85267	NaN	-0.217462	NaN	0.292229	0.0808101	-0.885996	113.985
CEN.PK2-1Ca	50K	Simulation_432	NaN	NaN	8.42352	NaN	NaN	0.620423	-0.849249	NaN	-1.92963	0.132535	-1.22007	111.911
CEN.PK2-1Ca	50K	Simulation_433	NaN	NaN	8.38202	NaN	NaN	NaN	-1.45675	NaN	-1.11067	NaN	-1.47907	96.851
CEN.PK2-1Ca	50K	Simulation_434	NaN	NaN	8.53695	-1.43206	0.417537	1.03405	-0.127858	2.1252	0.137006	0.144932	-1.62838	104.349
CEN.PK2-1Ca	50K	Simulation_435	NaN	NaN	8.49355	-0.751195	0.17968	NaN	-1.74676	NaN	-1.99212	0.235589	-2.05546	112.062
CEN.PK2-1Ca	50K	Simulation_436	NaN	NaN	8.48688	0.29947	-0.724395	NaN	-1.80796	NaN	0.590973	NaN	-1.0409	101.503
CEN.PK2-1Ca	50K	Simulation_437	NaN	NaN	8.56837	1.37573	NaN	0.959045	-2.35214	NaN	-2.00514	2.25701	-1.80484	101.427
CEN.PK2-1Ca	50K	Simulation_438	NaN	NaN	8.41559	NaN	0.296709	0.80279	-0.835002	NaN	-0.382357	NaN	-0.812408	106.132
CEN.PK2-1Ca	50K	Simulation_439	NaN	NaN	8.58272	-1.48316	NaN	NaN	-0.419096	1.26686	-0.304377	0.270963	-0.72698	97.855
CEN.PK2-1Ca	50K	Simulation_440	NaN	NaN	8.5396	0.95567	NaN	NaN	-1.76258	NaN	NaN	NaN	-2.61328	87.807
CEN.PK2-1Ca	50K	Simulation_441	NaN	NaN	8.323	-1.76824	0.575152	NaN	-1.04168	1.01959	-0.496821	NaN	-1.11806	103.543
CEN.PK2-1Ca	50K	Simulation_442	NaN	NaN	8.52564	1.30515	NaN	NaN	-0.759615	NaN	NaN	NaN	-1.62181	122.399
CEN.PK2-1Ca	50K	Simulation_443	NaN	NaN	8.46134	NaN	-0.781854	NaN	-0.814829	NaN	NaN	NaN	-1.72737	110.954
CEN.PK2-1Ca	50K	Simulation_444	NaN	NaN	8.66763	-1.4225	0.556602	1.23224	-0.407024	NaN	0.314468	0.316533	-2.16948	105.779
CEN.PK2-1Ca	50K	Simulation_445	NaN	NaN	8.48997	-0.617328	-0.544866	NaN	-0.36534	NaN	-1.97678	0.270197	-1.6805	107.998
CEN.PK2-1Ca	50K	Simulation_446	NaN	NaN	8.36186	-1.64814	NaN	NaN	-1.89504	NaN	-0.501648	0.167221	-1.79271	104.252
CEN.PK2-1Ca	50K	Simulation_447	NaN	NaN	8.41196	-1.74223	NaN	NaN	-0.859681	NaN	0.255437	NaN	-2.13607	94.799
CEN.PK2-1Ca	50K	Simulation_448	NaN	NaN	8.40313	-0.675876	NaN	NaN	-1.41897	NaN	NaN	NaN	-1.89153	116.548
CEN.PK2-1Ca	50K	Simulation_449	NaN	NaN	8.35779	-1.80678	NaN	0.689237	-0.903254	1.16821	-1.06924	1.08926	-1.59349	108.862
CEN.PK2-1Ca	50K	Simulation_450	NaN	NaN	8.39527	1.51366	0.131359	0.856192	-0.438836	1.12065	-0.051172	NaN	-1.41201	104.598
CEN.PK2-1Ca	50K	Simulation_451	NaN	NaN	8.41694	1.18558	0.927227	NaN	-1.09362	NaN	-1.03206	NaN	-1.16502	106.471
CEN.PK2-1Ca	50K	Simulation_452	NaN	NaN	8.46317	1.73468	-0.743013	NaN	-1.8077	NaN	-0.409317	NaN	-1.09428	108.364
CEN.PK2-1Ca	50K	Simulation_453	NaN	NaN	8.39643	-0.645225	0.258193	0.622115	-0.48879	NaN	-0.489142	NaN	-1.76323	99.34
CEN.PK2-1Ca	50K	Simulation_454	NaN	NaN	8.55832	NaN	-0.67243	0.735912	-2.28216	NaN	-0.842107	1.2944	-2.59946	96.696
CEN.PK2-1Ca	50K	Simulation_455	NaN	NaN	8.57237	-0.548271	NaN	NaN	-0.123921	NaN	-1.83647	0.474696	-1.98945	97.385
CEN.PK2-1Ca	50K	Simulation_456	5.33287	NaN	8.55385	NaN	0.330614	1.05488	-2.32069	NaN	-1.98635	0.25819	-1.58465	99.083
CEN.PK2-1Ca	50K	Simulation_457	NaN	NaN	8.36315	-1.65107	NaN	1.43479	0.0912484	NaN	-0.495501	NaN	-1.77819	85.61
CEN.PK2-1Ca	50K	Simulation_458	5.53843	NaN	8.50566	-0.0826126	0.389882	0.793006	-1.75709	1.34977	-0.9373	NaN	-4.64702	102.879
CEN.PK2-1Ca	50K	Simulation_459	NaN	NaN	8.52538	-1.5039	NaN	NaN	-1.01311	NaN	0.345459	NaN	-1.61427	110.655
CEN.PK2-1Ca	50K	Simulation_460	NaN	NaN	8.43413	0.846147	0.224832	NaN	-0.620349	NaN	-0.377231	1.95359	-1.24989	89.402
CEN.PK2-1Ca	50K	Simulation_461	NaN	NaN	8.53405	0.761652	NaN	NaN	-1.04117	NaN	-1.88123	0.133477	-1.43578	107.078
CEN.PK2-1Ca	50K	Simulation_462	NaN	NaN	8.53396	-1.60591	0.333479	NaN	-1.36168	NaN	-1.94111	NaN	-0.939006	107.685
CEN.PK2-1Ca	50K	Simulation_463	NaN	NaN	8.45413	-0.0881394	NaN	NaN	NaN	NaN	-1.95643	0.34607	-1.68126	105.32
CEN.PK2-1Ca	50K	Simulation_464	NaN	4.6469	8.45246	NaN	NaN	NaN	-2.35009	NaN	-0.977586	0.287009	-1.33966	91.605
CEN.PK2-1Ca	50K	Simulation_465	NaN	NaN	8.60852	0.767616	-0.594033	NaN	0.41272	1.44806	-0.295536	NaN	-0.861256	103.719
CEN.PK2-1Ca	50K	Simulation_466	NaN	NaN	8.68763	-1.44549	1.20119	NaN	0.215942	NaN	-0.097343	1.46322	-1.90733	94.026
CEN.PK2-1Ca	50K	Simulation_467	NaN	NaN	8.29753	-1.8081	0.0303672	NaN	-3.5737	NaN	-2.09934	NaN	-1.41095	107.163
CEN.PK2-1Ca	50K	Simulation_468	4.81937	NaN	8.63959	0.844842	NaN	NaN	-1.28846	NaN	-0.154342	NaN	-1.07228	86.672
CEN.PK2-1Ca	50K	Simulation_469	NaN	NaN	8.40268	-0.601495	-0.766305	NaN	-0.682977	NaN	-0.0221004	NaN	-1.575	97.027
CEN.PK2-1Ca	50K	Simulation_470	NaN	NaN	8.43065	NaN	-0.718809	NaN	-0.582041	NaN	-1.00757	NaN	-1.2184	100.702
CEN.PK2-1Ca	50K	Simulation_471	NaN	NaN	8.48882	0.605471	0.21475	NaN	-1.40108	NaN	0.405194	1.54035	-0.695807	89.142
CEN.PK2-1Ca	50K	Simulation_472	NaN	NaN	8.48381	0.687156	NaN	NaN	-1.01153	NaN	-0.915092	1.26226	-0.939122	122.986
CEN.PK2-1Ca	50K	Simulation_473	NaN	NaN	8.58472	1.02138	-0.543524	NaN	-0.928421	NaN	-0.841003	0.242597	-1.57889	89.99
CEN.PK2-1Ca	50K	Simulation_474	5.28142	NaN	8.48753	-0.658743	0.348324	NaN	-0.803207	NaN	-1.9153	NaN	-1.07334	91.541
CEN.PK2-1Ca	50K	Simulation_475	NaN	NaN	8.58877	0.439434	0.985495	NaN	-0.909516	NaN	-0.195675	0.345165	-2.19388	103.88
CEN.PK2-1Ca	50K	Simulation_476	NaN	NaN	8.45168	-1.65556	-0.669001	NaN	-0.40949	1.31407	-1.9042	NaN	-0.591992	104.625
CEN.PK2-1Ca	50K	Simulation_477	NaN	NaN	8.37098	NaN	-0.89387	1.83078	-1.13269	NaN	0.262262	0.203174	-0.885259	98.534
CEN.PK2-1Ca	50K	Simulation_478	NaN	NaN	8.49451	NaN	0.221358	0.883586	-0.274358	NaN	-2.04462	1.95538	-0.62872	93.687
CEN.PK2-1Ca	50K	Simulation_479	NaN	NaN	8.55494	-0.0383665	-0.685967	1.04881	-0.285813	NaN	0.112113	1.53351	-0.98465	102.94
CEN.PK2-1Ca	50K	Simulation_480	NaN	NaN	8.34904	0.593795	0.225755	NaN	-1.8619	NaN	-0.0515402	2.00883	-1.97537	91.177
CEN.PK2-1Ca	50K	Simulation_481	NaN	NaN	8.35921	NaN	-0.746195	NaN	-0.339551	2.03861	-0.475965	0.0889397	-1.28017	91.682
CEN.PK2-1Ca	50K	Simulation_482	NaN	NaN	8.50345	-0.542213	1.45399	NaN	-1.73179	NaN	NaN	NaN	-1.03761	93.582
CEN.PK2-1Ca	50K	Simulation_483	NaN	NaN	8.32097	-0.184343	-0.969604	NaN	-1.21399	1.10721	-0.101267	1.09375	-2.81938	101.173
CEN.PK2-1Ca	50K	Simulation_484	NaN	NaN	8.32955	-0.179954	-0.800658	NaN	-0.679735	0.99148	-1.11834	NaN	-1.81179	103.629
CEN.PK2-1Ca	50K	Simulation_485	NaN	NaN	8.55589	0.345808	-0.58515	0.930771	0.441571	NaN	-0.899515	0.396113	-1.61316	98.873
CEN.PK2-1Ca	50K	Simulation_486	NaN	NaN	8.50536	-0.596192	NaN	1.94914	-0.0744707	NaN	0.846295	NaN	-1.3403	93.111
CEN.PK2-1Ca	50K	Simulation_487	NaN	NaN	8.54271	NaN	-0.535124	NaN	-1.37916	1.30639	0.428825	NaN	-2.29816	108.233
CEN.PK2-1Ca	50K	Simulation_488	NaN	NaN	8.39342	NaN	-0.705703	0.908114	-2.43012	NaN	-1.09734	NaN	-1.36807	88.35
CEN.PK2-1Ca	50K	Simulation_489	NaN	NaN	8.54046	-0.69252	NaN	NaN	-0.570222	NaN	-1.95708	0.296094	-2.32766	106.151
CEN.PK2-1Ca	50K	Simulation_490	NaN	NaN	8.32219	NaN	0.824162	NaN	-3.57842	NaN	-1.15738	1.61605	-1.23359	100.453
CEN.PK2-1Ca	50K	Simulation_491	NaN	NaN	8.48851	0.719588	-0.625366	0.745472	-0.569331	2.16051	0.718774	1.88921	-1.29772	101.706
CEN.PK2-1Ca	50K	Simulation_492	NaN	NaN	8.61192	-1.44492	-0.599871	NaN	-0.667488	NaN	-0.899086	0.442729	-1.9116	88.742
CEN.PK2-1Ca	50K	Simulation_493	NaN	NaN	8.55085	0.834237	1.68577	2.06485	-0.497029	NaN	-1.83462	0.216853	-2.97767	111.647
CEN.PK2-1Ca	50K	Simulation_494	NaN	NaN	8.4504	-0.0599083	-0.652163	NaN	-1.37866	NaN	-1.92125	NaN	-1.88309	86.846
CEN.PK2-1Ca	50K	Simulation_495	NaN	NaN	8.44412	-0.482314	NaN	NaN	-2.36518	NaN	NaN	NaN	-1.65745	87.819
CEN.PK2-1Ca	50K	Simulation_496	NaN	NaN	8.50079	NaN	-0.59964	NaN	-2.35006	NaN	-0.96562	0.175511	-1.87119	96.126
CEN.PK2-1Ca	50K	Simulation_497	NaN	NaN	8.437	1.09289	1.15941	NaN	-0.405833	NaN	0.235819	0.251506	-1.43076	100.408
CEN.PK2-1Ca	50K	Simulation_498	NaN	NaN	8.36224	NaN	NaN	NaN	-1.44705	1.05821	-2.13804	NaN	-0.647696	108.333
CEN.PK2-1Ca	50K	Simulation_499	NaN	NaN	8.43522	NaN	NaN	NaN	-0.825361	1.07832	-0.993023	NaN	-2.35508	94.31
CEN.PK2-1Ca	50K	Simulation_500	NaN	NaN	8.49442	0.750524	NaN	1.63172	-1.7751	NaN	NaN	NaN	-1.47834	113.859
CEN.PK2-1Ca	50K	Simulation_501	NaN	NaN	8.38806	NaN	-0.766464	NaN	-0.0476238	NaN	-2.06001	NaN	-1.30615	78.802
CEN.PK2-1Ca	50K	Simulation_502	NaN	NaN	8.43733	-1.64556	NaN	NaN	-0.830197	NaN	-2.01405	1.0347	-1.3142	93.342
CEN.PK2-1Ca	50K	Simulation_503	NaN	NaN	8.45955	-0.0494932	0.179946	NaN	-1.07626	2.3413	-0.415727	NaN	-1.67038	90.823
CEN.PK2-1Ca	50K	Simulation_504	NaN	NaN	8.47094	-0.036039	-0.607362	0.669191	-0.818677	NaN	-0.99123	NaN	-1.68364	114.785
CEN.PK2-1Ca	50K	Simulation_505	NaN	NaN	8.51609	0.671389	0.356403	NaN	-0.988536	NaN	-0.963669	NaN	-1.62917	100.49
CEN.PK2-1Ca	50K	Simulation_506	NaN	NaN	8.55421	1.19309	-0.624706	NaN	0.0128779	NaN	-0.330826	0.375294	-2.57696	91.829
CEN.PK2-1Ca	50K	Simulation_507	NaN	NaN	8.50167	NaN	NaN	NaN	-0.521991	2.98408	0.111999	NaN	-0.42827	114.618
CEN.PK2-1Ca	50K	Simulation_508	5.23158	NaN	8.4623	NaN	NaN	2.48026	0.120269	1.21366	-0.0648789	1.3295	-0.626695	98.42
CEN.PK2-1Ca	50K	Simulation_509	NaN	NaN	8.42696	-0.12953	0.155037	0.818002	-0.122746	NaN	-2.09984	NaN	-1.76065	110.124
CEN.PK2-1Ca	50K	Simulation_510	NaN	NaN	8.49315	0.342433	1.41106	2.48441	-0.56979	NaN	-1.95984	1.21965	-0.758884	101.719
CEN.PK2-1Ca	50K	Simulation_511	NaN	NaN	8.51851	0.948955	-0.612121	NaN	-0.527086	NaN	-0.920012	NaN	-1.66067	94.951
CEN.PK2-1Ca	50K	Simulation_512	NaN	NaN	8.40741	-0.644003	-0.688858	NaN	-0.334327	NaN	0.259096	0.262887	-2.71107	109.388
CEN.PK2-1Ca	50K	Simulation_513	NaN	NaN	8.46709	-0.760587	-0.756065	NaN	-1.8003	NaN	-0.422007	0.228168	-1.39802	88.611
CEN.PK2-1Ca	50K	Simulation_514	NaN	NaN	8.44066	-1.69171	NaN	NaN	-0.251065	NaN	NaN	NaN	-2.33999	102.8
CEN.PK2-1Ca	50K	Simulation_515	NaN	NaN	8.70373	0.842736	NaN	NaN	-0.299835	NaN	-0.710174	NaN	-1.64683	97.577
CEN.PK2-1Ca	50K	Simulation_516	NaN	NaN	8.2852	-0.167655	0.797278	NaN	-3.54101	1.29114	-0.553559	NaN	-2.52544	104.177
CEN.PK2-1Ca	50K	Simulation_517	NaN	NaN	8.51658	0.0465582	-0.581918	NaN	0.113853	NaN	0.0781408	NaN	-1.11635	105.63
CEN.PK2-1Ca	50K	Simulation_518	NaN	NaN	8.54839	0.944922	0.307658	0.822869	-0.978638	NaN	-0.909621	NaN	-1.60547	116.959
CEN.PK2-1Ca	50K	Simulation_519	NaN	NaN	8.51645	-0.608979	-0.690116	1.19718	-0.341526	2.22242	0.565723	NaN	-2.61478	94.216
CEN.PK2-1Ca	50K	Simulation_520	NaN	NaN	8.51071	-1.62314	1.31221	0.850525	-1.33426	NaN	0.0956372	0.300968	-1.08665	91.731
CEN.PK2-1Ca	50K	Simulation_521	NaN	NaN	8.4116	-0.754155	0.165738	NaN	-2.50039	NaN	-1.9415	1.96643	-1.93023	100.193
CEN.PK2-1Ca	50K	Simulation_522	NaN	NaN	8.49141	1.01513	-0.517872	1.72009	-2.38693	NaN	-1.92547	0.342046	-0.674401	114.729
CEN.PK2-1Ca	50K	Simulation_523	NaN	NaN	8.60871	0.897497	NaN	0.994915	-0.119323	NaN	-1.93254	0.234668	-1.9886	103.601
CEN.PK2-1Ca	50K	Simulation_524	5.35176	NaN	8.41013	-1.6669	NaN	NaN	-1.07189	NaN	0.289026	0.402746	-1.57122	102.76
CEN.PK2-1Ca	50K	Simulation_525	NaN	NaN	8.53842	NaN	-0.583725	2.3509	-0.729385	NaN	-1.89414	NaN	-1.12205	108.227
CEN.PK2-1Ca	50K	Simulation_526	NaN	NaN	8.48044	-1.67524	-0.632806	NaN	0.196648	NaN	-0.352926	0.322437	-1.20122	100.549
CEN.PK2-1Ca	50K	Simulation_527	NaN	NaN	8.63879	1.2055	NaN	1.1364	-1.26256	NaN	NaN	NaN	-1.70978	108.871
CEN.PK2-1Ca	50K	Simulation_528	NaN	NaN	8.56481	0.0165623	1.68966	2.02729	-0.994085	NaN	-1.88866	1.93239	-2.57713	108.247
CEN.PK2-1Ca	50K	Simulation_529	NaN	NaN	8.68771	0.0878075	NaN	0.858529	-0.0422861	NaN	NaN	NaN	-1.62103	98.793
CEN.PK2-1Ca	50K	Simulation_530	NaN	NaN	8.52242	0.348551	NaN	0.742896	-0.215244	NaN	-0.931557	0.218011	-1.84901	92.119
CEN.PK2-1Ca	50K	Simulation_531	NaN	NaN	8.57835	0.0817671	NaN	NaN	-0.254382	1.19848	-0.270637	0.555904	-2.26066	111.331
CEN.PK2-1Ca	50K	Simulation_532	NaN	NaN	8.43793	2.06516	1.2699	0.970924	-1.08936	NaN	0.0306835	0.226425	-1.70741	82.098
CEN.PK2-1Ca	50K	Simulation_533	NaN	NaN	8.58042	0.347828	NaN	NaN	-0.757142	NaN	-0.302186	NaN	-1.26618	102.213
CEN.PK2-1Ca	50K	Simulation_534	NaN	NaN	8.65961	0.891295	1.06365	NaN	-1.15674	NaN	-1.72036	NaN	-2.13535	102.217
CEN.PK2-1Ca	50K	Simulation_535	NaN	NaN	8.56618	0.525048	1.00579	0.935067	0.290855	NaN	0.129622	1.5504	-1.77211	108.1
CEN.PK2-1Ca	50K	Simulation_536	NaN	NaN	8.65464	0.0519382	0.961457	NaN	-1.64958	NaN	-1.75241	2.02878	-2.52027	104.655
CEN.PK2-1Ca	50K	Simulation_537	NaN	NaN	8.49528	NaN	-0.688862	0.926573	-1.38251	NaN	NaN	0.144825	-1.50656	78.391
CEN.PK2-1Ca	50K	Simulation_538	NaN	NaN	8.4284	1.526	-0.696394	NaN	-0.439696	1.33755	-2.0784	NaN	-2.42046	115.327
CEN.PK2-1Ca	50K	Simulation_539	NaN	NaN	8.44367	0.303329	NaN	NaN	-1.38117	NaN	-0.970981	0.346114	-1.36873	104.467
CEN.PK2-1Ca	50K	Simulation_540	NaN	NaN	8.4607	0.305229	-0.616768	NaN	-1.11238	NaN	-0.984808	NaN	-1.87789	100.191
CEN.PK2-1Ca	50K	Simulation_541	NaN	NaN	8.48453	-0.0765438	NaN	1.07741	0.17764	NaN	-0.916732	NaN	-1.87416	105.757
CEN.PK2-1Ca	50K	Simulation_542	NaN	NaN	8.62877	-1.53446	-0.519089	0.893574	-0.280564	NaN	-0.803943	2.56458	-0.648576	101.946
CEN.PK2-1Ca	50K	Simulation_543	NaN	NaN	8.4221	-0.692896	0.913762	NaN	-0.842744	NaN	-0.31175	0.3143	-1.5374	118.297
CEN.PK2-1Ca	50K	Simulation_544	NaN	NaN	8.54991	1.79076	NaN	NaN	-0.530644	NaN	-0.300321	0.363841	-2.00275	100.137
CEN.PK2-1Ca	50K	Simulation_545	NaN	NaN	8.54223	0.740507	0.445139	1.06214	-1.73342	NaN	-1.92661	1.3972	-2.00852	104.03
CEN.PK2-1Ca	50K	Simulation_546	NaN	NaN	8.51768	-0.0540316	NaN	NaN	NaN	NaN	0.597706	1.39461	-2.07333	111.524
CEN.PK2-1Ca	50K	Simulation_547	7.00753	NaN	8.60843	0.492433	NaN	0.783153	-1.2404	NaN	-1.84662	NaN	-1.22985	111.575
CEN.PK2-1Ca	50K	Simulation_548	NaN	NaN	8.56588	0.961475	-0.638332	NaN	-0.523882	1.50236	NaN	1.46283	-1.40765	100.703
CEN.PK2-1Ca	50K	Simulation_549	NaN	NaN	8.55437	NaN	-0.600282	NaN	-0.142366	NaN	-0.822675	NaN	-1.57966	94.102
CEN.PK2-1Ca	50K	Simulation_550	NaN	NaN	8.34374	0.197819	NaN	NaN	-0.131404	NaN	-2.18679	NaN	-1.26911	98.206
CEN.PK2-1Ca	50K	Simulation_551	6.12711	NaN	8.48254	0.280475	-0.696552	NaN	-1.40286	NaN	-1.97475	1.84957	-1.51032	116.015
CEN.PK2-1Ca	50K	Simulation_552	NaN	NaN	8.41934	0.436031	-0.730479	0.910247	-1.39308	NaN	-2.0428	0.183265	-0.778005	107.797
CEN.PK2-1Ca	50K	Simulation_553	NaN	NaN	8.50967	-0.61529	NaN	1.03746	-0.958069	NaN	NaN	NaN	-1.04313	106.184
CEN.PK2-1Ca	50K	Simulation_554	NaN	NaN	8.56741	NaN	NaN	NaN	-0.703048	NaN	0.110111	NaN	-2.24785	94.279
CEN.PK2-1Ca	50K	Simulation_555	NaN	NaN	8.405	NaN	-0.797353	NaN	-1.84749	NaN	-0.0296784	NaN	-1.76146	74.202
CEN.PK2-1Ca	50K	Simulation_556	NaN	NaN	8.32203	-0.759408	NaN	0.675756	-0.938684	NaN	NaN	0.0559226	-2.25737	88.307
CEN.PK2-1Ca	50K	Simulation_557	NaN	NaN	8.41422	-0.713129	0.363668	NaN	-0.691601	2.10148	-1.93518	1.56836	-2.17971	98.063
CEN.PK2-1Ca	50K	Simulation_558	NaN	NaN	8.46308	0.321706	-0.646033	NaN	-1.39958	NaN	NaN	1.32289	-1.50881	95.498
CEN.PK2-1Ca	50K	Simulation_559	NaN	NaN	8.39731	-1.66199	-0.658279	NaN	-0.830955	NaN	-1.08903	0.222816	-3.71226	104.251
CEN.PK2-1Ca	50K	Simulation_560	NaN	NaN	8.30683	-1.8074	-0.857117	NaN	-0.977954	1.14288	0.262166	0.00537985	-1.26808	114.396
CEN.PK2-1Ca	50K	Simulation_561	NaN	NaN	8.36606	0.295928	-0.72256	NaN	-0.504142	NaN	-1.01529	NaN	-1.29926	90.119
CEN.PK2-1Ca	50K	Simulation_562	NaN	NaN	8.48731	NaN	NaN	NaN	-1.80335	NaN	NaN	NaN	-1.8344	108.322
CEN.PK2-1Ca	50K	Simulation_563	NaN	NaN	8.52553	NaN	0.361857	0.928022	0.370982	NaN	-0.945811	0.283605	-1.16877	83.767
CEN.PK2-1Ca	50K	Simulation_564	NaN	NaN	8.48899	-1.58579	NaN	NaN	-1.396	NaN	-0.356854	NaN	-2.10336	111.024
CEN.PK2-1Ca	50K	Simulation_565	NaN	NaN	8.3737	-0.621197	0.176156	NaN	-1.13302	NaN	-1.09305	1.08248	-1.76689	89.252
CEN.PK2-1Ca	50K	Simulation_566	NaN	NaN	8.47664	0.913981	0.314944	NaN	-1.74638	NaN	-1.90545	NaN	-1.88309	87.24
CEN.PK2-1Ca	50K	Simulation_567	NaN	NaN	8.60956	NaN	1.15088	NaN	-1.30704	NaN	-0.939435	NaN	-1.9719	87.917
CEN.PK2-1Ca	50K	Simulation_568	NaN	NaN	8.37057	-0.62234	-0.705239	NaN	-3.46983	NaN	0.459119	NaN	-2.7804	96.54
CEN.PK2-1Ca	50K	Simulation_569	NaN	NaN	8.47005	0.886717	-0.833175	2.0593	-0.621122	NaN	-2.00691	NaN	-0.910935	110.166
CEN.PK2-1Ca	50K	Simulation_570	NaN	NaN	8.34795	0.958908	-0.796855	NaN	-1.49406	NaN	-2.0322	NaN	-0.888505	95.773
CEN.PK2-1Ca	50K	Simulation_571	NaN	NaN	8.6326	-0.460988	-0.50449	0.699765	-0.9415	1.45328	NaN	NaN	-1.69326	91.766
CEN.PK2-1Ca	50K	Simulation_572	NaN	NaN	8.46863	-0.0705273	NaN	0.928282	-0.565067	NaN	-1.92921	1.11482	-1.82396	94.209
CEN.PK2-1Ca	50K	Simulation_573	NaN	NaN	8.38221	-0.116032	-0.741157	NaN	-1.18413	NaN	0.200046	0.110686	-1.47428	99.532
CEN.PK2-1Ca	50K	Simulation_574	NaN	NaN	8.48759	-0.584173	NaN	NaN	-1.028	NaN	-1.97236	0.303971	-1.8368	97.656
CEN.PK2-1Ca	50K	Simulation_575	NaN	NaN	8.58801	-1.4799	-0.700142	1.22242	-1.3015	NaN	-0.3212	0.437361	-3.56323	93.304
CEN.PK2-1Ca	50K	Simulation_576	NaN	NaN	8.38164	-1.77063	0.223526	NaN	-0.372633	NaN	NaN	1.03146	-2.17596	110.302
CEN.PK2-1Ca	50K	Simulation_577	NaN	NaN	8.44584	-0.666884	-0.732579	NaN	-1.43848	NaN	-0.490945	1.31167	-1.5019	113.767
CEN.PK2-1Ca	50K	Simulation_578	NaN	NaN	8.50781	-1.57984	-0.785557	NaN	-0.172067	NaN	0.430213	NaN	-0.927306	104.916
CEN.PK2-1Ca	50K	Simulation_579	NaN	NaN	8.50487	-1.50132	NaN	0.863642	-0.510645	1.11613	0.850467	0.287531	-1.28733	97.623
CEN.PK2-1Ca	50K	Simulation_580	NaN	NaN	8.49927	0.238109	NaN	NaN	-0.790768	NaN	-0.967467	NaN	-0.947261	105.746
CEN.PK2-1Ca	50K	Simulation_581	5.35032	NaN	8.56706	0.796964	0.88435	0.672252	-0.743842	NaN	-1.91177	0.377631	-1.12452	92.195
CEN.PK2-1Ca	50K	Simulation_582	NaN	NaN	8.54538	-1.60722	-0.631582	NaN	-2.31761	NaN	-0.931718	0.277035	-1.96147	98.205
CEN.PK2-1Ca	50K	Simulation_583	NaN	NaN	8.43968	-0.657978	NaN	0.853471	-1.4205	1.36409	0.0196079	1.34934	-1.26699	97.347
CEN.PK2-1Ca	50K	Simulation_584	NaN	NaN	8.46528	0.943425	0.882424	NaN	NaN	NaN	-0.380419	0.128557	-0.955554	104.5
CEN.PK2-1Ca	50K	Simulation_585	5.78477	NaN	8.45886	-1.68167	-0.544866	0.837238	-1.0863	NaN	-0.899728	0.283786	-1.65936	107.047
CEN.PK2-1Ca	50K	Simulation_586	NaN	NaN	8.52828	0.0295249	-0.615309	NaN	-1.7439	1.49939	0.0888007	NaN	-1.58942	113.127
CEN.PK2-1Ca	50K	Simulation_587	NaN	NaN	8.61465	-0.411286	NaN	NaN	-0.871241	NaN	-0.794322	NaN	-2.49513	101.944
CEN.PK2-1Ca	50K	Simulation_588	NaN	NaN	8.38191	-0.157472	0.12294	NaN	-0.725303	1.07714	NaN	0.129604	-1.81984	109.748
CEN.PK2-1Ca	50K	Simulation_589	NaN	NaN	8.39063	-0.0771157	NaN	NaN	-1.90715	NaN	-1.06528	NaN	-1.7277	89.407
CEN.PK2-1Ca	50K	Simulation_590	NaN	NaN	8.28432	-1.87518	-0.908449	0.571544	-1.97422	NaN	-2.08541	NaN	-2.05675	110.555
CEN.PK2-1Ca	50K	Simulation_591	NaN	NaN	8.55708	0.35086	NaN	NaN	-0.981583	NaN	NaN	NaN	-1.27477	72.191
CEN.PK2-1Ca	50K	Simulation_592	NaN	NaN	8.45849	NaN	-0.718412	0.597803	-1.37085	2.15453	0.615974	NaN	-1.37311	109.377
CEN.PK2-1Ca	50K	Simulation_593	NaN	NaN	8.47025	-0.698831	0.304695	NaN	-0.862525	NaN	-0.370236	NaN	-1.68882	111.924
CEN.PK2-1Ca	50K	Simulation_594	NaN	NaN	8.44359	0.620079	1.55907	NaN	-2.42499	NaN	0.576077	NaN	-1.5525	104.589
CEN.PK2-1Ca	50K	Simulation_595	NaN	NaN	8.44718	0.304327	0.881109	2.47542	-0.814482	NaN	0.338241	0.326768	-0.867513	95.198
CEN.PK2-1Ca	50K	Simulation_596	NaN	NaN	8.60352	-0.408321	NaN	NaN	-1.69783	NaN	-0.834041	NaN	-1.56679	94.854
CEN.PK2-1Ca	50K	Simulation_597	NaN	NaN	8.52252	0.784436	-0.836273	NaN	0.214317	1.39903	-0.900756	1.27111	-0.928914	95.827
CEN.PK2-1Ca	50K	Simulation_598	NaN	NaN	8.51086	NaN	0.355878	NaN	0.507621	NaN	-0.989781	1.21518	-2.02654	107.897
CEN.PK2-1Ca	50K	Simulation_599	NaN	NaN	8.46767	0.603454	0.958768	NaN	-0.18937	NaN	0.119038	0.359402	-1.0453	103.142
CEN.PK2-1Ca	50K	Simulation_600	NaN	NaN	8.52545	-1.64895	NaN	NaN	-1.34453	NaN	-1.93057	1.07328	-1.4799	85.482
CEN.PK2-1Ca	50K	Simulation_601	NaN	NaN	8.48347	-0.0325679	-0.565424	0.797507	-1.09458	NaN	-0.936531	NaN	-1.36285	116.63
CEN.PK2-1Ca	50K	Simulation_602	NaN	NaN	8.27614	-1.82586	NaN	NaN	-0.323233	NaN	-0.541974	1.12272	-2.29466	98.986
CEN.PK2-1Ca	50K	Simulation_603	NaN	NaN	8.58264	-0.471901	NaN	0.945605	-0.927786	NaN	-1.90166	0.525635	-1.0517	96.171
CEN.PK2-1Ca	50K	Simulation_604	NaN	NaN	8.48851	NaN	0.314762	NaN	-1.1019	NaN	0.682967	0.167398	-1.33805	100.688
CEN.PK2-1Ca	50K	Simulation_605	5.4182	NaN	8.39886	-0.300621	NaN	NaN	-1.47769	NaN	-2.03156	NaN	-1.31597	83.268
CEN.PK2-1Ca	50K	Simulation_606	NaN	NaN	8.39058	0.153221	-0.746762	NaN	-1.15298	1.20353	-0.557439	0.0959461	-2.24955	100.09
CEN.PK2-1Ca	50K	Simulation_607	NaN	NaN	8.56103	-0.622668	NaN	NaN	-0.517645	1.27662	-0.322837	0.25063	-1.49362	98.267
CEN.PK2-1Ca	50K	Simulation_608	NaN	NaN	8.43366	0.216157	0.267027	NaN	-0.65527	2.58035	-0.426457	1.13445	-0.919132	108.987
CEN.PK2-1Ca	50K	Simulation_609	NaN	NaN	8.31718	-1.7755	1.76806	0.646137	-2.56618	NaN	-1.16782	0.971377	-1.66472	101.648
CEN.PK2-1Ca	50K	Simulation_610	NaN	NaN	8.49896	1.13074	NaN	NaN	-1.72974	NaN	NaN	0.20516	-1.6359	111.237
CEN.PK2-1Ca	50K	Simulation_611	6.25904	NaN	8.45709	0.750613	NaN	NaN	-0.657435	NaN	-0.409607	NaN	-1.5384	94.905
CEN.PK2-1Ca	50K	Simulation_612	NaN	NaN	8.55665	0.40176	NaN	NaN	-0.720379	NaN	NaN	1.95654	-1.28988	111.255
CEN.PK2-1Ca	50K	Simulation_613	NaN	NaN	8.48298	-1.63557	-0.645019	0.866531	-1.05168	NaN	0.0307013	NaN	-1.0744	114.571
CEN.PK2-1Ca	50K	Simulation_614	NaN	NaN	8.34093	NaN	NaN	0.73961	-1.13972	1.07882	NaN	NaN	-2.47007	104.917
CEN.PK2-1Ca	50K	Simulation_615	NaN	NaN	8.45966	NaN	NaN	1.12993	-1.40825	2.08929	-0.434737	0.176001	-3.07885	107.421
CEN.PK2-1Ca	50K	Simulation_616	NaN	NaN	8.55403	-0.564403	NaN	NaN	-0.744334	NaN	-1.85995	NaN	-2.25872	103.56
CEN.PK2-1Ca	50K	Simulation_617	NaN	NaN	8.33744	-0.933682	-0.833517	NaN	-0.785235	NaN	-2.23255	2.11553	-1.50079	95.688
CEN.PK2-1Ca	50K	Simulation_618	NaN	NaN	8.35977	0.610964	0.132383	1.92769	-0.684278	NaN	-0.153922	0.290262	-3.76524	95.151
CEN.PK2-1Ca	50K	Simulation_619	NaN	NaN	8.45413	-1.59391	-0.732218	NaN	0.186765	1.17238	NaN	NaN	-1.38964	87.013
CEN.PK2-1Ca	50K	Simulation_620	NaN	NaN	8.49547	-0.682576	0.352931	NaN	-2.43408	NaN	0.293769	1.18995	-0.599053	98.573
CEN.PK2-1Ca	50K	Simulation_621	NaN	NaN	8.48613	NaN	NaN	NaN	0.06906	NaN	-2.02207	NaN	-1.31958	111.576
CEN.PK2-1Ca	50K	Simulation_622	NaN	NaN	8.50429	-0.590212	NaN	NaN	-1.05456	1.51537	-1.89767	1.33952	-2.0892	102.918
CEN.PK2-1Ca	50K	Simulation_623	NaN	NaN	8.58205	0.0902872	-0.640717	NaN	-0.116081	NaN	NaN	NaN	-0.750817	89.39
CEN.PK2-1Ca	50K	Simulation_624	NaN	NaN	8.78984	-0.220674	0.653581	NaN	0.0767741	3.02597	-0.0923298	NaN	-1.18356	88.365
CEN.PK2-1Ca	50K	Simulation_625	NaN	NaN	8.41745	-1.70745	0.271071	NaN	-2.42481	NaN	-1.04183	NaN	-1.74673	91.549
CEN.PK2-1Ca	50K	Simulation_626	NaN	NaN	8.44331	1.13806	-0.70116	NaN	-1.3452	NaN	-2.01747	NaN	-1.00524	100.228
CEN.PK2-1Ca	50K	Simulation_627	NaN	NaN	8.3478	-1.7764	NaN	NaN	-1.23258	2.9098	-0.475189	NaN	-1.62012	108.357
CEN.PK2-1Ca	50K	Simulation_628	NaN	NaN	8.31788	NaN	-1.00631	NaN	-1.51013	1.02463	0.280345	NaN	-1.80884	91.888
CEN.PK2-1Ca	50K	Simulation_629	NaN	NaN	8.41575	NaN	0.319491	NaN	-0.598895	NaN	-0.360583	NaN	-0.552061	117.208
CEN.PK2-1Ca	50K	Simulation_630	NaN	NaN	8.44676	1.11042	NaN	NaN	-3.36315	NaN	NaN	NaN	-1.37864	115.817
CEN.PK2-1Ca	50K	Simulation_631	NaN	NaN	8.36112	0.963012	-0.798611	NaN	-0.0575569	NaN	NaN	NaN	-0.967393	101.357
CEN.PK2-1Ca	50K	Simulation_632	NaN	NaN	8.42803	-0.539363	NaN	NaN	-2.4551	NaN	1.19308	NaN	-0.88901	112.216
CEN.PK2-1Ca	50K	Simulation_633	NaN	NaN	8.37053	-1.74765	-0.79832	0.791282	-0.687659	NaN	NaN	0.122825	-1.30654	108.192
CEN.PK2-1Ca	50K	Simulation_634	NaN	NaN	8.49356	-0.663809	NaN	0.8713	-0.424061	NaN	0.615119	NaN	-1.33538	98.356
CEN.PK2-1Ca	50K	Simulation_635	NaN	NaN	8.45666	-0.671359	1.41491	0.7573	-0.34186	NaN	-0.98224	NaN	-2.11863	98.987
CEN.PK2-1Ca	50K	Simulation_636	6.19428	NaN	8.37976	-0.771507	1.15865	NaN	-0.864256	NaN	-1.06311	1.72613	-1.42807	94.243
CEN.PK2-1Ca	50K	Simulation_637	NaN	NaN	8.40512	1.06255	NaN	NaN	-0.850918	0.972066	-1.08437	0.487735	-1.24468	97.97
CEN.PK2-1Ca	50K	Simulation_638	NaN	NaN	8.43138	-1.66967	0.834591	1.06161	-1.87664	NaN	-2.03914	NaN	-2.15905	89.065
CEN.PK2-1Ca	50K	Simulation_639	NaN	NaN	8.52797	0.449803	-0.586117	NaN	0.0350079	NaN	-0.300197	0.461978	-1.42047	107.917
CEN.PK2-1Ca	50K	Simulation_640	NaN	NaN	8.53189	NaN	-0.726395	NaN	-0.762865	NaN	-0.371403	0.223514	-1.44687	96.585
CEN.PK2-1Ca	50K	Simulation_641	NaN	NaN	8.54132	-0.52843	0.318072	NaN	-0.752601	NaN	-0.00206251	NaN	-2.23029	79.179
CEN.PK2-1Ca	50K	Simulation_642	NaN	NaN	8.54561	NaN	0.903512	NaN	-1.7046	NaN	-0.882408	NaN	-1.60191	104.707
CEN.PK2-1Ca	50K	Simulation_643	NaN	NaN	8.49091	0.463395	NaN	NaN	-2.38517	NaN	-0.954848	0.0781853	-2.65662	90.678
CEN.PK2-1Ca	50K	Simulation_644	NaN	NaN	8.38918	NaN	NaN	NaN	-0.878125	NaN	-1.97384	NaN	-2.38749	111.491
CEN.PK2-1Ca	50K	Simulation_645	NaN	NaN	8.60361	1.08967	NaN	NaN	-1.24905	NaN	-0.408292	0.188416	-0.955061	102.15
CEN.PK2-1Ca	50K	Simulation_646	NaN	NaN	8.36974	NaN	-0.815968	NaN	-1.46592	NaN	-1.10703	1.11941	-0.455643	83.971
CEN.PK2-1Ca	50K	Simulation_647	NaN	NaN	8.54452	0.312526	NaN	NaN	-0.367079	NaN	-1.90556	1.34982	-2.63203	102.352
CEN.PK2-1Ca	50K	Simulation_648	NaN	NaN	8.52496	-0.601237	-0.610871	NaN	-2.38983	NaN	-0.942847	0.362962	-1.0695	92.254
CEN.PK2-1Ca	50K	Simulation_649	NaN	NaN	8.40403	1.06324	NaN	2.40573	-0.661062	NaN	NaN	NaN	-0.874789	100.306
CEN.PK2-1Ca	50K	Simulation_650	NaN	NaN	8.44202	0.941282	0.88039	0.809666	-0.208402	1.06471	-0.379914	NaN	-1.85345	106.332
CEN.PK2-1Ca	50K	Simulation_651	NaN	NaN	8.39933	-0.602822	NaN	NaN	-0.0528338	NaN	-2.03395	0.0805886	-2.37454	102.795
CEN.PK2-1Ca	50K	Simulation_652	5.05667	NaN	8.38719	-1.63618	NaN	NaN	0.247157	NaN	-2.01917	NaN	-1.22919	93.362
CEN.PK2-1Ca	50K	Simulation_653	NaN	NaN	8.5913	NaN	-0.629454	NaN	-0.293241	NaN	-0.86548	NaN	-1.70999	87.509
CEN.PK2-1Ca	50K	Simulation_654	NaN	NaN	8.40606	1.3005	-0.799437	0.762983	-1.46789	NaN	-0.483178	NaN	-1.75341	93.178
CEN.PK2-1Ca	50K	Simulation_655	NaN	NaN	8.59922	0.910708	0.468738	0.931082	-0.924731	NaN	-1.92314	1.28954	-0.540684	96.392
CEN.PK2-1Ca	50K	Simulation_656	NaN	NaN	8.36068	0.647382	NaN	NaN	-0.520947	NaN	-2.11525	NaN	-0.873355	105.188
CEN.PK2-1Ca	50K	Simulation_657	NaN	NaN	8.60298	0.0716773	NaN	NaN	-0.665528	NaN	-0.851418	NaN	-1.37506	85.152
CEN.PK2-1Ca	50K	Simulation_658	NaN	NaN	8.50307	-1.64771	NaN	NaN	-0.362955	NaN	-0.324229	NaN	-1.6251	101.524
CEN.PK2-1Ca	50K	Simulation_659	NaN	NaN	8.55083	NaN	NaN	NaN	-0.905084	NaN	-1.81185	NaN	-1.25175	89.735
CEN.PK2-1Ca	50K	Simulation_660	NaN	NaN	8.55031	-1.50597	0.550118	NaN	-0.106127	NaN	NaN	NaN	-1.45277	96.587
CEN.PK2-1Ca	50K	Simulation_661	NaN	NaN	8.42188	-0.502943	-0.655759	NaN	0.311619	NaN	NaN	NaN	-1.37497	99.543
CEN.PK2-1Ca	50K	Simulation_662	NaN	NaN	8.76153	0.300461	-0.40898	NaN	-0.756341	NaN	-0.720216	NaN	-2.44923	91.213
CEN.PK2-1Ca	50K	Simulation_663	NaN	NaN	8.53523	0.0610039	0.472266	NaN	-2.32138	NaN	0.339798	NaN	-1.60882	91.574
CEN.PK2-1Ca	50K	Simulation_664	NaN	NaN	8.49959	-1.50272	NaN	0.799925	-2.3561	NaN	0.0502487	NaN	-1.20601	111.117
CEN.PK2-1Ca	50K	Simulation_665	NaN	NaN	8.47738	0.425521	NaN	0.998226	-0.345507	NaN	-0.861522	NaN	-2.04994	81.7
CEN.PK2-1Ca	50K	Simulation_666	NaN	NaN	8.48979	-1.6728	-0.698173	NaN	-2.39844	NaN	-0.926107	NaN	-2.04399	104.929
CEN.PK2-1Ca	50K	Simulation_667	NaN	NaN	8.37641	-1.8506	NaN	NaN	-0.032838	1.10666	-1.06134	NaN	-1.97709	104.451
CEN.PK2-1Ca	50K	Simulation_668	NaN	NaN	8.54348	0.460024	-0.588394	0.815577	-0.178813	1.23693	0.104996	0.262463	-1.79555	86.162
CEN.PK2-1Ca	50K	Simulation_669	NaN	NaN	8.44299	0.32944	-0.665783	NaN	-0.430473	NaN	-1.93756	NaN	-1.21663	100.833
CEN.PK2-1Ca	50K	Simulation_670	NaN	NaN	8.47032	NaN	-0.659566	NaN	-0.569955	NaN	-1.90799	NaN	-0.93281	87.236
CEN.PK2-1Ca	50K	Simulation_671	NaN	NaN	8.3935	0.960374	-0.649463	NaN	-0.842314	NaN	NaN	1.17651	-1.37856	102.726
CEN.PK2-1Ca	50K	Simulation_672	NaN	NaN	8.51189	-1.59209	0.491441	NaN	-1.80528	1.45594	-1.00258	0.36848	-1.79965	98.09
CEN.PK2-1Ca	50K	Simulation_673	NaN	NaN	8.58833	-1.5636	NaN	NaN	-0.978047	NaN	-0.802704	0.208305	-1.25485	111.418
CEN.PK2-1Ca	50K	Simulation_674	NaN	NaN	8.51301	0.901589	-0.710724	NaN	-1.38187	NaN	-0.867798	NaN	-1.16778	107.453
CEN.PK2-1Ca	50K	Simulation_675	NaN	NaN	8.72054	-1.47779	NaN	NaN	0.421499	NaN	-1.66928	NaN	-1.45679	97.215
CEN.PK2-1Ca	50K	Simulation_676	NaN	NaN	8.4183	-1.74291	1.51858	2.2778	-0.319703	NaN	-2.02158	NaN	-1.74786	112.186
CEN.PK2-1Ca	50K	Simulation_677	NaN	NaN	8.56157	-1.58023	1.85652	2.68755	-0.121254	NaN	-0.250392	NaN	-1.57815	129.36
CEN.PK2-1Ca	50K	Simulation_678	NaN	NaN	8.50746	1.35271	-0.634255	NaN	-2.3233	NaN	-0.271685	0.186854	-1.42144	102.995
CEN.PK2-1Ca	50K	Simulation_679	NaN	NaN	8.42213	-0.612569	NaN	0.750729	-1.09872	1.95466	-2.0641	0.31292	-1.71465	94.794
CEN.PK2-1Ca	50K	Simulation_680	NaN	NaN	8.56685	NaN	NaN	NaN	0.0207711	NaN	NaN	0.468815	-1.26498	109.032
CEN.PK2-1Ca	50K	Simulation_681	NaN	NaN	8.63671	-0.502982	0.500567	NaN	-0.233197	NaN	NaN	1.56104	-1.30185	99.73
CEN.PK2-1Ca	50K	Simulation_682	NaN	NaN	8.46755	1.13962	NaN	NaN	-0.79995	1.42208	-1.97214	1.2746	-2.68237	105.576
CEN.PK2-1Ca	50K	Simulation_683	NaN	NaN	8.47304	0.371127	-0.794989	0.827505	-0.397999	NaN	-1.97601	0.0999646	-1.91071	106.517
CEN.PK2-1Ca	50K	Simulation_684	NaN	NaN	8.49289	1.3919	0.847264	NaN	0.0652472	1.20537	0.0230982	NaN	-1.47987	122.476
CEN.PK2-1Ca	50K	Simulation_685	NaN	NaN	8.40404	-0.776895	-0.872053	NaN	-1.18501	NaN	-2.05507	0.181552	-1.59329	105.748
CEN.PK2-1Ca	50K	Simulation_686	NaN	NaN	8.45651	-0.0193207	0.304163	0.903201	-0.551447	NaN	-2.02707	1.41072	-1.68632	116.359
CEN.PK2-1Ca	50K	Simulation_687	NaN	NaN	8.54109	0.107377	0.361407	0.934874	-1.74642	1.50957	NaN	NaN	-1.05233	131.407
CEN.PK2-1Ca	50K	Simulation_688	NaN	NaN	8.63178	0.103384	0.437303	NaN	-3.24455	NaN	-1.78182	NaN	-0.932447	112.474
CEN.PK2-1Ca	50K	Simulation_689	NaN	NaN	8.54582	-0.511919	1.27034	NaN	-1.28822	NaN	-0.230263	NaN	-1.26964	126.176
CEN.PK2-1Ca	50K	Simulation_690	NaN	NaN	8.43342	NaN	NaN	NaN	-1.13374	NaN	-0.473319	NaN	-1.7171	123.421
CEN.PK2-1Ca	50K	Simulation_691	NaN	NaN	8.51198	-0.643273	-0.665659	1.09567	-0.582116	1.15226	-0.989924	1.29969	-1.07146	101.339
CEN.PK2-1Ca	50K	Simulation_692	NaN	NaN	8.5062	-1.56922	NaN	0.882109	-0.565643	NaN	0.112357	NaN	-1.63803	110.896
CEN.PK2-1Ca	50K	Simulation_693	NaN	NaN	8.26904	NaN	-0.939807	NaN	-1.58538	NaN	-2.15506	NaN	-2.54754	96.044
CEN.PK2-1Ca	50K	Simulation_694	6.18886	NaN	8.39465	-0.640231	-0.725228	0.852574	-0.476123	NaN	0.277166	1.01094	-2.75351	102.648
CEN.PK2-1Ca	50K	Simulation_695	NaN	NaN	8.48883	-0.611803	NaN	NaN	-0.153208	NaN	-0.913845	NaN	-1.82359	112.379
CEN.PK2-1Ca	50K	Simulation_696	NaN	NaN	8.44952	-1.59897	0.119877	NaN	-1.1456	2.8478	-1.98898	NaN	-2.09532	120.714
CEN.PK2-1Ca	50K	Simulation_697	NaN	NaN	8.46063	-0.0104851	-0.622928	NaN	-1.08914	NaN	0.00887601	0.185045	-1.10933	94.342
CEN.PK2-1Ca	50K	Simulation_698	NaN	NaN	8.23617	-0.242418	-0.947131	2.21825	-0.839516	NaN	-0.664854	-0.162354	-1.70832	122.478
CEN.PK2-1Ca	50K	Simulation_699	NaN	NaN	8.47703	-1.69236	NaN	NaN	-3.40677	NaN	NaN	NaN	-2.32066	92.878
CEN.PK2-1Ca	50K	Simulation_700	NaN	NaN	8.35424	1.0597	NaN	NaN	-1.88592	NaN	-1.03683	NaN	-1.60092	105.554
CEN.PK2-1Ca	50K	Simulation_701	NaN	NaN	8.37747	1.03863	-0.8407	NaN	-0.429433	NaN	-0.0253966	NaN	-1.5879	108.53
CEN.PK2-1Ca	50K	Simulation_702	NaN	NaN	8.56314	NaN	NaN	NaN	-0.755224	NaN	-0.951161	NaN	-1.40835	107.038
CEN.PK2-1Ca	50K	Simulation_703	NaN	NaN	8.52704	0.310819	-0.733781	NaN	-1.34486	1.37804	-1.96836	0.126123	-1.82892	101.387
CEN.PK2-1Ca	50K	Simulation_704	NaN	NaN	8.49478	-0.580944	NaN	NaN	-0.393093	NaN	-0.857607	1.33563	-2.64828	124.664
CEN.PK2-1Ca	50K	Simulation_705	NaN	NaN	8.61436	NaN	0.408863	NaN	-1.65419	NaN	-1.87828	0.408863	-2.53361	114.089
CEN.PK2-1Ca	50K	Simulation_706	NaN	NaN	8.5958	NaN	NaN	2.48531	-0.627574	NaN	-0.319293	NaN	-1.20756	115.912
CEN.PK2-1Ca	50K	Simulation_707	NaN	NaN	8.59393	-1.41475	NaN	NaN	-0.22899	1.55255	-0.226576	NaN	-0.185211	117.168
CEN.PK2-1Ca	50K	Simulation_708	NaN	NaN	8.5356	-0.661816	0.285554	NaN	-0.709673	NaN	NaN	NaN	-1.4383	90.552
CEN.PK2-1Ca	50K	Simulation_709	NaN	NaN	8.55621	-0.0209066	1.4386	NaN	-1.73335	NaN	-0.887603	NaN	-1.10657	112.568
CEN.PK2-1Ca	50K	Simulation_710	NaN	NaN	8.50493	-0.587573	0.336102	0.970695	-1.33965	1.29262	-0.240317	1.17576	-3.06155	95.502
CEN.PK2-1Ca	50K	Simulation_711	NaN	NaN	8.47036	-0.557992	-0.71483	NaN	-1.03685	NaN	-0.0317189	0.207288	-0.779656	115.148
CEN.PK2-1Ca	50K	Simulation_712	NaN	NaN	8.57403	0.649756	0.487063	0.90292	0.157158	NaN	NaN	NaN	-0.997252	93.728
CEN.PK2-1Ca	50K	Simulation_713	NaN	NaN	8.25878	NaN	-0.787939	NaN	-0.300077	NaN	-2.0833	0.0237681	-1.54365	94.57
CEN.PK2-1Ca	50K	Simulation_714	NaN	NaN	8.3466	0.531291	-0.822502	NaN	-0.71989	NaN	0.2327	1.10911	-2.52043	116.822
CEN.PK2-1Ca	50K	Simulation_715	NaN	NaN	8.5539	1.69261	NaN	NaN	-3.37153	NaN	0.161416	0.638757	-0.904668	101.684
CEN.PK2-1Ca	50K	Simulation_716	NaN	NaN	8.21817	-0.362805	-0.0561591	0.488872	-1.65244	NaN	-0.681974	NaN	-2.59932	96.224
CEN.PK2-1Ca	50K	Simulation_717	NaN	NaN	8.68619	NaN	0.632124	NaN	-1.55018	NaN	-0.766595	1.55812	-0.936642	102.755
CEN.PK2-1Ca	50K	Simulation_718	NaN	NaN	8.34685	-0.7788	NaN	NaN	-1.87485	1.07037	-0.0948277	NaN	-1.10549	107.106
CEN.PK2-1Ca	50K	Simulation_719	6.13971	NaN	8.21644	NaN	0.0265504	NaN	-0.203191	NaN	-2.23629	-0.103989	-1.11618	97.582
CEN.PK2-1Ca	50K	Simulation_720	NaN	NaN	8.37452	-0.791255	NaN	NaN	-1.12061	NaN	0.37217	NaN	-1.19373	105.88
CEN.PK2-1Ca	50K	Simulation_721	NaN	NaN	8.35554	NaN	0.0255555	NaN	-1.9521	NaN	NaN	NaN	-1.44914	101.567
CEN.PK2-1Ca	50K	Simulation_722	NaN	NaN	8.45842	-0.589296	0.322946	NaN	-1.3466	NaN	-1.98281	0.213668	-1.09917	125.477
CEN.PK2-1Ca	50K	Simulation_723	NaN	NaN	8.47939	NaN	-0.699152	NaN	-0.773287	NaN	-2.02429	1.38831	-2.10311	107.966
CEN.PK2-1Ca	50K	Simulation_724	NaN	NaN	8.54252	0.749826	-0.540972	1.07087	0.415378	NaN	-1.85123	NaN	-0.981651	100.49
CEN.PK2-1Ca	50K	Simulation_725	NaN	NaN	8.7015	0.227655	NaN	NaN	-0.606553	NaN	0.986801	0.484844	-1.00697	106.746
CEN.PK2-1Ca	50K	Simulation_726	5.83564	NaN	8.55536	0.306484	NaN	0.935631	-1.37347	NaN	-0.979062	NaN	-0.925404	110.413
CEN.PK2-1Ca	50K	Simulation_727	NaN	NaN	8.69603	-1.37851	-0.513172	2.31404	-1.23447	1.51904	-1.72938	0.437615	-1.44622	98.722
CEN.PK2-1Ca	50K	Simulation_728	NaN	NaN	8.27969	NaN	1.11537	2.31063	-1.2007	NaN	-0.0626473	0.0882352	-1.34406	97.191
CEN.PK2-1Ca	50K	Simulation_729	NaN	NaN	8.51556	-0.0360115	0.277038	NaN	-0.77618	NaN	-0.0484257	NaN	-2.31513	131.094
CEN.PK2-1Ca	50K	Simulation_730	NaN	NaN	8.48303	NaN	-0.577496	NaN	-0.616718	1.02545	-0.985173	0.288487	-1.53707	111.18
CEN.PK2-1Ca	50K	Simulation_731	NaN	NaN	8.5138	0.398868	-0.795305	NaN	-0.0204428	NaN	-1.00943	NaN	-1.33952	122.356
CEN.PK2-1Ca	50K	Simulation_732	NaN	NaN	8.41054	NaN	-0.670505	NaN	-0.474344	NaN	-1.99391	NaN	-1.72299	108.375
CEN.PK2-1Ca	50K	Simulation_733	NaN	NaN	8.47654	-0.557369	0.268364	NaN	-0.234136	NaN	-0.425421	NaN	-0.872948	113.15
CEN.PK2-1Ca	50K	Simulation_734	NaN	NaN	8.50996	0.65652	0.257853	NaN	-1.39102	NaN	-0.960821	NaN	-1.44507	99.058
CEN.PK2-1Ca	50K	Simulation_735	NaN	NaN	8.49111	-0.632632	-0.74438	NaN	-1.03258	NaN	-0.429343	1.22898	-1.84735	90.817
CEN.PK2-1Ca	50K	Simulation_736	NaN	NaN	8.61738	-0.51239	NaN	NaN	-0.483142	NaN	-0.899272	NaN	-0.608344	129.269
CEN.PK2-1Ca	50K	Simulation_737	NaN	NaN	8.46194	-1.62713	0.291081	0.839633	-1.06816	2.44155	-0.954176	NaN	-0.970978	71.735
CEN.PK2-1Ca	50K	Simulation_738	NaN	NaN	8.30262	-0.212804	-0.821812	NaN	-1.59678	1.24905	-1.13369	1.07025	-0.56101	95.159
CEN.PK2-1Ca	50K	Simulation_739	NaN	NaN	8.46457	-0.028442	0.32944	NaN	-0.630142	NaN	-0.0203562	NaN	-1.51177	115.968
CEN.PK2-1Ca	50K	Simulation_740	NaN	NaN	8.46499	-1.60991	-0.868327	NaN	-1.43778	NaN	-0.0792577	NaN	-1.13057	114.283
CEN.PK2-1Ca	50K	Simulation_741	NaN	NaN	8.49299	-1.64599	NaN	1.70214	-1.38673	NaN	-1.94651	NaN	-1.64097	96.571
CEN.PK2-1Ca	50K	Simulation_742	NaN	NaN	8.44933	NaN	-0.74784	0.926674	-1.33688	NaN	-1.94618	NaN	-0.659177	109.372
CEN.PK2-1Ca	50K	Simulation_743	NaN	NaN	8.57336	0.0981231	0.396625	1.9839	-0.958797	NaN	-0.848019	0.304959	-1.75386	112.905
CEN.PK2-1Ca	50K	Simulation_744	NaN	NaN	8.5927	-1.47648	-0.458875	NaN	-2.27596	NaN	-1.88149	0.342796	-1.22991	117.178
CEN.PK2-1Ca	50K	Simulation_745	NaN	NaN	8.48646	-1.61919	NaN	NaN	-1.3377	NaN	NaN	NaN	-0.755199	100.579
CEN.PK2-1Ca	50K	Simulation_746	NaN	NaN	8.39286	0.940357	0.222349	0.914227	-3.48582	NaN	-1.9713	NaN	-1.15057	108.722
CEN.PK2-1Ca	50K	Simulation_747	NaN	NaN	8.43771	-0.688391	-0.776842	NaN	-1.45082	NaN	-0.97287	0.0711545	-2.14104	89.134
CEN.PK2-1Ca	50K	Simulation_748	NaN	NaN	8.4129	-1.73293	0.240454	NaN	-0.83622	2.25197	-2.04759	0.332799	-2.68225	108.737
CEN.PK2-1Ca	50K	Simulation_749	NaN	NaN	8.37273	1.27937	0.722779	0.842194	-1.47055	NaN	-1.13474	NaN	-1.29489	96.137
CEN.PK2-1Ca	50K	Simulation_750	NaN	NaN	8.49467	-0.49166	-0.661729	1.82508	-1.35273	2.01127	0.0214299	0.317644	-0.597415	113.095
CEN.PK2-1Ca	50K	Simulation_751	NaN	NaN	8.46025	-0.572266	0.336221	0.992412	-0.226739	NaN	-1.02914	NaN	-1.53912	113.789
CEN.PK2-1Ca	50K	Simulation_752	NaN	NaN	8.41027	NaN	NaN	1.87925	-0.830686	1.20654	NaN	NaN	-1.16284	111.475
CEN.PK2-1Ca	50K	Simulation_753	4.87415	NaN	8.33395	-0.2654	0.731194	0.645333	-0.328788	NaN	0.214988	NaN	-1.96984	109.848
CEN.PK2-1Ca	50K	Simulation_754	NaN	NaN	8.42654	-0.125508	0.27067	NaN	-0.852354	NaN	-0.531322	0.211027	-0.61453	92.782
CEN.PK2-1Ca	50K	Simulation_755	4.88614	NaN	8.45416	0.68813	NaN	0.85866	-1.38891	NaN	-0.397364	0.343406	-1.32556	100.734
CEN.PK2-1Ca	50K	Simulation_756	NaN	NaN	8.40381	-0.722925	0.239782	NaN	-1.45338	0.992945	0.0124671	NaN	-2.12194	103.277
CEN.PK2-1Ca	50K	Simulation_757	NaN	NaN	8.42106	-0.159875	NaN	NaN	-1.46099	1.39734	-2.07143	1.24122	-1.1109	86.623
CEN.PK2-1Ca	50K	Simulation_758	NaN	NaN	8.66568	0.136411	NaN	NaN	0.348912	NaN	-1.75352	NaN	-1.93465	117.025
CEN.PK2-1Ca	50K	Simulation_759	NaN	NaN	8.56833	0.0903361	-0.402273	NaN	-1.73295	1.08154	-0.236372	1.87643	-1.10468	112.898
CEN.PK2-1Ca	50K	Simulation_760	NaN	NaN	8.57003	NaN	NaN	NaN	-0.296954	NaN	0.692775	NaN	-1.40016	115.005
CEN.PK2-1Ca	50K	Simulation_761	NaN	NaN	8.56084	-1.50526	0.401942	0.694605	-1.06444	1.35999	-0.32458	1.34627	-3.61203	118.836
CEN.PK2-1Ca	50K	Simulation_762	5.13437	NaN	8.44018	-0.0892528	-0.765638	0.919353	-1.48104	NaN	-1.02214	NaN	-1.57032	101.938
CEN.PK2-1Ca	50K	Simulation_763	NaN	NaN	8.49609	-0.582507	1.00623	0.767362	-0.612206	NaN	-1.98871	NaN	-1.2023	93.634
CEN.PK2-1Ca	50K	Simulation_764	NaN	NaN	8.44322	-0.0877578	0.893383	1.99778	-1.04575	NaN	0.325383	NaN	-1.66529	91.711
CEN.PK2-1Ca	50K	Simulation_765	NaN	NaN	8.45182	-0.759503	0.261289	NaN	-0.192547	0.959984	-2.08097	NaN	-1.36526	100.765
CEN.PK2-1Ca	50K	Simulation_766	NaN	NaN	8.53613	-1.55303	0.841764	NaN	-1.69496	NaN	NaN	NaN	-1.59005	110.724
CEN.PK2-1Ca	50K	Simulation_767	4.65787	NaN	8.43306	0.273585	-0.668864	NaN	-0.774352	NaN	NaN	NaN	-0.384925	96.706
CEN.PK2-1Ca	50K	Simulation_768	NaN	NaN	8.48207	-1.67461	0.255389	NaN	-1.39776	NaN	-1.94508	NaN	-1.21592	92.575
CEN.PK2-1Ca	50K	Simulation_769	NaN	NaN	8.43211	-0.774904	-0.658863	2.42575	-0.372574	NaN	-2.00356	1.2083	-1.7182	96.63
CEN.PK2-1Ca	50K	Simulation_770	NaN	NaN	8.54067	NaN	-0.683571	NaN	-0.55012	NaN	NaN	0.370706	-1.58616	107.268
CEN.PK2-1Ca	50K	Simulation_771	NaN	NaN	8.47008	-1.65914	-0.738575	NaN	-0.0630102	NaN	0.00737909	NaN	-1.22129	87.009
CEN.PK2-1Ca	50K	Simulation_772	NaN	NaN	8.41159	0.609591	0.906573	NaN	-0.801396	NaN	0.980186	NaN	-2.16127	112.498
CEN.PK2-1Ca	50K	Simulation_773	NaN	NaN	8.394	-0.152224	0.315325	0.558597	-1.14501	NaN	-1.10002	NaN	-1.04094	104.66
CEN.PK2-1Ca	50K	Simulation_774	NaN	NaN	8.59191	0.498568	-0.616816	1.04877	-0.652585	NaN	-0.883951	NaN	-0.767842	112.112
CEN.PK2-1Ca	50K	Simulation_775	NaN	NaN	8.52234	NaN	-0.509845	NaN	-0.798293	NaN	0.0654549	NaN	-1.63513	100.326
CEN.PK2-1Ca	50K	Simulation_776	NaN	NaN	8.4985	-0.7083	NaN	1.89857	-0.582516	NaN	-1.96924	0.068491	-2.10347	100.008
CEN.PK2-1Ca	50K	Simulation_777	NaN	NaN	8.36943	NaN	NaN	0.805202	-1.15412	NaN	-1.08991	0.345131	-1.31504	125.117
CEN.PK2-1Ca	50K	Simulation_778	NaN	NaN	8.55169	-0.479199	NaN	NaN	-2.27199	NaN	-1.89083	0.269361	-1.25864	126.363
CEN.PK2-1Ca	50K	Simulation_779	NaN	NaN	8.42522	-0.159963	0.200712	0.808077	-0.130346	1.06705	-1.96897	0.34803	-1.15012	95.779
CEN.PK2-1Ca	50K	Simulation_780	NaN	NaN	8.57894	-0.442612	0.384884	0.795349	-0.554654	NaN	0.0963145	NaN	-1.22955	106.641
CEN.PK2-1Ca	50K	Simulation_781	NaN	NaN	8.3776	NaN	NaN	NaN	-1.95152	NaN	-0.0169962	NaN	-1.59908	122.271
CEN.PK2-1Ca	50K	Simulation_782	NaN	NaN	8.28679	-0.824673	-0.790611	NaN	-2.60323	NaN	-1.09071	1.05542	-1.41066	107.674
CEN.PK2-1Ca	50K	Simulation_783	NaN	NaN	8.36735	NaN	0.785775	0.604243	-0.913768	NaN	-2.10093	NaN	-1.30988	116.021
CEN.PK2-1Ca	50K	Simulation_784	NaN	NaN	8.33674	-1.83268	0.754629	NaN	-1.18611	1.21494	-2.08651	1.28436	-1.12018	92.069
CEN.PK2-1Ca	50K	Simulation_785	NaN	NaN	8.38883	NaN	-0.663448	1.90182	-0.123871	NaN	-0.00702687	NaN	-1.76917	109.547
CEN.PK2-1Ca	50K	Simulation_786	4.97425	NaN	8.45088	0.279604	NaN	NaN	-1.84664	NaN	NaN	1.24633	-1.69729	115.889
CEN.PK2-1Ca	50K	Simulation_787	NaN	NaN	8.50649	0.382665	0.960503	NaN	-1.76648	NaN	-2.00625	NaN	-2.64912	101.667
CEN.PK2-1Ca	50K	Simulation_788	NaN	NaN	8.42265	-0.146774	NaN	NaN	-3.40597	NaN	NaN	0.152786	-2.12552	129.786
CEN.PK2-1Ca	50K	Simulation_789	NaN	NaN	8.52023	-0.622745	0.303852	NaN	-1.00905	1.21359	NaN	NaN	-2.62558	119.606
CEN.PK2-1Ca	50K	Simulation_790	NaN	NaN	8.73276	-0.306655	-0.446596	NaN	-1.55993	NaN	NaN	NaN	-1.82864	119.073
CEN.PK2-1Ca	50K	Simulation_791	NaN	NaN	8.57689	0.497835	0.370456	NaN	0.0152294	NaN	-0.97254	NaN	-1.24754	105.281
CEN.PK2-1Ca	50K	Simulation_792	NaN	NaN	8.61611	1.63417	-0.431835	0.93909	-1.63159	1.46306	0.963655	0.403037	-2.9678	99.252
CEN.PK2-1Ca	50K	Simulation_793	NaN	NaN	8.43679	0.656589	0.339438	NaN	-0.849064	NaN	-0.98679	0.0956724	-1.25153	101.356
CEN.PK2-1Ca	50K	Simulation_794	NaN	NaN	8.31988	0.204335	-0.772736	NaN	-0.533109	NaN	-0.551424	NaN	-0.965685	91.213
CEN.PK2-1Ca	50K	Simulation_795	NaN	NaN	8.67814	1.03326	1.03214	NaN	-0.817712	NaN	-1.73608	2.36472	-0.976105	107.062
CEN.PK2-1Ca	50K	Simulation_796	NaN	NaN	8.41604	-0.670528	0.789112	NaN	-0.273162	NaN	-1.05278	1.19276	-1.41188	113.502
CEN.PK2-1Ca	50K	Simulation_797	NaN	NaN	8.42856	-0.101059	NaN	NaN	-0.0338096	NaN	0.028123	1.26641	-2.67418	101.705
CEN.PK2-1Ca	50K	Simulation_798	NaN	NaN	8.42034	0.633715	NaN	NaN	-0.800776	NaN	NaN	NaN	-1.52404	98.808
CEN.PK2-1Ca	50K	Simulation_799	NaN	NaN	8.54614	-0.516767	-0.541471	NaN	-2.32945	NaN	-1.89777	1.7944	-1.11922	111.926
CEN.PK2-1Ca	50K	Simulation_800	NaN	NaN	8.56389	-1.48486	0.310398	NaN	-1.72468	NaN	-1.98193	NaN	-1.42049	113.991
CEN.PK2-1Ca	50K	Simulation_801	NaN	NaN	8.30457	-1.63646	0.271605	0.644607	0.0628974	NaN	-0.446674	1.00439	-2.2275	107.756
CEN.PK2-1Ca	50K	Simulation_802	NaN	NaN	8.55353	0.424349	NaN	1.89029	-1.30123	1.44938	-0.853185	1.88812	-2.25121	92.847
CEN.PK2-1Ca	50K	Simulation_803	NaN	NaN	8.53618	0.667117	NaN	NaN	-0.346391	NaN	-1.8903	NaN	-1.99579	119.337
CEN.PK2-1Ca	50K	Simulation_804	NaN	NaN	8.41793	NaN	NaN	0.822848	-0.251482	NaN	-0.0714425	NaN	-2.14232	83.767
CEN.PK2-1Ca	50K	Simulation_805	NaN	NaN	8.46271	-1.71764	NaN	NaN	-1.13303	NaN	0.00596564	NaN	-1.09827	94.853
CEN.PK2-1Ca	50K	Simulation_806	NaN	NaN	8.42579	-0.642649	0.153948	0.600043	-1.09183	NaN	-0.445	0.169032	-0.908384	118.631
CEN.PK2-1Ca	50K	Simulation_807	NaN	NaN	8.51954	NaN	0.319719	NaN	-2.3668	NaN	-0.916284	1.43102	-2.02198	88.275
CEN.PK2-1Ca	50K	Simulation_808	NaN	NaN	8.4198	NaN	0.772493	NaN	-0.907961	NaN	-1.03742	0.0567735	-1.56905	99.534
CEN.PK2-1Ca	50K	Simulation_809	NaN	NaN	8.47706	-1.56505	-0.674458	0.725987	-0.367218	NaN	NaN	NaN	-1.64167	104.878
CEN.PK2-1Ca	50K	Simulation_810	NaN	NaN	8.36836	-1.68754	-0.760562	NaN	-3.49648	NaN	0.524111	NaN	-1.72332	115.977
CEN.PK2-1Ca	50K	Simulation_811	NaN	NaN	8.40654	-0.802288	0.178423	0.806864	-0.824579	NaN	-1.0638	NaN	-2.40172	117.186
CEN.PK2-1Ca	50K	Simulation_812	5.57004	NaN	8.46024	0.276572	0.270835	0.762688	-1.39213	NaN	-0.476171	0.365472	-0.875415	105.573
CEN.PK2-1Ca	50K	Simulation_813	NaN	NaN	8.44483	-0.674304	NaN	NaN	-0.809918	NaN	-0.0190569	1.19737	-1.22249	108.934
CEN.PK2-1Ca	50K	Simulation_814	NaN	NaN	8.5518	0.769002	-0.566124	NaN	-0.0870524	NaN	0.117692	0.216954	-0.775835	112.193
CEN.PK2-1Ca	50K	Simulation_815	NaN	NaN	8.54373	0.781798	-0.66116	NaN	-0.69715	1.25989	-1.88998	1.41284	-1.28453	97.582
CEN.PK2-1Ca	50K	Simulation_816	NaN	NaN	8.3226	0.861687	-0.793783	NaN	-1.53702	NaN	-2.06156	0.230142	-1.9891	118.769
CEN.PK2-1Ca	50K	Simulation_817	NaN	NaN	8.34602	1.92728	-0.924446	0.90467	-1.53226	NaN	1.11644	0.11053	-0.995335	109.851
CEN.PK2-1Ca	50K	Simulation_818	NaN	NaN	8.3872	-1.70983	NaN	NaN	-0.0595101	NaN	NaN	0.232262	-1.75064	112.894
CEN.PK2-1Ca	50K	Simulation_819	NaN	NaN	8.50585	-1.62281	-0.574393	NaN	-0.314432	NaN	-1.91976	NaN	-1.06278	114.529
CEN.PK2-1Ca	50K	Simulation_820	NaN	NaN	8.53172	0.746336	-0.524454	NaN	-1.33429	1.42202	-0.9367	NaN	-1.62035	103.673
CEN.PK2-1Ca	50K	Simulation_821	NaN	NaN	8.3951	-0.181129	NaN	NaN	-0.513524	NaN	-0.0347567	1.04185	-1.7738	118.062
CEN.PK2-1Ca	50K	Simulation_822	NaN	NaN	8.49982	-1.58759	0.31762	NaN	-2.37024	1.25698	0.0136945	NaN	-1.4517	106.779
CEN.PK2-1Ca	50K	Simulation_823	NaN	NaN	8.51071	-0.615744	0.848537	NaN	-1.80632	NaN	-0.38526	NaN	-3.05954	104.742
CEN.PK2-1Ca	50K	Simulation_824	NaN	NaN	8.57001	-1.53745	NaN	NaN	-0.944128	NaN	0.965969	NaN	-2.54122	99.678
CEN.PK2-1Ca	50K	Simulation_825	NaN	NaN	8.45994	-1.64399	-0.734405	NaN	-0.81984	1.32524	-1.95776	NaN	-1.35547	117.058
CEN.PK2-1Ca	50K	Simulation_826	5.96323	NaN	8.45431	NaN	1.67537	NaN	-0.456026	NaN	-0.936629	NaN	-1.24238	110.933
CEN.PK2-1Ca	50K	Simulation_827	NaN	NaN	8.25425	-0.276771	NaN	0.748636	-0.434877	NaN	-1.20391	NaN	-1.72031	112.864
CEN.PK2-1Ca	50K	Simulation_828	NaN	NaN	8.46307	1.67285	NaN	1.86965	-0.865931	NaN	-0.352746	1.80632	-1.68907	109.901
CEN.PK2-1Ca	50K	Simulation_829	NaN	NaN	8.53477	-0.620106	-0.539231	NaN	-0.19534	NaN	-0.364331	1.35314	-2.05279	103.315
CEN.PK2-1Ca	50K	Simulation_830	NaN	NaN	8.40386	0.271929	0.200528	NaN	-1.81252	NaN	-2.04669	1.80358	-1.41336	96.882
CEN.PK2-1Ca	50K	Simulation_831	NaN	NaN	8.52632	0.410023	-0.621055	NaN	-2.3446	NaN	-1.87718	NaN	-1.40944	113.015
CEN.PK2-1Ca	50K	Simulation_832	NaN	NaN	8.5787	NaN	1.07638	NaN	-0.715196	NaN	-1.85329	1.37173	-1.02583	115.781
CEN.PK2-1Ca	50K	Simulation_833	NaN	NaN	8.23037	-0.23867	NaN	0.902871	-0.466632	NaN	0.345033	NaN	-2.31594	109.039
CEN.PK2-1Ca	50K	Simulation_834	NaN	NaN	8.48522	1.65665	-0.622031	0.719006	-1.75131	NaN	0.283377	NaN	-0.920701	89.589
CEN.PK2-1Ca	50K	Simulation_835	NaN	NaN	8.60046	-1.55451	-0.470955	NaN	-0.649502	2.47833	-0.168556	0.316871	-1.31753	111.975
CEN.PK2-1Ca	50K	Simulation_836	NaN	NaN	8.42042	-1.73713	-0.613321	NaN	-1.8765	NaN	-1.09745	NaN	-3.15216	106.77
CEN.PK2-1Ca	50K	Simulation_837	NaN	NaN	8.60052	0.474414	1.00717	NaN	-0.0958857	NaN	NaN	NaN	-0.401154	134.029
CEN.PK2-1Ca	50K	Simulation_838	NaN	NaN	8.37232	0.583687	-0.797467	0.72297	-1.90557	NaN	NaN	NaN	-2.719	86.554
CEN.PK2-1Ca	50K	Simulation_839	6.77142	NaN	8.24865	-0.203312	1.19399	0.614916	-2.59599	NaN	-0.250947	NaN	-1.90733	117.051
CEN.PK2-1Ca	50K	Simulation_840	NaN	NaN	8.46045	0.339482	-0.662909	0.761715	-0.238641	NaN	-0.0428896	0.267157	-2.32567	94.844
CEN.PK2-1Ca	50K	Simulation_841	NaN	NaN	8.41832	1.11743	-0.738437	NaN	0.532414	NaN	NaN	NaN	-1.04264	101.857
CEN.PK2-1Ca	50K	Simulation_842	NaN	NaN	8.56742	-1.48815	-0.563627	NaN	0.000476478	NaN	-1.89486	NaN	-1.7679	112.109
CEN.PK2-1Ca	50K	Simulation_843	NaN	NaN	8.38283	-0.628858	0.747071	NaN	-1.13008	NaN	-1.11484	0.137711	-2.45033	101.063
CEN.PK2-1Ca	50K	Simulation_844	NaN	NaN	8.60742	-0.501187	-0.681181	NaN	-0.987667	1.41991	0.0970466	1.42457	-3.55826	85.283
CEN.PK2-1Ca	50K	Simulation_845	4.99573	NaN	8.58937	1.04393	0.365257	0.813531	-1.26129	NaN	-1.8313	NaN	-0.666939	110.355
CEN.PK2-1Ca	50K	Simulation_846	NaN	NaN	8.50788	NaN	NaN	NaN	-2.33722	NaN	-0.321288	NaN	-1.65267	92.29
CEN.PK2-1Ca	50K	Simulation_847	NaN	NaN	8.49418	-0.556455	NaN	NaN	-1.05635	2.11815	NaN	2.02108	-0.565627	125.888
CEN.PK2-1Ca	50K	Simulation_848	4.89186	NaN	8.50241	-1.64849	-0.653254	0.837411	-1.03451	NaN	0.132867	NaN	-2.32984	115.861
CEN.PK2-1Ca	50K	Simulation_849	NaN	NaN	8.50049	0.0388179	0.384672	NaN	0.218505	NaN	-0.988448	1.25112	-1.06728	110.657
CEN.PK2-1Ca	50K	Simulation_850	NaN	NaN	8.47468	-1.56564	0.322264	0.848147	-0.25391	NaN	-0.325731	NaN	-1.35842	124.737
CEN.PK2-1Ca	50K	Simulation_851	NaN	NaN	8.58534	0.440944	NaN	0.930699	-1.28348	NaN	NaN	NaN	-1.59784	103.379
CEN.PK2-1Ca	50K	Simulation_852	NaN	NaN	8.47822	1.29115	-0.732944	NaN	-1.04372	NaN	-1.05123	NaN	-1.8855	101.586
CEN.PK2-1Ca	50K	Simulation_853	NaN	NaN	8.48777	-1.53647	-0.602195	0.963499	-0.18563	NaN	-0.382628	1.23951	-2.32282	122.759
CEN.PK2-1Ca	50K	Simulation_854	NaN	NaN	8.57963	-0.526646	-0.580916	NaN	-0.691933	1.80735	-0.900526	1.36232	-1.39849	115.442
CEN.PK2-1Ca	50K	Simulation_855	NaN	NaN	8.4925	0.288532	0.271445	NaN	-0.837922	1.23787	-1.92911	NaN	-1.18654	115.007
CEN.PK2-1Ca	50K	Simulation_856	NaN	NaN	8.50297	0.428888	NaN	0.835852	-0.195647	NaN	-1.90176	0.438636	-1.01753	114.238
CEN.PK2-1Ca	50K	Simulation_857	6.32687	NaN	8.56117	0.497785	0.24366	NaN	-1.71825	NaN	-1.90579	0.358783	-1.14325	88.194
CEN.PK2-1Ca	50K	Simulation_858	NaN	NaN	8.66807	0.127969	NaN	NaN	-0.897656	NaN	-1.8243	2.81657	-2.50983	102.253
CEN.PK2-1Ca	50K	Simulation_859	NaN	NaN	8.60959	0.528099	-0.536996	NaN	0.249826	1.43499	0.131678	1.311	-1.94168	119.921
CEN.PK2-1Ca	50K	Simulation_860	NaN	NaN	8.49427	0.297649	-0.624476	NaN	-0.407378	1.28849	-1.94592	NaN	-0.894853	118.685
CEN.PK2-1Ca	50K	Simulation_861	NaN	NaN	8.41529	-0.705129	0.358892	NaN	-0.870677	NaN	-0.425136	0.381732	-1.02576	110.126
CEN.PK2-1Ca	50K	Simulation_862	NaN	NaN	8.38014	-0.657252	NaN	0.602212	-1.11208	NaN	-2.07643	NaN	-1.4537	123.944
CEN.PK2-1Ca	50K	Simulation_863	NaN	NaN	8.39953	-1.65418	0.15475	0.989989	-1.2178	NaN	-0.469681	NaN	-1.18445	119.532
CEN.PK2-1Ca	50K	Simulation_864	NaN	NaN	8.27659	-0.17198	-0.814584	NaN	-0.734424	NaN	-0.148008	NaN	-0.935674	110.798
CEN.PK2-1Ca	50K	Simulation_865	NaN	NaN	8.45736	0.612897	NaN	NaN	-0.078061	NaN	-1.99086	1.28746	-0.898748	123.463
CEN.PK2-1Ca	50K	Simulation_866	NaN	NaN	8.51682	-1.54527	NaN	NaN	-1.34922	NaN	-0.942045	NaN	-1.47665	115.027
CEN.PK2-1Ca	50K	Simulation_867	7.09947	NaN	8.43695	0.858457	-0.726505	1.05905	0.0787496	NaN	-0.504498	NaN	-1.68487	105.533
CEN.PK2-1Ca	50K	Simulation_868	NaN	NaN	8.54144	1.4062	0.361294	NaN	-0.987925	2.27987	-0.26847	1.44759	-1.45915	91.918
CEN.PK2-1Ca	50K	Simulation_869	NaN	NaN	8.54861	-1.68456	-0.685687	NaN	-3.33802	1.45182	-0.362628	NaN	-1.62699	116.557
CEN.PK2-1Ca	50K	Simulation_870	6.00719	NaN	8.4886	-1.60014	1.49412	NaN	-1.4423	NaN	-0.977702	NaN	-1.84084	105.7
CEN.PK2-1Ca	50K	Simulation_871	NaN	NaN	8.67609	NaN	-0.495232	1.00144	-1.21989	NaN	-0.202956	NaN	-2.51393	121.501
CEN.PK2-1Ca	50K	Simulation_872	NaN	NaN	8.58415	NaN	NaN	NaN	-1.73925	NaN	NaN	NaN	-1.26397	100.139
CEN.PK2-1Ca	50K	Simulation_873	NaN	NaN	8.31914	-1.68906	0.227048	NaN	0.336698	NaN	-0.141322	NaN	-1.50255	128.55
CEN.PK2-1Ca	50K	Simulation_874	NaN	NaN	8.34399	0.209209	NaN	1.62385	-0.71332	NaN	-0.51017	0.172563	-2.24189	126.294
CEN.PK2-1Ca	50K	Simulation_875	NaN	NaN	8.44904	NaN	NaN	NaN	-0.602684	2.31933	-2.03117	0.272026	-1.2551	108.677
CEN.PK2-1Ca	50K	Simulation_876	NaN	NaN	8.58795	-0.00958634	0.445826	NaN	-0.240652	NaN	-1.87658	0.0872752	-0.987758	124.349
CEN.PK2-1Ca	50K	Simulation_877	NaN	NaN	8.56619	1.4678	0.402488	NaN	-0.737903	1.31236	-1.87144	NaN	-2.60495	102.15
CEN.PK2-1Ca	50K	Simulation_878	5.51424	NaN	8.54653	NaN	NaN	NaN	-0.446223	1.33544	-0.370214	0.422069	-2.56835	101.868
CEN.PK2-1Ca	50K	Simulation_879	NaN	NaN	8.55266	0.159741	-0.611953	0.807701	-0.101106	NaN	-0.939401	NaN	-1.77843	82.303
CEN.PK2-1Ca	50K	Simulation_880	NaN	NaN	8.33105	0.62127	0.16777	0.636377	-1.89012	NaN	-1.05821	0.170059	-1.65126	95.036
CEN.PK2-1Ca	50K	Simulation_881	NaN	NaN	8.52717	0.701916	0.358926	1.07513	-0.748128	NaN	-1.90081	NaN	-0.921634	95.837
CEN.PK2-1Ca	50K	Simulation_882	NaN	NaN	8.52929	0.749241	1.3488	NaN	-0.75218	NaN	0.146055	NaN	-1.62918	103.706
CEN.PK2-1Ca	50K	Simulation_883	NaN	NaN	8.47847	-0.554673	-0.578375	NaN	-0.550174	NaN	-1.01764	NaN	-1.82461	117.572
CEN.PK2-1Ca	50K	Simulation_884	NaN	NaN	8.38612	-1.66581	-0.814798	NaN	-1.87975	NaN	-0.441186	0.257177	-1.94422	108.615
CEN.PK2-1Ca	50K	Simulation_885	NaN	NaN	8.4663	NaN	0.314096	1.02629	-1.39353	NaN	-0.99749	1.42606	-1.121	118.064
CEN.PK2-1Ca	50K	Simulation_886	NaN	NaN	8.54966	-0.54065	0.438835	NaN	-1.28428	NaN	-0.313388	0.467883	-1.6009	115.85
CEN.PK2-1Ca	50K	Simulation_887	NaN	NaN	8.54738	0.471763	2.23786	2.00118	-0.999171	1.28282	NaN	NaN	-3.0175	85.038
CEN.PK2-1Ca	50K	Simulation_888	NaN	NaN	8.46817	0.356241	NaN	NaN	-1.79673	NaN	-0.994446	1.258	-0.690938	114.427
CEN.PK2-1Ca	50K	Simulation_889	NaN	NaN	8.43678	-0.0575703	0.253869	NaN	-1.0898	NaN	-1.02423	NaN	-1.09759	118.664
CEN.PK2-1Ca	50K	Simulation_890	NaN	NaN	8.3538	-0.272205	0.274239	NaN	-0.504143	NaN	-1.0247	0.955288	-0.770005	84.464
CEN.PK2-1Ca	50K	Simulation_891	NaN	NaN	8.39503	0.653441	-0.829018	NaN	-1.88566	2.20976	-1.09074	NaN	-1.77484	91.238
CEN.PK2-1Ca	50K	Simulation_892	NaN	NaN	8.57437	1.21677	NaN	0.857296	-1.63362	NaN	-0.209675	NaN	-0.96609	101.68
CEN.PK2-1Ca	50K	Simulation_893	NaN	NaN	8.45354	NaN	0.384876	NaN	-0.242212	1.35533	-1.96269	NaN	-1.52209	92.565
CEN.PK2-1Ca	50K	Simulation_894	NaN	NaN	8.43333	-0.166688	NaN	NaN	-1.89035	NaN	-1.07961	0.14742	-2.74889	104.464
CEN.PK2-1Ca	50K	Simulation_895	NaN	NaN	8.47721	NaN	0.220373	NaN	-1.09283	NaN	-1.93218	2.11759	-2.10599	109.442
CEN.PK2-1Ca	50K	Simulation_896	NaN	NaN	8.46514	-0.539476	NaN	NaN	-1.02806	2.52029	0.0200203	NaN	-1.18053	100.71
CEN.PK2-1Ca	50K	Simulation_897	NaN	NaN	8.63786	0.534047	NaN	NaN	-1.19758	NaN	-1.79947	0.520489	-2.23025	80.837
CEN.PK2-1Ca	50K	Simulation_898	NaN	NaN	8.44716	-1.6891	-0.822437	NaN	-0.85214	NaN	-0.0230206	0.0295176	-1.15966	113.9
CEN.PK2-1Ca	50K	Simulation_899	NaN	NaN	8.6359	NaN	NaN	NaN	-1.22167	1.26297	-1.76513	0.457928	-1.94107	98.69
CEN.PK2-1Ca	50K	Simulation_900	NaN	NaN	8.5355	-1.56724	-0.560037	0.885016	-1.00038	NaN	-0.835462	NaN	-0.996886	86.108
CEN.PK2-1Ca	50K	Simulation_901	NaN	NaN	8.50265	-1.67191	0.364354	0.800871	-0.180846	NaN	-0.912825	0.265924	-2.30763	104.198
CEN.PK2-1Ca	50K	Simulation_902	NaN	NaN	8.45046	NaN	NaN	NaN	-1.8222	NaN	-0.933915	0.296537	-1.87114	109.944
CEN.PK2-1Ca	50K	Simulation_903	NaN	NaN	8.55467	-0.671001	0.449875	NaN	-0.170832	1.3003	NaN	NaN	-1.78488	118.43
CEN.PK2-1Ca	50K	Simulation_904	NaN	NaN	8.53861	-0.510552	0.418294	NaN	-1.28088	NaN	-1.93483	0.351608	-0.995125	106.19
CEN.PK2-1Ca	50K	Simulation_905	NaN	NaN	8.45275	-0.641754	NaN	1.94801	-3.43293	NaN	-1.93366	2.29724	-0.936664	104.996
CEN.PK2-1Ca	50K	Simulation_906	NaN	NaN	8.52151	NaN	0.306531	NaN	-0.5123	1.50816	NaN	NaN	-0.815235	97.362
CEN.PK2-1Ca	50K	Simulation_907	NaN	NaN	8.43011	NaN	-0.801614	NaN	-1.4289	NaN	-0.0673986	NaN	-0.997897	98.436
CEN.PK2-1Ca	50K	Simulation_908	NaN	NaN	8.43839	0.650669	NaN	NaN	-1.38705	NaN	0.354378	0.253553	-2.08985	113.208
CEN.PK2-1Ca	50K	Simulation_909	NaN	NaN	8.33837	0.83103	0.146289	NaN	-3.49248	NaN	1.0479	0.137244	-0.728762	110.458
CEN.PK2-1Ca	50K	Simulation_910	NaN	NaN	8.57244	-1.42552	-0.825466	0.876954	-3.33285	NaN	0.736915	NaN	-0.86555	101.2
CEN.PK2-1Ca	50K	Simulation_911	NaN	NaN	8.65434	0.573612	-0.607611	NaN	-0.964432	NaN	-1.80972	NaN	-1.38887	97.819
CEN.PK2-1Ca	50K	Simulation_912	NaN	NaN	8.47432	0.344749	0.353211	NaN	-0.833055	NaN	-1.08736	NaN	-2.08154	121.342
CEN.PK2-1Ca	50K	Simulation_913	NaN	NaN	8.45189	NaN	0.327325	NaN	-1.10946	1.24996	-1.01612	NaN	-1.53652	97.772
CEN.PK2-1Ca	50K	Simulation_914	NaN	NaN	8.54329	-0.609444	NaN	NaN	-0.323284	NaN	-0.914242	NaN	-1.25885	96.571
CEN.PK2-1Ca	50K	Simulation_915	NaN	NaN	8.49811	-0.605902	NaN	0.842559	-1.06255	NaN	-1.98375	1.8832	-2.36733	101.835
CEN.PK2-1Ca	50K	Simulation_916	NaN	NaN	8.35606	0.167987	1.12824	NaN	-1.88069	2.27925	NaN	NaN	-1.09159	97.613
CEN.PK2-1Ca	50K	Simulation_917	NaN	NaN	8.40206	-0.747728	-0.745388	NaN	-0.462664	NaN	-1.01776	NaN	-0.756325	115.546
CEN.PK2-1Ca	50K	Simulation_918	NaN	NaN	8.53807	NaN	NaN	NaN	0.0166091	NaN	-0.96397	2.50702	-1.78153	83.062
CEN.PK2-1Ca	50K	Simulation_919	NaN	NaN	8.53269	-0.095015	0.363989	0.701272	-2.35334	NaN	-0.906272	NaN	-1.80511	103.698
CEN.PK2-1Ca	50K	Simulation_920	NaN	NaN	8.53098	0.744303	NaN	NaN	-0.365582	NaN	-0.361508	NaN	-1.80242	96.383
CEN.PK2-1Ca	50K	Simulation_921	NaN	NaN	8.2997	-0.420966	NaN	0.531625	-1.01234	NaN	-2.15149	NaN	-1.87894	103.78
CEN.PK2-1Ca	50K	Simulation_922	NaN	NaN	8.51097	-0.662753	NaN	NaN	-1.04702	NaN	-0.940892	0.220972	-1.65698	93.614
CEN.PK2-1Ca	50K	Simulation_923	NaN	NaN	8.32157	-1.79895	-0.794199	NaN	-0.903804	NaN	-0.523526	NaN	-1.10473	74.598
CEN.PK2-1Ca	50K	Simulation_924	NaN	NaN	8.59578	1.05368	NaN	NaN	-0.286535	NaN	NaN	0.397396	-1.77481	107.481
CEN.PK2-1Ca	50K	Simulation_925	NaN	NaN	8.48141	0.02529	NaN	NaN	-2.3444	NaN	-0.350565	NaN	-1.52969	107.506
CEN.PK2-1Ca	50K	Simulation_926	NaN	NaN	8.47843	0.375736	0.362561	NaN	-1.37285	1.22831	0.0564577	1.27244	-1.09376	103.791
CEN.PK2-1Ca	50K	Simulation_927	NaN	NaN	8.45495	-1.58532	-0.718665	NaN	-0.291137	NaN	-0.455167	NaN	-1.22881	86.144
CEN.PK2-1Ca	50K	Simulation_928	NaN	NaN	8.42367	-0.748459	0.125632	NaN	-0.835032	2.10499	-2.02242	1.26522	-2.08648	109.953
CEN.PK2-1Ca	50K	Simulation_929	NaN	NaN	8.48655	0.719064	NaN	NaN	-2.42022	NaN	-0.94225	2.15093	-1.24046	99.751
CEN.PK2-1Ca	50K	Simulation_930	NaN	NaN	8.57986	-0.544306	NaN	NaN	-0.714449	NaN	-0.809302	NaN	-1.22253	86.047
CEN.PK2-1Ca	50K	Simulation_931	NaN	NaN	8.48433	-0.682007	NaN	NaN	-0.354432	NaN	-1.03775	0.281467	-3.07916	93.466
CEN.PK2-1Ca	50K	Simulation_932	NaN	NaN	8.4241	-1.71979	NaN	NaN	-0.877528	NaN	-2.03357	0.306766	-1.58619	119.613
CEN.PK2-1Ca	50K	Simulation_933	NaN	NaN	8.52264	0.473866	NaN	2.00737	-1.75926	NaN	NaN	NaN	-2.07093	108.256
CEN.PK2-1Ca	50K	Simulation_934	NaN	NaN	8.408	0.957555	-0.784428	NaN	-1.45933	1.27071	NaN	NaN	-0.999719	109.981
CEN.PK2-1Ca	50K	Simulation_935	NaN	NaN	8.50973	NaN	NaN	1.01148	0.140539	NaN	-0.318283	NaN	-1.04698	89.542
CEN.PK2-1Ca	50K	Simulation_936	NaN	NaN	8.21939	-0.811011	NaN	NaN	-0.419174	0.992499	-1.2559	NaN	-1.8063	92.609
CEN.PK2-1Ca	50K	Simulation_937	NaN	NaN	8.4713	-1.64374	NaN	NaN	-0.623197	NaN	0.562334	NaN	-0.450444	99.321
CEN.PK2-1Ca	50K	Simulation_938	6.18369	NaN	8.40016	-1.73875	NaN	2.88356	-0.27246	2.1747	-1.05376	1.20641	-0.688706	109.982
CEN.PK2-1Ca	50K	Simulation_939	NaN	NaN	8.33279	-0.852678	-0.842425	NaN	-1.93575	NaN	-2.05268	NaN	-1.3656	91.369
CEN.PK2-1Ca	50K	Simulation_940	NaN	NaN	8.39915	NaN	-0.877159	2.70996	-0.885033	NaN	-0.453964	NaN	-1.92437	84.488
CEN.PK2-1Ca	50K	Simulation_941	NaN	NaN	8.51118	NaN	-0.781701	0.939466	-1.3988	1.398	0.625176	1.28026	-0.938196	112.388
CEN.PK2-1Ca	50K	Simulation_942	NaN	NaN	8.53873	0.0402242	NaN	0.90732	-0.992903	NaN	-0.263104	NaN	-1.60831	101.062
CEN.PK2-1Ca	50K	Simulation_943	NaN	NaN	8.50668	-0.0110712	0.914198	NaN	-1.38325	NaN	-0.982484	0.36671	-0.971913	119.795
CEN.PK2-1Ca	50K	Simulation_944	NaN	NaN	8.38723	-1.63392	-0.886179	NaN	-0.446417	NaN	NaN	NaN	-3.15957	95.313
CEN.PK2-1Ca	50K	Simulation_945	NaN	NaN	8.62795	-1.48491	-0.567112	NaN	-1.20003	NaN	0.743048	0.567244	-1.03749	92.743
CEN.PK2-1Ca	50K	Simulation_946	6.02968	NaN	8.46944	0.789361	-0.572714	NaN	-0.0335401	NaN	-0.400313	0.218033	-2.05233	93.428
CEN.PK2-1Ca	50K	Simulation_947	NaN	NaN	8.61382	-0.519023	-0.467213	NaN	-2.27947	NaN	-1.79795	0.353081	-1.92917	102.535
CEN.PK2-1Ca	50K	Simulation_948	NaN	NaN	8.51023	-1.61196	0.875232	NaN	-1.01527	NaN	-1.98732	NaN	-1.33887	85.043
CEN.PK2-1Ca	50K	Simulation_949	NaN	NaN	8.35809	1.01106	-0.886027	NaN	-0.49104	1.18392	-1.06595	0.174704	-1.60719	92.267
CEN.PK2-1Ca	50K	Simulation_950	NaN	NaN	8.59074	-1.65399	-0.644008	NaN	0.433747	NaN	-1.85587	NaN	-1.97245	99.361
CEN.PK2-1Ca	50K	Simulation_951	NaN	NaN	8.59347	-0.589607	NaN	NaN	-0.720107	NaN	-0.251611	NaN	-1.39348	98.406
CEN.PK2-1Ca	50K	Simulation_952	NaN	NaN	8.39825	NaN	0.235507	NaN	-0.89099	2.09001	NaN	NaN	-3.12427	96.024
CEN.PK2-1Ca	50K	Simulation_953	NaN	NaN	8.43878	NaN	1.55932	NaN	-1.07658	NaN	-2.08634	NaN	-1.5479	96.536
CEN.PK2-1Ca	50K	Simulation_954	NaN	NaN	8.48064	NaN	0.309094	NaN	-0.218032	NaN	-0.383188	NaN	-0.925487	96.043
CEN.PK2-1Ca	50K	Simulation_955	NaN	NaN	8.40436	NaN	0.0701295	NaN	-0.460583	NaN	NaN	-0.0139347	-1.74954	91.625
CEN.PK2-1Ca	50K	Simulation_956	NaN	NaN	8.6329	NaN	1.48645	NaN	-0.278871	NaN	-0.892804	NaN	-2.2495	106.009
CEN.PK2-1Ca	50K	Simulation_957	6.33113	NaN	8.44722	-1.75254	NaN	NaN	-0.614256	NaN	-2.00681	NaN	-1.40576	102.4
CEN.PK2-1Ca	50K	Simulation_958	NaN	NaN	8.48821	NaN	-0.735247	NaN	-0.772571	NaN	-0.845462	0.245065	-1.65253	88.765
CEN.PK2-1Ca	50K	Simulation_959	NaN	NaN	8.56649	-0.591874	NaN	0.921871	-0.110125	NaN	0.1952	1.98962	-1.75865	79.853
CEN.PK2-1Ca	50K	Simulation_960	NaN	NaN	8.61283	0.491972	NaN	NaN	0.210744	NaN	NaN	NaN	-1.57783	96.484
CEN.PK2-1Ca	50K	Simulation_961	NaN	NaN	8.43109	NaN	0.316418	0.965401	-1.07886	NaN	-2.06358	0.252811	-1.28126	93.352
CEN.PK2-1Ca	50K	Simulation_962	NaN	NaN	8.45634	NaN	NaN	NaN	-1.41874	NaN	0.0186817	NaN	-0.899059	99.609
CEN.PK2-1Ca	50K	Simulation_963	NaN	NaN	8.4043	1.03635	0.869239	0.932292	-0.275866	NaN	-1.03575	NaN	-1.14507	106.755
CEN.PK2-1Ca	50K	Simulation_964	NaN	NaN	8.44296	NaN	0.808671	0.70735	-0.620099	NaN	NaN	NaN	-1.34026	98.333
CEN.PK2-1Ca	50K	Simulation_965	5.80715	NaN	8.47565	NaN	-0.689273	0.71969	-0.567532	NaN	0.0342492	NaN	-1.8342	98.578
CEN.PK2-1Ca	50K	Simulation_966	NaN	NaN	8.42288	-1.60526	NaN	0.87587	-1.43612	NaN	-0.451705	NaN	-1.37325	105.205
CEN.PK2-1Ca	50K	Simulation_967	NaN	NaN	8.48651	-0.582801	0.399832	NaN	-0.419452	NaN	-0.394665	NaN	-1.31792	100.359
CEN.PK2-1Ca	50K	Simulation_968	NaN	NaN	8.53992	-0.0257856	0.404569	0.718229	-0.717273	1.13917	-1.82188	NaN	-1.76945	97.346
CEN.PK2-1Ca	50K	Simulation_969	NaN	NaN	8.49405	NaN	-0.820938	NaN	-0.524363	NaN	NaN	0.367266	-0.926221	104.854
CEN.PK2-1Ca	50K	Simulation_970	NaN	NaN	8.37327	-0.197214	NaN	NaN	-2.48514	NaN	-1.04775	NaN	-2.43157	100.029
CEN.PK2-1Ca	50K	Simulation_971	NaN	NaN	8.41103	-1.57525	NaN	NaN	-0.116408	NaN	-1.07226	1.22295	-0.906561	91.66
CEN.PK2-1Ca	50K	Simulation_972	NaN	NaN	8.3663	-0.228432	-0.846249	NaN	-0.883839	NaN	-2.07757	NaN	-1.79842	121.028
CEN.PK2-1Ca	50K	Simulation_973	NaN	NaN	8.36427	NaN	0.13176	NaN	-0.209394	NaN	-0.0726825	1.07278	-1.32592	91.586
CEN.PK2-1Ca	50K	Simulation_974	NaN	NaN	8.64811	0.570178	-0.611336	0.962803	-1.65133	NaN	-0.775456	NaN	-1.47664	86.136
CEN.PK2-1Ca	50K	Simulation_975	NaN	NaN	8.46831	-1.64406	NaN	NaN	-0.613553	NaN	-0.500308	1.6917	-1.20572	103.475
CEN.PK2-1Ca	50K	Simulation_976	NaN	NaN	8.56781	-0.572304	0.478322	0.832504	-1.27802	NaN	0.119573	1.21447	-0.994137	89.739
CEN.PK2-1Ca	50K	Simulation_977	NaN	NaN	8.593	-0.573907	0.441237	NaN	-0.0824157	NaN	-1.87224	1.37711	-1.74422	110.321
CEN.PK2-1Ca	50K	Simulation_978	NaN	NaN	8.37934	0.575495	0.0719477	NaN	-0.925957	1.15158	-0.16236	NaN	-1.75177	105.326
CEN.PK2-1Ca	50K	Simulation_979	NaN	NaN	8.56188	-0.733335	-0.53074	NaN	0.0462568	NaN	-1.92785	0.182661	-1.24507	102.38
CEN.PK2-1Ca	50K	Simulation_980	4.93681	NaN	8.54619	-1.55751	0.308571	NaN	-0.999742	NaN	-1.82526	0.356475	-0.801695	108.53
CEN.PK2-1Ca	50K	Simulation_981	NaN	NaN	8.49394	-0.0166167	NaN	NaN	-1.07039	NaN	-1.97775	NaN	-0.843443	104.536
CEN.PK2-1Ca	50K	Simulation_982	NaN	NaN	8.38785	NaN	0.261202	NaN	-1.17104	NaN	-1.97452	NaN	-2.72551	110.769
CEN.PK2-1Ca	50K	Simulation_983	NaN	NaN	8.48409	-1.62884	-0.754172	0.956123	-3.3683	NaN	-0.946953	0.301452	-1.04284	91.095
CEN.PK2-1Ca	50K	Simulation_984	NaN	NaN	8.22816	-1.84955	-0.988057	0.748909	-0.289059	NaN	-0.554653	0.994295	-2.33855	106.764
CEN.PK2-1Ca	50K	Simulation_985	NaN	NaN	8.5503	-0.562384	0.39311	NaN	-0.780757	NaN	-1.92074	0.290262	-0.904227	103.231
CEN.PK2-1Ca	50K	Simulation_986	NaN	NaN	8.5616	-1.58159	1.02135	NaN	0.128657	NaN	0.370374	NaN	-0.803423	113.854
CEN.PK2-1Ca	50K	Simulation_987	NaN	NaN	8.52578	0.374037	0.223203	NaN	-1.01719	NaN	-0.276693	0.493416	-1.16595	101.116
CEN.PK2-1Ca	50K	Simulation_988	NaN	NaN	8.43022	-0.659954	NaN	NaN	-0.590174	1.2445	-0.392278	NaN	-1.71807	87.543
CEN.PK2-1Ca	50K	Simulation_989	NaN	NaN	8.36851	0.265577	-0.778055	NaN	-1.87428	NaN	-0.452832	0.2383	-1.7456	100.766
CEN.PK2-1Ca	50K	Simulation_990	NaN	NaN	8.42201	-0.00296552	0.345193	NaN	0.0322152	NaN	-2.01422	0.19319	-1.55189	94.952
CEN.PK2-1Ca	50K	Simulation_991	NaN	NaN	8.52418	1.14339	NaN	0.825155	NaN	NaN	-1.99416	1.39724	-1.61011	82.23
CEN.PK2-1Ca	50K	Simulation_992	NaN	NaN	8.59286	-1.61716	0.960961	1.99784	-0.469757	NaN	0.51943	NaN	-1.99382	82.24
CEN.PK2-1Ca	50K	Simulation_993	NaN	NaN	8.51731	-1.53768	0.76286	NaN	-1.77413	NaN	-0.919694	NaN	-2.05206	104.654
CEN.PK2-1Ca	50K	Simulation_994	NaN	NaN	8.53563	0.783681	NaN	NaN	-1.31812	NaN	0.417403	NaN	-1.26483	101.696
CEN.PK2-1Ca	50K	Simulation_995	NaN	NaN	8.54249	-0.627751	-0.699496	3.05946	-0.374884	NaN	-0.358057	NaN	-1.326	98.576
CEN.PK2-1Ca	50K	Simulation_996	NaN	NaN	8.56073	-1.59469	-0.536174	NaN	-1.26067	NaN	-0.890227	NaN	-0.748539	120.142
CEN.PK2-1Ca	50K	Simulation_997	NaN	NaN	8.56346	-0.545827	0.322249	NaN	-0.974018	1.50428	0.0584842	2.13345	-0.87849	116.846
[truncated: 10,003 more rows]
