# Supplementary material for: GenoPipe: identifying the genotype of origin within (epi)genomic datasets
Source: Nucleic Acids Res. 2023 Nov 2;51(22):12054–68. doi: 10.1093/nar/gkad950 (PMC10711449; doi:10.1093/nar/gkad950)
Supplement: gkad950_Supplemental_Files [file gkad950_supplemental_files.zip › Supplementary_Table_8_hg19-hg38_SyntheticStrain.xlsx]

## Sheet: Supplementary Table 8
## Supplementary Table 8: Synthetic strain simulation results (hg19 and hg38).
# Synthetic backgrounds were constructed by modifying the hg19 genome sequence to incorporate the HELA or K562 variants in the VCF db provided by StrainID. One thousand paired-end datasets were then simulated from these synthetic genomes at varying read depths (e.g. 100K paired reads) and these datasets were then run through StrainID to calculate a score for each VCF tested. The runtime performan…
Synthetic_Background	Read_Count	Simulation_Index	A549_Score	HCT116_Score	HELA_Score	HepG2_Score	K562_Score	LnCap_Score	MCF7_Score	SKnSH_Score	Runtime_hg19_VCF	Runtime_hg38_VCF	Runtime_hg38_ENCODE	Runtime_hg38_DepMap
HELA	1M	Simulation_1	NaN	NaN	13.4886	NaN	NaN	NaN	NaN	NaN	31.978	N/A	N/A	N/A
HELA	1M	Simulation_2	NaN	NaN	13.1634	NaN	NaN	NaN	NaN	NaN	24.494	N/A	N/A	N/A
HELA	1M	Simulation_3	NaN	NaN	13.4518	NaN	NaN	NaN	NaN	NaN	23.442	N/A	N/A	N/A
HELA	1M	Simulation_4	NaN	NaN	12.5565	NaN	NaN	NaN	NaN	NaN	18.977	N/A	N/A	N/A
HELA	1M	Simulation_5	NaN	NaN	13.2321	NaN	NaN	NaN	NaN	NaN	33.046	N/A	N/A	N/A
HELA	1M	Simulation_6	NaN	NaN	13.574	NaN	NaN	NaN	NaN	NaN	32.612	N/A	N/A	N/A
HELA	1M	Simulation_7	NaN	NaN	13.3523	NaN	NaN	NaN	NaN	NaN	38.452	N/A	N/A	N/A
HELA	1M	Simulation_8	NaN	NaN	12.8954	NaN	NaN	NaN	NaN	NaN	34.323	N/A	N/A	N/A
HELA	1M	Simulation_9	NaN	NaN	13.7221	NaN	NaN	NaN	NaN	NaN	25.248	N/A	N/A	N/A
HELA	1M	Simulation_10	NaN	NaN	13.1336	NaN	NaN	NaN	NaN	NaN	34.955	N/A	N/A	N/A
HELA	1M	Simulation_11	NaN	NaN	13.3617	NaN	NaN	NaN	NaN	NaN	36.078	N/A	N/A	N/A
HELA	1M	Simulation_12	NaN	NaN	12.9935	NaN	NaN	NaN	NaN	NaN	24.951	N/A	N/A	N/A
HELA	1M	Simulation_13	NaN	NaN	13.4032	NaN	NaN	NaN	NaN	NaN	27.891	N/A	N/A	N/A
HELA	1M	Simulation_14	NaN	NaN	13.4397	NaN	NaN	NaN	NaN	NaN	23.997	N/A	N/A	N/A
HELA	1M	Simulation_15	NaN	NaN	13.2877	NaN	NaN	NaN	NaN	NaN	29.479	N/A	N/A	N/A
HELA	1M	Simulation_16	NaN	NaN	13.4238	NaN	NaN	NaN	NaN	NaN	28.765	N/A	N/A	N/A
HELA	1M	Simulation_17	NaN	NaN	13.3085	NaN	NaN	NaN	NaN	NaN	29.577	N/A	N/A	N/A
HELA	1M	Simulation_18	NaN	NaN	13.4721	NaN	NaN	NaN	NaN	NaN	25.764	N/A	N/A	N/A
HELA	1M	Simulation_19	NaN	NaN	13.0892	NaN	NaN	NaN	NaN	NaN	27.101	N/A	N/A	N/A
HELA	1M	Simulation_20	NaN	NaN	13.0103	NaN	NaN	NaN	NaN	NaN	28.514	N/A	N/A	N/A
HELA	1M	Simulation_21	NaN	NaN	13.4558	NaN	NaN	NaN	NaN	NaN	24.406	N/A	N/A	N/A
HELA	1M	Simulation_22	NaN	NaN	13.4579	NaN	NaN	NaN	NaN	NaN	25.352	N/A	N/A	N/A
HELA	1M	Simulation_23	NaN	NaN	13.6462	NaN	NaN	NaN	NaN	NaN	26.133	N/A	N/A	N/A
HELA	1M	Simulation_24	NaN	NaN	13.4535	NaN	NaN	NaN	NaN	NaN	31.725	N/A	N/A	N/A
HELA	1M	Simulation_25	NaN	NaN	13.3303	NaN	NaN	NaN	NaN	NaN	24.462	N/A	N/A	N/A
HELA	1M	Simulation_26	NaN	NaN	13.1178	NaN	NaN	NaN	NaN	NaN	30.253	N/A	N/A	N/A
HELA	1M	Simulation_27	NaN	NaN	13.0428	NaN	NaN	NaN	NaN	NaN	25.715	N/A	N/A	N/A
HELA	1M	Simulation_28	NaN	NaN	13.4634	NaN	NaN	NaN	NaN	NaN	27.42	N/A	N/A	N/A
HELA	1M	Simulation_29	NaN	NaN	13.4238	NaN	NaN	NaN	NaN	NaN	25.608	N/A	N/A	N/A
HELA	1M	Simulation_30	NaN	NaN	13.3924	NaN	NaN	NaN	NaN	NaN	27.245	N/A	N/A	N/A
HELA	1M	Simulation_31	NaN	NaN	13.4804	NaN	NaN	NaN	NaN	NaN	25.805	N/A	N/A	N/A
HELA	1M	Simulation_32	NaN	NaN	13.1953	NaN	NaN	NaN	NaN	NaN	25.885	N/A	N/A	N/A
HELA	1M	Simulation_33	NaN	NaN	13.4137	NaN	NaN	NaN	NaN	NaN	25.228	N/A	N/A	N/A
HELA	1M	Simulation_34	NaN	NaN	13.1469	NaN	NaN	NaN	NaN	NaN	26.475	N/A	N/A	N/A
HELA	1M	Simulation_35	NaN	NaN	13.4558	NaN	NaN	NaN	NaN	NaN	25.396	N/A	N/A	N/A
HELA	1M	Simulation_36	NaN	NaN	13.3317	NaN	NaN	NaN	NaN	NaN	25.438	N/A	N/A	N/A
HELA	1M	Simulation_37	NaN	NaN	13.6096	NaN	NaN	NaN	NaN	NaN	26.126	N/A	N/A	N/A
HELA	1M	Simulation_38	NaN	NaN	13.0571	NaN	NaN	NaN	NaN	NaN	26.711	N/A	N/A	N/A
HELA	1M	Simulation_39	NaN	NaN	13.6096	NaN	NaN	NaN	NaN	NaN	25.956	N/A	N/A	N/A
HELA	1M	Simulation_40	NaN	NaN	13.0321	NaN	NaN	NaN	NaN	NaN	26.079	N/A	N/A	N/A
HELA	1M	Simulation_41	NaN	NaN	13.4397	NaN	NaN	6.26979	NaN	NaN	25.442	N/A	N/A	N/A
HELA	1M	Simulation_42	NaN	NaN	13.5222	NaN	NaN	NaN	NaN	NaN	25.816	N/A	N/A	N/A
HELA	1M	Simulation_43	NaN	NaN	13.6096	NaN	NaN	NaN	NaN	NaN	26.289	N/A	N/A	N/A
HELA	1M	Simulation_44	NaN	NaN	13.3924	NaN	NaN	NaN	NaN	NaN	26.214	N/A	N/A	N/A
HELA	1M	Simulation_45	NaN	NaN	13.4886	NaN	NaN	NaN	NaN	NaN	25.559	N/A	N/A	N/A
HELA	1M	Simulation_46	NaN	NaN	13.3466	NaN	NaN	NaN	NaN	NaN	25.59	N/A	N/A	N/A
HELA	1M	Simulation_47	NaN	NaN	13.1664	NaN	NaN	NaN	NaN	NaN	24.091	N/A	N/A	N/A
HELA	1M	Simulation_48	NaN	NaN	13.1794	NaN	NaN	NaN	NaN	NaN	25.872	N/A	N/A	N/A
HELA	1M	Simulation_49	NaN	NaN	12.6742	NaN	NaN	NaN	NaN	NaN	26.442	N/A	N/A	N/A
HELA	1M	Simulation_50	NaN	NaN	13.3872	NaN	NaN	NaN	NaN	NaN	26.2	N/A	N/A	N/A
HELA	1M	Simulation_51	NaN	NaN	13.574	NaN	NaN	NaN	NaN	NaN	25.525	N/A	N/A	N/A
HELA	1M	Simulation_52	NaN	NaN	13.377	NaN	NaN	NaN	NaN	NaN	25.668	N/A	N/A	N/A
HELA	1M	Simulation_53	NaN	NaN	13.0527	NaN	NaN	NaN	NaN	NaN	25.466	N/A	N/A	N/A
HELA	1M	Simulation_54	NaN	NaN	13.1372	NaN	NaN	NaN	NaN	NaN	24.917	N/A	N/A	N/A
HELA	1M	Simulation_55	NaN	NaN	13.5841	NaN	NaN	NaN	NaN	NaN	25.279	N/A	N/A	N/A
HELA	1M	Simulation_56	NaN	NaN	13.0398	NaN	NaN	NaN	NaN	NaN	25.234	N/A	N/A	N/A
HELA	1M	Simulation_57	NaN	NaN	13.0247	NaN	NaN	NaN	NaN	NaN	23.908	N/A	N/A	N/A
HELA	1M	Simulation_58	NaN	NaN	13.2935	NaN	NaN	NaN	NaN	NaN	35.284	N/A	N/A	N/A
HELA	1M	Simulation_59	NaN	NaN	13.2173	NaN	NaN	NaN	NaN	NaN	23.232	N/A	N/A	N/A
HELA	1M	Simulation_60	NaN	NaN	12.9859	NaN	NaN	NaN	NaN	NaN	70.828	N/A	N/A	N/A
HELA	1M	Simulation_61	NaN	NaN	13.2591	NaN	NaN	NaN	NaN	NaN	61.245	N/A	N/A	N/A
HELA	1M	Simulation_62	NaN	NaN	13.3022	NaN	NaN	NaN	NaN	NaN	61.465	N/A	N/A	N/A
HELA	1M	Simulation_63	NaN	NaN	13.4558	NaN	NaN	NaN	NaN	NaN	61.445	N/A	N/A	N/A
HELA	1M	Simulation_64	NaN	NaN	13.4721	NaN	NaN	NaN	NaN	NaN	60.103	N/A	N/A	N/A
HELA	1M	Simulation_65	NaN	NaN	13.3678	NaN	NaN	6.35556	NaN	NaN	62.609	N/A	N/A	N/A
HELA	1M	Simulation_66	NaN	NaN	13.1918	NaN	NaN	NaN	NaN	NaN	62.458	N/A	N/A	N/A
HELA	1M	Simulation_67	NaN	NaN	13.1634	NaN	NaN	NaN	NaN	NaN	62.605	N/A	N/A	N/A
HELA	1M	Simulation_68	NaN	NaN	13.4137	NaN	NaN	NaN	NaN	NaN	61.972	N/A	N/A	N/A
HELA	1M	Simulation_69	NaN	NaN	13.9543	NaN	NaN	NaN	NaN	NaN	25.926	N/A	N/A	N/A
HELA	1M	Simulation_70	NaN	NaN	12.7768	NaN	NaN	6.20184	NaN	NaN	62.043	N/A	N/A	N/A
HELA	1M	Simulation_71	NaN	NaN	13.2929	NaN	NaN	NaN	NaN	NaN	63.106	N/A	N/A	N/A
HELA	1M	Simulation_72	NaN	NaN	13.7161	NaN	NaN	NaN	NaN	NaN	61.482	N/A	N/A	N/A
HELA	1M	Simulation_73	NaN	NaN	13.3924	NaN	NaN	NaN	NaN	NaN	62.128	N/A	N/A	N/A
HELA	1M	Simulation_74	NaN	NaN	13.2591	NaN	NaN	5.99236	NaN	NaN	62.811	N/A	N/A	N/A
HELA	1M	Simulation_75	NaN	NaN	13.051	NaN	NaN	NaN	NaN	NaN	61.893	N/A	N/A	N/A
HELA	1M	Simulation_76	NaN	NaN	13.0638	NaN	NaN	NaN	NaN	NaN	60.63	N/A	N/A	N/A
HELA	1M	Simulation_77	NaN	NaN	13.3693	NaN	NaN	NaN	NaN	NaN	62.96	N/A	N/A	N/A
HELA	1M	Simulation_78	NaN	NaN	12.9406	NaN	NaN	NaN	NaN	NaN	63.443	N/A	N/A	N/A
HELA	1M	Simulation_79	NaN	NaN	13.2451	NaN	NaN	NaN	NaN	NaN	62.118	N/A	N/A	N/A
HELA	1M	Simulation_80	NaN	NaN	13.7796	NaN	NaN	NaN	NaN	NaN	24.81	N/A	N/A	N/A
HELA	1M	Simulation_81	NaN	NaN	13.2493	NaN	NaN	6.51926	NaN	NaN	63.368	N/A	N/A	N/A
HELA	1M	Simulation_82	NaN	NaN	13.3966	NaN	NaN	NaN	NaN	NaN	63.158	N/A	N/A	N/A
HELA	1M	Simulation_83	NaN	NaN	13.3169	NaN	NaN	NaN	NaN	NaN	62.136	N/A	N/A	N/A
HELA	1M	Simulation_84	NaN	NaN	12.8727	NaN	NaN	NaN	NaN	NaN	61.939	N/A	N/A	N/A
HELA	1M	Simulation_85	NaN	NaN	13.3022	NaN	NaN	NaN	NaN	NaN	62.872	N/A	N/A	N/A
HELA	1M	Simulation_86	NaN	NaN	13.3734	NaN	NaN	NaN	NaN	NaN	62.119	N/A	N/A	N/A
HELA	1M	Simulation_87	NaN	NaN	13.2014	NaN	NaN	NaN	NaN	NaN	61.407	N/A	N/A	N/A
HELA	1M	Simulation_88	NaN	NaN	13.1101	NaN	NaN	NaN	NaN	NaN	61.289	N/A	N/A	N/A
HELA	1M	Simulation_89	NaN	NaN	13.5393	NaN	NaN	NaN	NaN	NaN	63.341	N/A	N/A	N/A
HELA	1M	Simulation_90	NaN	NaN	13.1987	NaN	NaN	NaN	NaN	NaN	61.366	N/A	N/A	N/A
HELA	1M	Simulation_91	NaN	NaN	13.3242	NaN	NaN	NaN	NaN	NaN	24.937	N/A	N/A	N/A
HELA	1M	Simulation_92	NaN	NaN	13.5053	NaN	NaN	NaN	NaN	NaN	61.2	N/A	N/A	N/A
HELA	1M	Simulation_93	NaN	NaN	13.5565	NaN	NaN	NaN	NaN	NaN	61.46	N/A	N/A	N/A
HELA	1M	Simulation_94	NaN	NaN	13.1242	NaN	NaN	NaN	NaN	NaN	62.709	N/A	N/A	N/A
HELA	1M	Simulation_95	NaN	NaN	13.2859	NaN	NaN	NaN	NaN	NaN	63.701	N/A	N/A	N/A
HELA	1M	Simulation_96	NaN	NaN	13.3303	NaN	NaN	NaN	NaN	NaN	61.822	N/A	N/A	N/A
HELA	1M	Simulation_97	NaN	NaN	13.2734	NaN	NaN	NaN	NaN	NaN	60.589	N/A	N/A	N/A
HELA	1M	Simulation_98	NaN	NaN	12.8583	NaN	NaN	6.0639	NaN	NaN	61.695	N/A	N/A	N/A
HELA	1M	Simulation_99	NaN	NaN	12.9643	NaN	NaN	NaN	NaN	NaN	63.658	N/A	N/A	N/A
HELA	1M	Simulation_100	NaN	NaN	13.3354	NaN	NaN	6.17439	NaN	NaN	62.04	N/A	N/A	N/A
HELA	1M	Simulation_101	NaN	NaN	13.574	NaN	NaN	NaN	NaN	NaN	62.409	N/A	N/A	N/A
HELA	1M	Simulation_102	NaN	NaN	13.2877	NaN	NaN	NaN	NaN	NaN	24.18	N/A	N/A	N/A
HELA	1M	Simulation_103	NaN	NaN	13.3187	NaN	NaN	NaN	NaN	NaN	62.27	N/A	N/A	N/A
HELA	1M	Simulation_104	NaN	NaN	13.3466	NaN	NaN	NaN	NaN	NaN	62.105	N/A	N/A	N/A
HELA	1M	Simulation_105	NaN	NaN	12.9741	NaN	NaN	NaN	NaN	NaN	62.762	N/A	N/A	N/A
HELA	1M	Simulation_106	NaN	NaN	13.3169	NaN	NaN	NaN	NaN	NaN	62.99	N/A	N/A	N/A
HELA	1M	Simulation_107	NaN	NaN	13.0247	NaN	NaN	6.19179	NaN	NaN	60.772	N/A	N/A	N/A
HELA	1M	Simulation_108	NaN	NaN	13.6119	NaN	NaN	NaN	NaN	NaN	61.95	N/A	N/A	N/A
HELA	1M	Simulation_109	NaN	NaN	13.4886	NaN	NaN	NaN	NaN	NaN	61.547	N/A	N/A	N/A
HELA	1M	Simulation_110	NaN	NaN	13.3354	NaN	NaN	NaN	NaN	NaN	63.021	N/A	N/A	N/A
HELA	1M	Simulation_111	NaN	NaN	13.2877	NaN	NaN	NaN	NaN	NaN	61.735	N/A	N/A	N/A
HELA	1M	Simulation_112	NaN	NaN	13.3617	NaN	NaN	NaN	NaN	NaN	61.512	N/A	N/A	N/A
HELA	1M	Simulation_113	NaN	NaN	13.0612	NaN	NaN	NaN	NaN	NaN	24.027	N/A	N/A	N/A
HELA	1M	Simulation_114	NaN	NaN	13.0385	NaN	NaN	NaN	NaN	NaN	23.951	N/A	N/A	N/A
HELA	1M	Simulation_115	NaN	NaN	13.6096	NaN	NaN	NaN	NaN	NaN	61.616	N/A	N/A	N/A
HELA	1M	Simulation_116	NaN	NaN	13.4942	NaN	NaN	NaN	NaN	NaN	36.265	N/A	N/A	N/A
HELA	1M	Simulation_117	NaN	NaN	13.1918	NaN	NaN	NaN	NaN	NaN	18.076	N/A	N/A	N/A
HELA	1M	Simulation_118	NaN	NaN	13.3317	NaN	NaN	NaN	NaN	NaN	21.113	N/A	N/A	N/A
HELA	1M	Simulation_119	NaN	NaN	13.5053	NaN	NaN	NaN	NaN	NaN	19.616	N/A	N/A	N/A
HELA	1M	Simulation_120	NaN	NaN	13.7221	NaN	NaN	6.75633	NaN	NaN	18.118	N/A	N/A	N/A
HELA	1M	Simulation_121	NaN	NaN	13.1634	NaN	NaN	NaN	NaN	NaN	19.341	N/A	N/A	N/A
HELA	1M	Simulation_122	NaN	NaN	13.7616	NaN	NaN	NaN	NaN	NaN	25.137	N/A	N/A	N/A
HELA	1M	Simulation_123	NaN	NaN	13.2669	NaN	NaN	NaN	NaN	NaN	24.964	N/A	N/A	N/A
HELA	1M	Simulation_124	NaN	NaN	13.3648	NaN	NaN	NaN	NaN	NaN	19.298	N/A	N/A	N/A
HELA	1M	Simulation_125	NaN	NaN	13.6462	NaN	NaN	NaN	NaN	NaN	26.226	N/A	N/A	N/A
HELA	1M	Simulation_126	NaN	NaN	13.4861	NaN	NaN	NaN	NaN	NaN	16.033	N/A	N/A	N/A
HELA	1M	Simulation_127	NaN	NaN	13.1918	NaN	NaN	NaN	NaN	NaN	17.59	N/A	N/A	N/A
HELA	1M	Simulation_128	NaN	NaN	13.4137	NaN	NaN	NaN	NaN	NaN	17.339	N/A	N/A	N/A
HELA	1M	Simulation_129	NaN	NaN	13.6096	NaN	NaN	NaN	NaN	NaN	17.827	N/A	N/A	N/A
HELA	1M	Simulation_130	NaN	NaN	13.2091	NaN	NaN	NaN	NaN	NaN	21.399	N/A	N/A	N/A
HELA	1M	Simulation_131	NaN	NaN	13.2877	NaN	NaN	NaN	NaN	NaN	18.448	N/A	N/A	N/A
HELA	1M	Simulation_132	NaN	NaN	13.6836	NaN	NaN	NaN	NaN	NaN	20.809	N/A	N/A	N/A
HELA	1M	Simulation_133	NaN	NaN	13.3523	NaN	NaN	NaN	NaN	NaN	20.296	N/A	N/A	N/A
HELA	1M	Simulation_134	NaN	NaN	13.1946	NaN	NaN	NaN	NaN	NaN	22.227	N/A	N/A	N/A
HELA	1M	Simulation_135	NaN	NaN	13.2591	NaN	NaN	NaN	NaN	NaN	23.853	N/A	N/A	N/A
HELA	1M	Simulation_136	NaN	NaN	13.0247	NaN	NaN	NaN	NaN	NaN	27.535	N/A	N/A	N/A
HELA	1M	Simulation_137	NaN	NaN	13.2311	NaN	NaN	NaN	NaN	NaN	22.76	N/A	N/A	N/A
HELA	1M	Simulation_138	NaN	NaN	13.1794	NaN	NaN	NaN	NaN	NaN	17.999	N/A	N/A	N/A
HELA	1M	Simulation_139	NaN	NaN	13.2381	NaN	NaN	NaN	NaN	NaN	18.412	N/A	N/A	N/A
HELA	1M	Simulation_140	NaN	NaN	13.4886	NaN	NaN	NaN	NaN	NaN	17.199	N/A	N/A	N/A
HELA	1M	Simulation_141	NaN	NaN	13.7616	NaN	NaN	NaN	NaN	NaN	23.752	N/A	N/A	N/A
HELA	1M	Simulation_142	NaN	NaN	13.0379	NaN	NaN	5.98348	NaN	NaN	19.568	N/A	N/A	N/A
HELA	1M	Simulation_143	NaN	NaN	13.6462	NaN	NaN	NaN	NaN	NaN	23.097	N/A	N/A	N/A
HELA	1M	Simulation_144	NaN	NaN	13.256	NaN	NaN	NaN	NaN	NaN	18.88	N/A	N/A	N/A
HELA	1M	Simulation_145	NaN	NaN	13.1843	NaN	NaN	NaN	NaN	NaN	23.698	N/A	N/A	N/A
HELA	1M	Simulation_146	NaN	NaN	13.3898	NaN	NaN	NaN	NaN	NaN	20.655	N/A	N/A	N/A
HELA	1M	Simulation_147	NaN	NaN	13.4762	NaN	NaN	NaN	NaN	NaN	25.116	N/A	N/A	N/A
HELA	1M	Simulation_148	NaN	NaN	13.2863	NaN	NaN	NaN	NaN	NaN	22.911	N/A	N/A	N/A
HELA	1M	Simulation_149	NaN	NaN	13.5565	NaN	NaN	NaN	NaN	NaN	22.642	N/A	N/A	N/A
HELA	1M	Simulation_150	NaN	NaN	13.5393	NaN	NaN	NaN	NaN	NaN	20.206	N/A	N/A	N/A
HELA	1M	Simulation_151	NaN	NaN	13.5917	NaN	NaN	NaN	NaN	NaN	21.685	N/A	N/A	N/A
HELA	1M	Simulation_152	NaN	NaN	12.6359	NaN	NaN	NaN	NaN	NaN	19.941	N/A	N/A	N/A
HELA	1M	Simulation_153	NaN	NaN	13.3295	NaN	NaN	NaN	NaN	NaN	18.859	N/A	N/A	N/A
HELA	1M	Simulation_154	NaN	NaN	13.3169	NaN	NaN	NaN	NaN	NaN	21.765	N/A	N/A	N/A
HELA	1M	Simulation_155	NaN	NaN	13.1469	NaN	NaN	NaN	NaN	NaN	19.839	N/A	N/A	N/A
HELA	1M	Simulation_156	NaN	NaN	13.5053	NaN	NaN	NaN	NaN	NaN	17.696	N/A	N/A	N/A
HELA	1M	Simulation_157	NaN	NaN	13.4397	NaN	NaN	NaN	NaN	NaN	17.404	N/A	N/A	N/A
HELA	1M	Simulation_158	NaN	NaN	13.4397	NaN	NaN	NaN	NaN	NaN	25	N/A	N/A	N/A
HELA	1M	Simulation_159	NaN	NaN	13.5682	NaN	NaN	NaN	NaN	NaN	19.686	N/A	N/A	N/A
HELA	1M	Simulation_160	NaN	NaN	13.408	NaN	NaN	NaN	NaN	NaN	17.789	N/A	N/A	N/A
HELA	1M	Simulation_161	NaN	NaN	12.8753	NaN	NaN	NaN	NaN	NaN	18.197	N/A	N/A	N/A
HELA	1M	Simulation_162	NaN	NaN	13.1261	NaN	NaN	NaN	NaN	NaN	17.453	N/A	N/A	N/A
HELA	1M	Simulation_163	NaN	NaN	13.4397	NaN	NaN	NaN	NaN	NaN	17.318	N/A	N/A	N/A
HELA	1M	Simulation_164	NaN	NaN	13.1242	NaN	NaN	NaN	NaN	NaN	18.378	N/A	N/A	N/A
HELA	1M	Simulation_165	NaN	NaN	13.4397	NaN	NaN	NaN	NaN	NaN	19.403	N/A	N/A	N/A
HELA	1M	Simulation_166	NaN	NaN	13.3366	NaN	NaN	NaN	NaN	NaN	21.465	N/A	N/A	N/A
HELA	1M	Simulation_167	NaN	NaN	13.1928	NaN	NaN	NaN	NaN	NaN	17.568	N/A	N/A	N/A
HELA	1M	Simulation_168	NaN	NaN	13.3466	NaN	NaN	NaN	NaN	NaN	17.29	N/A	N/A	N/A
HELA	1M	Simulation_169	NaN	NaN	13.4326	NaN	NaN	NaN	NaN	NaN	24.79	N/A	N/A	N/A
HELA	1M	Simulation_170	NaN	NaN	13.3169	NaN	NaN	NaN	NaN	NaN	18.997	N/A	N/A	N/A
HELA	1M	Simulation_171	NaN	NaN	13.5053	NaN	NaN	NaN	NaN	NaN	31.215	N/A	N/A	N/A
HELA	1M	Simulation_172	NaN	NaN	13.0798	NaN	NaN	NaN	NaN	NaN	23.623	N/A	N/A	N/A
HELA	1M	Simulation_173	NaN	NaN	12.9949	NaN	NaN	NaN	NaN	NaN	34.11	N/A	N/A	N/A
HELA	1M	Simulation_174	NaN	NaN	13.3924	NaN	NaN	NaN	NaN	NaN	23.719	N/A	N/A	N/A
HELA	1M	Simulation_175	NaN	NaN	13.3702	NaN	NaN	NaN	NaN	NaN	24.324	N/A	N/A	N/A
HELA	1M	Simulation_176	NaN	NaN	13.4397	NaN	NaN	NaN	NaN	NaN	23.415	N/A	N/A	N/A
HELA	1M	Simulation_177	NaN	NaN	13.6096	NaN	NaN	6.44977	NaN	NaN	26.918	N/A	N/A	N/A
HELA	1M	Simulation_178	NaN	NaN	13.2877	NaN	NaN	NaN	NaN	NaN	23.227	N/A	N/A	N/A
HELA	1M	Simulation_179	NaN	NaN	13.0087	NaN	NaN	NaN	NaN	NaN	23.134	N/A	N/A	N/A
HELA	1M	Simulation_180	NaN	NaN	13.4228	NaN	NaN	NaN	NaN	NaN	25.344	N/A	N/A	N/A
HELA	1M	Simulation_181	NaN	NaN	13.0933	NaN	NaN	NaN	NaN	NaN	23.781	N/A	N/A	N/A
HELA	1M	Simulation_182	NaN	NaN	13.6096	NaN	NaN	NaN	NaN	NaN	23.684	N/A	N/A	N/A
HELA	1M	Simulation_183	NaN	NaN	12.9237	NaN	NaN	NaN	NaN	NaN	31.304	N/A	N/A	N/A
HELA	1M	Simulation_184	NaN	NaN	13.4485	NaN	NaN	NaN	NaN	NaN	30.506	N/A	N/A	N/A
HELA	1M	Simulation_185	NaN	NaN	13.1634	NaN	NaN	NaN	NaN	NaN	26.825	N/A	N/A	N/A
HELA	1M	Simulation_186	NaN	NaN	13.3617	NaN	NaN	NaN	NaN	NaN	23.703	N/A	N/A	N/A
HELA	1M	Simulation_187	NaN	NaN	13.3817	NaN	NaN	NaN	NaN	NaN	23.151	N/A	N/A	N/A
HELA	1M	Simulation_188	NaN	NaN	13.5565	NaN	NaN	NaN	NaN	NaN	24.803	N/A	N/A	N/A
HELA	1M	Simulation_189	NaN	NaN	12.7483	NaN	NaN	5.91546	NaN	NaN	23.501	N/A	N/A	N/A
HELA	1M	Simulation_190	NaN	NaN	13.5273	NaN	NaN	NaN	NaN	NaN	25.112	N/A	N/A	N/A
HELA	1M	Simulation_191	NaN	NaN	13.2877	NaN	NaN	NaN	NaN	NaN	26.694	N/A	N/A	N/A
HELA	1M	Simulation_192	NaN	NaN	13.2734	NaN	NaN	NaN	NaN	NaN	24.2	N/A	N/A	N/A
HELA	1M	Simulation_193	NaN	NaN	13.5393	NaN	NaN	6.48397	NaN	NaN	24.036	N/A	N/A	N/A
HELA	1M	Simulation_194	NaN	NaN	13.2451	NaN	NaN	NaN	NaN	NaN	24.46	N/A	N/A	N/A
HELA	1M	Simulation_195	NaN	NaN	13.377	NaN	NaN	NaN	NaN	NaN	23.212	N/A	N/A	N/A
HELA	1M	Simulation_196	NaN	NaN	13.5053	NaN	NaN	NaN	NaN	NaN	24.079	N/A	N/A	N/A
HELA	1M	Simulation_197	NaN	NaN	13.5917	NaN	NaN	NaN	NaN	NaN	23.203	N/A	N/A	N/A
HELA	1M	Simulation_198	NaN	NaN	13.4238	NaN	NaN	NaN	NaN	NaN	23.088	N/A	N/A	N/A
HELA	1M	Simulation_199	NaN	NaN	13.0292	NaN	NaN	6.36968	NaN	NaN	22.528	N/A	N/A	N/A
HELA	1M	Simulation_200	NaN	NaN	13.2698	NaN	NaN	NaN	NaN	NaN	22.865	N/A	N/A	N/A
HELA	1M	Simulation_201	NaN	NaN	13.1242	NaN	NaN	NaN	NaN	NaN	22.345	N/A	N/A	N/A
HELA	1M	Simulation_202	NaN	NaN	13.1767	NaN	NaN	NaN	NaN	NaN	26.073	N/A	N/A	N/A
HELA	1M	Simulation_203	NaN	NaN	13.1522	NaN	NaN	NaN	NaN	NaN	22.188	N/A	N/A	N/A
HELA	1M	Simulation_204	NaN	NaN	13.5565	NaN	NaN	NaN	NaN	NaN	23.635	N/A	N/A	N/A
HELA	1M	Simulation_205	NaN	NaN	13.6648	NaN	NaN	6.57732	NaN	NaN	23.198	N/A	N/A	N/A
HELA	1M	Simulation_206	NaN	NaN	13.2705	NaN	NaN	NaN	NaN	NaN	22.304	N/A	N/A	N/A
HELA	1M	Simulation_207	NaN	NaN	13.0771	NaN	NaN	NaN	NaN	NaN	22.836	N/A	N/A	N/A
HELA	1M	Simulation_208	NaN	NaN	13.3984	NaN	NaN	NaN	NaN	NaN	23.798	N/A	N/A	N/A
HELA	1M	Simulation_209	NaN	NaN	12.9935	NaN	NaN	NaN	NaN	NaN	22.046	N/A	N/A	N/A
HELA	1M	Simulation_210	NaN	NaN	13.2982	NaN	NaN	NaN	NaN	NaN	23.22	N/A	N/A	N/A
HELA	1M	Simulation_211	NaN	NaN	13.6278	NaN	NaN	NaN	NaN	NaN	23.224	N/A	N/A	N/A
HELA	1M	Simulation_212	NaN	NaN	13.2877	NaN	NaN	NaN	NaN	NaN	23.112	N/A	N/A	N/A
HELA	1M	Simulation_213	NaN	NaN	13.5461	NaN	NaN	NaN	NaN	NaN	24.371	N/A	N/A	N/A
HELA	1M	Simulation_214	NaN	NaN	13.1056	NaN	NaN	NaN	NaN	NaN	22.821	N/A	N/A	N/A
HELA	1M	Simulation_215	NaN	NaN	12.984	NaN	NaN	NaN	NaN	NaN	22.368	N/A	N/A	N/A
HELA	1M	Simulation_216	NaN	NaN	13.5917	NaN	NaN	NaN	NaN	NaN	24.8	N/A	N/A	N/A
HELA	1M	Simulation_217	NaN	NaN	13.1195	NaN	NaN	NaN	NaN	NaN	23.544	N/A	N/A	N/A
HELA	1M	Simulation_218	NaN	NaN	13.3831	NaN	NaN	NaN	NaN	NaN	22.277	N/A	N/A	N/A
HELA	1M	Simulation_219	NaN	NaN	13.4721	NaN	NaN	NaN	NaN	NaN	22.755	N/A	N/A	N/A
HELA	1M	Simulation_220	NaN	NaN	13.5137	NaN	NaN	NaN	NaN	NaN	23.589	N/A	N/A	N/A
HELA	1M	Simulation_221	NaN	NaN	13.7616	NaN	NaN	NaN	NaN	NaN	23.557	N/A	N/A	N/A
HELA	1M	Simulation_222	NaN	NaN	13.3187	NaN	NaN	NaN	NaN	NaN	25.354	N/A	N/A	N/A
HELA	1M	Simulation_223	NaN	NaN	13.2662	NaN	NaN	NaN	NaN	NaN	23.528	N/A	N/A	N/A
HELA	1M	Simulation_224	NaN	NaN	12.9166	NaN	NaN	NaN	NaN	NaN	23.968	N/A	N/A	N/A
HELA	1M	Simulation_225	NaN	NaN	13.6096	NaN	NaN	NaN	NaN	NaN	30.977	N/A	N/A	N/A
HELA	1M	Simulation_226	NaN	NaN	13.1178	NaN	NaN	NaN	NaN	NaN	23.403	N/A	N/A	N/A
HELA	1M	Simulation_227	NaN	NaN	13.0886	NaN	NaN	NaN	NaN	NaN	32.103	N/A	N/A	N/A
HELA	1M	Simulation_228	NaN	NaN	13.6462	NaN	NaN	NaN	NaN	NaN	17.666	N/A	N/A	N/A
HELA	1M	Simulation_229	NaN	NaN	13.3617	NaN	NaN	NaN	NaN	NaN	16.93	N/A	N/A	N/A
HELA	1M	Simulation_230	NaN	NaN	13.4238	NaN	NaN	NaN	NaN	NaN	22.512	N/A	N/A	N/A
HELA	1M	Simulation_231	NaN	NaN	13.2071	NaN	NaN	NaN	NaN	NaN	17.091	N/A	N/A	N/A
HELA	1M	Simulation_232	NaN	NaN	13.3169	NaN	NaN	NaN	NaN	NaN	19.042	N/A	N/A	N/A
HELA	1M	Simulation_233	NaN	NaN	13.3686	NaN	NaN	NaN	NaN	NaN	18.057	N/A	N/A	N/A
HELA	1M	Simulation_234	NaN	NaN	13.3169	NaN	NaN	NaN	NaN	NaN	20.484	N/A	N/A	N/A
HELA	1M	Simulation_235	NaN	NaN	13.3187	NaN	NaN	NaN	NaN	NaN	18.784	N/A	N/A	N/A
HELA	1M	Simulation_236	NaN	NaN	12.8548	NaN	NaN	NaN	NaN	NaN	25.467	N/A	N/A	N/A
HELA	1M	Simulation_237	NaN	NaN	13.5565	NaN	NaN	NaN	NaN	NaN	16.872	N/A	N/A	N/A
HELA	1M	Simulation_238	NaN	NaN	13.1443	NaN	NaN	NaN	NaN	NaN	17.718	N/A	N/A	N/A
HELA	1M	Simulation_239	NaN	NaN	13.4146	NaN	NaN	NaN	NaN	NaN	16.992	N/A	N/A	N/A
HELA	1M	Simulation_240	NaN	NaN	13.3924	NaN	NaN	NaN	NaN	NaN	22.789	N/A	N/A	N/A
HELA	1M	Simulation_241	NaN	NaN	13.4238	NaN	NaN	NaN	NaN	NaN	17.588	N/A	N/A	N/A
HELA	1M	Simulation_242	NaN	NaN	13.3617	NaN	NaN	6.15226	NaN	NaN	16.721	N/A	N/A	N/A
HELA	1M	Simulation_243	NaN	NaN	13.3817	NaN	NaN	NaN	NaN	NaN	21.941	N/A	N/A	N/A
HELA	1M	Simulation_244	NaN	NaN	13.3183	NaN	NaN	NaN	NaN	NaN	20.354	N/A	N/A	N/A
HELA	1M	Simulation_245	NaN	NaN	13.6462	NaN	NaN	NaN	NaN	NaN	20.161	N/A	N/A	N/A
HELA	1M	Simulation_246	NaN	NaN	12.8872	NaN	NaN	NaN	NaN	NaN	22.096	N/A	N/A	N/A
HELA	1M	Simulation_247	NaN	NaN	12.5984	NaN	NaN	5.63494	NaN	NaN	27.113	N/A	N/A	N/A
HELA	1M	Simulation_248	NaN	NaN	13.1502	NaN	NaN	NaN	NaN	NaN	19.101	N/A	N/A	N/A
HELA	1M	Simulation_249	NaN	NaN	13.1767	NaN	NaN	NaN	NaN	NaN	23.661	N/A	N/A	N/A
HELA	1M	Simulation_250	NaN	NaN	13.5718	NaN	NaN	NaN	NaN	NaN	21.02	N/A	N/A	N/A
HELA	1M	Simulation_251	NaN	NaN	13.3038	NaN	NaN	NaN	NaN	NaN	19.324	N/A	N/A	N/A
HELA	1M	Simulation_252	NaN	NaN	13.3317	NaN	NaN	NaN	NaN	NaN	19.238	N/A	N/A	N/A
HELA	1M	Simulation_253	NaN	NaN	13.4485	NaN	NaN	NaN	NaN	NaN	18.165	N/A	N/A	N/A
HELA	1M	Simulation_254	NaN	NaN	13.3617	NaN	NaN	NaN	NaN	NaN	18.848	N/A	N/A	N/A
HELA	1M	Simulation_255	NaN	NaN	12.8686	NaN	NaN	6.00231	NaN	NaN	17.308	N/A	N/A	N/A
HELA	1M	Simulation_256	NaN	NaN	13.6278	NaN	NaN	NaN	NaN	NaN	18.204	N/A	N/A	N/A
HELA	1M	Simulation_257	NaN	NaN	13.6462	NaN	NaN	NaN	NaN	NaN	16.971	N/A	N/A	N/A
HELA	1M	Simulation_258	NaN	NaN	12.671	NaN	NaN	NaN	NaN	NaN	25.903	N/A	N/A	N/A
HELA	1M	Simulation_259	NaN	NaN	13.2877	NaN	NaN	NaN	NaN	NaN	26.857	N/A	N/A	N/A
HELA	1M	Simulation_260	NaN	NaN	13.574	NaN	NaN	NaN	NaN	NaN	19.123	N/A	N/A	N/A
HELA	1M	Simulation_261	NaN	NaN	13.1242	NaN	NaN	NaN	NaN	NaN	17.669	N/A	N/A	N/A
HELA	1M	Simulation_262	NaN	NaN	13.2451	NaN	NaN	6.23384	NaN	NaN	17.678	N/A	N/A	N/A
HELA	1M	Simulation_263	NaN	NaN	13.5565	NaN	NaN	NaN	NaN	NaN	18.191	N/A	N/A	N/A
HELA	1M	Simulation_264	NaN	NaN	13.8872	NaN	NaN	6.92139	NaN	NaN	18.162	N/A	N/A	N/A
HELA	1M	Simulation_265	NaN	NaN	13.0987	NaN	NaN	NaN	NaN	NaN	18.846	N/A	N/A	N/A
HELA	1M	Simulation_266	NaN	NaN	13.6096	NaN	NaN	NaN	NaN	NaN	16.368	N/A	N/A	N/A
HELA	1M	Simulation_267	NaN	NaN	13.1856	NaN	NaN	6.19855	NaN	NaN	19.919	N/A	N/A	N/A
HELA	1M	Simulation_268	NaN	NaN	13.1469	NaN	NaN	NaN	NaN	NaN	17.142	N/A	N/A	N/A
HELA	1M	Simulation_269	NaN	NaN	13.5917	NaN	NaN	NaN	NaN	NaN	27.281	N/A	N/A	N/A
HELA	1M	Simulation_270	NaN	NaN	13.4886	NaN	NaN	NaN	NaN	NaN	23.581	N/A	N/A	N/A
HELA	1M	Simulation_271	NaN	NaN	12.984	NaN	NaN	NaN	NaN	NaN	18.892	N/A	N/A	N/A
HELA	1M	Simulation_272	NaN	NaN	13.7221	NaN	NaN	NaN	NaN	NaN	17.018	N/A	N/A	N/A
HELA	1M	Simulation_273	NaN	NaN	13.5581	NaN	NaN	NaN	NaN	NaN	18.895	N/A	N/A	N/A
HELA	1M	Simulation_274	NaN	NaN	13.6096	NaN	NaN	NaN	NaN	NaN	19.483	N/A	N/A	N/A
HELA	1M	Simulation_275	NaN	NaN	13.0861	NaN	NaN	NaN	NaN	NaN	20.77	N/A	N/A	N/A
HELA	1M	Simulation_276	NaN	NaN	13.5917	NaN	NaN	NaN	NaN	NaN	16.959	N/A	N/A	N/A
HELA	1M	Simulation_277	NaN	NaN	13.1041	NaN	NaN	NaN	NaN	NaN	16.588	N/A	N/A	N/A
HELA	1M	Simulation_278	NaN	NaN	13.3924	NaN	NaN	NaN	NaN	NaN	17.87	N/A	N/A	N/A
HELA	1M	Simulation_279	NaN	NaN	13.2998	NaN	NaN	NaN	NaN	NaN	17.191	N/A	N/A	N/A
HELA	1M	Simulation_280	NaN	NaN	13.2514	NaN	NaN	NaN	NaN	NaN	25.089	N/A	N/A	N/A
HELA	1M	Simulation_281	NaN	NaN	13.2451	NaN	NaN	NaN	NaN	NaN	25.265	N/A	N/A	N/A
HELA	1M	Simulation_282	NaN	NaN	12.9949	NaN	NaN	NaN	NaN	NaN	31.098	N/A	N/A	N/A
HELA	1M	Simulation_283	NaN	NaN	13.2877	NaN	NaN	NaN	NaN	NaN	17.68	N/A	N/A	N/A
HELA	1M	Simulation_284	NaN	NaN	13.3169	NaN	NaN	NaN	NaN	NaN	18.505	N/A	N/A	N/A
HELA	1M	Simulation_285	NaN	NaN	13.3127	NaN	NaN	NaN	NaN	NaN	18.026	N/A	N/A	N/A
HELA	1M	Simulation_286	NaN	NaN	13.1928	NaN	NaN	NaN	NaN	NaN	21.709	N/A	N/A	N/A
HELA	1M	Simulation_287	NaN	NaN	13.3201	NaN	NaN	NaN	NaN	NaN	24.153	N/A	N/A	N/A
HELA	1M	Simulation_288	NaN	NaN	13.2036	NaN	NaN	NaN	NaN	NaN	17.676	N/A	N/A	N/A
HELA	1M	Simulation_289	NaN	NaN	13.5917	NaN	NaN	NaN	NaN	NaN	23.597	N/A	N/A	N/A
HELA	1M	Simulation_290	NaN	NaN	13.8023	NaN	NaN	NaN	NaN	NaN	17.935	N/A	N/A	N/A
HELA	1M	Simulation_291	NaN	NaN	13.0202	NaN	NaN	NaN	NaN	NaN	42.304	N/A	N/A	N/A
HELA	1M	Simulation_292	NaN	NaN	13.3924	NaN	NaN	NaN	NaN	NaN	19.161	N/A	N/A	N/A
HELA	1M	Simulation_293	NaN	NaN	13.5393	NaN	NaN	NaN	NaN	NaN	19.114	N/A	N/A	N/A
HELA	1M	Simulation_294	NaN	NaN	13.4323	NaN	NaN	NaN	NaN	NaN	17.591	N/A	N/A	N/A
HELA	1M	Simulation_295	NaN	NaN	13.2158	NaN	NaN	NaN	NaN	NaN	22.115	N/A	N/A	N/A
HELA	1M	Simulation_296	NaN	NaN	13.4721	NaN	NaN	NaN	NaN	NaN	21.007	N/A	N/A	N/A
HELA	1M	Simulation_297	NaN	NaN	13.3693	NaN	NaN	6.19052	NaN	NaN	21.602	N/A	N/A	N/A
HELA	1M	Simulation_298	NaN	NaN	13.1018	NaN	NaN	NaN	NaN	NaN	19.947	N/A	N/A	N/A
HELA	1M	Simulation_299	NaN	NaN	13.1372	NaN	NaN	NaN	NaN	NaN	21.454	N/A	N/A	N/A
HELA	1M	Simulation_300	NaN	NaN	13.2859	NaN	NaN	NaN	NaN	NaN	21.195	N/A	N/A	N/A
HELA	1M	Simulation_301	NaN	NaN	13.5222	NaN	NaN	NaN	NaN	NaN	23.098	N/A	N/A	N/A
HELA	1M	Simulation_302	NaN	NaN	13.6648	NaN	NaN	NaN	NaN	NaN	26.338	N/A	N/A	N/A
HELA	1M	Simulation_303	NaN	NaN	12.567	NaN	NaN	NaN	NaN	NaN	22.738	N/A	N/A	N/A
HELA	1M	Simulation_304	NaN	NaN	12.9543	NaN	NaN	NaN	NaN	NaN	20.399	N/A	N/A	N/A
HELA	1M	Simulation_305	NaN	NaN	13.3169	NaN	NaN	NaN	NaN	NaN	18.678	N/A	N/A	N/A
HELA	1M	Simulation_306	NaN	NaN	13.5295	NaN	NaN	NaN	NaN	NaN	18.788	N/A	N/A	N/A
HELA	1M	Simulation_307	NaN	NaN	13.3639	NaN	NaN	NaN	NaN	NaN	19.093	N/A	N/A	N/A
HELA	1M	Simulation_308	NaN	NaN	13.4762	NaN	NaN	NaN	NaN	NaN	20.477	N/A	N/A	N/A
HELA	1M	Simulation_309	NaN	NaN	13.5222	NaN	NaN	NaN	NaN	NaN	18.628	N/A	N/A	N/A
HELA	1M	Simulation_310	NaN	NaN	13.0538	NaN	NaN	NaN	NaN	NaN	18.156	N/A	N/A	N/A
HELA	1M	Simulation_311	NaN	NaN	13.6836	NaN	NaN	NaN	NaN	NaN	19.921	N/A	N/A	N/A
HELA	1M	Simulation_312	NaN	NaN	13.296	NaN	NaN	NaN	NaN	NaN	18.658	N/A	N/A	N/A
HELA	1M	Simulation_313	NaN	NaN	12.9251	NaN	NaN	NaN	NaN	NaN	25.525	N/A	N/A	N/A
HELA	1M	Simulation_314	NaN	NaN	13.4397	NaN	NaN	NaN	NaN	NaN	19.022	N/A	N/A	N/A
HELA	1M	Simulation_315	NaN	NaN	12.8275	NaN	NaN	NaN	NaN	NaN	19.615	N/A	N/A	N/A
HELA	1M	Simulation_316	NaN	NaN	13.408	NaN	NaN	NaN	NaN	NaN	17.795	N/A	N/A	N/A
HELA	1M	Simulation_317	NaN	NaN	13.1261	NaN	NaN	NaN	NaN	NaN	21.248	N/A	N/A	N/A
HELA	1M	Simulation_318	NaN	NaN	13.2877	NaN	NaN	NaN	NaN	NaN	23.472	N/A	N/A	N/A
HELA	1M	Simulation_319	NaN	NaN	13.6278	NaN	NaN	6.2184	NaN	NaN	17.451	N/A	N/A	N/A
HELA	1M	Simulation_320	NaN	NaN	13.0114	NaN	NaN	NaN	NaN	NaN	17.869	N/A	N/A	N/A
HELA	1M	Simulation_321	NaN	NaN	12.8778	NaN	NaN	NaN	NaN	NaN	18.108	N/A	N/A	N/A
HELA	1M	Simulation_322	NaN	NaN	13.4397	NaN	NaN	NaN	NaN	NaN	19.422	N/A	N/A	N/A
HELA	1M	Simulation_323	NaN	NaN	13.5101	NaN	NaN	NaN	NaN	NaN	20.624	N/A	N/A	N/A
HELA	1M	Simulation_324	NaN	NaN	13.0097	NaN	NaN	NaN	NaN	NaN	24.57	N/A	N/A	N/A
HELA	1M	Simulation_325	NaN	NaN	13.574	NaN	NaN	NaN	NaN	NaN	18.102	N/A	N/A	N/A
HELA	1M	Simulation_326	NaN	NaN	13.1913	NaN	NaN	NaN	NaN	NaN	19.937	N/A	N/A	N/A
HELA	1M	Simulation_327	NaN	NaN	13.3523	NaN	NaN	NaN	NaN	NaN	18.296	N/A	N/A	N/A
HELA	1M	Simulation_328	NaN	NaN	13.408	NaN	NaN	NaN	NaN	NaN	22.548	N/A	N/A	N/A
HELA	1M	Simulation_329	NaN	NaN	13.5053	NaN	NaN	NaN	NaN	NaN	18.723	N/A	N/A	N/A
HELA	1M	Simulation_330	NaN	NaN	13.3991	NaN	NaN	NaN	NaN	NaN	18.982	N/A	N/A	N/A
HELA	1M	Simulation_331	NaN	NaN	13.5053	NaN	NaN	NaN	NaN	NaN	17.168	N/A	N/A	N/A
HELA	1M	Simulation_332	NaN	NaN	13.0381	NaN	NaN	NaN	NaN	NaN	23.292	N/A	N/A	N/A
HELA	1M	Simulation_333	NaN	NaN	13.6278	NaN	NaN	NaN	NaN	NaN	19.553	N/A	N/A	N/A
HELA	1M	Simulation_334	NaN	NaN	13.3814	NaN	NaN	NaN	NaN	NaN	20.602	N/A	N/A	N/A
HELA	1M	Simulation_335	NaN	NaN	13.5917	NaN	NaN	6.2971	NaN	NaN	24.859	N/A	N/A	N/A
HELA	1M	Simulation_336	NaN	NaN	13.4058	NaN	NaN	NaN	NaN	NaN	25.498	N/A	N/A	N/A
HELA	1M	Simulation_337	NaN	NaN	13.2859	NaN	NaN	NaN	NaN	NaN	20.05	N/A	N/A	N/A
HELA	1M	Simulation_338	NaN	NaN	13.3169	NaN	NaN	NaN	NaN	NaN	27.012	N/A	N/A	N/A
HELA	1M	Simulation_339	NaN	NaN	13.3731	NaN	NaN	NaN	NaN	NaN	16.417	N/A	N/A	N/A
HELA	1M	Simulation_340	NaN	NaN	13.2311	NaN	NaN	NaN	NaN	NaN	16.57	N/A	N/A	N/A
HELA	1M	Simulation_341	NaN	NaN	13.2311	NaN	NaN	NaN	NaN	NaN	19.908	N/A	N/A	N/A
HELA	1M	Simulation_342	NaN	NaN	12.7027	NaN	NaN	6.19179	NaN	NaN	16.234	N/A	N/A	N/A
HELA	1M	Simulation_343	NaN	NaN	13.0771	NaN	NaN	NaN	NaN	NaN	17.145	N/A	N/A	N/A
HELA	1M	Simulation_344	NaN	NaN	12.8872	NaN	NaN	NaN	NaN	NaN	19.459	N/A	N/A	N/A
HELA	1M	Simulation_345	NaN	NaN	13.4238	NaN	NaN	NaN	NaN	NaN	15.391	N/A	N/A	N/A
HELA	1M	Simulation_346	NaN	NaN	13.3466	NaN	NaN	NaN	NaN	NaN	15.989	N/A	N/A	N/A
HELA	1M	Simulation_347	NaN	NaN	12.9203	NaN	NaN	NaN	NaN	NaN	25.61	N/A	N/A	N/A
HELA	1M	Simulation_348	NaN	NaN	13.5222	NaN	NaN	NaN	NaN	NaN	16.464	N/A	N/A	N/A
HELA	1M	Simulation_349	NaN	NaN	13.1427	NaN	NaN	NaN	NaN	NaN	16.807	N/A	N/A	N/A
HELA	1M	Simulation_350	NaN	NaN	13.3466	NaN	NaN	NaN	NaN	NaN	16.101	N/A	N/A	N/A
HELA	1M	Simulation_351	NaN	NaN	12.8825	NaN	NaN	NaN	NaN	NaN	16.366	N/A	N/A	N/A
HELA	1M	Simulation_352	NaN	NaN	13.5393	NaN	NaN	NaN	NaN	NaN	19.793	N/A	N/A	N/A
HELA	1M	Simulation_353	NaN	NaN	13.4238	NaN	NaN	NaN	NaN	NaN	17.084	N/A	N/A	N/A
HELA	1M	Simulation_354	NaN	NaN	13.2311	NaN	NaN	NaN	NaN	NaN	17.802	N/A	N/A	N/A
HELA	1M	Simulation_355	NaN	NaN	13.0368	NaN	NaN	NaN	NaN	NaN	16.727	N/A	N/A	N/A
HELA	1M	Simulation_356	NaN	NaN	13.3187	NaN	NaN	NaN	NaN	NaN	16.868	N/A	N/A	N/A
HELA	1M	Simulation_357	NaN	NaN	13.1942	NaN	NaN	NaN	NaN	NaN	16.485	N/A	N/A	N/A
HELA	1M	Simulation_358	NaN	NaN	13.408	NaN	NaN	NaN	NaN	NaN	25.678	N/A	N/A	N/A
HELA	1M	Simulation_359	NaN	NaN	13.4411	NaN	NaN	NaN	NaN	NaN	17.461	N/A	N/A	N/A
HELA	1M	Simulation_360	NaN	NaN	13.0538	NaN	NaN	NaN	NaN	NaN	16.45	N/A	N/A	N/A
HELA	1M	Simulation_361	NaN	NaN	12.7768	NaN	NaN	NaN	NaN	NaN	17.431	N/A	N/A	N/A
HELA	1M	Simulation_362	NaN	NaN	13.4238	NaN	NaN	NaN	NaN	NaN	17.147	N/A	N/A	N/A
HELA	1M	Simulation_363	NaN	NaN	13.574	NaN	NaN	NaN	NaN	NaN	17.014	N/A	N/A	N/A
HELA	1M	Simulation_364	NaN	NaN	13.5222	NaN	NaN	NaN	NaN	NaN	17.837	N/A	N/A	N/A
HELA	1M	Simulation_365	NaN	NaN	13.2053	NaN	NaN	NaN	NaN	NaN	20.551	N/A	N/A	N/A
HELA	1M	Simulation_366	NaN	NaN	13.3799	NaN	NaN	NaN	NaN	NaN	16.938	N/A	N/A	N/A
HELA	1M	Simulation_367	NaN	NaN	13.6462	NaN	NaN	NaN	NaN	NaN	16.197	N/A	N/A	N/A
HELA	1M	Simulation_368	NaN	NaN	13.0247	NaN	NaN	NaN	NaN	NaN	17.007	N/A	N/A	N/A
HELA	1M	Simulation_369	NaN	NaN	13.2497	NaN	NaN	NaN	NaN	NaN	24.701	N/A	N/A	N/A
HELA	1M	Simulation_370	NaN	NaN	13.2442	NaN	NaN	NaN	NaN	NaN	16.91	N/A	N/A	N/A
HELA	1M	Simulation_371	NaN	NaN	13.4886	NaN	NaN	NaN	NaN	NaN	19.583	N/A	N/A	N/A
HELA	1M	Simulation_372	NaN	NaN	13.1767	NaN	NaN	NaN	NaN	NaN	16.558	N/A	N/A	N/A
HELA	1M	Simulation_373	NaN	NaN	13.5565	NaN	NaN	NaN	NaN	NaN	17.511	N/A	N/A	N/A
HELA	1M	Simulation_374	NaN	NaN	13.4558	NaN	NaN	NaN	NaN	NaN	16.379	N/A	N/A	N/A
HELA	1M	Simulation_375	NaN	NaN	13.5917	NaN	NaN	NaN	NaN	NaN	17.573	N/A	N/A	N/A
HELA	1M	Simulation_376	NaN	NaN	13.1843	NaN	NaN	NaN	NaN	NaN	15.929	N/A	N/A	N/A
HELA	1M	Simulation_377	NaN	NaN	13.408	NaN	NaN	NaN	NaN	NaN	19.394	N/A	N/A	N/A
HELA	1M	Simulation_378	NaN	NaN	13.2173	NaN	NaN	NaN	NaN	NaN	16.327	N/A	N/A	N/A
HELA	1M	Simulation_379	NaN	NaN	13.3169	NaN	NaN	NaN	NaN	NaN	16.693	N/A	N/A	N/A
HELA	1M	Simulation_380	NaN	NaN	13.3702	NaN	NaN	NaN	NaN	NaN	26.336	N/A	N/A	N/A
HELA	1M	Simulation_381	NaN	NaN	13.2311	NaN	NaN	NaN	NaN	NaN	16.559	N/A	N/A	N/A
HELA	1M	Simulation_382	NaN	NaN	13.0751	NaN	NaN	NaN	NaN	NaN	16.196	N/A	N/A	N/A
HELA	1M	Simulation_383	NaN	NaN	13.3872	NaN	NaN	NaN	NaN	NaN	16.379	N/A	N/A	N/A
HELA	1M	Simulation_384	NaN	NaN	13.3617	NaN	NaN	NaN	NaN	NaN	17.293	N/A	N/A	N/A
HELA	1M	Simulation_385	NaN	NaN	12.8694	NaN	NaN	NaN	NaN	NaN	19.546	N/A	N/A	N/A
HELA	1M	Simulation_386	NaN	NaN	13.4045	NaN	NaN	NaN	NaN	NaN	21.134	N/A	N/A	N/A
HELA	1M	Simulation_387	NaN	NaN	13.2632	NaN	NaN	NaN	NaN	NaN	16.073	N/A	N/A	N/A
HELA	1M	Simulation_388	NaN	NaN	13.5565	NaN	NaN	NaN	NaN	NaN	20.014	N/A	N/A	N/A
HELA	1M	Simulation_389	NaN	NaN	13.0068	NaN	NaN	NaN	NaN	NaN	17.746	N/A	N/A	N/A
HELA	1M	Simulation_390	NaN	NaN	13.3011	NaN	NaN	NaN	NaN	NaN	20.453	N/A	N/A	N/A
HELA	1M	Simulation_391	NaN	NaN	12.9514	NaN	NaN	NaN	NaN	NaN	25.238	N/A	N/A	N/A
HELA	1M	Simulation_392	NaN	NaN	13.2158	NaN	NaN	NaN	NaN	NaN	16.422	N/A	N/A	N/A
HELA	1M	Simulation_393	NaN	NaN	13.2734	NaN	NaN	NaN	NaN	NaN	26.848	N/A	N/A	N/A
HELA	1M	Simulation_394	NaN	NaN	13.311	NaN	NaN	NaN	NaN	NaN	21.126	N/A	N/A	N/A
HELA	1M	Simulation_395	NaN	NaN	13.4558	NaN	NaN	NaN	NaN	NaN	20.206	N/A	N/A	N/A
HELA	1M	Simulation_396	NaN	NaN	13.2591	NaN	NaN	NaN	NaN	NaN	24.315	N/A	N/A	N/A
HELA	1M	Simulation_397	NaN	NaN	13.1415	NaN	NaN	NaN	NaN	NaN	21.452	N/A	N/A	N/A
HELA	1M	Simulation_398	NaN	NaN	13.1357	NaN	NaN	NaN	NaN	NaN	22.569	N/A	N/A	N/A
HELA	1M	Simulation_399	NaN	NaN	13.3022	NaN	NaN	NaN	NaN	NaN	22.164	N/A	N/A	N/A
HELA	1M	Simulation_400	NaN	NaN	13.2734	NaN	NaN	NaN	NaN	NaN	21.729	N/A	N/A	N/A
HELA	1M	Simulation_401	NaN	NaN	13.3169	NaN	NaN	NaN	NaN	NaN	21.673	N/A	N/A	N/A
HELA	1M	Simulation_402	NaN	NaN	13.2734	NaN	NaN	NaN	NaN	NaN	25.684	N/A	N/A	N/A
HELA	1M	Simulation_403	NaN	NaN	13.5565	NaN	NaN	NaN	NaN	NaN	21.522	N/A	N/A	N/A
HELA	1M	Simulation_404	NaN	NaN	13.0474	NaN	NaN	NaN	NaN	NaN	24.811	N/A	N/A	N/A
HELA	1M	Simulation_405	NaN	NaN	13.377	NaN	NaN	NaN	NaN	NaN	21.562	N/A	N/A	N/A
HELA	1M	Simulation_406	NaN	NaN	13.3617	NaN	NaN	NaN	NaN	NaN	24.145	N/A	N/A	N/A
HELA	1M	Simulation_407	NaN	NaN	13.2718	NaN	NaN	NaN	NaN	NaN	23.109	N/A	N/A	N/A
HELA	1M	Simulation_408	NaN	NaN	13.3726	NaN	NaN	NaN	NaN	NaN	24.093	N/A	N/A	N/A
HELA	1M	Simulation_409	NaN	NaN	13.5652	NaN	NaN	NaN	NaN	NaN	28.699	N/A	N/A	N/A
HELA	1M	Simulation_410	NaN	NaN	12.8462	NaN	NaN	6.14183	NaN	NaN	25.325	N/A	N/A	N/A
HELA	1M	Simulation_411	NaN	NaN	13.377	NaN	NaN	6.23743	NaN	NaN	23.154	N/A	N/A	N/A
HELA	1M	Simulation_412	NaN	NaN	13.3617	NaN	NaN	NaN	NaN	NaN	24.231	N/A	N/A	N/A
HELA	1M	Simulation_413	NaN	NaN	13.4411	NaN	NaN	NaN	NaN	NaN	24.39	N/A	N/A	N/A
HELA	1M	Simulation_414	NaN	NaN	13.3022	NaN	NaN	NaN	NaN	NaN	23.307	N/A	N/A	N/A
HELA	1M	Simulation_415	NaN	NaN	13.2036	NaN	NaN	NaN	NaN	NaN	22.024	N/A	N/A	N/A
HELA	1M	Simulation_416	NaN	NaN	13.3678	NaN	NaN	NaN	NaN	NaN	22.768	N/A	N/A	N/A
HELA	1M	Simulation_417	NaN	NaN	13.3242	NaN	NaN	NaN	NaN	NaN	20.792	N/A	N/A	N/A
HELA	1M	Simulation_418	NaN	NaN	13.6096	NaN	NaN	NaN	NaN	NaN	26.338	N/A	N/A	N/A
HELA	1M	Simulation_419	NaN	NaN	13.0274	NaN	NaN	NaN	NaN	NaN	22.929	N/A	N/A	N/A
HELA	1M	Simulation_420	NaN	NaN	13.0945	NaN	NaN	NaN	NaN	NaN	19.886	N/A	N/A	N/A
HELA	1M	Simulation_421	NaN	NaN	13.2535	NaN	NaN	NaN	NaN	NaN	21.798	N/A	N/A	N/A
HELA	1M	Simulation_422	NaN	NaN	13.4397	NaN	NaN	NaN	NaN	NaN	19.587	N/A	N/A	N/A
HELA	1M	Simulation_423	NaN	NaN	13.3511	NaN	NaN	NaN	NaN	NaN	20.915	N/A	N/A	N/A
HELA	1M	Simulation_424	NaN	NaN	13.4804	NaN	NaN	NaN	NaN	NaN	25.125	N/A	N/A	N/A
HELA	1M	Simulation_425	NaN	NaN	13.5393	NaN	NaN	NaN	NaN	NaN	21.498	N/A	N/A	N/A
HELA	1M	Simulation_426	NaN	NaN	13.0199	NaN	NaN	NaN	NaN	NaN	21.352	N/A	N/A	N/A
HELA	1M	Simulation_427	NaN	NaN	13.1767	NaN	NaN	NaN	NaN	NaN	21.227	N/A	N/A	N/A
HELA	1M	Simulation_428	NaN	NaN	13.0903	NaN	NaN	NaN	NaN	NaN	21.212	N/A	N/A	N/A
HELA	1M	Simulation_429	NaN	NaN	13.5565	NaN	NaN	NaN	NaN	NaN	24.285	N/A	N/A	N/A
HELA	1M	Simulation_430	NaN	NaN	13.3169	NaN	NaN	NaN	NaN	NaN	20.417	N/A	N/A	N/A
HELA	1M	Simulation_431	NaN	NaN	13.4886	NaN	NaN	NaN	NaN	NaN	20.75	N/A	N/A	N/A
HELA	1M	Simulation_432	NaN	NaN	12.7706	NaN	NaN	NaN	NaN	NaN	27.195	N/A	N/A	N/A
HELA	1M	Simulation_433	NaN	NaN	13.7417	NaN	NaN	NaN	NaN	NaN	21.036	N/A	N/A	N/A
HELA	1M	Simulation_434	NaN	NaN	13.6324	NaN	NaN	NaN	NaN	NaN	20.338	N/A	N/A	N/A
HELA	1M	Simulation_435	NaN	NaN	13.2242	NaN	NaN	NaN	NaN	NaN	25.226	N/A	N/A	N/A
HELA	1M	Simulation_436	NaN	NaN	12.5917	NaN	NaN	NaN	NaN	NaN	20.837	N/A	N/A	N/A
HELA	1M	Simulation_437	NaN	NaN	13.4558	NaN	NaN	NaN	NaN	NaN	23.857	N/A	N/A	N/A
HELA	1M	Simulation_438	NaN	NaN	13.4558	NaN	NaN	NaN	NaN	NaN	24.462	N/A	N/A	N/A
HELA	1M	Simulation_439	NaN	NaN	13.4411	NaN	NaN	NaN	NaN	NaN	20.659	N/A	N/A	N/A
HELA	1M	Simulation_440	NaN	NaN	13.154	NaN	NaN	NaN	NaN	NaN	21.654	N/A	N/A	N/A
HELA	1M	Simulation_441	NaN	NaN	13.6096	NaN	NaN	6.51161	NaN	NaN	21.376	N/A	N/A	N/A
HELA	1M	Simulation_442	NaN	NaN	13.2829	NaN	NaN	NaN	NaN	NaN	20.863	N/A	N/A	N/A
HELA	1M	Simulation_443	NaN	NaN	13.7027	NaN	NaN	NaN	NaN	NaN	28.149	N/A	N/A	N/A
HELA	1M	Simulation_444	NaN	NaN	13.4397	NaN	NaN	NaN	NaN	NaN	19.925	N/A	N/A	N/A
HELA	1M	Simulation_445	NaN	NaN	13.3022	NaN	NaN	6.21475	NaN	NaN	22.543	N/A	N/A	N/A
HELA	1M	Simulation_446	NaN	NaN	13.0987	NaN	NaN	NaN	NaN	NaN	24.502	N/A	N/A	N/A
HELA	1M	Simulation_447	NaN	NaN	13.2471	NaN	NaN	NaN	NaN	NaN	37.267	N/A	N/A	N/A
HELA	1M	Simulation_448	NaN	NaN	13.3317	NaN	NaN	NaN	NaN	NaN	22.647	N/A	N/A	N/A
HELA	1M	Simulation_449	NaN	NaN	13.3924	NaN	NaN	NaN	NaN	NaN	31.83	N/A	N/A	N/A
HELA	1M	Simulation_450	NaN	NaN	13.4721	NaN	NaN	NaN	NaN	NaN	23.914	N/A	N/A	N/A
HELA	1M	Simulation_451	NaN	NaN	13.2395	NaN	NaN	NaN	NaN	NaN	22.574	N/A	N/A	N/A
HELA	1M	Simulation_452	NaN	NaN	13.5917	NaN	NaN	NaN	NaN	NaN	24.385	N/A	N/A	N/A
HELA	1M	Simulation_453	NaN	NaN	12.7717	NaN	NaN	NaN	NaN	NaN	23.645	N/A	N/A	N/A
HELA	1M	Simulation_454	NaN	NaN	13.5053	NaN	NaN	NaN	NaN	NaN	22.701	N/A	N/A	N/A
HELA	1M	Simulation_455	NaN	NaN	13.3924	NaN	NaN	NaN	NaN	NaN	23.301	N/A	N/A	N/A
HELA	1M	Simulation_456	NaN	NaN	12.9949	NaN	NaN	6.08804	NaN	NaN	23.913	N/A	N/A	N/A
HELA	1M	Simulation_457	NaN	NaN	13.2225	NaN	NaN	NaN	NaN	NaN	25.015	N/A	N/A	N/A
HELA	1M	Simulation_458	NaN	NaN	13.4397	NaN	NaN	7.2109	NaN	NaN	33.322	N/A	N/A	N/A
HELA	1M	Simulation_459	NaN	NaN	13.5273	NaN	NaN	NaN	NaN	NaN	24.014	N/A	N/A	N/A
HELA	1M	Simulation_460	NaN	NaN	13.1634	NaN	NaN	NaN	NaN	NaN	24.25	N/A	N/A	N/A
HELA	1M	Simulation_461	NaN	NaN	13.3668	NaN	NaN	NaN	NaN	NaN	24.519	N/A	N/A	N/A
HELA	1M	Simulation_462	NaN	NaN	13.0612	NaN	NaN	NaN	NaN	NaN	23.373	N/A	N/A	N/A
HELA	1M	Simulation_463	NaN	NaN	13.3466	NaN	NaN	NaN	NaN	NaN	24.049	N/A	N/A	N/A
HELA	1M	Simulation_464	NaN	NaN	13.4198	NaN	NaN	NaN	NaN	NaN	23.261	N/A	N/A	N/A
HELA	1M	Simulation_465	NaN	NaN	13.0711	NaN	NaN	NaN	NaN	NaN	23.269	N/A	N/A	N/A
HELA	1M	Simulation_466	NaN	NaN	13.1649	NaN	NaN	NaN	NaN	NaN	24.653	N/A	N/A	N/A
HELA	1M	Simulation_467	NaN	NaN	13.5222	NaN	NaN	NaN	NaN	NaN	23.333	N/A	N/A	N/A
HELA	1M	Simulation_468	NaN	NaN	13.1294	NaN	NaN	NaN	NaN	NaN	23.893	N/A	N/A	N/A
HELA	1M	Simulation_469	NaN	NaN	13.5393	NaN	NaN	NaN	NaN	NaN	24.747	N/A	N/A	N/A
HELA	1M	Simulation_470	NaN	NaN	13.3022	NaN	NaN	NaN	NaN	NaN	24.041	N/A	N/A	N/A
HELA	1M	Simulation_471	NaN	NaN	12.9949	NaN	NaN	NaN	NaN	NaN	23.686	N/A	N/A	N/A
HELA	1M	Simulation_472	NaN	NaN	13.3808	NaN	NaN	NaN	NaN	NaN	23.214	N/A	N/A	N/A
HELA	1M	Simulation_473	NaN	NaN	13.4558	NaN	NaN	NaN	NaN	NaN	24.844	N/A	N/A	N/A
HELA	1M	Simulation_474	NaN	NaN	13.2877	NaN	NaN	NaN	NaN	NaN	23.321	N/A	N/A	N/A
HELA	1M	Simulation_475	NaN	NaN	13.3169	NaN	NaN	NaN	NaN	NaN	23.012	N/A	N/A	N/A
HELA	1M	Simulation_476	NaN	NaN	13.1794	NaN	NaN	NaN	NaN	NaN	23.34	N/A	N/A	N/A
HELA	1M	Simulation_477	NaN	NaN	13.408	NaN	NaN	NaN	NaN	NaN	26.703	N/A	N/A	N/A
HELA	1M	Simulation_478	NaN	NaN	13.1056	NaN	NaN	NaN	NaN	NaN	24.288	N/A	N/A	N/A
HELA	1M	Simulation_479	NaN	NaN	12.8484	NaN	NaN	NaN	NaN	NaN	23.276	N/A	N/A	N/A
HELA	1M	Simulation_480	NaN	NaN	13.574	NaN	NaN	NaN	NaN	NaN	23.832	N/A	N/A	N/A
HELA	1M	Simulation_481	NaN	NaN	13.3022	NaN	NaN	NaN	NaN	NaN	23.242	N/A	N/A	N/A
HELA	1M	Simulation_482	NaN	NaN	12.9018	NaN	NaN	NaN	NaN	NaN	26.644	N/A	N/A	N/A
HELA	1M	Simulation_483	NaN	NaN	13.1469	NaN	NaN	NaN	NaN	NaN	24.429	N/A	N/A	N/A
HELA	1M	Simulation_484	NaN	NaN	13.1622	NaN	NaN	NaN	NaN	NaN	23.533	N/A	N/A	N/A
HELA	1M	Simulation_485	NaN	NaN	13.4558	NaN	NaN	NaN	NaN	NaN	24.17	N/A	N/A	N/A
HELA	1M	Simulation_486	NaN	NaN	13.2591	NaN	NaN	NaN	NaN	NaN	23.587	N/A	N/A	N/A
HELA	1M	Simulation_487	NaN	NaN	13.2154	NaN	NaN	NaN	NaN	NaN	24.984	N/A	N/A	N/A
HELA	1M	Simulation_488	NaN	NaN	13.2162	NaN	NaN	NaN	NaN	NaN	23.168	N/A	N/A	N/A
HELA	1M	Simulation_489	NaN	NaN	13.377	NaN	NaN	NaN	NaN	NaN	23.921	N/A	N/A	N/A
HELA	1M	Simulation_490	NaN	NaN	13.3466	NaN	NaN	NaN	NaN	NaN	23.911	N/A	N/A	N/A
HELA	1M	Simulation_491	NaN	NaN	13.4721	NaN	NaN	NaN	NaN	NaN	23.964	N/A	N/A	N/A
HELA	1M	Simulation_492	NaN	NaN	13.4153	NaN	NaN	NaN	NaN	NaN	23.33	N/A	N/A	N/A
HELA	1M	Simulation_493	NaN	NaN	13.3798	NaN	NaN	NaN	NaN	NaN	24.314	N/A	N/A	N/A
HELA	1M	Simulation_494	NaN	NaN	13.2877	NaN	NaN	NaN	NaN	NaN	23.194	N/A	N/A	N/A
HELA	1M	Simulation_495	NaN	NaN	13.3678	NaN	NaN	NaN	NaN	NaN	23.387	N/A	N/A	N/A
HELA	1M	Simulation_496	NaN	NaN	13.3242	NaN	NaN	NaN	NaN	NaN	24.182	N/A	N/A	N/A
HELA	1M	Simulation_497	NaN	NaN	13.5393	NaN	NaN	NaN	NaN	NaN	23.885	N/A	N/A	N/A
HELA	1M	Simulation_498	NaN	NaN	13.1946	NaN	NaN	NaN	NaN	NaN	23.505	N/A	N/A	N/A
HELA	1M	Simulation_499	NaN	NaN	13.3317	NaN	NaN	NaN	NaN	NaN	23.062	N/A	N/A	N/A
HELA	1M	Simulation_500	NaN	NaN	12.4424	NaN	NaN	NaN	NaN	NaN	23.049	N/A	N/A	N/A
HELA	1M	Simulation_501	NaN	NaN	13.3317	NaN	NaN	NaN	NaN	NaN	22.669	N/A	N/A	N/A
HELA	1M	Simulation_502	NaN	NaN	13.1096	NaN	NaN	NaN	NaN	NaN	24.727	N/A	N/A	N/A
HELA	1M	Simulation_503	NaN	NaN	13.1071	NaN	NaN	NaN	NaN	NaN	25.706	N/A	N/A	N/A
HELA	1M	Simulation_504	NaN	NaN	13.3466	NaN	NaN	NaN	NaN	NaN	28.857	N/A	N/A	N/A
HELA	1M	Simulation_505	NaN	NaN	13.3317	NaN	NaN	NaN	NaN	NaN	23.177	N/A	N/A	N/A
HELA	1M	Simulation_506	NaN	NaN	13.5053	NaN	NaN	NaN	NaN	NaN	25.363	N/A	N/A	N/A
HELA	1M	Simulation_507	NaN	NaN	13.4558	NaN	NaN	NaN	NaN	NaN	26.139	N/A	N/A	N/A
HELA	1M	Simulation_508	NaN	NaN	13.5053	NaN	NaN	NaN	NaN	NaN	26.691	N/A	N/A	N/A
HELA	1M	Simulation_509	NaN	NaN	13.2762	NaN	NaN	NaN	NaN	NaN	28.31	N/A	N/A	N/A
HELA	1M	Simulation_510	NaN	NaN	13.5393	NaN	NaN	NaN	NaN	NaN	24.664	N/A	N/A	N/A
HELA	1M	Simulation_511	NaN	NaN	13.1634	NaN	NaN	NaN	NaN	NaN	25.189	N/A	N/A	N/A
HELA	1M	Simulation_512	NaN	NaN	13.3404	NaN	NaN	NaN	NaN	NaN	25.638	N/A	N/A	N/A
HELA	1M	Simulation_513	NaN	NaN	13.3022	NaN	NaN	NaN	NaN	NaN	23.339	N/A	N/A	N/A
HELA	1M	Simulation_514	NaN	NaN	13.296	NaN	NaN	NaN	NaN	NaN	26.476	N/A	N/A	N/A
HELA	1M	Simulation_515	NaN	NaN	13.2497	NaN	NaN	NaN	NaN	NaN	26.569	N/A	N/A	N/A
HELA	1M	Simulation_516	NaN	NaN	12.5081	NaN	NaN	6.12613	NaN	NaN	27.13	N/A	N/A	N/A
HELA	1M	Simulation_517	NaN	NaN	13.4721	NaN	NaN	NaN	NaN	NaN	27.458	N/A	N/A	N/A
HELA	1M	Simulation_518	NaN	NaN	13.3648	NaN	NaN	6.45786	NaN	NaN	25.185	N/A	N/A	N/A
HELA	1M	Simulation_519	NaN	NaN	13.4218	NaN	NaN	NaN	NaN	NaN	27.056	N/A	N/A	N/A
HELA	1M	Simulation_520	NaN	NaN	13.3872	NaN	NaN	NaN	NaN	NaN	25.07	N/A	N/A	N/A
HELA	1M	Simulation_521	NaN	NaN	13.3466	NaN	NaN	6.18673	NaN	NaN	24.613	N/A	N/A	N/A
HELA	1M	Simulation_522	NaN	NaN	13.5917	NaN	NaN	NaN	NaN	NaN	26.411	N/A	N/A	N/A
HELA	1M	Simulation_523	NaN	NaN	13.4721	NaN	NaN	NaN	NaN	NaN	25.645	N/A	N/A	N/A
HELA	1M	Simulation_524	NaN	NaN	13.3847	NaN	NaN	NaN	NaN	NaN	26.231	N/A	N/A	N/A
HELA	1M	Simulation_525	NaN	NaN	12.8371	NaN	NaN	NaN	NaN	NaN	24.973	N/A	N/A	N/A
HELA	1M	Simulation_526	NaN	NaN	13.2261	NaN	NaN	NaN	NaN	NaN	25.203	N/A	N/A	N/A
HELA	1M	Simulation_527	NaN	NaN	12.9037	NaN	NaN	NaN	NaN	NaN	25.346	N/A	N/A	N/A
HELA	1M	Simulation_528	NaN	NaN	13.6462	NaN	NaN	NaN	NaN	NaN	24.681	N/A	N/A	N/A
HELA	1M	Simulation_529	NaN	NaN	13.5565	NaN	NaN	NaN	NaN	NaN	25.488	N/A	N/A	N/A
HELA	1M	Simulation_530	NaN	NaN	13.5958	NaN	NaN	NaN	NaN	NaN	24.854	N/A	N/A	N/A
HELA	1M	Simulation_531	NaN	NaN	13.3731	NaN	NaN	NaN	NaN	NaN	24.901	N/A	N/A	N/A
HELA	1M	Simulation_532	NaN	NaN	13.2091	NaN	NaN	NaN	NaN	NaN	25.13	N/A	N/A	N/A
HELA	1M	Simulation_533	NaN	NaN	13.2662	NaN	NaN	NaN	NaN	NaN	25.678	N/A	N/A	N/A
HELA	1M	Simulation_534	NaN	NaN	13.0551	NaN	NaN	NaN	NaN	NaN	24.301	N/A	N/A	N/A
HELA	1M	Simulation_535	NaN	NaN	13.2381	NaN	NaN	NaN	NaN	NaN	24.027	N/A	N/A	N/A
HELA	1M	Simulation_536	NaN	NaN	12.9763	NaN	NaN	NaN	NaN	NaN	25.713	N/A	N/A	N/A
HELA	1M	Simulation_537	NaN	NaN	13.6462	NaN	NaN	NaN	NaN	NaN	25.147	N/A	N/A	N/A
HELA	1M	Simulation_538	NaN	NaN	12.9514	NaN	NaN	NaN	NaN	NaN	24.775	N/A	N/A	N/A
HELA	1M	Simulation_539	NaN	NaN	13.3317	NaN	NaN	NaN	NaN	NaN	24.606	N/A	N/A	N/A
HELA	1M	Simulation_540	NaN	NaN	13.3617	NaN	NaN	NaN	NaN	NaN	24.284	N/A	N/A	N/A
HELA	1M	Simulation_541	NaN	NaN	13.4238	NaN	NaN	NaN	NaN	NaN	24.645	N/A	N/A	N/A
HELA	1M	Simulation_542	NaN	NaN	13.5565	NaN	NaN	NaN	NaN	NaN	23.515	N/A	N/A	N/A
HELA	1M	Simulation_543	NaN	NaN	13.4721	NaN	NaN	NaN	NaN	NaN	23.36	N/A	N/A	N/A
HELA	1M	Simulation_544	NaN	NaN	13.3142	NaN	NaN	NaN	NaN	NaN	23.068	N/A	N/A	N/A
HELA	1M	Simulation_545	NaN	NaN	13.311	NaN	NaN	NaN	NaN	NaN	24.901	N/A	N/A	N/A
HELA	1M	Simulation_546	NaN	NaN	13.3466	NaN	NaN	NaN	NaN	NaN	24.205	N/A	N/A	N/A
HELA	1M	Simulation_547	NaN	NaN	13.4485	NaN	NaN	NaN	NaN	NaN	22.187	N/A	N/A	N/A
HELA	1M	Simulation_548	NaN	NaN	13.2591	NaN	NaN	NaN	NaN	NaN	22.802	N/A	N/A	N/A
HELA	1M	Simulation_549	NaN	NaN	13.2311	NaN	NaN	NaN	NaN	NaN	23.604	N/A	N/A	N/A
HELA	1M	Simulation_550	NaN	NaN	13.5565	NaN	NaN	NaN	NaN	NaN	24.582	N/A	N/A	N/A
HELA	1M	Simulation_551	NaN	NaN	13.6836	NaN	NaN	NaN	NaN	NaN	23.322	N/A	N/A	N/A
HELA	1M	Simulation_552	NaN	NaN	13.5023	NaN	NaN	NaN	NaN	NaN	23.696	N/A	N/A	N/A
HELA	1M	Simulation_553	NaN	NaN	13.408	NaN	NaN	7.38564	NaN	NaN	22.87	N/A	N/A	N/A
HELA	1M	Simulation_554	NaN	NaN	12.8916	NaN	NaN	NaN	NaN	NaN	25.604	N/A	N/A	N/A
HELA	1M	Simulation_555	NaN	NaN	13.0489	NaN	NaN	NaN	NaN	NaN	29.246	N/A	N/A	N/A
HELA	1M	Simulation_556	NaN	NaN	13.1856	NaN	NaN	NaN	NaN	NaN	24.414	N/A	N/A	N/A
HELA	1M	Simulation_557	NaN	NaN	13.5053	NaN	NaN	6.20152	NaN	NaN	24.167	N/A	N/A	N/A
HELA	1M	Simulation_558	NaN	NaN	13.7417	NaN	NaN	NaN	NaN	NaN	24.213	N/A	N/A	N/A
HELA	1M	Simulation_559	NaN	NaN	12.7856	NaN	NaN	NaN	NaN	NaN	27.266	N/A	N/A	N/A
HELA	1M	Simulation_560	NaN	NaN	13.1502	NaN	NaN	NaN	NaN	NaN	29.02	N/A	N/A	N/A
HELA	1M	Simulation_561	NaN	NaN	13.4721	NaN	NaN	NaN	NaN	NaN	23.24	N/A	N/A	N/A
HELA	1M	Simulation_562	NaN	NaN	12.7731	NaN	NaN	NaN	NaN	NaN	22.365	N/A	N/A	N/A
HELA	1M	Simulation_563	NaN	NaN	13.4238	NaN	NaN	6.2241	NaN	NaN	23.951	N/A	N/A	N/A
HELA	1M	Simulation_564	NaN	NaN	12.9985	NaN	NaN	6.23743	NaN	NaN	23.274	N/A	N/A	N/A
HELA	1M	Simulation_565	NaN	NaN	13.4558	NaN	NaN	NaN	NaN	NaN	24.24	N/A	N/A	N/A
HELA	1M	Simulation_566	NaN	NaN	13.5393	NaN	NaN	NaN	NaN	NaN	23.003	N/A	N/A	N/A
HELA	1M	Simulation_567	NaN	NaN	13.2173	NaN	NaN	NaN	NaN	NaN	23.991	N/A	N/A	N/A
HELA	1M	Simulation_568	NaN	NaN	13.5466	NaN	NaN	NaN	NaN	NaN	25.245	N/A	N/A	N/A
HELA	1M	Simulation_569	NaN	NaN	12.9658	NaN	NaN	NaN	NaN	NaN	23.492	N/A	N/A	N/A
HELA	1M	Simulation_570	NaN	NaN	13.2718	NaN	NaN	NaN	NaN	NaN	24.517	N/A	N/A	N/A
HELA	1M	Simulation_571	NaN	NaN	13.3022	NaN	NaN	NaN	NaN	NaN	23.008	N/A	N/A	N/A
HELA	1M	Simulation_572	NaN	NaN	13.4238	NaN	NaN	NaN	NaN	NaN	22.746	N/A	N/A	N/A
HELA	1M	Simulation_573	NaN	NaN	13.4721	NaN	NaN	NaN	NaN	NaN	23.315	N/A	N/A	N/A
HELA	1M	Simulation_574	NaN	NaN	13.154	NaN	NaN	NaN	NaN	NaN	22.823	N/A	N/A	N/A
HELA	1M	Simulation_575	NaN	NaN	13.0836	NaN	NaN	NaN	NaN	NaN	23.813	N/A	N/A	N/A
HELA	1M	Simulation_576	NaN	NaN	13.154	NaN	NaN	NaN	NaN	NaN	23.084	N/A	N/A	N/A
HELA	1M	Simulation_577	NaN	NaN	13.1093	NaN	NaN	NaN	NaN	NaN	23.376	N/A	N/A	N/A
HELA	1M	Simulation_578	NaN	NaN	13.574	NaN	NaN	NaN	NaN	NaN	23.055	N/A	N/A	N/A
HELA	1M	Simulation_579	NaN	NaN	13.0875	NaN	NaN	6.37698	NaN	NaN	23.711	N/A	N/A	N/A
HELA	1M	Simulation_580	NaN	NaN	13.417	NaN	NaN	NaN	NaN	NaN	24.303	N/A	N/A	N/A
HELA	1M	Simulation_581	NaN	NaN	13.5917	NaN	NaN	NaN	NaN	NaN	24.268	N/A	N/A	N/A
HELA	1M	Simulation_582	NaN	NaN	13.4558	NaN	NaN	NaN	NaN	NaN	23.389	N/A	N/A	N/A
HELA	1M	Simulation_583	NaN	NaN	13.5873	NaN	NaN	NaN	NaN	NaN	23.147	N/A	N/A	N/A
HELA	1M	Simulation_584	NaN	NaN	13.4238	NaN	NaN	NaN	NaN	NaN	23.221	N/A	N/A	N/A
HELA	1M	Simulation_585	NaN	NaN	13.2859	NaN	NaN	NaN	NaN	NaN	22.633	N/A	N/A	N/A
HELA	1M	Simulation_586	NaN	NaN	13.0705	NaN	NaN	NaN	NaN	NaN	22.952	N/A	N/A	N/A
HELA	1M	Simulation_587	NaN	NaN	13.0875	NaN	NaN	NaN	NaN	NaN	22.793	N/A	N/A	N/A
HELA	1M	Simulation_588	NaN	NaN	13.1071	NaN	NaN	NaN	NaN	NaN	22.812	N/A	N/A	N/A
HELA	1M	Simulation_589	NaN	NaN	13.4886	NaN	NaN	6.194	NaN	NaN	22.8	N/A	N/A	N/A
HELA	1M	Simulation_590	NaN	NaN	13.3287	NaN	NaN	NaN	NaN	NaN	24.326	N/A	N/A	N/A
HELA	1M	Simulation_591	NaN	NaN	13.3924	NaN	NaN	NaN	NaN	NaN	24.557	N/A	N/A	N/A
HELA	1M	Simulation_592	NaN	NaN	13.2549	NaN	NaN	NaN	NaN	NaN	22.607	N/A	N/A	N/A
HELA	1M	Simulation_593	NaN	NaN	13.6836	NaN	NaN	NaN	NaN	NaN	24.501	N/A	N/A	N/A
HELA	1M	Simulation_594	NaN	NaN	12.8462	NaN	NaN	NaN	NaN	NaN	24.307	N/A	N/A	N/A
HELA	1M	Simulation_595	NaN	NaN	13.2311	NaN	NaN	NaN	NaN	NaN	23.074	N/A	N/A	N/A
HELA	1M	Simulation_596	NaN	NaN	13.3866	NaN	NaN	NaN	NaN	NaN	23.303	N/A	N/A	N/A
HELA	1M	Simulation_597	NaN	NaN	13.4986	NaN	NaN	NaN	NaN	NaN	23.08	N/A	N/A	N/A
HELA	1M	Simulation_598	NaN	NaN	13.1372	NaN	NaN	NaN	NaN	NaN	22.75	N/A	N/A	N/A
HELA	1M	Simulation_599	NaN	NaN	13.3924	NaN	NaN	NaN	NaN	NaN	24.722	N/A	N/A	N/A
HELA	1M	Simulation_600	NaN	NaN	13.5917	NaN	NaN	NaN	NaN	NaN	23.391	N/A	N/A	N/A
HELA	1M	Simulation_601	NaN	NaN	13.3639	NaN	NaN	6.49044	NaN	NaN	23.158	N/A	N/A	N/A
HELA	1M	Simulation_602	NaN	NaN	13.3201	NaN	NaN	NaN	NaN	NaN	23.995	N/A	N/A	N/A
HELA	1M	Simulation_603	NaN	NaN	13.1076	NaN	NaN	NaN	NaN	NaN	23.275	N/A	N/A	N/A
HELA	1M	Simulation_604	NaN	NaN	13.2462	NaN	NaN	NaN	NaN	NaN	23.381	N/A	N/A	N/A
HELA	1M	Simulation_605	NaN	NaN	12.8612	NaN	NaN	NaN	NaN	NaN	24.94	N/A	N/A	N/A
HELA	1M	Simulation_606	NaN	NaN	13.3924	NaN	NaN	NaN	NaN	NaN	23.79	N/A	N/A	N/A
HELA	1M	Simulation_607	NaN	NaN	13.5393	NaN	NaN	NaN	NaN	NaN	23.396	N/A	N/A	N/A
HELA	1M	Simulation_608	NaN	NaN	12.8872	NaN	NaN	5.96236	NaN	NaN	23.213	N/A	N/A	N/A
HELA	1M	Simulation_609	NaN	NaN	13.5053	NaN	NaN	NaN	NaN	NaN	23.526	N/A	N/A	N/A
HELA	1M	Simulation_610	NaN	NaN	13.2423	NaN	NaN	NaN	NaN	NaN	23.391	N/A	N/A	N/A
HELA	1M	Simulation_611	NaN	NaN	13.3798	NaN	NaN	NaN	NaN	NaN	22.955	N/A	N/A	N/A
HELA	1M	Simulation_612	NaN	NaN	13.3169	NaN	NaN	NaN	NaN	NaN	23.691	N/A	N/A	N/A
HELA	1M	Simulation_613	NaN	NaN	13.3617	NaN	NaN	NaN	NaN	NaN	25.469	N/A	N/A	N/A
HELA	1M	Simulation_614	NaN	NaN	13.3617	NaN	NaN	NaN	NaN	NaN	23.251	N/A	N/A	N/A
HELA	1M	Simulation_615	NaN	NaN	13.2036	NaN	NaN	NaN	NaN	NaN	39.782	N/A	N/A	N/A
HELA	1M	Simulation_616	NaN	NaN	13.1767	NaN	NaN	NaN	NaN	NaN	19.13	N/A	N/A	N/A
HELA	1M	Simulation_617	NaN	NaN	13.2451	NaN	NaN	NaN	NaN	NaN	20.077	N/A	N/A	N/A
HELA	1M	Simulation_618	NaN	NaN	12.9023	NaN	NaN	NaN	NaN	NaN	19.589	N/A	N/A	N/A
HELA	1M	Simulation_619	NaN	NaN	13.3808	NaN	NaN	NaN	NaN	NaN	19.546	N/A	N/A	N/A
HELA	1M	Simulation_620	NaN	NaN	13.0665	NaN	NaN	NaN	NaN	NaN	19.899	N/A	N/A	N/A
HELA	1M	Simulation_621	NaN	NaN	13.3341	NaN	NaN	NaN	NaN	NaN	19.129	N/A	N/A	N/A
HELA	1M	Simulation_622	NaN	NaN	13.3466	NaN	NaN	NaN	NaN	NaN	18.776	N/A	N/A	N/A
HELA	1M	Simulation_623	NaN	NaN	13.4721	NaN	NaN	NaN	NaN	NaN	19.016	N/A	N/A	N/A
HELA	1M	Simulation_624	NaN	NaN	13.2014	NaN	NaN	NaN	NaN	NaN	24.326	N/A	N/A	N/A
HELA	1M	Simulation_625	NaN	NaN	12.7768	NaN	NaN	NaN	NaN	NaN	18.554	N/A	N/A	N/A
HELA	1M	Simulation_626	NaN	NaN	13.5393	NaN	NaN	NaN	NaN	NaN	19.897	N/A	N/A	N/A
HELA	1M	Simulation_627	NaN	NaN	13.4558	NaN	NaN	NaN	NaN	NaN	20.744	N/A	N/A	N/A
HELA	1M	Simulation_628	NaN	NaN	13.4721	NaN	NaN	NaN	NaN	NaN	19.095	N/A	N/A	N/A
HELA	1M	Simulation_629	NaN	NaN	13.6648	NaN	NaN	NaN	NaN	NaN	18.679	N/A	N/A	N/A
HELA	1M	Simulation_630	NaN	NaN	13.3317	NaN	NaN	NaN	NaN	NaN	19.492	N/A	N/A	N/A
HELA	1M	Simulation_631	NaN	NaN	13.1242	NaN	NaN	NaN	NaN	NaN	18.727	N/A	N/A	N/A
HELA	1M	Simulation_632	NaN	NaN	13.6648	NaN	NaN	NaN	NaN	NaN	20.08	N/A	N/A	N/A
HELA	1M	Simulation_633	NaN	NaN	13.5053	NaN	NaN	NaN	NaN	NaN	18.699	N/A	N/A	N/A
HELA	1M	Simulation_634	NaN	NaN	13.3022	NaN	NaN	NaN	NaN	NaN	18.769	N/A	N/A	N/A
HELA	1M	Simulation_635	NaN	NaN	12.7879	NaN	NaN	6.10343	NaN	NaN	24.031	N/A	N/A	N/A
HELA	1M	Simulation_636	NaN	NaN	13.5393	NaN	NaN	6.50491	NaN	NaN	18.348	N/A	N/A	N/A
HELA	1M	Simulation_637	NaN	NaN	13.2877	NaN	NaN	NaN	NaN	NaN	20.568	N/A	N/A	N/A
HELA	1M	Simulation_638	NaN	NaN	13.3169	NaN	NaN	NaN	NaN	NaN	19.888	N/A	N/A	N/A
HELA	1M	Simulation_639	NaN	NaN	13.3731	NaN	NaN	NaN	NaN	NaN	19.085	N/A	N/A	N/A
HELA	1M	Simulation_640	NaN	NaN	12.9658	NaN	NaN	NaN	NaN	NaN	19.991	N/A	N/A	N/A
HELA	1M	Simulation_641	NaN	NaN	13.5222	NaN	NaN	NaN	NaN	NaN	20.381	N/A	N/A	N/A
HELA	1M	Simulation_642	NaN	NaN	13.5917	NaN	NaN	NaN	NaN	NaN	20.118	N/A	N/A	N/A
HELA	1M	Simulation_643	NaN	NaN	13.4886	NaN	NaN	NaN	NaN	NaN	18.645	N/A	N/A	N/A
HELA	1M	Simulation_644	NaN	NaN	13.3022	NaN	NaN	NaN	NaN	NaN	19.077	N/A	N/A	N/A
HELA	1M	Simulation_645	NaN	NaN	13.377	NaN	NaN	NaN	NaN	NaN	19.172	N/A	N/A	N/A
HELA	1M	Simulation_646	NaN	NaN	13.3924	NaN	NaN	NaN	NaN	NaN	23.574	N/A	N/A	N/A
HELA	1M	Simulation_647	NaN	NaN	13.4238	NaN	NaN	NaN	NaN	NaN	19.006	N/A	N/A	N/A
HELA	1M	Simulation_648	NaN	NaN	13.3924	NaN	NaN	NaN	NaN	NaN	19.7	N/A	N/A	N/A
HELA	1M	Simulation_649	NaN	NaN	13.574	NaN	NaN	NaN	NaN	NaN	19.952	N/A	N/A	N/A
HELA	1M	Simulation_650	NaN	NaN	13.3169	NaN	NaN	NaN	NaN	NaN	20.233	N/A	N/A	N/A
HELA	1M	Simulation_651	NaN	NaN	13.5188	NaN	NaN	NaN	NaN	NaN	18.872	N/A	N/A	N/A
HELA	1M	Simulation_652	NaN	NaN	13.2734	NaN	NaN	NaN	NaN	NaN	19.471	N/A	N/A	N/A
HELA	1M	Simulation_653	NaN	NaN	13.1323	NaN	NaN	NaN	NaN	NaN	19.56	N/A	N/A	N/A
HELA	1M	Simulation_654	NaN	NaN	13.3255	NaN	NaN	NaN	NaN	NaN	19.276	N/A	N/A	N/A
HELA	1M	Simulation_655	NaN	NaN	13.2877	NaN	NaN	NaN	NaN	NaN	18.947	N/A	N/A	N/A
HELA	1M	Simulation_656	NaN	NaN	13.2451	NaN	NaN	NaN	NaN	NaN	18.842	N/A	N/A	N/A
HELA	1M	Simulation_657	NaN	NaN	13.7286	NaN	NaN	NaN	NaN	NaN	23.974	N/A	N/A	N/A
HELA	1M	Simulation_658	NaN	NaN	13.7818	NaN	NaN	NaN	NaN	NaN	19.069	N/A	N/A	N/A
HELA	1M	Simulation_659	NaN	NaN	13.5307	NaN	NaN	NaN	NaN	NaN	19.684	N/A	N/A	N/A
HELA	1M	Simulation_660	NaN	NaN	13.4238	NaN	NaN	NaN	NaN	NaN	20.901	N/A	N/A	N/A
HELA	1M	Simulation_661	NaN	NaN	13.4558	NaN	NaN	NaN	NaN	NaN	18.967	N/A	N/A	N/A
HELA	1M	Simulation_662	NaN	NaN	13.3169	NaN	NaN	NaN	NaN	NaN	20.846	N/A	N/A	N/A
HELA	1M	Simulation_663	NaN	NaN	13.3201	NaN	NaN	NaN	NaN	NaN	19.315	N/A	N/A	N/A
HELA	1M	Simulation_664	NaN	NaN	13.4238	NaN	NaN	NaN	NaN	NaN	18.682	N/A	N/A	N/A
HELA	1M	Simulation_665	NaN	NaN	13.6563	NaN	NaN	NaN	NaN	NaN	19.704	N/A	N/A	N/A
HELA	1M	Simulation_666	NaN	NaN	13.4017	NaN	NaN	NaN	NaN	NaN	23.445	N/A	N/A	N/A
HELA	1M	Simulation_667	NaN	NaN	13.0527	NaN	NaN	NaN	NaN	NaN	20.776	N/A	N/A	N/A
HELA	1M	Simulation_668	NaN	NaN	13.1056	NaN	NaN	6.26979	NaN	NaN	24.924	N/A	N/A	N/A
HELA	1M	Simulation_669	NaN	NaN	13.2173	NaN	NaN	NaN	NaN	NaN	23.928	N/A	N/A	N/A
HELA	1M	Simulation_670	NaN	NaN	13.4397	NaN	NaN	NaN	NaN	NaN	19.921	N/A	N/A	N/A
HELA	1M	Simulation_671	NaN	NaN	13.0971	NaN	NaN	NaN	NaN	NaN	27.323	N/A	N/A	N/A
HELA	1M	Simulation_672	NaN	NaN	13.574	NaN	NaN	NaN	NaN	NaN	29.217	N/A	N/A	N/A
HELA	1M	Simulation_673	NaN	NaN	13.1079	NaN	NaN	NaN	NaN	NaN	27.646	N/A	N/A	N/A
HELA	1M	Simulation_674	NaN	NaN	13.3169	NaN	NaN	NaN	NaN	NaN	27.519	N/A	N/A	N/A
HELA	1M	Simulation_675	NaN	NaN	12.9964	NaN	NaN	NaN	NaN	NaN	27.01	N/A	N/A	N/A
HELA	1M	Simulation_676	NaN	NaN	13.408	NaN	NaN	NaN	NaN	NaN	28.204	N/A	N/A	N/A
HELA	1M	Simulation_677	NaN	NaN	13.377	NaN	NaN	6.3883	NaN	NaN	27.621	N/A	N/A	N/A
HELA	1M	Simulation_678	NaN	NaN	13.5565	NaN	NaN	NaN	NaN	NaN	29.34	N/A	N/A	N/A
HELA	1M	Simulation_679	NaN	NaN	13.6042	NaN	NaN	NaN	NaN	NaN	26.879	N/A	N/A	N/A
HELA	1M	Simulation_680	NaN	NaN	13.5493	NaN	NaN	NaN	NaN	NaN	26.533	N/A	N/A	N/A
HELA	1M	Simulation_681	NaN	NaN	13.2311	NaN	NaN	6.34285	NaN	NaN	27.749	N/A	N/A	N/A
HELA	1M	Simulation_682	NaN	NaN	13.3652	NaN	NaN	NaN	NaN	NaN	27.904	N/A	N/A	N/A
HELA	1M	Simulation_683	NaN	NaN	13.4886	NaN	NaN	NaN	NaN	NaN	27.344	N/A	N/A	N/A
HELA	1M	Simulation_684	NaN	NaN	13.4238	NaN	NaN	NaN	NaN	NaN	28.275	N/A	N/A	N/A
HELA	1M	Simulation_685	NaN	NaN	13.5053	NaN	NaN	NaN	NaN	NaN	27.928	N/A	N/A	N/A
HELA	1M	Simulation_686	NaN	NaN	13.1323	NaN	NaN	NaN	NaN	NaN	28.698	N/A	N/A	N/A
HELA	1M	Simulation_687	NaN	NaN	13.3317	NaN	NaN	NaN	NaN	NaN	28.962	N/A	N/A	N/A
HELA	1M	Simulation_688	NaN	NaN	12.6586	NaN	NaN	NaN	NaN	NaN	27.206	N/A	N/A	N/A
HELA	1M	Simulation_689	NaN	NaN	13.2877	NaN	NaN	NaN	NaN	NaN	27.985	N/A	N/A	N/A
HELA	1M	Simulation_690	NaN	NaN	13.2698	NaN	NaN	NaN	NaN	NaN	27.372	N/A	N/A	N/A
HELA	1M	Simulation_691	NaN	NaN	13.4721	NaN	NaN	6.24332	NaN	NaN	25.416	N/A	N/A	N/A
HELA	1M	Simulation_692	NaN	NaN	13.4886	NaN	NaN	NaN	NaN	NaN	27.797	N/A	N/A	N/A
HELA	1M	Simulation_693	NaN	NaN	13.5087	NaN	NaN	NaN	NaN	NaN	28.565	N/A	N/A	N/A
HELA	1M	Simulation_694	NaN	NaN	13.3924	NaN	NaN	6.19274	NaN	NaN	26.556	N/A	N/A	N/A
HELA	1M	Simulation_695	NaN	NaN	13.1114	NaN	NaN	NaN	NaN	NaN	28.727	N/A	N/A	N/A
HELA	1M	Simulation_696	NaN	NaN	13.7417	NaN	NaN	NaN	NaN	NaN	26.43	N/A	N/A	N/A
HELA	1M	Simulation_697	NaN	NaN	13.3169	NaN	NaN	NaN	NaN	NaN	28.346	N/A	N/A	N/A
HELA	1M	Simulation_698	NaN	NaN	13.3011	NaN	NaN	NaN	NaN	NaN	26.842	N/A	N/A	N/A
HELA	1M	Simulation_699	NaN	NaN	13.6096	NaN	NaN	NaN	NaN	NaN	26.86	N/A	N/A	N/A
HELA	1M	Simulation_700	NaN	NaN	13.311	NaN	NaN	NaN	NaN	NaN	26.828	N/A	N/A	N/A
HELA	1M	Simulation_701	NaN	NaN	13.3022	NaN	NaN	NaN	NaN	NaN	28.264	N/A	N/A	N/A
HELA	1M	Simulation_702	NaN	NaN	13.3071	NaN	NaN	NaN	NaN	NaN	23.679	N/A	N/A	N/A
HELA	1M	Simulation_703	NaN	NaN	13.6462	NaN	NaN	NaN	NaN	NaN	28.733	N/A	N/A	N/A
HELA	1M	Simulation_704	NaN	NaN	13.3169	NaN	NaN	NaN	NaN	NaN	27.812	N/A	N/A	N/A
HELA	1M	Simulation_705	NaN	NaN	13.4226	NaN	NaN	NaN	NaN	NaN	27.581	N/A	N/A	N/A
HELA	1M	Simulation_706	NaN	NaN	13.3169	NaN	NaN	NaN	NaN	NaN	28.111	N/A	N/A	N/A
HELA	1M	Simulation_707	NaN	NaN	13.3317	NaN	NaN	NaN	NaN	NaN	28.368	N/A	N/A	N/A
HELA	1M	Simulation_708	NaN	NaN	13.8023	NaN	NaN	NaN	NaN	NaN	33.189	N/A	N/A	N/A
HELA	1M	Simulation_709	NaN	NaN	13.0705	NaN	NaN	NaN	NaN	NaN	28.381	N/A	N/A	N/A
HELA	1M	Simulation_710	NaN	NaN	13.4558	NaN	NaN	NaN	NaN	NaN	29.649	N/A	N/A	N/A
HELA	1M	Simulation_711	NaN	NaN	13.7027	NaN	NaN	NaN	NaN	NaN	32.465	N/A	N/A	N/A
HELA	1M	Simulation_712	NaN	NaN	13.2311	NaN	NaN	5.80486	NaN	NaN	27.453	N/A	N/A	N/A
HELA	1M	Simulation_713	NaN	NaN	13.6096	NaN	NaN	NaN	NaN	NaN	23.844	N/A	N/A	N/A
HELA	1M	Simulation_714	NaN	NaN	13.4052	NaN	NaN	NaN	NaN	NaN	27.901	N/A	N/A	N/A
HELA	1M	Simulation_715	NaN	NaN	13.2734	NaN	NaN	NaN	NaN	NaN	27.456	N/A	N/A	N/A
HELA	1M	Simulation_716	NaN	NaN	12.9658	NaN	NaN	6.12784	NaN	NaN	36.038	N/A	N/A	N/A
HELA	1M	Simulation_717	NaN	NaN	13.2362	NaN	NaN	NaN	NaN	NaN	29.647	N/A	N/A	N/A
HELA	1M	Simulation_718	NaN	NaN	13.4886	NaN	NaN	NaN	NaN	NaN	27.829	N/A	N/A	N/A
HELA	1M	Simulation_719	NaN	NaN	13.2114	NaN	NaN	NaN	NaN	NaN	27.994	N/A	N/A	N/A
HELA	1M	Simulation_720	NaN	NaN	12.8809	NaN	NaN	NaN	NaN	NaN	26.98	N/A	N/A	N/A
HELA	1M	Simulation_721	NaN	NaN	13.6278	NaN	NaN	NaN	NaN	NaN	30.463	N/A	N/A	N/A
HELA	1M	Simulation_722	NaN	NaN	13.6042	NaN	NaN	NaN	NaN	NaN	28.607	N/A	N/A	N/A
HELA	1M	Simulation_723	NaN	NaN	13.3201	NaN	NaN	NaN	NaN	NaN	27.864	N/A	N/A	N/A
HELA	1M	Simulation_724	NaN	NaN	13.4804	NaN	NaN	NaN	NaN	NaN	23.343	N/A	N/A	N/A
HELA	1M	Simulation_725	NaN	NaN	13.2036	NaN	NaN	NaN	NaN	NaN	27.179	N/A	N/A	N/A
HELA	1M	Simulation_726	NaN	NaN	12.7886	NaN	NaN	NaN	NaN	NaN	47.28	N/A	N/A	N/A
HELA	1M	Simulation_727	NaN	NaN	13.3127	NaN	NaN	NaN	NaN	NaN	39.01	N/A	N/A	N/A
HELA	1M	Simulation_728	NaN	NaN	13.3011	NaN	NaN	NaN	NaN	NaN	27.783	N/A	N/A	N/A
HELA	1M	Simulation_729	NaN	NaN	13.7818	NaN	NaN	NaN	NaN	NaN	27.263	N/A	N/A	N/A
HELA	1M	Simulation_730	NaN	NaN	13.3466	NaN	NaN	NaN	NaN	NaN	37.19	N/A	N/A	N/A
HELA	1M	Simulation_731	NaN	NaN	13.4721	NaN	NaN	NaN	NaN	NaN	33.275	N/A	N/A	N/A
HELA	1M	Simulation_732	NaN	NaN	13.3617	NaN	NaN	NaN	NaN	NaN	28.69	N/A	N/A	N/A
HELA	1M	Simulation_733	NaN	NaN	13.1393	NaN	NaN	NaN	NaN	NaN	26.981	N/A	N/A	N/A
HELA	1M	Simulation_734	NaN	NaN	13.1743	NaN	NaN	6.28377	NaN	NaN	34.542	N/A	N/A	N/A
HELA	1M	Simulation_735	NaN	NaN	13.4721	NaN	NaN	NaN	NaN	NaN	23.594	N/A	N/A	N/A
HELA	1M	Simulation_736	NaN	NaN	13.1649	NaN	NaN	NaN	NaN	NaN	29.139	N/A	N/A	N/A
HELA	1M	Simulation_737	NaN	NaN	13.3242	NaN	NaN	NaN	NaN	NaN	31.216	N/A	N/A	N/A
HELA	1M	Simulation_738	NaN	NaN	13.4238	NaN	NaN	NaN	NaN	NaN	28.793	N/A	N/A	N/A
HELA	1M	Simulation_739	NaN	NaN	13.4721	NaN	NaN	NaN	NaN	NaN	26.294	N/A	N/A	N/A
HELA	1M	Simulation_740	NaN	NaN	13.1987	NaN	NaN	NaN	NaN	NaN	26.765	N/A	N/A	N/A
HELA	1M	Simulation_741	NaN	NaN	12.8709	NaN	NaN	NaN	NaN	NaN	27.034	N/A	N/A	N/A
HELA	1M	Simulation_742	NaN	NaN	13.0807	NaN	NaN	NaN	NaN	NaN	27.019	N/A	N/A	N/A
HELA	1M	Simulation_743	NaN	NaN	13.422	NaN	NaN	NaN	NaN	NaN	39.538	N/A	N/A	N/A
HELA	1M	Simulation_744	NaN	NaN	13.3083	NaN	NaN	NaN	NaN	NaN	27.513	N/A	N/A	N/A
HELA	1M	Simulation_745	NaN	NaN	13.3317	NaN	NaN	NaN	NaN	NaN	27.79	N/A	N/A	N/A
HELA	1M	Simulation_746	NaN	NaN	13.6836	NaN	NaN	NaN	NaN	NaN	27.076	N/A	N/A	N/A
HELA	1M	Simulation_747	NaN	NaN	12.8548	NaN	NaN	NaN	NaN	NaN	41.209	N/A	N/A	N/A
HELA	1M	Simulation_748	NaN	NaN	13.0087	NaN	NaN	NaN	NaN	NaN	27.867	N/A	N/A	N/A
HELA	1M	Simulation_749	NaN	NaN	13.2451	NaN	NaN	NaN	NaN	NaN	28.408	N/A	N/A	N/A
HELA	1M	Simulation_750	NaN	NaN	13.3155	NaN	NaN	NaN	NaN	NaN	26.462	N/A	N/A	N/A
HELA	1M	Simulation_751	NaN	NaN	13.4558	NaN	NaN	NaN	NaN	NaN	27.729	N/A	N/A	N/A
HELA	1M	Simulation_752	NaN	NaN	13.1634	NaN	NaN	NaN	NaN	NaN	26.149	N/A	N/A	N/A
HELA	1M	Simulation_753	NaN	NaN	13.5917	NaN	NaN	NaN	NaN	NaN	27.712	N/A	N/A	N/A
HELA	1M	Simulation_754	NaN	NaN	13.3169	NaN	NaN	6.02224	NaN	NaN	27.061	N/A	N/A	N/A
HELA	1M	Simulation_755	NaN	NaN	13.6648	NaN	NaN	NaN	NaN	NaN	29.081	N/A	N/A	N/A
HELA	1M	Simulation_756	NaN	NaN	12.6586	NaN	NaN	5.88376	NaN	NaN	26.542	N/A	N/A	N/A
HELA	1M	Simulation_757	NaN	NaN	13.3924	NaN	NaN	NaN	NaN	NaN	24.435	N/A	N/A	N/A
HELA	1M	Simulation_758	NaN	NaN	13.1242	NaN	NaN	NaN	NaN	NaN	39.123	N/A	N/A	N/A
HELA	1M	Simulation_759	NaN	NaN	12.9092	NaN	NaN	NaN	NaN	NaN	58.503	N/A	N/A	N/A
HELA	1M	Simulation_760	NaN	NaN	13.178	NaN	NaN	NaN	NaN	NaN	47.459	N/A	N/A	N/A
HELA	1M	Simulation_761	NaN	NaN	13.6836	NaN	NaN	NaN	NaN	NaN	31.03	N/A	N/A	N/A
HELA	1M	Simulation_762	NaN	NaN	12.8682	NaN	NaN	NaN	NaN	NaN	27.601	N/A	N/A	N/A
HELA	1M	Simulation_763	NaN	NaN	13.2158	NaN	NaN	NaN	NaN	NaN	43.421	N/A	N/A	N/A
HELA	1M	Simulation_764	NaN	NaN	13.5917	NaN	NaN	NaN	NaN	NaN	32.536	N/A	N/A	N/A
HELA	1M	Simulation_765	NaN	NaN	13.3533	NaN	NaN	NaN	NaN	NaN	31.681	N/A	N/A	N/A
HELA	1M	Simulation_766	NaN	NaN	12.9949	NaN	NaN	NaN	NaN	NaN	29.663	N/A	N/A	N/A
HELA	1M	Simulation_767	NaN	NaN	12.6908	NaN	NaN	NaN	NaN	NaN	31.459	N/A	N/A	N/A
HELA	1M	Simulation_768	NaN	NaN	13.408	NaN	NaN	NaN	NaN	NaN	23.093	N/A	N/A	N/A
HELA	1M	Simulation_769	NaN	NaN	13.2762	NaN	NaN	NaN	NaN	NaN	33.676	N/A	N/A	N/A
HELA	1M	Simulation_770	NaN	NaN	13.2256	NaN	NaN	NaN	NaN	NaN	31.744	N/A	N/A	N/A
HELA	1M	Simulation_771	NaN	NaN	13.0453	NaN	NaN	NaN	NaN	NaN	26.896	N/A	N/A	N/A
HELA	1M	Simulation_772	NaN	NaN	13.1955	NaN	NaN	NaN	NaN	NaN	32.912	N/A	N/A	N/A
HELA	1M	Simulation_773	NaN	NaN	13.7027	NaN	NaN	NaN	NaN	NaN	30.305	N/A	N/A	N/A
HELA	1M	Simulation_774	NaN	NaN	13.8872	NaN	NaN	NaN	NaN	NaN	26.33	N/A	N/A	N/A
HELA	1M	Simulation_775	NaN	NaN	13.2173	NaN	NaN	NaN	NaN	NaN	29.161	N/A	N/A	N/A
HELA	1M	Simulation_776	NaN	NaN	13.5393	NaN	NaN	NaN	NaN	NaN	27.564	N/A	N/A	N/A
HELA	1M	Simulation_777	NaN	NaN	13.2097	NaN	NaN	NaN	NaN	NaN	26.167	N/A	N/A	N/A
HELA	1M	Simulation_778	NaN	NaN	13.408	NaN	NaN	NaN	NaN	NaN	28.262	N/A	N/A	N/A
HELA	1M	Simulation_779	NaN	NaN	13.5565	NaN	NaN	NaN	NaN	NaN	23.568	N/A	N/A	N/A
HELA	1M	Simulation_780	NaN	NaN	13.4535	NaN	NaN	NaN	NaN	NaN	23.532	N/A	N/A	N/A
HELA	1M	Simulation_781	NaN	NaN	13.1634	NaN	NaN	NaN	NaN	NaN	29.6	N/A	N/A	N/A
HELA	1M	Simulation_782	NaN	NaN	13.1029	NaN	NaN	NaN	NaN	NaN	25.097	N/A	N/A	N/A
HELA	1M	Simulation_783	NaN	NaN	12.9658	NaN	NaN	NaN	NaN	NaN	20.716	N/A	N/A	N/A
HELA	1M	Simulation_784	NaN	NaN	13.2311	NaN	NaN	NaN	NaN	NaN	19.815	N/A	N/A	N/A
HELA	1M	Simulation_785	NaN	NaN	13.7221	NaN	NaN	6.65603	NaN	NaN	20.243	N/A	N/A	N/A
HELA	1M	Simulation_786	NaN	NaN	12.7148	NaN	NaN	NaN	NaN	NaN	21.796	N/A	N/A	N/A
HELA	1M	Simulation_787	NaN	NaN	13.5393	NaN	NaN	NaN	NaN	NaN	24.719	N/A	N/A	N/A
HELA	1M	Simulation_788	NaN	NaN	13.0971	NaN	NaN	NaN	NaN	NaN	20.177	N/A	N/A	N/A
HELA	1M	Simulation_789	NaN	NaN	13.3617	NaN	NaN	NaN	NaN	NaN	24.64	N/A	N/A	N/A
HELA	1M	Simulation_790	NaN	NaN	13.1953	NaN	NaN	NaN	NaN	NaN	24.487	N/A	N/A	N/A
HELA	1M	Simulation_791	NaN	NaN	12.6836	NaN	NaN	NaN	NaN	NaN	23.423	N/A	N/A	N/A
HELA	1M	Simulation_792	NaN	NaN	12.9949	NaN	NaN	NaN	NaN	NaN	21.605	N/A	N/A	N/A
HELA	1M	Simulation_793	NaN	NaN	13.377	NaN	NaN	NaN	NaN	NaN	21.617	N/A	N/A	N/A
HELA	1M	Simulation_794	NaN	NaN	13.2734	NaN	NaN	NaN	NaN	NaN	21.93	N/A	N/A	N/A
HELA	1M	Simulation_795	NaN	NaN	13.5053	NaN	NaN	NaN	NaN	NaN	20.492	N/A	N/A	N/A
HELA	1M	Simulation_796	NaN	NaN	13.4067	NaN	NaN	6.23678	NaN	NaN	23.271	N/A	N/A	N/A
HELA	1M	Simulation_797	NaN	NaN	13.1096	NaN	NaN	NaN	NaN	NaN	22.62	N/A	N/A	N/A
HELA	1M	Simulation_798	NaN	NaN	13.3814	NaN	NaN	6.36456	NaN	NaN	22.308	N/A	N/A	N/A
HELA	1M	Simulation_799	NaN	NaN	13.5053	NaN	NaN	NaN	NaN	NaN	22.619	N/A	N/A	N/A
HELA	1M	Simulation_800	NaN	NaN	13.5222	NaN	NaN	NaN	NaN	NaN	21.118	N/A	N/A	N/A
HELA	1M	Simulation_801	NaN	NaN	13.3169	NaN	NaN	NaN	NaN	NaN	19.613	N/A	N/A	N/A
HELA	1M	Simulation_802	NaN	NaN	13.4721	NaN	NaN	NaN	NaN	NaN	24.381	N/A	N/A	N/A
HELA	1M	Simulation_803	NaN	NaN	13.3317	NaN	NaN	NaN	NaN	NaN	22.502	N/A	N/A	N/A
HELA	1M	Simulation_804	NaN	NaN	12.4949	NaN	NaN	6.06381	NaN	NaN	24.179	N/A	N/A	N/A
HELA	1M	Simulation_805	NaN	NaN	13.5917	NaN	NaN	NaN	NaN	NaN	20.728	N/A	N/A	N/A
HELA	1M	Simulation_806	NaN	NaN	13.0538	NaN	NaN	NaN	NaN	NaN	20.962	N/A	N/A	N/A
HELA	1M	Simulation_807	NaN	NaN	13.2346	NaN	NaN	NaN	NaN	NaN	21.685	N/A	N/A	N/A
HELA	1M	Simulation_808	NaN	NaN	13.2148	NaN	NaN	NaN	NaN	NaN	22.712	N/A	N/A	N/A
HELA	1M	Simulation_809	NaN	NaN	13.3303	NaN	NaN	NaN	NaN	NaN	22.747	N/A	N/A	N/A
HELA	1M	Simulation_810	NaN	NaN	13.2173	NaN	NaN	NaN	NaN	NaN	23.491	N/A	N/A	N/A
HELA	1M	Simulation_811	NaN	NaN	13.1826	NaN	NaN	NaN	NaN	NaN	21.987	N/A	N/A	N/A
HELA	1M	Simulation_812	NaN	NaN	13.2036	NaN	NaN	NaN	NaN	NaN	29.551	N/A	N/A	N/A
HELA	1M	Simulation_813	NaN	NaN	13.6807	NaN	NaN	NaN	NaN	NaN	24.325	N/A	N/A	N/A
HELA	1M	Simulation_814	NaN	NaN	13.2225	NaN	NaN	NaN	NaN	NaN	22.604	N/A	N/A	N/A
HELA	1M	Simulation_815	NaN	NaN	13.0987	NaN	NaN	NaN	NaN	NaN	22.966	N/A	N/A	N/A
HELA	1M	Simulation_816	NaN	NaN	13.1546	NaN	NaN	NaN	NaN	NaN	24.276	N/A	N/A	N/A
HELA	1M	Simulation_817	NaN	NaN	13.408	NaN	NaN	NaN	NaN	NaN	19.757	N/A	N/A	N/A
HELA	1M	Simulation_818	NaN	NaN	13.3872	NaN	NaN	NaN	NaN	NaN	23.499	N/A	N/A	N/A
HELA	1M	Simulation_819	NaN	NaN	13.3466	NaN	NaN	NaN	NaN	NaN	21.442	N/A	N/A	N/A
HELA	1M	Simulation_820	NaN	NaN	13.1634	NaN	NaN	NaN	NaN	NaN	21.499	N/A	N/A	N/A
HELA	1M	Simulation_821	NaN	NaN	13.5565	NaN	NaN	NaN	NaN	NaN	19.822	N/A	N/A	N/A
HELA	1M	Simulation_822	NaN	NaN	13.2128	NaN	NaN	NaN	NaN	NaN	19.972	N/A	N/A	N/A
HELA	1M	Simulation_823	NaN	NaN	13.56	NaN	NaN	NaN	NaN	NaN	23.791	N/A	N/A	N/A
HELA	1M	Simulation_824	NaN	NaN	13.2535	NaN	NaN	NaN	NaN	NaN	24.338	N/A	N/A	N/A
HELA	1M	Simulation_825	NaN	NaN	13.5594	NaN	NaN	NaN	NaN	NaN	19.909	N/A	N/A	N/A
HELA	1M	Simulation_826	NaN	NaN	13.1339	NaN	NaN	NaN	NaN	NaN	20.11	N/A	N/A	N/A
HELA	1M	Simulation_827	NaN	NaN	13.2591	NaN	NaN	NaN	NaN	NaN	22.858	N/A	N/A	N/A
HELA	1M	Simulation_828	NaN	NaN	12.9982	NaN	NaN	NaN	NaN	NaN	21.36	N/A	N/A	N/A
HELA	1M	Simulation_829	NaN	NaN	13.1607	NaN	NaN	6.53925	NaN	NaN	23.596	N/A	N/A	N/A
HELA	1M	Simulation_830	NaN	NaN	13.1856	NaN	NaN	NaN	NaN	NaN	20.423	N/A	N/A	N/A
HELA	1M	Simulation_831	NaN	NaN	13.0045	NaN	NaN	NaN	NaN	NaN	20.62	N/A	N/A	N/A
HELA	1M	Simulation_832	NaN	NaN	13.1252	NaN	NaN	NaN	NaN	NaN	19.676	N/A	N/A	N/A
HELA	1M	Simulation_833	NaN	NaN	12.9141	NaN	NaN	NaN	NaN	NaN	20.576	N/A	N/A	N/A
HELA	1M	Simulation_834	NaN	NaN	13.2311	NaN	NaN	NaN	NaN	NaN	20.658	N/A	N/A	N/A
HELA	1M	Simulation_835	NaN	NaN	12.3963	NaN	NaN	NaN	NaN	NaN	24.461	N/A	N/A	N/A
HELA	1M	Simulation_836	NaN	NaN	13.4213	NaN	NaN	NaN	NaN	NaN	20.751	N/A	N/A	N/A
HELA	1M	Simulation_837	NaN	NaN	12.8314	NaN	NaN	NaN	NaN	NaN	29.907	N/A	N/A	N/A
HELA	1M	Simulation_838	NaN	NaN	13.3872	NaN	NaN	NaN	NaN	NaN	16.892	N/A	N/A	N/A
HELA	1M	Simulation_839	NaN	NaN	13.1339	NaN	NaN	NaN	NaN	NaN	17.141	N/A	N/A	N/A
HELA	1M	Simulation_840	NaN	NaN	13.5393	NaN	NaN	NaN	NaN	NaN	16.922	N/A	N/A	N/A
HELA	1M	Simulation_841	NaN	NaN	13.3731	NaN	NaN	NaN	NaN	NaN	16.026	N/A	N/A	N/A
HELA	1M	Simulation_842	NaN	NaN	13.3022	NaN	NaN	NaN	NaN	NaN	15.81	N/A	N/A	N/A
HELA	1M	Simulation_843	NaN	NaN	12.982	NaN	NaN	NaN	NaN	NaN	16.561	N/A	N/A	N/A
HELA	1M	Simulation_844	NaN	NaN	13.3038	NaN	NaN	NaN	NaN	NaN	17.736	N/A	N/A	N/A
HELA	1M	Simulation_845	NaN	NaN	13.3617	NaN	NaN	NaN	NaN	NaN	16.648	N/A	N/A	N/A
HELA	1M	Simulation_846	NaN	NaN	13.1607	NaN	NaN	6.33958	NaN	NaN	26.125	N/A	N/A	N/A
HELA	1M	Simulation_847	NaN	NaN	13.3501	NaN	NaN	NaN	NaN	NaN	15.553	N/A	N/A	N/A
HELA	1M	Simulation_848	NaN	NaN	13.3924	NaN	NaN	NaN	NaN	NaN	19.231	N/A	N/A	N/A
HELA	1M	Simulation_849	NaN	NaN	13.3955	NaN	NaN	NaN	NaN	NaN	16.513	N/A	N/A	N/A
HELA	1M	Simulation_850	NaN	NaN	13.2091	NaN	NaN	NaN	NaN	NaN	19.257	N/A	N/A	N/A
HELA	1M	Simulation_851	NaN	NaN	13.377	NaN	NaN	NaN	NaN	NaN	16.56	N/A	N/A	N/A
HELA	1M	Simulation_852	NaN	NaN	13.574	NaN	NaN	NaN	NaN	NaN	15.772	N/A	N/A	N/A
HELA	1M	Simulation_853	NaN	NaN	13.2404	NaN	NaN	NaN	NaN	NaN	19.347	N/A	N/A	N/A
HELA	1M	Simulation_854	NaN	NaN	13.0861	NaN	NaN	NaN	NaN	NaN	16.144	N/A	N/A	N/A
HELA	1M	Simulation_855	NaN	NaN	13.1216	NaN	NaN	NaN	NaN	NaN	18.55	N/A	N/A	N/A
HELA	1M	Simulation_856	NaN	NaN	13.4721	NaN	NaN	NaN	NaN	NaN	15.89	N/A	N/A	N/A
HELA	1M	Simulation_857	NaN	NaN	13.4585	NaN	NaN	6.33561	NaN	NaN	24.518	N/A	N/A	N/A
HELA	1M	Simulation_858	NaN	NaN	13.1114	NaN	NaN	NaN	NaN	NaN	16.885	N/A	N/A	N/A
HELA	1M	Simulation_859	NaN	NaN	13.2451	NaN	NaN	NaN	NaN	NaN	16.541	N/A	N/A	N/A
HELA	1M	Simulation_860	NaN	NaN	13.6462	NaN	NaN	NaN	NaN	NaN	16.762	N/A	N/A	N/A
HELA	1M	Simulation_861	NaN	NaN	13.2877	NaN	NaN	NaN	NaN	NaN	17.117	N/A	N/A	N/A
HELA	1M	Simulation_862	NaN	NaN	13.574	NaN	NaN	NaN	NaN	NaN	17.819	N/A	N/A	N/A
HELA	1M	Simulation_863	NaN	NaN	13.5393	NaN	NaN	NaN	NaN	NaN	17.557	N/A	N/A	N/A
HELA	1M	Simulation_864	NaN	NaN	12.8548	NaN	NaN	NaN	NaN	NaN	16.646	N/A	N/A	N/A
HELA	1M	Simulation_865	NaN	NaN	13.3924	NaN	NaN	NaN	NaN	NaN	18.948	N/A	N/A	N/A
HELA	1M	Simulation_866	NaN	NaN	13.3011	NaN	NaN	NaN	NaN	NaN	18.105	N/A	N/A	N/A
HELA	1M	Simulation_867	NaN	NaN	12.7172	NaN	NaN	6.1223	NaN	NaN	16.09	N/A	N/A	N/A
HELA	1M	Simulation_868	NaN	NaN	13.3169	NaN	NaN	NaN	NaN	NaN	23.427	N/A	N/A	N/A
HELA	1M	Simulation_869	NaN	NaN	13.2451	NaN	NaN	NaN	NaN	NaN	17.075	N/A	N/A	N/A
HELA	1M	Simulation_870	NaN	NaN	13.1918	NaN	NaN	NaN	NaN	NaN	18.315	N/A	N/A	N/A
HELA	1M	Simulation_871	NaN	NaN	13.2256	NaN	NaN	NaN	NaN	NaN	16.903	N/A	N/A	N/A
HELA	1M	Simulation_872	NaN	NaN	13.2877	NaN	NaN	NaN	NaN	NaN	19.649	N/A	N/A	N/A
HELA	1M	Simulation_873	NaN	NaN	13.4238	NaN	NaN	NaN	NaN	NaN	16.313	N/A	N/A	N/A
HELA	1M	Simulation_874	NaN	NaN	13.574	NaN	NaN	NaN	NaN	NaN	18.892	N/A	N/A	N/A
HELA	1M	Simulation_875	NaN	NaN	13.5053	NaN	NaN	NaN	NaN	NaN	20.401	N/A	N/A	N/A
HELA	1M	Simulation_876	NaN	NaN	13.1691	NaN	NaN	NaN	NaN	NaN	19.371	N/A	N/A	N/A
HELA	1M	Simulation_877	NaN	NaN	13.7221	NaN	NaN	NaN	NaN	NaN	18.87	N/A	N/A	N/A
HELA	1M	Simulation_878	NaN	NaN	13.5917	NaN	NaN	NaN	NaN	NaN	16.389	N/A	N/A	N/A
HELA	1M	Simulation_879	NaN	NaN	13.3466	NaN	NaN	NaN	NaN	NaN	24.505	N/A	N/A	N/A
HELA	1M	Simulation_880	NaN	NaN	13.1617	NaN	NaN	NaN	NaN	NaN	16.191	N/A	N/A	N/A
HELA	1M	Simulation_881	NaN	NaN	13.4397	NaN	NaN	NaN	NaN	NaN	17.219	N/A	N/A	N/A
HELA	1M	Simulation_882	NaN	NaN	13.7221	NaN	NaN	NaN	NaN	NaN	16.117	N/A	N/A	N/A
HELA	1M	Simulation_883	NaN	NaN	13.2334	NaN	NaN	NaN	NaN	NaN	18.89	N/A	N/A	N/A
HELA	1M	Simulation_884	NaN	NaN	13.0951	NaN	NaN	6.06854	NaN	NaN	16.025	N/A	N/A	N/A
HELA	1M	Simulation_885	NaN	NaN	13.4942	NaN	NaN	6.44977	NaN	NaN	17.48	N/A	N/A	N/A
HELA	1M	Simulation_886	NaN	NaN	13.2859	NaN	NaN	NaN	NaN	NaN	18.821	N/A	N/A	N/A
HELA	1M	Simulation_887	NaN	NaN	13.0771	NaN	NaN	6.12683	NaN	NaN	18.894	N/A	N/A	N/A
HELA	1M	Simulation_888	NaN	NaN	13.5565	NaN	NaN	NaN	NaN	NaN	18.863	N/A	N/A	N/A
HELA	1M	Simulation_889	NaN	NaN	13.3183	NaN	NaN	NaN	NaN	NaN	16.042	N/A	N/A	N/A
HELA	1M	Simulation_890	NaN	NaN	12.9658	NaN	NaN	NaN	NaN	NaN	24.888	N/A	N/A	N/A
HELA	1M	Simulation_891	NaN	NaN	13.1242	NaN	NaN	NaN	NaN	NaN	24.099	N/A	N/A	N/A
HELA	1M	Simulation_892	NaN	NaN	13.6278	NaN	NaN	NaN	NaN	NaN	16.356	N/A	N/A	N/A
HELA	1M	Simulation_893	NaN	NaN	13.4721	NaN	NaN	NaN	NaN	NaN	35.509	N/A	N/A	N/A
HELA	1M	Simulation_894	NaN	NaN	13.5897	NaN	NaN	NaN	NaN	NaN	32.982	N/A	N/A	N/A
HELA	1M	Simulation_895	NaN	NaN	13.6278	NaN	NaN	NaN	NaN	NaN	32.285	N/A	N/A	N/A
HELA	1M	Simulation_896	NaN	NaN	13.1185	NaN	NaN	NaN	NaN	NaN	33.113	N/A	N/A	N/A
HELA	1M	Simulation_897	NaN	NaN	13.1843	NaN	NaN	NaN	NaN	NaN	39.433	N/A	N/A	N/A
HELA	1M	Simulation_898	NaN	NaN	13.4903	NaN	NaN	NaN	NaN	NaN	27.636	N/A	N/A	N/A
HELA	1M	Simulation_899	NaN	NaN	13.2877	NaN	NaN	NaN	NaN	NaN	27.004	N/A	N/A	N/A
HELA	1M	Simulation_900	NaN	NaN	13.2311	NaN	NaN	NaN	NaN	NaN	26.179	N/A	N/A	N/A
HELA	1M	Simulation_901	NaN	NaN	13.1649	NaN	NaN	NaN	NaN	NaN	34.119	N/A	N/A	N/A
HELA	1M	Simulation_902	NaN	NaN	12.9141	NaN	NaN	NaN	NaN	NaN	23.682	N/A	N/A	N/A
HELA	1M	Simulation_903	NaN	NaN	13.7818	NaN	NaN	NaN	NaN	NaN	26.916	N/A	N/A	N/A
HELA	1M	Simulation_904	NaN	NaN	12.8314	NaN	NaN	NaN	NaN	NaN	31.132	N/A	N/A	N/A
HELA	1M	Simulation_905	NaN	NaN	13.3317	NaN	NaN	NaN	NaN	NaN	35.765	N/A	N/A	N/A
HELA	1M	Simulation_906	NaN	NaN	12.9949	NaN	NaN	NaN	NaN	NaN	38.918	N/A	N/A	N/A
HELA	1M	Simulation_907	NaN	NaN	13.5393	NaN	NaN	NaN	NaN	NaN	32.91	N/A	N/A	N/A
HELA	1M	Simulation_908	NaN	NaN	13.5565	NaN	NaN	NaN	NaN	NaN	30.001	N/A	N/A	N/A
HELA	1M	Simulation_909	NaN	NaN	13.1242	NaN	NaN	NaN	NaN	NaN	25.988	N/A	N/A	N/A
HELA	1M	Simulation_910	NaN	NaN	13.2812	NaN	NaN	NaN	NaN	NaN	50.417	N/A	N/A	N/A
HELA	1M	Simulation_911	NaN	NaN	13.4397	NaN	NaN	NaN	NaN	NaN	26.419	N/A	N/A	N/A
HELA	1M	Simulation_912	NaN	NaN	13.2397	NaN	NaN	NaN	NaN	NaN	26.034	N/A	N/A	N/A
HELA	1M	Simulation_913	NaN	NaN	13.1185	NaN	NaN	NaN	NaN	NaN	23.211	N/A	N/A	N/A
HELA	1M	Simulation_914	NaN	NaN	13.2998	NaN	NaN	NaN	NaN	NaN	28.086	N/A	N/A	N/A
HELA	1M	Simulation_915	NaN	NaN	13.4558	NaN	NaN	6.08951	NaN	NaN	31.485	N/A	N/A	N/A
HELA	1M	Simulation_916	NaN	NaN	13.3567	NaN	NaN	NaN	NaN	NaN	34.036	N/A	N/A	N/A
HELA	1M	Simulation_917	NaN	NaN	13.2097	NaN	NaN	NaN	NaN	NaN	25.421	N/A	N/A	N/A
HELA	1M	Simulation_918	NaN	NaN	13.1664	NaN	NaN	NaN	NaN	NaN	26.278	N/A	N/A	N/A
HELA	1M	Simulation_919	NaN	NaN	13.3022	NaN	NaN	NaN	NaN	NaN	29	N/A	N/A	N/A
HELA	1M	Simulation_920	NaN	NaN	13.4886	NaN	NaN	NaN	NaN	NaN	26.415	N/A	N/A	N/A
HELA	1M	Simulation_921	NaN	NaN	13.4485	NaN	NaN	NaN	NaN	NaN	29.086	N/A	N/A	N/A
HELA	1M	Simulation_922	NaN	NaN	13.4558	NaN	NaN	NaN	NaN	NaN	26.179	N/A	N/A	N/A
HELA	1M	Simulation_923	NaN	NaN	13.1843	NaN	NaN	NaN	NaN	NaN	27.188	N/A	N/A	N/A
HELA	1M	Simulation_924	NaN	NaN	13.2311	NaN	NaN	NaN	NaN	NaN	25.553	N/A	N/A	N/A
HELA	1M	Simulation_925	NaN	NaN	13.2538	NaN	NaN	NaN	NaN	NaN	26.549	N/A	N/A	N/A
HELA	1M	Simulation_926	NaN	NaN	13.2327	NaN	NaN	NaN	NaN	NaN	31.289	N/A	N/A	N/A
HELA	1M	Simulation_927	NaN	NaN	13.4397	NaN	NaN	NaN	NaN	NaN	29.055	N/A	N/A	N/A
HELA	1M	Simulation_928	NaN	NaN	13.0247	NaN	NaN	NaN	NaN	NaN	26.41	N/A	N/A	N/A
HELA	1M	Simulation_929	NaN	NaN	13.4238	NaN	NaN	NaN	NaN	NaN	25.642	N/A	N/A	N/A
HELA	1M	Simulation_930	NaN	NaN	13.4721	NaN	NaN	NaN	NaN	NaN	32.159	N/A	N/A	N/A
HELA	1M	Simulation_931	NaN	NaN	13.3466	NaN	NaN	NaN	NaN	NaN	31.868	N/A	N/A	N/A
HELA	1M	Simulation_932	NaN	NaN	12.9619	NaN	NaN	NaN	NaN	NaN	26.865	N/A	N/A	N/A
HELA	1M	Simulation_933	NaN	NaN	13.5565	NaN	NaN	NaN	NaN	NaN	31.43	N/A	N/A	N/A
HELA	1M	Simulation_934	NaN	NaN	13.0247	NaN	NaN	NaN	NaN	NaN	42.581	N/A	N/A	N/A
HELA	1M	Simulation_935	NaN	NaN	13.2256	NaN	NaN	NaN	NaN	NaN	23.338	N/A	N/A	N/A
HELA	1M	Simulation_936	NaN	NaN	13.5222	NaN	NaN	NaN	NaN	NaN	31.812	N/A	N/A	N/A
HELA	1M	Simulation_937	NaN	NaN	13.2451	NaN	NaN	NaN	NaN	NaN	26.733	N/A	N/A	N/A
HELA	1M	Simulation_938	NaN	NaN	13.0097	NaN	NaN	NaN	NaN	NaN	24.553	N/A	N/A	N/A
HELA	1M	Simulation_939	NaN	NaN	13.2698	NaN	NaN	NaN	NaN	NaN	24.452	N/A	N/A	N/A
HELA	1M	Simulation_940	NaN	NaN	13.2173	NaN	NaN	NaN	NaN	NaN	30.909	N/A	N/A	N/A
HELA	1M	Simulation_941	NaN	NaN	13.3169	NaN	NaN	6.17731	NaN	NaN	25.26	N/A	N/A	N/A
HELA	1M	Simulation_942	NaN	NaN	13.0247	NaN	NaN	NaN	NaN	NaN	26.447	N/A	N/A	N/A
HELA	1M	Simulation_943	NaN	NaN	13.7941	NaN	NaN	NaN	NaN	NaN	27.167	N/A	N/A	N/A
HELA	1M	Simulation_944	NaN	NaN	13.2471	NaN	NaN	NaN	NaN	NaN	27.345	N/A	N/A	N/A
HELA	1M	Simulation_945	NaN	NaN	13.1691	NaN	NaN	NaN	NaN	NaN	27.126	N/A	N/A	N/A
HELA	1M	Simulation_946	NaN	NaN	13.5222	NaN	NaN	NaN	NaN	NaN	25.383	N/A	N/A	N/A
HELA	1M	Simulation_947	NaN	NaN	13.4758	NaN	NaN	NaN	NaN	NaN	25.939	N/A	N/A	N/A
HELA	1M	Simulation_948	NaN	NaN	13.3702	NaN	NaN	NaN	NaN	NaN	24.708	N/A	N/A	N/A
HELA	1M	Simulation_949	NaN	NaN	13.311	NaN	NaN	NaN	NaN	NaN	18.932	N/A	N/A	N/A
HELA	1M	Simulation_950	NaN	NaN	13.2617	NaN	NaN	NaN	NaN	NaN	18.085	N/A	N/A	N/A
HELA	1M	Simulation_951	NaN	NaN	13.377	NaN	NaN	NaN	NaN	NaN	19.582	N/A	N/A	N/A
HELA	1M	Simulation_952	NaN	NaN	13.2036	NaN	NaN	NaN	NaN	NaN	19.406	N/A	N/A	N/A
HELA	1M	Simulation_953	NaN	NaN	13.4886	NaN	NaN	NaN	NaN	NaN	17.756	N/A	N/A	N/A
HELA	1M	Simulation_954	NaN	NaN	13.2242	NaN	NaN	NaN	NaN	NaN	18.145	N/A	N/A	N/A
HELA	1M	Simulation_955	NaN	NaN	13.4721	NaN	NaN	NaN	NaN	NaN	18.288	N/A	N/A	N/A
HELA	1M	Simulation_956	NaN	NaN	13.2173	NaN	NaN	NaN	NaN	NaN	18.046	N/A	N/A	N/A
HELA	1M	Simulation_957	NaN	NaN	13.011	NaN	NaN	NaN	NaN	NaN	25.153	N/A	N/A	N/A
HELA	1M	Simulation_958	NaN	NaN	13.0653	NaN	NaN	NaN	NaN	NaN	18.845	N/A	N/A	N/A
HELA	1M	Simulation_959	NaN	NaN	13.1867	NaN	NaN	NaN	NaN	NaN	17.873	N/A	N/A	N/A
HELA	1M	Simulation_960	NaN	NaN	13.1029	NaN	NaN	NaN	NaN	NaN	20.168	N/A	N/A	N/A
HELA	1M	Simulation_961	NaN	NaN	13.574	NaN	NaN	NaN	NaN	NaN	18.075	N/A	N/A	N/A
HELA	1M	Simulation_962	NaN	NaN	13.2237	NaN	NaN	NaN	NaN	NaN	19.065	N/A	N/A	N/A
HELA	1M	Simulation_963	NaN	NaN	13.5316	NaN	NaN	NaN	NaN	NaN	18.653	N/A	N/A	N/A
HELA	1M	Simulation_964	NaN	NaN	13.1393	NaN	NaN	NaN	NaN	NaN	18.941	N/A	N/A	N/A
HELA	1M	Simulation_965	NaN	NaN	13.1663	NaN	NaN	NaN	NaN	NaN	20.394	N/A	N/A	N/A
HELA	1M	Simulation_966	NaN	NaN	13.1261	NaN	NaN	NaN	NaN	NaN	18.711	N/A	N/A	N/A
HELA	1M	Simulation_967	NaN	NaN	13.5917	NaN	NaN	NaN	NaN	NaN	18.506	N/A	N/A	N/A
HELA	1M	Simulation_968	NaN	NaN	13.1667	NaN	NaN	NaN	NaN	NaN	23.46	N/A	N/A	N/A
HELA	1M	Simulation_969	NaN	NaN	13.1242	NaN	NaN	NaN	NaN	NaN	18.686	N/A	N/A	N/A
HELA	1M	Simulation_970	NaN	NaN	13.5206	NaN	NaN	6.53764	NaN	NaN	23.004	N/A	N/A	N/A
HELA	1M	Simulation_971	NaN	NaN	13.2099	NaN	NaN	NaN	NaN	NaN	20.01	N/A	N/A	N/A
HELA	1M	Simulation_972	NaN	NaN	13.3022	NaN	NaN	NaN	NaN	NaN	18.922	N/A	N/A	N/A
HELA	1M	Simulation_973	NaN	NaN	13.4153	NaN	NaN	NaN	NaN	NaN	20.268	N/A	N/A	N/A
HELA	1M	Simulation_974	NaN	NaN	13.2311	NaN	NaN	NaN	NaN	NaN	18.692	N/A	N/A	N/A
HELA	1M	Simulation_975	NaN	NaN	13.3022	NaN	NaN	NaN	NaN	NaN	18.73	N/A	N/A	N/A
HELA	1M	Simulation_976	NaN	NaN	13.2839	NaN	NaN	NaN	NaN	NaN	18.463	N/A	N/A	N/A
HELA	1M	Simulation_977	NaN	NaN	13.2497	NaN	NaN	NaN	NaN	NaN	19.399	N/A	N/A	N/A
HELA	1M	Simulation_978	NaN	NaN	12.8283	NaN	NaN	NaN	NaN	NaN	19.321	N/A	N/A	N/A
HELA	1M	Simulation_979	NaN	NaN	13.2825	NaN	NaN	NaN	NaN	NaN	24.081	N/A	N/A	N/A
HELA	1M	Simulation_980	NaN	NaN	13.419	NaN	NaN	NaN	NaN	NaN	18.971	N/A	N/A	N/A
HELA	1M	Simulation_981	NaN	NaN	13.3617	NaN	NaN	NaN	NaN	NaN	17.967	N/A	N/A	N/A
HELA	1M	Simulation_982	NaN	NaN	13.6462	NaN	NaN	NaN	NaN	NaN	19.032	N/A	N/A	N/A
HELA	1M	Simulation_983	NaN	NaN	13.5917	NaN	NaN	NaN	NaN	NaN	19.521	N/A	N/A	N/A
HELA	1M	Simulation_984	NaN	NaN	13.1722	NaN	NaN	NaN	NaN	NaN	17.982	N/A	N/A	N/A
HELA	1M	Simulation_985	NaN	NaN	13.377	NaN	NaN	NaN	NaN	NaN	18.408	N/A	N/A	N/A
HELA	1M	Simulation_986	NaN	NaN	13.4558	NaN	NaN	NaN	NaN	NaN	19.099	N/A	N/A	N/A
HELA	1M	Simulation_987	NaN	NaN	13.574	NaN	NaN	NaN	NaN	NaN	18.983	N/A	N/A	N/A
HELA	1M	Simulation_988	NaN	NaN	13.408	NaN	NaN	NaN	NaN	NaN	18.991	N/A	N/A	N/A
HELA	1M	Simulation_989	NaN	NaN	12.7352	NaN	NaN	NaN	NaN	NaN	18.226	N/A	N/A	N/A
HELA	1M	Simulation_990	NaN	NaN	13.0408	NaN	NaN	NaN	NaN	NaN	23.071	N/A	N/A	N/A
HELA	1M	Simulation_991	NaN	NaN	13.6462	NaN	NaN	NaN	NaN	NaN	18.304	N/A	N/A	N/A
HELA	1M	Simulation_992	NaN	NaN	13.1114	NaN	NaN	NaN	NaN	NaN	18.372	N/A	N/A	N/A
HELA	1M	Simulation_993	NaN	NaN	13.0798	NaN	NaN	NaN	NaN	NaN	18.115	N/A	N/A	N/A
HELA	1M	Simulation_994	NaN	NaN	13.377	NaN	NaN	NaN	NaN	NaN	19.433	N/A	N/A	N/A
HELA	1M	Simulation_995	NaN	NaN	13.1808	NaN	NaN	NaN	NaN	NaN	18.266	N/A	N/A	N/A
HELA	1M	Simulation_996	NaN	NaN	13.2795	NaN	NaN	NaN	NaN	NaN	18.886	N/A	N/A	N/A
HELA	1M	Simulation_997	NaN	NaN	13.3303	NaN	NaN	NaN	NaN	NaN	18.97	N/A	N/A	N/A
HELA	1M	Simulation_998	NaN	NaN	13.4886	NaN	NaN	NaN	NaN	NaN	19.205	N/A	N/A	N/A
HELA	1M	Simulation_999	NaN	NaN	13.6278	NaN	NaN	NaN	NaN	NaN	18.897	N/A	N/A	N/A
HELA	1M	Simulation_1000	NaN	NaN	13.4558	NaN	NaN	NaN	NaN	NaN	18.255	N/A	N/A	N/A
HELA	2M	Simulation_1	NaN	NaN	12.5905	NaN	NaN	NaN	NaN	NaN	28.12	N/A	N/A	N/A
HELA	2M	Simulation_2	NaN	NaN	12.4492	NaN	NaN	NaN	NaN	NaN	28.622	N/A	N/A	N/A
HELA	2M	Simulation_3	NaN	NaN	12.7051	NaN	NaN	NaN	NaN	NaN	25.819	N/A	N/A	N/A
HELA	2M	Simulation_4	NaN	NaN	12.6606	NaN	NaN	NaN	NaN	NaN	32.185	N/A	N/A	N/A
HELA	2M	Simulation_5	NaN	NaN	12.7135	NaN	NaN	NaN	NaN	NaN	26.848	N/A	N/A	N/A
HELA	2M	Simulation_6	NaN	NaN	12.8198	NaN	NaN	4.87408	NaN	NaN	26.578	N/A	N/A	N/A
HELA	2M	Simulation_7	NaN	NaN	12.9429	NaN	NaN	NaN	NaN	NaN	25.725	N/A	N/A	N/A
HELA	2M	Simulation_8	NaN	NaN	12.7642	NaN	NaN	NaN	NaN	NaN	25.021	N/A	N/A	N/A
HELA	2M	Simulation_9	NaN	NaN	12.5445	NaN	NaN	NaN	NaN	NaN	24.931	N/A	N/A	N/A
HELA	2M	Simulation_10	NaN	NaN	12.6362	NaN	NaN	NaN	NaN	NaN	22.776	N/A	N/A	N/A
HELA	2M	Simulation_11	NaN	NaN	12.5755	NaN	NaN	NaN	NaN	NaN	23.181	N/A	N/A	N/A
HELA	2M	Simulation_12	NaN	NaN	12.4095	NaN	NaN	NaN	NaN	NaN	24.915	N/A	N/A	N/A
HELA	2M	Simulation_13	NaN	NaN	12.508	NaN	NaN	NaN	NaN	NaN	25.734	N/A	N/A	N/A
HELA	2M	Simulation_14	NaN	NaN	12.696	NaN	NaN	NaN	NaN	NaN	24.547	N/A	N/A	N/A
HELA	2M	Simulation_15	NaN	NaN	12.7579	NaN	NaN	NaN	NaN	NaN	27.921	N/A	N/A	N/A
HELA	2M	Simulation_16	NaN	NaN	12.6173	NaN	NaN	NaN	NaN	NaN	23.861	N/A	N/A	N/A
HELA	2M	Simulation_17	NaN	NaN	12.5101	NaN	NaN	NaN	NaN	NaN	25.68	N/A	N/A	N/A
HELA	2M	Simulation_18	NaN	NaN	12.712	NaN	NaN	NaN	NaN	NaN	23.25	N/A	N/A	N/A
HELA	2M	Simulation_19	NaN	NaN	12.5966	NaN	NaN	NaN	NaN	NaN	25.437	N/A	N/A	N/A
HELA	2M	Simulation_20	NaN	NaN	12.6747	NaN	NaN	NaN	NaN	NaN	24.689	N/A	N/A	N/A
HELA	2M	Simulation_21	NaN	NaN	12.5108	NaN	NaN	NaN	NaN	NaN	23.016	N/A	N/A	N/A
HELA	2M	Simulation_22	NaN	NaN	12.6082	NaN	NaN	NaN	NaN	NaN	24.758	N/A	N/A	N/A
HELA	2M	Simulation_23	NaN	NaN	12.6073	NaN	NaN	NaN	NaN	NaN	22.859	N/A	N/A	N/A
HELA	2M	Simulation_24	NaN	NaN	12.4496	NaN	NaN	NaN	NaN	NaN	24.614	N/A	N/A	N/A
HELA	2M	Simulation_25	NaN	NaN	12.8564	NaN	NaN	NaN	NaN	NaN	23.26	N/A	N/A	N/A
HELA	2M	Simulation_26	NaN	NaN	12.3617	NaN	NaN	NaN	NaN	NaN	23.724	N/A	N/A	N/A
HELA	2M	Simulation_27	NaN	NaN	12.6397	NaN	NaN	NaN	NaN	NaN	26.265	N/A	N/A	N/A
HELA	2M	Simulation_28	NaN	NaN	12.6476	NaN	NaN	NaN	NaN	NaN	34.841	N/A	N/A	N/A
HELA	2M	Simulation_29	NaN	NaN	12.3191	NaN	NaN	NaN	NaN	NaN	24.352	N/A	N/A	N/A
HELA	2M	Simulation_30	NaN	NaN	11.9	NaN	NaN	4.46702	NaN	NaN	22.853	N/A	N/A	N/A
HELA	2M	Simulation_31	NaN	NaN	12.2662	NaN	NaN	NaN	NaN	NaN	25.593	N/A	N/A	N/A
HELA	2M	Simulation_32	NaN	NaN	12.5936	NaN	NaN	NaN	NaN	NaN	22.579	N/A	N/A	N/A
HELA	2M	Simulation_33	NaN	NaN	12.569	NaN	NaN	4.57677	NaN	NaN	22.876	N/A	N/A	N/A
HELA	2M	Simulation_34	NaN	NaN	12.7915	NaN	NaN	NaN	NaN	NaN	23.879	N/A	N/A	N/A
HELA	2M	Simulation_35	NaN	NaN	12.5905	NaN	NaN	NaN	NaN	NaN	26.914	N/A	N/A	N/A
HELA	2M	Simulation_36	NaN	NaN	12.4228	NaN	NaN	NaN	NaN	NaN	24.86	N/A	N/A	N/A
HELA	2M	Simulation_37	NaN	NaN	12.7277	NaN	NaN	4.612	NaN	NaN	22.44	N/A	N/A	N/A
HELA	2M	Simulation_38	NaN	NaN	12.3404	NaN	NaN	NaN	NaN	NaN	24.73	N/A	N/A	N/A
HELA	2M	Simulation_39	NaN	NaN	12.3306	NaN	NaN	NaN	NaN	NaN	24.347	N/A	N/A	N/A
HELA	2M	Simulation_40	NaN	NaN	12.564	NaN	NaN	NaN	NaN	NaN	25.45	N/A	N/A	N/A
HELA	2M	Simulation_41	NaN	NaN	12.8655	NaN	NaN	NaN	NaN	NaN	23.66	N/A	N/A	N/A
HELA	2M	Simulation_42	NaN	NaN	12.5917	NaN	NaN	NaN	NaN	NaN	23.692	N/A	N/A	N/A
HELA	2M	Simulation_43	NaN	NaN	12.5524	NaN	NaN	NaN	NaN	NaN	26.378	N/A	N/A	N/A
HELA	2M	Simulation_44	NaN	NaN	12.6462	NaN	NaN	NaN	NaN	NaN	23.45	N/A	N/A	N/A
HELA	2M	Simulation_45	NaN	NaN	12.3595	NaN	NaN	NaN	NaN	NaN	25.031	N/A	N/A	N/A
HELA	2M	Simulation_46	NaN	NaN	12.5232	NaN	NaN	NaN	NaN	NaN	23.664	N/A	N/A	N/A
HELA	2M	Simulation_47	NaN	NaN	12.574	NaN	NaN	NaN	NaN	NaN	23.647	N/A	N/A	N/A
HELA	2M	Simulation_48	NaN	NaN	12.4461	NaN	NaN	4.43471	NaN	NaN	23.036	N/A	N/A	N/A
HELA	2M	Simulation_49	NaN	NaN	12.6722	NaN	NaN	NaN	NaN	NaN	23.404	N/A	N/A	N/A
HELA	2M	Simulation_50	NaN	NaN	12.7076	NaN	NaN	NaN	NaN	NaN	27.726	N/A	N/A	N/A
HELA	2M	Simulation_51	NaN	NaN	12.6344	NaN	NaN	NaN	NaN	NaN	22.898	N/A	N/A	N/A
HELA	2M	Simulation_52	NaN	NaN	12.6692	NaN	NaN	NaN	NaN	NaN	25.793	N/A	N/A	N/A
HELA	2M	Simulation_53	NaN	NaN	12.7986	NaN	NaN	NaN	NaN	NaN	23.833	N/A	N/A	N/A
HELA	2M	Simulation_54	NaN	NaN	12.4828	NaN	NaN	NaN	NaN	NaN	23.975	N/A	N/A	N/A
HELA	2M	Simulation_55	NaN	NaN	12.6012	NaN	NaN	NaN	NaN	NaN	24.195	N/A	N/A	N/A
HELA	2M	Simulation_56	NaN	NaN	12.6096	NaN	NaN	NaN	NaN	NaN	23.417	N/A	N/A	N/A
HELA	2M	Simulation_57	NaN	NaN	12.6554	NaN	NaN	NaN	NaN	NaN	25.851	N/A	N/A	N/A
HELA	2M	Simulation_58	NaN	NaN	12.3818	NaN	NaN	NaN	NaN	NaN	24.393	N/A	N/A	N/A
HELA	2M	Simulation_59	NaN	NaN	12.8589	NaN	NaN	NaN	NaN	NaN	24.153	N/A	N/A	N/A
HELA	2M	Simulation_60	NaN	NaN	12.823	NaN	NaN	NaN	NaN	NaN	29.741	N/A	N/A	N/A
HELA	2M	Simulation_61	NaN	NaN	12.7266	NaN	NaN	NaN	NaN	NaN	28.451	N/A	N/A	N/A
HELA	2M	Simulation_62	NaN	NaN	12.6621	NaN	NaN	NaN	NaN	NaN	29.45	N/A	N/A	N/A
HELA	2M	Simulation_63	NaN	NaN	12.6096	NaN	NaN	NaN	NaN	NaN	28.554	N/A	N/A	N/A
HELA	2M	Simulation_64	NaN	NaN	12.4111	NaN	NaN	4.39696	NaN	NaN	27.266	N/A	N/A	N/A
HELA	2M	Simulation_65	NaN	NaN	12.5393	NaN	NaN	NaN	NaN	NaN	30.467	N/A	N/A	N/A
HELA	2M	Simulation_66	NaN	NaN	12.6388	NaN	NaN	NaN	NaN	NaN	42.423	N/A	N/A	N/A
HELA	2M	Simulation_67	NaN	NaN	12.6648	NaN	NaN	4.72185	NaN	NaN	29.622	N/A	N/A	N/A
HELA	2M	Simulation_68	NaN	NaN	12.5882	NaN	NaN	NaN	NaN	NaN	27.619	N/A	N/A	N/A
HELA	2M	Simulation_69	NaN	NaN	12.5393	NaN	NaN	NaN	NaN	NaN	25.183	N/A	N/A	N/A
HELA	2M	Simulation_70	NaN	NaN	12.6022	NaN	NaN	NaN	NaN	NaN	25.99	N/A	N/A	N/A
HELA	2M	Simulation_71	NaN	NaN	12.6214	NaN	NaN	4.67853	NaN	NaN	25.679	N/A	N/A	N/A
HELA	2M	Simulation_72	NaN	NaN	12.5043	NaN	NaN	NaN	NaN	NaN	28.592	N/A	N/A	N/A
HELA	2M	Simulation_73	NaN	NaN	12.8763	NaN	NaN	4.75735	NaN	NaN	24.811	N/A	N/A	N/A
HELA	2M	Simulation_74	NaN	NaN	12.6038	NaN	NaN	4.58142	NaN	NaN	25.492	N/A	N/A	N/A
HELA	2M	Simulation_75	NaN	NaN	12.2935	NaN	NaN	NaN	NaN	NaN	26.42	N/A	N/A	N/A
HELA	2M	Simulation_76	NaN	NaN	12.6554	NaN	NaN	NaN	NaN	NaN	31.011	N/A	N/A	N/A
HELA	2M	Simulation_77	NaN	NaN	12.4842	NaN	NaN	NaN	NaN	NaN	33.928	N/A	N/A	N/A
HELA	2M	Simulation_78	NaN	NaN	12.9911	NaN	NaN	4.79282	NaN	NaN	30.196	N/A	N/A	N/A
HELA	2M	Simulation_79	NaN	NaN	12.5629	NaN	NaN	NaN	NaN	NaN	32.163	N/A	N/A	N/A
HELA	2M	Simulation_80	NaN	NaN	12.7608	NaN	NaN	NaN	NaN	NaN	28.338	N/A	N/A	N/A
HELA	2M	Simulation_81	NaN	NaN	12.5466	NaN	NaN	NaN	NaN	NaN	33.593	N/A	N/A	N/A
HELA	2M	Simulation_82	NaN	NaN	12.6096	NaN	NaN	NaN	NaN	NaN	30.649	N/A	N/A	N/A
HELA	2M	Simulation_83	NaN	NaN	12.3617	NaN	NaN	NaN	NaN	NaN	28.928	N/A	N/A	N/A
HELA	2M	Simulation_84	NaN	NaN	12.4277	NaN	NaN	NaN	NaN	NaN	31.532	N/A	N/A	N/A
HELA	2M	Simulation_85	NaN	NaN	12.5267	NaN	NaN	NaN	NaN	NaN	28.584	N/A	N/A	N/A
HELA	2M	Simulation_86	NaN	NaN	12.8023	NaN	NaN	NaN	NaN	NaN	28.901	N/A	N/A	N/A
HELA	2M	Simulation_87	NaN	NaN	12.7616	NaN	NaN	NaN	NaN	NaN	28.992	N/A	N/A	N/A
HELA	2M	Simulation_88	NaN	NaN	12.8126	NaN	NaN	NaN	NaN	NaN	31.283	N/A	N/A	N/A
HELA	2M	Simulation_89	NaN	NaN	12.6024	NaN	NaN	4.67072	NaN	NaN	33.448	N/A	N/A	N/A
HELA	2M	Simulation_90	NaN	NaN	12.9203	NaN	NaN	4.65355	NaN	NaN	32.793	N/A	N/A	N/A
HELA	2M	Simulation_91	NaN	NaN	12.5393	NaN	NaN	NaN	NaN	NaN	23.549	N/A	N/A	N/A
HELA	2M	Simulation_92	NaN	NaN	12.5303	NaN	NaN	NaN	NaN	NaN	31.734	N/A	N/A	N/A
HELA	2M	Simulation_93	NaN	NaN	12.471	NaN	NaN	4.77825	NaN	NaN	29.487	N/A	N/A	N/A
HELA	2M	Simulation_94	NaN	NaN	12.6648	NaN	NaN	NaN	NaN	NaN	31.745	N/A	N/A	N/A
HELA	2M	Simulation_95	NaN	NaN	12.2591	NaN	NaN	NaN	NaN	NaN	29.416	N/A	N/A	N/A
HELA	2M	Simulation_96	NaN	NaN	12.7342	NaN	NaN	4.59869	NaN	NaN	31.235	N/A	N/A	N/A
HELA	2M	Simulation_97	NaN	NaN	12.5892	NaN	NaN	NaN	NaN	NaN	34.375	N/A	N/A	N/A
HELA	2M	Simulation_98	NaN	NaN	12.7216	NaN	NaN	NaN	NaN	NaN	32.128	N/A	N/A	N/A
HELA	2M	Simulation_99	NaN	NaN	12.5703	NaN	NaN	NaN	NaN	NaN	31.202	N/A	N/A	N/A
HELA	2M	Simulation_100	NaN	NaN	12.3308	NaN	NaN	4.52633	NaN	NaN	27.089	N/A	N/A	N/A
HELA	2M	Simulation_101	NaN	NaN	12.6621	NaN	NaN	NaN	NaN	NaN	26.357	N/A	N/A	N/A
HELA	2M	Simulation_102	NaN	NaN	12.338	NaN	NaN	4.25923	NaN	NaN	25.01	N/A	N/A	N/A
HELA	2M	Simulation_103	NaN	NaN	12.5479	NaN	NaN	NaN	NaN	NaN	25.889	N/A	N/A	N/A
HELA	2M	Simulation_104	NaN	NaN	12.7461	NaN	NaN	4.70425	NaN	NaN	25.769	N/A	N/A	N/A
HELA	2M	Simulation_105	NaN	NaN	12.6868	NaN	NaN	NaN	NaN	NaN	27.754	N/A	N/A	N/A
HELA	2M	Simulation_106	NaN	NaN	12.4478	NaN	NaN	NaN	NaN	NaN	27.157	N/A	N/A	N/A
HELA	2M	Simulation_107	NaN	NaN	12.5213	NaN	NaN	NaN	NaN	NaN	30.712	N/A	N/A	N/A
HELA	2M	Simulation_108	NaN	NaN	12.6932	NaN	NaN	NaN	NaN	NaN	37.015	N/A	N/A	N/A
HELA	2M	Simulation_109	NaN	NaN	12.7027	NaN	NaN	NaN	NaN	NaN	29.354	N/A	N/A	N/A
HELA	2M	Simulation_110	NaN	NaN	12.4058	NaN	NaN	NaN	NaN	NaN	27.314	N/A	N/A	N/A
HELA	2M	Simulation_111	NaN	NaN	12.5917	NaN	NaN	NaN	NaN	NaN	28.315	N/A	N/A	N/A
HELA	2M	Simulation_112	NaN	NaN	12.9429	NaN	NaN	NaN	NaN	NaN	25.841	N/A	N/A	N/A
HELA	2M	Simulation_113	NaN	NaN	12.9131	NaN	NaN	NaN	NaN	NaN	29.205	N/A	N/A	N/A
HELA	2M	Simulation_114	NaN	NaN	12.5011	NaN	NaN	NaN	NaN	NaN	26.006	N/A	N/A	N/A
HELA	2M	Simulation_115	NaN	NaN	12.6893	NaN	NaN	NaN	NaN	NaN	26.831	N/A	N/A	N/A
HELA	2M	Simulation_116	NaN	NaN	12.1149	NaN	NaN	NaN	NaN	NaN	20.137	N/A	N/A	N/A
HELA	2M	Simulation_117	NaN	NaN	12.2958	NaN	NaN	5.47653	NaN	NaN	21.531	N/A	N/A	N/A
HELA	2M	Simulation_118	NaN	NaN	12.6002	NaN	NaN	NaN	NaN	NaN	22.804	N/A	N/A	N/A
HELA	2M	Simulation_119	NaN	NaN	12.7252	NaN	NaN	NaN	NaN	NaN	20.929	N/A	N/A	N/A
HELA	2M	Simulation_120	NaN	NaN	12.477	NaN	NaN	NaN	NaN	NaN	22.735	N/A	N/A	N/A
HELA	2M	Simulation_121	NaN	NaN	12.2935	NaN	NaN	NaN	NaN	NaN	21.86	N/A	N/A	N/A
HELA	2M	Simulation_122	NaN	NaN	12.3693	NaN	NaN	4.33905	NaN	NaN	19.368	N/A	N/A	N/A
HELA	2M	Simulation_123	NaN	NaN	12.574	NaN	NaN	NaN	NaN	NaN	28.995	N/A	N/A	N/A
HELA	2M	Simulation_124	NaN	NaN	12.3438	NaN	NaN	NaN	NaN	NaN	22.623	N/A	N/A	N/A
HELA	2M	Simulation_125	NaN	NaN	12.5846	NaN	NaN	NaN	NaN	NaN	26.953	N/A	N/A	N/A
HELA	2M	Simulation_126	NaN	NaN	12.7221	NaN	NaN	NaN	NaN	NaN	24.333	N/A	N/A	N/A
HELA	2M	Simulation_127	NaN	NaN	12.7669	NaN	NaN	NaN	NaN	NaN	20.714	N/A	N/A	N/A
HELA	2M	Simulation_128	NaN	NaN	12.6836	NaN	NaN	NaN	NaN	NaN	21.163	N/A	N/A	N/A
HELA	2M	Simulation_129	NaN	NaN	12.6347	NaN	NaN	NaN	NaN	NaN	22.016	N/A	N/A	N/A
HELA	2M	Simulation_130	NaN	NaN	12.792	NaN	NaN	NaN	NaN	NaN	21.832	N/A	N/A	N/A
HELA	2M	Simulation_131	NaN	NaN	12.8674	NaN	NaN	NaN	NaN	NaN	20.794	N/A	N/A	N/A
HELA	2M	Simulation_132	NaN	NaN	12.6597	NaN	NaN	NaN	NaN	NaN	20.464	N/A	N/A	N/A
HELA	2M	Simulation_133	NaN	NaN	12.6483	NaN	NaN	NaN	NaN	NaN	20.47	N/A	N/A	N/A
HELA	2M	Simulation_134	NaN	NaN	12.659	NaN	NaN	NaN	NaN	NaN	23.345	N/A	N/A	N/A
HELA	2M	Simulation_135	NaN	NaN	12.6836	NaN	NaN	NaN	NaN	NaN	22.377	N/A	N/A	N/A
HELA	2M	Simulation_136	NaN	NaN	12.7717	NaN	NaN	NaN	NaN	NaN	28.004	N/A	N/A	N/A
HELA	2M	Simulation_137	NaN	NaN	12.7538	NaN	NaN	NaN	NaN	NaN	24.631	N/A	N/A	N/A
HELA	2M	Simulation_138	NaN	NaN	13.0368	NaN	NaN	NaN	NaN	NaN	21.472	N/A	N/A	N/A
HELA	2M	Simulation_139	NaN	NaN	12.6849	NaN	NaN	NaN	NaN	NaN	25.12	N/A	N/A	N/A
HELA	2M	Simulation_140	NaN	NaN	12.7891	NaN	NaN	NaN	NaN	NaN	20.323	N/A	N/A	N/A
HELA	2M	Simulation_141	NaN	NaN	12.6086	NaN	NaN	NaN	NaN	NaN	22.723	N/A	N/A	N/A
HELA	2M	Simulation_142	NaN	NaN	12.6056	NaN	NaN	4.45002	NaN	NaN	21.175	N/A	N/A	N/A
HELA	2M	Simulation_143	NaN	NaN	12.7717	NaN	NaN	NaN	NaN	NaN	21.442	N/A	N/A	N/A
HELA	2M	Simulation_144	NaN	NaN	12.6975	NaN	NaN	NaN	NaN	NaN	20.683	N/A	N/A	N/A
HELA	2M	Simulation_145	NaN	NaN	12.9891	NaN	NaN	NaN	NaN	NaN	21.071	N/A	N/A	N/A
HELA	2M	Simulation_146	NaN	NaN	12.6101	NaN	NaN	NaN	NaN	NaN	24.21	N/A	N/A	N/A
HELA	2M	Simulation_147	NaN	NaN	12.7417	NaN	NaN	NaN	NaN	NaN	25.334	N/A	N/A	N/A
HELA	2M	Simulation_148	NaN	NaN	12.7872	NaN	NaN	NaN	NaN	NaN	20.754	N/A	N/A	N/A
HELA	2M	Simulation_149	NaN	NaN	13.0368	NaN	NaN	NaN	NaN	NaN	19.948	N/A	N/A	N/A
HELA	2M	Simulation_150	NaN	NaN	12.5425	NaN	NaN	4.45973	NaN	NaN	22.27	N/A	N/A	N/A
HELA	2M	Simulation_151	NaN	NaN	12.7096	NaN	NaN	NaN	NaN	NaN	21.185	N/A	N/A	N/A
HELA	2M	Simulation_152	NaN	NaN	12.6672	NaN	NaN	NaN	NaN	NaN	18.878	N/A	N/A	N/A
HELA	2M	Simulation_153	NaN	NaN	12.6383	NaN	NaN	4.88709	NaN	NaN	22.508	N/A	N/A	N/A
HELA	2M	Simulation_154	NaN	NaN	12.569	NaN	NaN	NaN	NaN	NaN	19.833	N/A	N/A	N/A
HELA	2M	Simulation_155	NaN	NaN	12.823	NaN	NaN	NaN	NaN	NaN	20.522	N/A	N/A	N/A
HELA	2M	Simulation_156	NaN	NaN	12.5854	NaN	NaN	4.61755	NaN	NaN	22.286	N/A	N/A	N/A
HELA	2M	Simulation_157	NaN	NaN	12.696	NaN	NaN	NaN	NaN	NaN	20.471	N/A	N/A	N/A
HELA	2M	Simulation_158	NaN	NaN	12.4666	NaN	NaN	4.24992	NaN	NaN	23.991	N/A	N/A	N/A
HELA	2M	Simulation_159	NaN	NaN	12.6203	NaN	NaN	NaN	NaN	NaN	25.202	N/A	N/A	N/A
HELA	2M	Simulation_160	NaN	NaN	12.5132	NaN	NaN	NaN	NaN	NaN	21.326	N/A	N/A	N/A
HELA	2M	Simulation_161	NaN	NaN	12.4785	NaN	NaN	4.30386	NaN	NaN	20.514	N/A	N/A	N/A
HELA	2M	Simulation_162	NaN	NaN	12.6742	NaN	NaN	NaN	NaN	NaN	22.579	N/A	N/A	N/A
HELA	2M	Simulation_163	NaN	NaN	12.626	NaN	NaN	4.45476	NaN	NaN	20.203	N/A	N/A	N/A
HELA	2M	Simulation_164	NaN	NaN	12.642	NaN	NaN	NaN	NaN	NaN	20.755	N/A	N/A	N/A
HELA	2M	Simulation_165	NaN	NaN	12.5897	NaN	NaN	NaN	NaN	NaN	20.904	N/A	N/A	N/A
HELA	2M	Simulation_166	NaN	NaN	12.7213	NaN	NaN	NaN	NaN	NaN	21.372	N/A	N/A	N/A
HELA	2M	Simulation_167	NaN	NaN	12.5772	NaN	NaN	NaN	NaN	NaN	22.142	N/A	N/A	N/A
HELA	2M	Simulation_168	NaN	NaN	12.4206	NaN	NaN	NaN	NaN	NaN	20.96	N/A	N/A	N/A
HELA	2M	Simulation_169	NaN	NaN	12.5059	NaN	NaN	NaN	NaN	NaN	26.016	N/A	N/A	N/A
HELA	2M	Simulation_170	NaN	NaN	12.4936	NaN	NaN	NaN	NaN	NaN	21.984	N/A	N/A	N/A
HELA	2M	Simulation_171	NaN	NaN	12.8345	NaN	NaN	NaN	NaN	NaN	25.6	N/A	N/A	N/A
HELA	2M	Simulation_172	NaN	NaN	12.5393	NaN	NaN	NaN	NaN	NaN	21.326	N/A	N/A	N/A
HELA	2M	Simulation_173	NaN	NaN	12.8655	NaN	NaN	NaN	NaN	NaN	19.336	N/A	N/A	N/A
HELA	2M	Simulation_174	NaN	NaN	12.7803	NaN	NaN	NaN	NaN	NaN	22.825	N/A	N/A	N/A
HELA	2M	Simulation_175	NaN	NaN	12.7616	NaN	NaN	NaN	NaN	NaN	20.992	N/A	N/A	N/A
HELA	2M	Simulation_176	NaN	NaN	12.8872	NaN	NaN	NaN	NaN	NaN	20.481	N/A	N/A	N/A
HELA	2M	Simulation_177	NaN	NaN	12.5917	NaN	NaN	4.37938	NaN	NaN	21.158	N/A	N/A	N/A
HELA	2M	Simulation_178	NaN	NaN	12.4718	NaN	NaN	NaN	NaN	NaN	23.549	N/A	N/A	N/A
HELA	2M	Simulation_179	NaN	NaN	12.6462	NaN	NaN	NaN	NaN	NaN	22.174	N/A	N/A	N/A
HELA	2M	Simulation_180	NaN	NaN	12.8872	NaN	NaN	4.76305	NaN	NaN	27.556	N/A	N/A	N/A
HELA	2M	Simulation_181	NaN	NaN	12.7198	NaN	NaN	NaN	NaN	NaN	20.936	N/A	N/A	N/A
HELA	2M	Simulation_182	NaN	NaN	12.3557	NaN	NaN	4.3058	NaN	NaN	23.952	N/A	N/A	N/A
HELA	2M	Simulation_183	NaN	NaN	12.5393	NaN	NaN	NaN	NaN	NaN	25.002	N/A	N/A	N/A
HELA	2M	Simulation_184	NaN	NaN	12.5711	NaN	NaN	NaN	NaN	NaN	22.023	N/A	N/A	N/A
HELA	2M	Simulation_185	NaN	NaN	12.4834	NaN	NaN	NaN	NaN	NaN	20.363	N/A	N/A	N/A
HELA	2M	Simulation_186	NaN	NaN	12.5986	NaN	NaN	NaN	NaN	NaN	23.032	N/A	N/A	N/A
HELA	2M	Simulation_187	NaN	NaN	12.5209	NaN	NaN	NaN	NaN	NaN	19.451	N/A	N/A	N/A
HELA	2M	Simulation_188	NaN	NaN	12.6453	NaN	NaN	NaN	NaN	NaN	24.088	N/A	N/A	N/A
HELA	2M	Simulation_189	NaN	NaN	12.5714	NaN	NaN	4.56699	NaN	NaN	21.847	N/A	N/A	N/A
HELA	2M	Simulation_190	NaN	NaN	12.6133	NaN	NaN	NaN	NaN	NaN	22.38	N/A	N/A	N/A
HELA	2M	Simulation_191	NaN	NaN	12.9316	NaN	NaN	NaN	NaN	NaN	25.871	N/A	N/A	N/A
HELA	2M	Simulation_192	NaN	NaN	12.5111	NaN	NaN	NaN	NaN	NaN	21.553	N/A	N/A	N/A
HELA	2M	Simulation_193	NaN	NaN	12.6648	NaN	NaN	NaN	NaN	NaN	24.155	N/A	N/A	N/A
HELA	2M	Simulation_194	NaN	NaN	12.5613	NaN	NaN	NaN	NaN	NaN	26.989	N/A	N/A	N/A
HELA	2M	Simulation_195	NaN	NaN	12.4047	NaN	NaN	NaN	NaN	NaN	21.28	N/A	N/A	N/A
HELA	2M	Simulation_196	NaN	NaN	12.4916	NaN	NaN	4.59179	NaN	NaN	26.542	N/A	N/A	N/A
HELA	2M	Simulation_197	NaN	NaN	12.6241	NaN	NaN	NaN	NaN	NaN	19.597	N/A	N/A	N/A
HELA	2M	Simulation_198	NaN	NaN	12.5897	NaN	NaN	NaN	NaN	NaN	19.522	N/A	N/A	N/A
HELA	2M	Simulation_199	NaN	NaN	12.6925	NaN	NaN	NaN	NaN	NaN	20.921	N/A	N/A	N/A
HELA	2M	Simulation_200	NaN	NaN	12.4656	NaN	NaN	NaN	NaN	NaN	21.534	N/A	N/A	N/A
HELA	2M	Simulation_201	NaN	NaN	12.8655	NaN	NaN	NaN	NaN	NaN	22.319	N/A	N/A	N/A
HELA	2M	Simulation_202	NaN	NaN	12.5479	NaN	NaN	NaN	NaN	NaN	23.941	N/A	N/A	N/A
HELA	2M	Simulation_203	NaN	NaN	12.5565	NaN	NaN	4.33736	NaN	NaN	21.364	N/A	N/A	N/A
HELA	2M	Simulation_204	NaN	NaN	12.6362	NaN	NaN	NaN	NaN	NaN	24.536	N/A	N/A	N/A
HELA	2M	Simulation_205	NaN	NaN	12.7818	NaN	NaN	NaN	NaN	NaN	22.18	N/A	N/A	N/A
HELA	2M	Simulation_206	NaN	NaN	12.8335	NaN	NaN	NaN	NaN	NaN	25.195	N/A	N/A	N/A
HELA	2M	Simulation_207	NaN	NaN	12.5869	NaN	NaN	NaN	NaN	NaN	22.541	N/A	N/A	N/A
HELA	2M	Simulation_208	NaN	NaN	12.9429	NaN	NaN	NaN	NaN	NaN	21.808	N/A	N/A	N/A
HELA	2M	Simulation_209	NaN	NaN	12.7711	NaN	NaN	NaN	NaN	NaN	24.462	N/A	N/A	N/A
HELA	2M	Simulation_210	NaN	NaN	12.6112	NaN	NaN	NaN	NaN	NaN	19.532	N/A	N/A	N/A
HELA	2M	Simulation_211	NaN	NaN	12.7818	NaN	NaN	NaN	NaN	NaN	22.861	N/A	N/A	N/A
HELA	2M	Simulation_212	NaN	NaN	12.6483	NaN	NaN	NaN	NaN	NaN	23.22	N/A	N/A	N/A
HELA	2M	Simulation_213	NaN	NaN	12.6714	NaN	NaN	4.63846	NaN	NaN	26.35	N/A	N/A	N/A
HELA	2M	Simulation_214	NaN	NaN	12.5823	NaN	NaN	NaN	NaN	NaN	22.792	N/A	N/A	N/A
HELA	2M	Simulation_215	NaN	NaN	12.5902	NaN	NaN	NaN	NaN	NaN	19.921	N/A	N/A	N/A
HELA	2M	Simulation_216	NaN	NaN	12.8981	NaN	NaN	NaN	NaN	NaN	21.703	N/A	N/A	N/A
HELA	2M	Simulation_217	NaN	NaN	12.7078	NaN	NaN	NaN	NaN	NaN	20.453	N/A	N/A	N/A
HELA	2M	Simulation_218	NaN	NaN	12.8168	NaN	NaN	NaN	NaN	NaN	21.64	N/A	N/A	N/A
HELA	2M	Simulation_219	NaN	NaN	12.5962	NaN	NaN	NaN	NaN	NaN	25.329	N/A	N/A	N/A
HELA	2M	Simulation_220	NaN	NaN	12.6222	NaN	NaN	NaN	NaN	NaN	24.326	N/A	N/A	N/A
HELA	2M	Simulation_221	NaN	NaN	12.3693	NaN	NaN	NaN	NaN	NaN	35.12	N/A	N/A	N/A
HELA	2M	Simulation_222	NaN	NaN	12.4104	NaN	NaN	NaN	NaN	NaN	105.493	N/A	N/A	N/A
HELA	2M	Simulation_223	NaN	NaN	12.6304	NaN	NaN	NaN	NaN	NaN	154.151	N/A	N/A	N/A
HELA	2M	Simulation_224	NaN	NaN	12.4701	NaN	NaN	NaN	NaN	NaN	27.006	N/A	N/A	N/A
HELA	2M	Simulation_225	NaN	NaN	12.6855	NaN	NaN	NaN	NaN	NaN	25.594	N/A	N/A	N/A
HELA	2M	Simulation_226	NaN	NaN	12.5977	NaN	NaN	NaN	NaN	NaN	134.356	N/A	N/A	N/A
HELA	2M	Simulation_227	NaN	NaN	12.9007	NaN	NaN	NaN	NaN	NaN	23.194	N/A	N/A	N/A
HELA	2M	Simulation_228	NaN	NaN	12.7221	NaN	NaN	NaN	NaN	NaN	20.341	N/A	N/A	N/A
HELA	2M	Simulation_229	NaN	NaN	12.7002	NaN	NaN	NaN	NaN	NaN	22.405	N/A	N/A	N/A
HELA	2M	Simulation_230	NaN	NaN	12.6887	NaN	NaN	NaN	NaN	NaN	26.343	N/A	N/A	N/A
HELA	2M	Simulation_231	NaN	NaN	12.5307	NaN	NaN	NaN	NaN	NaN	23.453	N/A	N/A	N/A
HELA	2M	Simulation_232	NaN	NaN	12.7616	NaN	NaN	4.83288	NaN	NaN	19.964	N/A	N/A	N/A
HELA	2M	Simulation_233	NaN	NaN	12.7701	NaN	NaN	NaN	NaN	NaN	19.903	N/A	N/A	N/A
HELA	2M	Simulation_234	NaN	NaN	12.6241	NaN	NaN	NaN	NaN	NaN	27.406	N/A	N/A	N/A
HELA	2M	Simulation_235	NaN	NaN	12.2896	NaN	NaN	NaN	NaN	NaN	24.277	N/A	N/A	N/A
HELA	2M	Simulation_236	NaN	NaN	12.6648	NaN	NaN	NaN	NaN	NaN	26.572	N/A	N/A	N/A
HELA	2M	Simulation_237	NaN	NaN	12.8854	NaN	NaN	NaN	NaN	NaN	20.919	N/A	N/A	N/A
HELA	2M	Simulation_238	NaN	NaN	12.6742	NaN	NaN	NaN	NaN	NaN	26.173	N/A	N/A	N/A
HELA	2M	Simulation_239	NaN	NaN	12.2703	NaN	NaN	NaN	NaN	NaN	19.575	N/A	N/A	N/A
HELA	2M	Simulation_240	NaN	NaN	12.3631	NaN	NaN	NaN	NaN	NaN	20.998	N/A	N/A	N/A
HELA	2M	Simulation_241	NaN	NaN	12.2982	NaN	NaN	NaN	NaN	NaN	21.285	N/A	N/A	N/A
HELA	2M	Simulation_242	NaN	NaN	12.7497	NaN	NaN	NaN	NaN	NaN	24.167	N/A	N/A	N/A
HELA	2M	Simulation_243	NaN	NaN	12.7659	NaN	NaN	NaN	NaN	NaN	21.968	N/A	N/A	N/A
HELA	2M	Simulation_244	NaN	NaN	12.5194	NaN	NaN	NaN	NaN	NaN	21.129	N/A	N/A	N/A
HELA	2M	Simulation_245	NaN	NaN	12.568	NaN	NaN	NaN	NaN	NaN	21.284	N/A	N/A	N/A
HELA	2M	Simulation_246	NaN	NaN	12.6637	NaN	NaN	NaN	NaN	NaN	22.447	N/A	N/A	N/A
HELA	2M	Simulation_247	NaN	NaN	12.41	NaN	NaN	NaN	NaN	NaN	23.287	N/A	N/A	N/A
HELA	2M	Simulation_248	NaN	NaN	12.2128	NaN	NaN	NaN	NaN	NaN	20.789	N/A	N/A	N/A
HELA	2M	Simulation_249	NaN	NaN	12.2002	NaN	NaN	4.25539	NaN	NaN	21.525	N/A	N/A	N/A
HELA	2M	Simulation_250	NaN	NaN	12.7306	NaN	NaN	NaN	NaN	NaN	20.23	N/A	N/A	N/A
HELA	2M	Simulation_251	NaN	NaN	12.7827	NaN	NaN	NaN	NaN	NaN	21.923	N/A	N/A	N/A
HELA	2M	Simulation_252	NaN	NaN	12.6473	NaN	NaN	NaN	NaN	NaN	20.224	N/A	N/A	N/A
HELA	2M	Simulation_253	NaN	NaN	12.6868	NaN	NaN	NaN	NaN	NaN	21.906	N/A	N/A	N/A
HELA	2M	Simulation_254	NaN	NaN	12.5226	NaN	NaN	4.42074	NaN	NaN	20.471	N/A	N/A	N/A
HELA	2M	Simulation_255	NaN	NaN	12.6932	NaN	NaN	5.56904	NaN	NaN	20.518	N/A	N/A	N/A
HELA	2M	Simulation_256	NaN	NaN	12.4201	NaN	NaN	NaN	NaN	NaN	30.64	N/A	N/A	N/A
HELA	2M	Simulation_257	NaN	NaN	13.0127	NaN	NaN	NaN	NaN	NaN	31.493	N/A	N/A	N/A
HELA	2M	Simulation_258	NaN	NaN	12.7161	NaN	NaN	NaN	NaN	NaN	27.025	N/A	N/A	N/A
HELA	2M	Simulation_259	NaN	NaN	12.8335	NaN	NaN	NaN	NaN	NaN	25.264	N/A	N/A	N/A
HELA	2M	Simulation_260	NaN	NaN	12.6397	NaN	NaN	NaN	NaN	NaN	29.637	N/A	N/A	N/A
HELA	2M	Simulation_261	NaN	NaN	12.6921	NaN	NaN	NaN	NaN	NaN	26.532	N/A	N/A	N/A
HELA	2M	Simulation_262	NaN	NaN	12.5163	NaN	NaN	NaN	NaN	NaN	26.989	N/A	N/A	N/A
HELA	2M	Simulation_263	NaN	NaN	12.728	NaN	NaN	NaN	NaN	NaN	24.624	N/A	N/A	N/A
HELA	2M	Simulation_264	NaN	NaN	12.4758	NaN	NaN	NaN	NaN	NaN	24.155	N/A	N/A	N/A
HELA	2M	Simulation_265	NaN	NaN	12.7796	NaN	NaN	NaN	NaN	NaN	28.364	N/A	N/A	N/A
HELA	2M	Simulation_266	NaN	NaN	12.6142	NaN	NaN	NaN	NaN	NaN	23.563	N/A	N/A	N/A
HELA	2M	Simulation_267	NaN	NaN	12.6386	NaN	NaN	NaN	NaN	NaN	25.485	N/A	N/A	N/A
HELA	2M	Simulation_268	NaN	NaN	12.8329	NaN	NaN	NaN	NaN	NaN	28.725	N/A	N/A	N/A
HELA	2M	Simulation_269	NaN	NaN	12.399	NaN	NaN	NaN	NaN	NaN	31.905	N/A	N/A	N/A
HELA	2M	Simulation_270	NaN	NaN	12.5538	NaN	NaN	NaN	NaN	NaN	24.733	N/A	N/A	N/A
HELA	2M	Simulation_271	NaN	NaN	12.3201	NaN	NaN	NaN	NaN	NaN	25.099	N/A	N/A	N/A
HELA	2M	Simulation_272	NaN	NaN	12.9111	NaN	NaN	NaN	NaN	NaN	24.689	N/A	N/A	N/A
HELA	2M	Simulation_273	NaN	NaN	12.8023	NaN	NaN	NaN	NaN	NaN	24.667	N/A	N/A	N/A
HELA	2M	Simulation_274	NaN	NaN	12.5172	NaN	NaN	4.58173	NaN	NaN	24.801	N/A	N/A	N/A
HELA	2M	Simulation_275	NaN	NaN	12.569	NaN	NaN	NaN	NaN	NaN	24.585	N/A	N/A	N/A
HELA	2M	Simulation_276	NaN	NaN	12.6758	NaN	NaN	4.85923	NaN	NaN	23.814	N/A	N/A	N/A
HELA	2M	Simulation_277	NaN	NaN	12.4263	NaN	NaN	NaN	NaN	NaN	24.004	N/A	N/A	N/A
HELA	2M	Simulation_278	NaN	NaN	12.5101	NaN	NaN	NaN	NaN	NaN	24.871	N/A	N/A	N/A
HELA	2M	Simulation_279	NaN	NaN	12.5981	NaN	NaN	NaN	NaN	NaN	22.762	N/A	N/A	N/A
HELA	2M	Simulation_280	NaN	NaN	12.6486	NaN	NaN	NaN	NaN	NaN	31.921	N/A	N/A	N/A
HELA	2M	Simulation_281	NaN	NaN	12.5848	NaN	NaN	NaN	NaN	NaN	26.649	N/A	N/A	N/A
HELA	2M	Simulation_282	NaN	NaN	12.6547	NaN	NaN	NaN	NaN	NaN	25.477	N/A	N/A	N/A
HELA	2M	Simulation_283	NaN	NaN	12.9628	NaN	NaN	NaN	NaN	NaN	29.368	N/A	N/A	N/A
HELA	2M	Simulation_284	NaN	NaN	12.8576	NaN	NaN	NaN	NaN	NaN	26.12	N/A	N/A	N/A
HELA	2M	Simulation_285	NaN	NaN	12.6917	NaN	NaN	NaN	NaN	NaN	24.735	N/A	N/A	N/A
HELA	2M	Simulation_286	NaN	NaN	12.3549	NaN	NaN	NaN	NaN	NaN	25.687	N/A	N/A	N/A
HELA	2M	Simulation_287	NaN	NaN	12.7395	NaN	NaN	NaN	NaN	NaN	24.105	N/A	N/A	N/A
HELA	2M	Simulation_288	NaN	NaN	12.3672	NaN	NaN	NaN	NaN	NaN	28.476	N/A	N/A	N/A
HELA	2M	Simulation_289	NaN	NaN	12.6362	NaN	NaN	NaN	NaN	NaN	25.09	N/A	N/A	N/A
HELA	2M	Simulation_290	NaN	NaN	12.7229	NaN	NaN	NaN	NaN	NaN	24.076	N/A	N/A	N/A
HELA	2M	Simulation_291	NaN	NaN	12.4625	NaN	NaN	NaN	NaN	NaN	28.921	N/A	N/A	N/A
HELA	2M	Simulation_292	NaN	NaN	12.5425	NaN	NaN	NaN	NaN	NaN	25.542	N/A	N/A	N/A
HELA	2M	Simulation_293	NaN	NaN	12.7252	NaN	NaN	NaN	NaN	NaN	26.053	N/A	N/A	N/A
HELA	2M	Simulation_294	NaN	NaN	12.792	NaN	NaN	NaN	NaN	NaN	22.518	N/A	N/A	N/A
HELA	2M	Simulation_295	NaN	NaN	12.6749	NaN	NaN	NaN	NaN	NaN	35.247	N/A	N/A	N/A
HELA	2M	Simulation_296	NaN	NaN	12.5466	NaN	NaN	NaN	NaN	NaN	26.848	N/A	N/A	N/A
HELA	2M	Simulation_297	NaN	NaN	12.8023	NaN	NaN	NaN	NaN	NaN	23.314	N/A	N/A	N/A
HELA	2M	Simulation_298	NaN	NaN	12.4786	NaN	NaN	NaN	NaN	NaN	23.578	N/A	N/A	N/A
HELA	2M	Simulation_299	NaN	NaN	12.7508	NaN	NaN	NaN	NaN	NaN	24.902	N/A	N/A	N/A
HELA	2M	Simulation_300	NaN	NaN	12.3714	NaN	NaN	NaN	NaN	NaN	28.874	N/A	N/A	N/A
HELA	2M	Simulation_301	NaN	NaN	12.5374	NaN	NaN	NaN	NaN	NaN	25.212	N/A	N/A	N/A
HELA	2M	Simulation_302	NaN	NaN	12.5307	NaN	NaN	NaN	NaN	NaN	25.228	N/A	N/A	N/A
HELA	2M	Simulation_303	NaN	NaN	12.6105	NaN	NaN	4.6919	NaN	NaN	24.18	N/A	N/A	N/A
HELA	2M	Simulation_304	NaN	NaN	12.6945	NaN	NaN	NaN	NaN	NaN	27.406	N/A	N/A	N/A
HELA	2M	Simulation_305	NaN	NaN	12.8548	NaN	NaN	NaN	NaN	NaN	25.24	N/A	N/A	N/A
HELA	2M	Simulation_306	NaN	NaN	12.8991	NaN	NaN	NaN	NaN	NaN	28.036	N/A	N/A	N/A
HELA	2M	Simulation_307	NaN	NaN	12.7768	NaN	NaN	NaN	NaN	NaN	29.036	N/A	N/A	N/A
HELA	2M	Simulation_308	NaN	NaN	12.8335	NaN	NaN	NaN	NaN	NaN	24.943	N/A	N/A	N/A
HELA	2M	Simulation_309	NaN	NaN	12.5841	NaN	NaN	NaN	NaN	NaN	22.59	N/A	N/A	N/A
HELA	2M	Simulation_310	NaN	NaN	12.6562	NaN	NaN	NaN	NaN	NaN	25.432	N/A	N/A	N/A
HELA	2M	Simulation_311	NaN	NaN	12.4494	NaN	NaN	NaN	NaN	NaN	26.128	N/A	N/A	N/A
HELA	2M	Simulation_312	NaN	NaN	12.9092	NaN	NaN	NaN	NaN	NaN	24.834	N/A	N/A	N/A
HELA	2M	Simulation_313	NaN	NaN	12.4694	NaN	NaN	4.36703	NaN	NaN	25.239	N/A	N/A	N/A
HELA	2M	Simulation_314	NaN	NaN	12.7076	NaN	NaN	NaN	NaN	NaN	24.389	N/A	N/A	N/A
HELA	2M	Simulation_315	NaN	NaN	12.6989	NaN	NaN	NaN	NaN	NaN	24.253	N/A	N/A	N/A
HELA	2M	Simulation_316	NaN	NaN	12.6217	NaN	NaN	NaN	NaN	NaN	25.098	N/A	N/A	N/A
HELA	2M	Simulation_317	NaN	NaN	12.5037	NaN	NaN	NaN	NaN	NaN	25.548	N/A	N/A	N/A
HELA	2M	Simulation_318	NaN	NaN	12.3868	NaN	NaN	NaN	NaN	NaN	25.896	N/A	N/A	N/A
HELA	2M	Simulation_319	NaN	NaN	12.6152	NaN	NaN	NaN	NaN	NaN	35.308	N/A	N/A	N/A
HELA	2M	Simulation_320	NaN	NaN	12.6152	NaN	NaN	NaN	NaN	NaN	67.654	N/A	N/A	N/A
HELA	2M	Simulation_321	NaN	NaN	12.3905	NaN	NaN	NaN	NaN	NaN	122.925	N/A	N/A	N/A
HELA	2M	Simulation_322	NaN	NaN	12.3934	NaN	NaN	NaN	NaN	NaN	22.944	N/A	N/A	N/A
HELA	2M	Simulation_323	NaN	NaN	12.8548	NaN	NaN	NaN	NaN	NaN	26.686	N/A	N/A	N/A
HELA	2M	Simulation_324	NaN	NaN	12.7124	NaN	NaN	NaN	NaN	NaN	133.561	N/A	N/A	N/A
HELA	2M	Simulation_325	NaN	NaN	12.5116	NaN	NaN	NaN	NaN	NaN	105.659	N/A	N/A	N/A
HELA	2M	Simulation_326	NaN	NaN	12.6162	NaN	NaN	NaN	NaN	NaN	108.93	N/A	N/A	N/A
HELA	2M	Simulation_327	NaN	NaN	12.6932	NaN	NaN	NaN	NaN	NaN	74.173	N/A	N/A	N/A
HELA	2M	Simulation_328	NaN	NaN	12.408	NaN	NaN	NaN	NaN	NaN	117.667	N/A	N/A	N/A
HELA	2M	Simulation_329	NaN	NaN	12.7292	NaN	NaN	4.68483	NaN	NaN	48.26	N/A	N/A	N/A
HELA	2M	Simulation_330	NaN	NaN	12.2242	NaN	NaN	NaN	NaN	NaN	54.542	N/A	N/A	N/A
HELA	2M	Simulation_331	NaN	NaN	12.745	NaN	NaN	NaN	NaN	NaN	39.394	N/A	N/A	N/A
HELA	2M	Simulation_332	NaN	NaN	12.823	NaN	NaN	NaN	NaN	NaN	50.265	N/A	N/A	N/A
HELA	2M	Simulation_333	NaN	NaN	12.8047	NaN	NaN	NaN	NaN	NaN	37.893	N/A	N/A	N/A
HELA	2M	Simulation_334	NaN	NaN	12.4708	NaN	NaN	NaN	NaN	NaN	25.859	N/A	N/A	N/A
HELA	2M	Simulation_335	NaN	NaN	12.5303	NaN	NaN	NaN	NaN	NaN	25.606	N/A	N/A	N/A
HELA	2M	Simulation_336	NaN	NaN	12.6944	NaN	NaN	NaN	NaN	NaN	37.198	N/A	N/A	N/A
HELA	2M	Simulation_337	NaN	NaN	12.6129	NaN	NaN	NaN	NaN	NaN	25.393	N/A	N/A	N/A
HELA	2M	Simulation_338	NaN	NaN	12.5353	NaN	NaN	NaN	NaN	NaN	24.569	N/A	N/A	N/A
HELA	2M	Simulation_339	NaN	NaN	12.7631	NaN	NaN	NaN	NaN	NaN	22.721	N/A	N/A	N/A
HELA	2M	Simulation_340	NaN	NaN	12.6873	NaN	NaN	4.59709	NaN	NaN	23.308	N/A	N/A	N/A
HELA	2M	Simulation_341	NaN	NaN	12.5367	NaN	NaN	NaN	NaN	NaN	21.439	N/A	N/A	N/A
HELA	2M	Simulation_342	NaN	NaN	12.6836	NaN	NaN	NaN	NaN	NaN	23.567	N/A	N/A	N/A
HELA	2M	Simulation_343	NaN	NaN	12.7166	NaN	NaN	NaN	NaN	NaN	24.298	N/A	N/A	N/A
HELA	2M	Simulation_344	NaN	NaN	12.7286	NaN	NaN	NaN	NaN	NaN	22.794	N/A	N/A	N/A
HELA	2M	Simulation_345	NaN	NaN	12.7446	NaN	NaN	NaN	NaN	NaN	22.202	N/A	N/A	N/A
HELA	2M	Simulation_346	NaN	NaN	12.4485	NaN	NaN	NaN	NaN	NaN	24.407	N/A	N/A	N/A
HELA	2M	Simulation_347	NaN	NaN	12.6728	NaN	NaN	NaN	NaN	NaN	22.141	N/A	N/A	N/A
HELA	2M	Simulation_348	NaN	NaN	12.5242	NaN	NaN	NaN	NaN	NaN	24.848	N/A	N/A	N/A
HELA	2M	Simulation_349	NaN	NaN	12.6836	NaN	NaN	NaN	NaN	NaN	24.83	N/A	N/A	N/A
HELA	2M	Simulation_350	NaN	NaN	12.751	NaN	NaN	NaN	NaN	NaN	24.853	N/A	N/A	N/A
HELA	2M	Simulation_351	NaN	NaN	12.7096	NaN	NaN	NaN	NaN	NaN	22.574	N/A	N/A	N/A
HELA	2M	Simulation_352	NaN	NaN	12.7319	NaN	NaN	NaN	NaN	NaN	24.043	N/A	N/A	N/A
HELA	2M	Simulation_353	NaN	NaN	12.9286	NaN	NaN	NaN	NaN	NaN	23.65	N/A	N/A	N/A
HELA	2M	Simulation_354	NaN	NaN	12.6648	NaN	NaN	NaN	NaN	NaN	23.662	N/A	N/A	N/A
HELA	2M	Simulation_355	NaN	NaN	12.4525	NaN	NaN	4.52842	NaN	NaN	24.476	N/A	N/A	N/A
HELA	2M	Simulation_356	NaN	NaN	12.2267	NaN	NaN	4.53463	NaN	NaN	22.845	N/A	N/A	N/A
HELA	2M	Simulation_357	NaN	NaN	12.6777	NaN	NaN	NaN	NaN	NaN	26.655	N/A	N/A	N/A
HELA	2M	Simulation_358	NaN	NaN	12.2542	NaN	NaN	NaN	NaN	NaN	22.927	N/A	N/A	N/A
HELA	2M	Simulation_359	NaN	NaN	12.6892	NaN	NaN	NaN	NaN	NaN	23.454	N/A	N/A	N/A
HELA	2M	Simulation_360	NaN	NaN	12.7027	NaN	NaN	NaN	NaN	NaN	25.505	N/A	N/A	N/A
HELA	2M	Simulation_361	NaN	NaN	12.7221	NaN	NaN	NaN	NaN	NaN	22.125	N/A	N/A	N/A
HELA	2M	Simulation_362	NaN	NaN	12.6923	NaN	NaN	4.49974	NaN	NaN	24.686	N/A	N/A	N/A
HELA	2M	Simulation_363	NaN	NaN	12.3746	NaN	NaN	NaN	NaN	NaN	23.684	N/A	N/A	N/A
HELA	2M	Simulation_364	NaN	NaN	12.712	NaN	NaN	NaN	NaN	NaN	23.449	N/A	N/A	N/A
HELA	2M	Simulation_365	NaN	NaN	12.315	NaN	NaN	4.53366	NaN	NaN	40.565	N/A	N/A	N/A
HELA	2M	Simulation_366	NaN	NaN	12.3739	NaN	NaN	NaN	NaN	NaN	21.698	N/A	N/A	N/A
HELA	2M	Simulation_367	NaN	NaN	12.6749	NaN	NaN	NaN	NaN	NaN	23.43	N/A	N/A	N/A
HELA	2M	Simulation_368	NaN	NaN	12.6324	NaN	NaN	NaN	NaN	NaN	28.806	N/A	N/A	N/A
HELA	2M	Simulation_369	NaN	NaN	12.5302	NaN	NaN	NaN	NaN	NaN	22.538	N/A	N/A	N/A
HELA	2M	Simulation_370	NaN	NaN	12.8023	NaN	NaN	NaN	NaN	NaN	25.284	N/A	N/A	N/A
HELA	2M	Simulation_371	NaN	NaN	12.3693	NaN	NaN	NaN	NaN	NaN	24.127	N/A	N/A	N/A
HELA	2M	Simulation_372	NaN	NaN	12.4634	NaN	NaN	NaN	NaN	NaN	22.453	N/A	N/A	N/A
HELA	2M	Simulation_373	NaN	NaN	12.56	NaN	NaN	NaN	NaN	NaN	22.706	N/A	N/A	N/A
HELA	2M	Simulation_374	NaN	NaN	12.5507	NaN	NaN	4.58381	NaN	NaN	25.285	N/A	N/A	N/A
HELA	2M	Simulation_375	NaN	NaN	12.379	NaN	NaN	NaN	NaN	NaN	23.868	N/A	N/A	N/A
HELA	2M	Simulation_376	NaN	NaN	12.4855	NaN	NaN	4.50063	NaN	NaN	23.271	N/A	N/A	N/A
HELA	2M	Simulation_377	NaN	NaN	12.3498	NaN	NaN	NaN	NaN	NaN	24.807	N/A	N/A	N/A
HELA	2M	Simulation_378	NaN	NaN	12.642	NaN	NaN	NaN	NaN	NaN	25.487	N/A	N/A	N/A
HELA	2M	Simulation_379	NaN	NaN	12.5944	NaN	NaN	NaN	NaN	NaN	28.89	N/A	N/A	N/A
HELA	2M	Simulation_380	NaN	NaN	12.5576	NaN	NaN	NaN	NaN	NaN	24.414	N/A	N/A	N/A
HELA	2M	Simulation_381	NaN	NaN	12.7124	NaN	NaN	NaN	NaN	NaN	24.808	N/A	N/A	N/A
HELA	2M	Simulation_382	NaN	NaN	12.529	NaN	NaN	NaN	NaN	NaN	25.162	N/A	N/A	N/A
HELA	2M	Simulation_383	NaN	NaN	12.5498	NaN	NaN	NaN	NaN	NaN	23.466	N/A	N/A	N/A
HELA	2M	Simulation_384	NaN	NaN	12.8023	NaN	NaN	NaN	NaN	NaN	23.296	N/A	N/A	N/A
HELA	2M	Simulation_385	NaN	NaN	12.8023	NaN	NaN	NaN	NaN	NaN	24.306	N/A	N/A	N/A
HELA	2M	Simulation_386	NaN	NaN	12.7148	NaN	NaN	NaN	NaN	NaN	26.499	N/A	N/A	N/A
HELA	2M	Simulation_387	NaN	NaN	12.8149	NaN	NaN	NaN	NaN	NaN	25.256	N/A	N/A	N/A
HELA	2M	Simulation_388	NaN	NaN	12.8705	NaN	NaN	NaN	NaN	NaN	27.889	N/A	N/A	N/A
HELA	2M	Simulation_389	NaN	NaN	12.5031	NaN	NaN	NaN	NaN	NaN	22.502	N/A	N/A	N/A
HELA	2M	Simulation_390	NaN	NaN	12.6932	NaN	NaN	4.50829	NaN	NaN	27.374	N/A	N/A	N/A
HELA	2M	Simulation_391	NaN	NaN	12.5545	NaN	NaN	5.4872	NaN	NaN	24.301	N/A	N/A	N/A
HELA	2M	Simulation_392	NaN	NaN	12.7205	NaN	NaN	NaN	NaN	NaN	23.546	N/A	N/A	N/A
HELA	2M	Simulation_393	NaN	NaN	12.568	NaN	NaN	NaN	NaN	NaN	23.798	N/A	N/A	N/A
HELA	2M	Simulation_394	NaN	NaN	13.1114	NaN	NaN	NaN	NaN	NaN	24.837	N/A	N/A	N/A
HELA	2M	Simulation_395	NaN	NaN	12.7498	NaN	NaN	NaN	NaN	NaN	23.386	N/A	N/A	N/A
HELA	2M	Simulation_396	NaN	NaN	12.8126	NaN	NaN	NaN	NaN	NaN	24.751	N/A	N/A	N/A
HELA	2M	Simulation_397	NaN	NaN	12.5393	NaN	NaN	NaN	NaN	NaN	23.51	N/A	N/A	N/A
HELA	2M	Simulation_398	NaN	NaN	12.4223	NaN	NaN	NaN	NaN	NaN	27.882	N/A	N/A	N/A
HELA	2M	Simulation_399	NaN	NaN	12.7027	NaN	NaN	NaN	NaN	NaN	23.7	N/A	N/A	N/A
HELA	2M	Simulation_400	NaN	NaN	12.5011	NaN	NaN	NaN	NaN	NaN	25.489	N/A	N/A	N/A
HELA	2M	Simulation_401	NaN	NaN	12.8635	NaN	NaN	NaN	NaN	NaN	24.241	N/A	N/A	N/A
HELA	2M	Simulation_402	NaN	NaN	12.7013	NaN	NaN	NaN	NaN	NaN	24.247	N/A	N/A	N/A
HELA	2M	Simulation_403	NaN	NaN	12.7221	NaN	NaN	NaN	NaN	NaN	23.831	N/A	N/A	N/A
HELA	2M	Simulation_404	NaN	NaN	12.5828	NaN	NaN	NaN	NaN	NaN	24.734	N/A	N/A	N/A
HELA	2M	Simulation_405	NaN	NaN	12.7559	NaN	NaN	NaN	NaN	NaN	22.748	N/A	N/A	N/A
HELA	2M	Simulation_406	NaN	NaN	12.823	NaN	NaN	NaN	NaN	NaN	24.39	N/A	N/A	N/A
HELA	2M	Simulation_407	NaN	NaN	12.6995	NaN	NaN	NaN	NaN	NaN	22.613	N/A	N/A	N/A
HELA	2M	Simulation_408	NaN	NaN	12.6096	NaN	NaN	4.553	NaN	NaN	24.812	N/A	N/A	N/A
HELA	2M	Simulation_409	NaN	NaN	12.5715	NaN	NaN	NaN	NaN	NaN	23.643	N/A	N/A	N/A
HELA	2M	Simulation_410	NaN	NaN	12.7064	NaN	NaN	4.61419	NaN	NaN	24.329	N/A	N/A	N/A
HELA	2M	Simulation_411	NaN	NaN	12.7135	NaN	NaN	NaN	NaN	NaN	23.396	N/A	N/A	N/A
HELA	2M	Simulation_412	NaN	NaN	12.4822	NaN	NaN	NaN	NaN	NaN	24.645	N/A	N/A	N/A
HELA	2M	Simulation_413	NaN	NaN	12.5902	NaN	NaN	NaN	NaN	NaN	25.789	N/A	N/A	N/A
HELA	2M	Simulation_414	NaN	NaN	12.5293	NaN	NaN	NaN	NaN	NaN	25.229	N/A	N/A	N/A
HELA	2M	Simulation_415	NaN	NaN	12.9103	NaN	NaN	NaN	NaN	NaN	23.174	N/A	N/A	N/A
HELA	2M	Simulation_416	NaN	NaN	12.6506	NaN	NaN	NaN	NaN	NaN	25.411	N/A	N/A	N/A
HELA	2M	Simulation_417	NaN	NaN	12.7737	NaN	NaN	NaN	NaN	NaN	24.431	N/A	N/A	N/A
HELA	2M	Simulation_418	NaN	NaN	12.6096	NaN	NaN	NaN	NaN	NaN	28.235	N/A	N/A	N/A
HELA	2M	Simulation_419	NaN	NaN	12.6635	NaN	NaN	NaN	NaN	NaN	23.207	N/A	N/A	N/A
HELA	2M	Simulation_420	NaN	NaN	12.8548	NaN	NaN	NaN	NaN	NaN	26.29	N/A	N/A	N/A
HELA	2M	Simulation_421	NaN	NaN	12.5917	NaN	NaN	NaN	NaN	NaN	23.594	N/A	N/A	N/A
HELA	2M	Simulation_422	NaN	NaN	12.6287	NaN	NaN	4.57347	NaN	NaN	22.926	N/A	N/A	N/A
HELA	2M	Simulation_423	NaN	NaN	12.6361	NaN	NaN	NaN	NaN	NaN	25.068	N/A	N/A	N/A
HELA	2M	Simulation_424	NaN	NaN	12.8642	NaN	NaN	NaN	NaN	NaN	23.245	N/A	N/A	N/A
HELA	2M	Simulation_425	NaN	NaN	12.0612	NaN	NaN	NaN	NaN	NaN	25.211	N/A	N/A	N/A
HELA	2M	Simulation_426	NaN	NaN	12.49	NaN	NaN	4.50295	NaN	NaN	23.482	N/A	N/A	N/A
HELA	2M	Simulation_427	NaN	NaN	12.9203	NaN	NaN	NaN	NaN	NaN	25.367	N/A	N/A	N/A
HELA	2M	Simulation_428	NaN	NaN	12.4347	NaN	NaN	NaN	NaN	NaN	27.024	N/A	N/A	N/A
HELA	2M	Simulation_429	NaN	NaN	12.7187	NaN	NaN	NaN	NaN	NaN	26.592	N/A	N/A	N/A
HELA	2M	Simulation_430	NaN	NaN	12.7027	NaN	NaN	4.40354	NaN	NaN	26.645	N/A	N/A	N/A
HELA	2M	Simulation_431	NaN	NaN	12.5204	NaN	NaN	NaN	NaN	NaN	23.024	N/A	N/A	N/A
HELA	2M	Simulation_432	NaN	NaN	12.5123	NaN	NaN	4.5245	NaN	NaN	24.334	N/A	N/A	N/A
HELA	2M	Simulation_433	NaN	NaN	12.7616	NaN	NaN	NaN	NaN	NaN	24.68	N/A	N/A	N/A
HELA	2M	Simulation_434	NaN	NaN	12.7124	NaN	NaN	NaN	NaN	NaN	26.927	N/A	N/A	N/A
HELA	2M	Simulation_435	NaN	NaN	12.5573	NaN	NaN	NaN	NaN	NaN	24.874	N/A	N/A	N/A
HELA	2M	Simulation_436	NaN	NaN	12.6903	NaN	NaN	4.41181	NaN	NaN	25.698	N/A	N/A	N/A
HELA	2M	Simulation_437	NaN	NaN	12.6226	NaN	NaN	NaN	NaN	NaN	22.784	N/A	N/A	N/A
HELA	2M	Simulation_438	NaN	NaN	12.7092	NaN	NaN	NaN	NaN	NaN	24.667	N/A	N/A	N/A
HELA	2M	Simulation_439	NaN	NaN	12.7623	NaN	NaN	NaN	NaN	NaN	26.876	N/A	N/A	N/A
HELA	2M	Simulation_440	NaN	NaN	12.3693	NaN	NaN	NaN	NaN	NaN	27.478	N/A	N/A	N/A
HELA	2M	Simulation_441	NaN	NaN	12.8126	NaN	NaN	NaN	NaN	NaN	27.355	N/A	N/A	N/A
HELA	2M	Simulation_442	NaN	NaN	12.6836	NaN	NaN	NaN	NaN	NaN	26.423	N/A	N/A	N/A
HELA	2M	Simulation_443	NaN	NaN	12.5198	NaN	NaN	NaN	NaN	NaN	23.698	N/A	N/A	N/A
HELA	2M	Simulation_444	NaN	NaN	12.6342	NaN	NaN	NaN	NaN	NaN	25.36	N/A	N/A	N/A
HELA	2M	Simulation_445	NaN	NaN	12.5519	NaN	NaN	4.64094	NaN	NaN	24.3	N/A	N/A	N/A
HELA	2M	Simulation_446	NaN	NaN	12.529	NaN	NaN	NaN	NaN	NaN	23.392	N/A	N/A	N/A
HELA	2M	Simulation_447	NaN	NaN	12.4986	NaN	NaN	NaN	NaN	NaN	24.487	N/A	N/A	N/A
HELA	2M	Simulation_448	NaN	NaN	12.5303	NaN	NaN	NaN	NaN	NaN	25.392	N/A	N/A	N/A
HELA	2M	Simulation_449	NaN	NaN	12.6637	NaN	NaN	NaN	NaN	NaN	24.845	N/A	N/A	N/A
HELA	2M	Simulation_450	NaN	NaN	12.2591	NaN	NaN	NaN	NaN	NaN	24.663	N/A	N/A	N/A
HELA	2M	Simulation_451	NaN	NaN	12.6648	NaN	NaN	NaN	NaN	NaN	23.443	N/A	N/A	N/A
HELA	2M	Simulation_452	NaN	NaN	12.6593	NaN	NaN	NaN	NaN	NaN	19.007	N/A	N/A	N/A
HELA	2M	Simulation_453	NaN	NaN	12.823	NaN	NaN	4.72501	NaN	NaN	19.744	N/A	N/A	N/A
HELA	2M	Simulation_454	NaN	NaN	12.7616	NaN	NaN	NaN	NaN	NaN	20.798	N/A	N/A	N/A
HELA	2M	Simulation_455	NaN	NaN	13.0289	NaN	NaN	NaN	NaN	NaN	21.389	N/A	N/A	N/A
HELA	2M	Simulation_456	NaN	NaN	12.419	NaN	NaN	4.29914	NaN	NaN	20.169	N/A	N/A	N/A
HELA	2M	Simulation_457	NaN	NaN	12.5328	NaN	NaN	NaN	NaN	NaN	20.987	N/A	N/A	N/A
HELA	2M	Simulation_458	NaN	NaN	12.6786	NaN	NaN	NaN	NaN	NaN	27.253	N/A	N/A	N/A
HELA	2M	Simulation_459	NaN	NaN	12.3059	NaN	NaN	NaN	NaN	NaN	20.039	N/A	N/A	N/A
HELA	2M	Simulation_460	NaN	NaN	12.5958	NaN	NaN	NaN	NaN	NaN	25.046	N/A	N/A	N/A
HELA	2M	Simulation_461	NaN	NaN	12.6957	NaN	NaN	NaN	NaN	NaN	19.606	N/A	N/A	N/A
HELA	2M	Simulation_462	NaN	NaN	12.559	NaN	NaN	NaN	NaN	NaN	21.648	N/A	N/A	N/A
HELA	2M	Simulation_463	NaN	NaN	12.8203	NaN	NaN	NaN	NaN	NaN	20.002	N/A	N/A	N/A
HELA	2M	Simulation_464	NaN	NaN	12.8023	NaN	NaN	NaN	NaN	NaN	24.748	N/A	N/A	N/A
HELA	2M	Simulation_465	NaN	NaN	12.6792	NaN	NaN	NaN	NaN	NaN	22.199	N/A	N/A	N/A
HELA	2M	Simulation_466	NaN	NaN	12.6547	NaN	NaN	NaN	NaN	NaN	19.483	N/A	N/A	N/A
HELA	2M	Simulation_467	NaN	NaN	12.3959	NaN	NaN	NaN	NaN	NaN	23.534	N/A	N/A	N/A
HELA	2M	Simulation_468	NaN	NaN	12.9561	NaN	NaN	NaN	NaN	NaN	22.301	N/A	N/A	N/A
HELA	2M	Simulation_469	NaN	NaN	12.6648	NaN	NaN	NaN	NaN	NaN	19.75	N/A	N/A	N/A
HELA	2M	Simulation_470	NaN	NaN	12.6925	NaN	NaN	NaN	NaN	NaN	23.409	N/A	N/A	N/A
HELA	2M	Simulation_471	NaN	NaN	12.6324	NaN	NaN	NaN	NaN	NaN	23.878	N/A	N/A	N/A
HELA	2M	Simulation_472	NaN	NaN	12.4743	NaN	NaN	NaN	NaN	NaN	25.043	N/A	N/A	N/A
HELA	2M	Simulation_473	NaN	NaN	12.426	NaN	NaN	NaN	NaN	NaN	20.706	N/A	N/A	N/A
HELA	2M	Simulation_474	NaN	NaN	12.0408	NaN	NaN	NaN	NaN	NaN	24.113	N/A	N/A	N/A
HELA	2M	Simulation_475	NaN	NaN	12.6082	NaN	NaN	NaN	NaN	NaN	20.762	N/A	N/A	N/A
HELA	2M	Simulation_476	NaN	NaN	12.7027	NaN	NaN	NaN	NaN	NaN	27.17	N/A	N/A	N/A
HELA	2M	Simulation_477	NaN	NaN	12.5328	NaN	NaN	NaN	NaN	NaN	21.547	N/A	N/A	N/A
HELA	2M	Simulation_478	NaN	NaN	12.7251	NaN	NaN	NaN	NaN	NaN	22.092	N/A	N/A	N/A
HELA	2M	Simulation_479	NaN	NaN	12.8126	NaN	NaN	NaN	NaN	NaN	25.135	N/A	N/A	N/A
HELA	2M	Simulation_480	NaN	NaN	12.8969	NaN	NaN	NaN	NaN	NaN	25.119	N/A	N/A	N/A
HELA	2M	Simulation_481	NaN	NaN	12.8763	NaN	NaN	NaN	NaN	NaN	20.403	N/A	N/A	N/A
HELA	2M	Simulation_482	NaN	NaN	12.7517	NaN	NaN	NaN	NaN	NaN	20.167	N/A	N/A	N/A
HELA	2M	Simulation_483	NaN	NaN	12.6374	NaN	NaN	NaN	NaN	NaN	20.746	N/A	N/A	N/A
HELA	2M	Simulation_484	NaN	NaN	12.9092	NaN	NaN	NaN	NaN	NaN	21.041	N/A	N/A	N/A
HELA	2M	Simulation_485	NaN	NaN	12.9203	NaN	NaN	NaN	NaN	NaN	19.54	N/A	N/A	N/A
HELA	2M	Simulation_486	NaN	NaN	12.49	NaN	NaN	4.4884	NaN	NaN	20.383	N/A	N/A	N/A
HELA	2M	Simulation_487	NaN	NaN	12.6409	NaN	NaN	NaN	NaN	NaN	28.085	N/A	N/A	N/A
HELA	2M	Simulation_488	NaN	NaN	12.6344	NaN	NaN	NaN	NaN	NaN	20.924	N/A	N/A	N/A
HELA	2M	Simulation_489	NaN	NaN	12.5828	NaN	NaN	NaN	NaN	NaN	23.324	N/A	N/A	N/A
HELA	2M	Simulation_490	NaN	NaN	12.6254	NaN	NaN	NaN	NaN	NaN	21.754	N/A	N/A	N/A
HELA	2M	Simulation_491	NaN	NaN	12.5911	NaN	NaN	NaN	NaN	NaN	22.291	N/A	N/A	N/A
HELA	2M	Simulation_492	NaN	NaN	12.6133	NaN	NaN	5.49877	NaN	NaN	21.279	N/A	N/A	N/A
HELA	2M	Simulation_493	NaN	NaN	12.7248	NaN	NaN	NaN	NaN	NaN	23.589	N/A	N/A	N/A
HELA	2M	Simulation_494	NaN	NaN	12.6001	NaN	NaN	4.67636	NaN	NaN	20.751	N/A	N/A	N/A
HELA	2M	Simulation_495	NaN	NaN	12.7417	NaN	NaN	NaN	NaN	NaN	22.169	N/A	N/A	N/A
HELA	2M	Simulation_496	NaN	NaN	12.8201	NaN	NaN	4.74333	NaN	NaN	20.758	N/A	N/A	N/A
HELA	2M	Simulation_497	NaN	NaN	12.8451	NaN	NaN	4.92621	NaN	NaN	22.11	N/A	N/A	N/A
HELA	2M	Simulation_498	NaN	NaN	12.5611	NaN	NaN	4.54584	NaN	NaN	23.444	N/A	N/A	N/A
HELA	2M	Simulation_499	NaN	NaN	12.5167	NaN	NaN	NaN	NaN	NaN	23.373	N/A	N/A	N/A
HELA	2M	Simulation_500	NaN	NaN	12.3976	NaN	NaN	NaN	NaN	NaN	28.76	N/A	N/A	N/A
HELA	2M	Simulation_501	NaN	NaN	12.5194	NaN	NaN	NaN	NaN	NaN	22.868	N/A	N/A	N/A
HELA	2M	Simulation_502	NaN	NaN	12.7279	NaN	NaN	NaN	NaN	NaN	29.186	N/A	N/A	N/A
HELA	2M	Simulation_503	NaN	NaN	12.7504	NaN	NaN	NaN	NaN	NaN	31.338	N/A	N/A	N/A
HELA	2M	Simulation_504	NaN	NaN	12.6621	NaN	NaN	4.55707	NaN	NaN	33.106	N/A	N/A	N/A
HELA	2M	Simulation_505	NaN	NaN	12.6397	NaN	NaN	NaN	NaN	NaN	32.797	N/A	N/A	N/A
HELA	2M	Simulation_506	NaN	NaN	12.8023	NaN	NaN	NaN	NaN	NaN	30.28	N/A	N/A	N/A
HELA	2M	Simulation_507	NaN	NaN	12.6811	NaN	NaN	NaN	NaN	NaN	32.38	N/A	N/A	N/A
HELA	2M	Simulation_508	NaN	NaN	12.651	NaN	NaN	NaN	NaN	NaN	29.535	N/A	N/A	N/A
HELA	2M	Simulation_509	NaN	NaN	12.4441	NaN	NaN	NaN	NaN	NaN	33.132	N/A	N/A	N/A
HELA	2M	Simulation_510	NaN	NaN	12.5402	NaN	NaN	5.39851	NaN	NaN	30.662	N/A	N/A	N/A
HELA	2M	Simulation_511	NaN	NaN	12.9543	NaN	NaN	NaN	NaN	NaN	32.079	N/A	N/A	N/A
HELA	2M	Simulation_512	NaN	NaN	12.7023	NaN	NaN	NaN	NaN	NaN	24.877	N/A	N/A	N/A
HELA	2M	Simulation_513	NaN	NaN	12.7723	NaN	NaN	NaN	NaN	NaN	32.586	N/A	N/A	N/A
HELA	2M	Simulation_514	NaN	NaN	12.5594	NaN	NaN	NaN	NaN	NaN	29.51	N/A	N/A	N/A
HELA	2M	Simulation_515	NaN	NaN	12.4331	NaN	NaN	NaN	NaN	NaN	31.643	N/A	N/A	N/A
HELA	2M	Simulation_516	NaN	NaN	12.5977	NaN	NaN	NaN	NaN	NaN	33.292	N/A	N/A	N/A
HELA	2M	Simulation_517	NaN	NaN	12.6012	NaN	NaN	4.67802	NaN	NaN	31.3	N/A	N/A	N/A
HELA	2M	Simulation_518	NaN	NaN	12.6369	NaN	NaN	NaN	NaN	NaN	33.674	N/A	N/A	N/A
HELA	2M	Simulation_519	NaN	NaN	12.6462	NaN	NaN	NaN	NaN	NaN	32.906	N/A	N/A	N/A
HELA	2M	Simulation_520	NaN	NaN	12.4865	NaN	NaN	NaN	NaN	NaN	31.862	N/A	N/A	N/A
HELA	2M	Simulation_521	NaN	NaN	12.3901	NaN	NaN	NaN	NaN	NaN	30.176	N/A	N/A	N/A
HELA	2M	Simulation_522	NaN	NaN	12.6813	NaN	NaN	NaN	NaN	NaN	30.123	N/A	N/A	N/A
HELA	2M	Simulation_523	NaN	NaN	12.8981	NaN	NaN	NaN	NaN	NaN	24.137	N/A	N/A	N/A
HELA	2M	Simulation_524	NaN	NaN	12.8441	NaN	NaN	NaN	NaN	NaN	28.649	N/A	N/A	N/A
HELA	2M	Simulation_525	NaN	NaN	12.4997	NaN	NaN	4.56224	NaN	NaN	36.227	N/A	N/A	N/A
HELA	2M	Simulation_526	NaN	NaN	12.5393	NaN	NaN	NaN	NaN	NaN	34.713	N/A	N/A	N/A
HELA	2M	Simulation_527	NaN	NaN	12.5767	NaN	NaN	4.40752	NaN	NaN	38.46	N/A	N/A	N/A
HELA	2M	Simulation_528	NaN	NaN	12.7299	NaN	NaN	NaN	NaN	NaN	33.04	N/A	N/A	N/A
HELA	2M	Simulation_529	NaN	NaN	12.6579	NaN	NaN	NaN	NaN	NaN	32.25	N/A	N/A	N/A
HELA	2M	Simulation_530	NaN	NaN	12.6133	NaN	NaN	NaN	NaN	NaN	33.19	N/A	N/A	N/A
HELA	2M	Simulation_531	NaN	NaN	12.6096	NaN	NaN	NaN	NaN	NaN	31.725	N/A	N/A	N/A
HELA	2M	Simulation_532	NaN	NaN	12.4331	NaN	NaN	NaN	NaN	NaN	34.432	N/A	N/A	N/A
HELA	2M	Simulation_533	NaN	NaN	12.6731	NaN	NaN	NaN	NaN	NaN	41.625	N/A	N/A	N/A
HELA	2M	Simulation_534	NaN	NaN	12.6747	NaN	NaN	NaN	NaN	NaN	20.137	N/A	N/A	N/A
HELA	2M	Simulation_535	NaN	NaN	12.7027	NaN	NaN	NaN	NaN	NaN	32.08	N/A	N/A	N/A
HELA	2M	Simulation_536	NaN	NaN	12.7417	NaN	NaN	NaN	NaN	NaN	30.429	N/A	N/A	N/A
HELA	2M	Simulation_537	NaN	NaN	12.3842	NaN	NaN	NaN	NaN	NaN	33.443	N/A	N/A	N/A
HELA	2M	Simulation_538	NaN	NaN	12.7372	NaN	NaN	NaN	NaN	NaN	29.307	N/A	N/A	N/A
HELA	2M	Simulation_539	NaN	NaN	12.5977	NaN	NaN	NaN	NaN	NaN	31.253	N/A	N/A	N/A
HELA	2M	Simulation_540	NaN	NaN	12.6751	NaN	NaN	NaN	NaN	NaN	29.887	N/A	N/A	N/A
HELA	2M	Simulation_541	NaN	NaN	12.6777	NaN	NaN	NaN	NaN	NaN	28.896	N/A	N/A	N/A
HELA	2M	Simulation_542	NaN	NaN	12.3022	NaN	NaN	NaN	NaN	NaN	31.396	N/A	N/A	N/A
HELA	2M	Simulation_543	NaN	NaN	12.5841	NaN	NaN	NaN	NaN	NaN	33.918	N/A	N/A	N/A
HELA	2M	Simulation_544	NaN	NaN	12.4817	NaN	NaN	NaN	NaN	NaN	30.222	N/A	N/A	N/A
HELA	2M	Simulation_545	NaN	NaN	12.5962	NaN	NaN	NaN	NaN	NaN	20.344	N/A	N/A	N/A
HELA	2M	Simulation_546	NaN	NaN	12.2147	NaN	NaN	NaN	NaN	NaN	32.909	N/A	N/A	N/A
HELA	2M	Simulation_547	NaN	NaN	12.6298	NaN	NaN	NaN	NaN	NaN	31.796	N/A	N/A	N/A
HELA	2M	Simulation_548	NaN	NaN	12.7131	NaN	NaN	NaN	NaN	NaN	32	N/A	N/A	N/A
HELA	2M	Simulation_549	NaN	NaN	12.6554	NaN	NaN	NaN	NaN	NaN	27.731	N/A	N/A	N/A
HELA	2M	Simulation_550	NaN	NaN	12.5095	NaN	NaN	NaN	NaN	NaN	31.383	N/A	N/A	N/A
HELA	2M	Simulation_551	NaN	NaN	12.2173	NaN	NaN	NaN	NaN	NaN	34.138	N/A	N/A	N/A
HELA	2M	Simulation_552	NaN	NaN	12.5544	NaN	NaN	NaN	NaN	NaN	28.137	N/A	N/A	N/A
HELA	2M	Simulation_553	NaN	NaN	12.426	NaN	NaN	NaN	NaN	NaN	31.394	N/A	N/A	N/A
HELA	2M	Simulation_554	NaN	NaN	12.576	NaN	NaN	NaN	NaN	NaN	31.804	N/A	N/A	N/A
HELA	2M	Simulation_555	NaN	NaN	12.7616	NaN	NaN	NaN	NaN	NaN	29.484	N/A	N/A	N/A
HELA	2M	Simulation_556	NaN	NaN	12.5584	NaN	NaN	NaN	NaN	NaN	25.971	N/A	N/A	N/A
HELA	2M	Simulation_557	NaN	NaN	12.3386	NaN	NaN	NaN	NaN	NaN	22.621	N/A	N/A	N/A
HELA	2M	Simulation_558	NaN	NaN	12.5036	NaN	NaN	NaN	NaN	NaN	30.016	N/A	N/A	N/A
HELA	2M	Simulation_559	NaN	NaN	12.4961	NaN	NaN	NaN	NaN	NaN	26.079	N/A	N/A	N/A
HELA	2M	Simulation_560	NaN	NaN	12.5423	NaN	NaN	NaN	NaN	NaN	25.903	N/A	N/A	N/A
HELA	2M	Simulation_561	NaN	NaN	12.4942	NaN	NaN	NaN	NaN	NaN	26.238	N/A	N/A	N/A
HELA	2M	Simulation_562	NaN	NaN	13.0861	NaN	NaN	NaN	NaN	NaN	26.926	N/A	N/A	N/A
HELA	2M	Simulation_563	NaN	NaN	12.6115	NaN	NaN	NaN	NaN	NaN	26.987	N/A	N/A	N/A
HELA	2M	Simulation_564	NaN	NaN	12.4758	NaN	NaN	NaN	NaN	NaN	25.802	N/A	N/A	N/A
HELA	2M	Simulation_565	NaN	NaN	13.0008	NaN	NaN	NaN	NaN	NaN	27.169	N/A	N/A	N/A
HELA	2M	Simulation_566	NaN	NaN	12.5902	NaN	NaN	NaN	NaN	NaN	28.348	N/A	N/A	N/A
HELA	2M	Simulation_567	NaN	NaN	12.2053	NaN	NaN	NaN	NaN	NaN	30.404	N/A	N/A	N/A
HELA	2M	Simulation_568	NaN	NaN	12.6932	NaN	NaN	NaN	NaN	NaN	22.945	N/A	N/A	N/A
HELA	2M	Simulation_569	NaN	NaN	12.4468	NaN	NaN	5.61211	NaN	NaN	27.809	N/A	N/A	N/A
HELA	2M	Simulation_570	NaN	NaN	12.2998	NaN	NaN	NaN	NaN	NaN	28.527	N/A	N/A	N/A
HELA	2M	Simulation_571	NaN	NaN	12.7552	NaN	NaN	4.67484	NaN	NaN	28.756	N/A	N/A	N/A
HELA	2M	Simulation_572	NaN	NaN	12.7243	NaN	NaN	NaN	NaN	NaN	30.527	N/A	N/A	N/A
HELA	2M	Simulation_573	NaN	NaN	12.5347	NaN	NaN	NaN	NaN	NaN	32.264	N/A	N/A	N/A
HELA	2M	Simulation_574	NaN	NaN	12.2128	NaN	NaN	NaN	NaN	NaN	29.372	N/A	N/A	N/A
HELA	2M	Simulation_575	NaN	NaN	12.7938	NaN	NaN	NaN	NaN	NaN	28.595	N/A	N/A	N/A
HELA	2M	Simulation_576	NaN	NaN	12.3526	NaN	NaN	NaN	NaN	NaN	27.845	N/A	N/A	N/A
HELA	2M	Simulation_577	NaN	NaN	12.5213	NaN	NaN	NaN	NaN	NaN	29.121	N/A	N/A	N/A
HELA	2M	Simulation_578	NaN	NaN	12.4775	NaN	NaN	NaN	NaN	NaN	28.598	N/A	N/A	N/A
HELA	2M	Simulation_579	NaN	NaN	12.5246	NaN	NaN	NaN	NaN	NaN	21.599	N/A	N/A	N/A
HELA	2M	Simulation_580	NaN	NaN	12.8054	NaN	NaN	NaN	NaN	NaN	28.572	N/A	N/A	N/A
HELA	2M	Simulation_581	NaN	NaN	12.5619	NaN	NaN	4.54851	NaN	NaN	31.106	N/A	N/A	N/A
HELA	2M	Simulation_582	NaN	NaN	12.8312	NaN	NaN	NaN	NaN	NaN	30.365	N/A	N/A	N/A
HELA	2M	Simulation_583	NaN	NaN	12.7888	NaN	NaN	NaN	NaN	NaN	32.946	N/A	N/A	N/A
HELA	2M	Simulation_584	NaN	NaN	12.7221	NaN	NaN	NaN	NaN	NaN	28.891	N/A	N/A	N/A
HELA	2M	Simulation_585	NaN	NaN	12.5977	NaN	NaN	4.44078	NaN	NaN	31.141	N/A	N/A	N/A
HELA	2M	Simulation_586	NaN	NaN	12.8451	NaN	NaN	NaN	NaN	NaN	31.014	N/A	N/A	N/A
HELA	2M	Simulation_587	NaN	NaN	12.6187	NaN	NaN	NaN	NaN	NaN	28.715	N/A	N/A	N/A
HELA	2M	Simulation_588	NaN	NaN	12.3116	NaN	NaN	NaN	NaN	NaN	28.032	N/A	N/A	N/A
HELA	2M	Simulation_589	NaN	NaN	12.2745	NaN	NaN	NaN	NaN	NaN	30.602	N/A	N/A	N/A
HELA	2M	Simulation_590	NaN	NaN	12.6119	NaN	NaN	NaN	NaN	NaN	19.073	N/A	N/A	N/A
HELA	2M	Simulation_591	NaN	NaN	12.7517	NaN	NaN	NaN	NaN	NaN	28.782	N/A	N/A	N/A
HELA	2M	Simulation_592	NaN	NaN	12.7221	NaN	NaN	4.83881	NaN	NaN	27.349	N/A	N/A	N/A
HELA	2M	Simulation_593	NaN	NaN	12.5777	NaN	NaN	NaN	NaN	NaN	27.994	N/A	N/A	N/A
HELA	2M	Simulation_594	NaN	NaN	12.8548	NaN	NaN	5.53734	NaN	NaN	27.786	N/A	N/A	N/A
HELA	2M	Simulation_595	NaN	NaN	12.5132	NaN	NaN	NaN	NaN	NaN	26.341	N/A	N/A	N/A
HELA	2M	Simulation_596	NaN	NaN	12.6637	NaN	NaN	NaN	NaN	NaN	26.897	N/A	N/A	N/A
HELA	2M	Simulation_597	NaN	NaN	12.3161	NaN	NaN	NaN	NaN	NaN	30.723	N/A	N/A	N/A
HELA	2M	Simulation_598	NaN	NaN	12.7027	NaN	NaN	NaN	NaN	NaN	28.374	N/A	N/A	N/A
HELA	2M	Simulation_599	NaN	NaN	12.4716	NaN	NaN	NaN	NaN	NaN	37.822	N/A	N/A	N/A
HELA	2M	Simulation_600	NaN	NaN	12.5004	NaN	NaN	NaN	NaN	NaN	31.595	N/A	N/A	N/A
HELA	2M	Simulation_601	NaN	NaN	12.7717	NaN	NaN	NaN	NaN	NaN	20.781	N/A	N/A	N/A
HELA	2M	Simulation_602	NaN	NaN	12.4872	NaN	NaN	4.29846	NaN	NaN	31.816	N/A	N/A	N/A
HELA	2M	Simulation_603	NaN	NaN	12.6579	NaN	NaN	NaN	NaN	NaN	33.511	N/A	N/A	N/A
HELA	2M	Simulation_604	NaN	NaN	12.7888	NaN	NaN	NaN	NaN	NaN	29.772	N/A	N/A	N/A
HELA	2M	Simulation_605	NaN	NaN	12.5917	NaN	NaN	NaN	NaN	NaN	31.358	N/A	N/A	N/A
HELA	2M	Simulation_606	NaN	NaN	12.8335	NaN	NaN	NaN	NaN	NaN	30.18	N/A	N/A	N/A
HELA	2M	Simulation_607	NaN	NaN	12.5682	NaN	NaN	NaN	NaN	NaN	28.653	N/A	N/A	N/A
HELA	2M	Simulation_608	NaN	NaN	12.7968	NaN	NaN	NaN	NaN	NaN	34.43	N/A	N/A	N/A
HELA	2M	Simulation_609	NaN	NaN	12.7124	NaN	NaN	NaN	NaN	NaN	32.053	N/A	N/A	N/A
HELA	2M	Simulation_610	NaN	NaN	12.3335	NaN	NaN	NaN	NaN	NaN	29.526	N/A	N/A	N/A
HELA	2M	Simulation_611	NaN	NaN	12.4238	NaN	NaN	NaN	NaN	NaN	31.572	N/A	N/A	N/A
HELA	2M	Simulation_612	NaN	NaN	12.4002	NaN	NaN	NaN	NaN	NaN	26.745	N/A	N/A	N/A
HELA	2M	Simulation_613	NaN	NaN	12.7286	NaN	NaN	NaN	NaN	NaN	33.648	N/A	N/A	N/A
HELA	2M	Simulation_614	NaN	NaN	12.6554	NaN	NaN	NaN	NaN	NaN	20.531	N/A	N/A	N/A
HELA	2M	Simulation_615	NaN	NaN	12.5201	NaN	NaN	NaN	NaN	NaN	23.373	N/A	N/A	N/A
HELA	2M	Simulation_616	NaN	NaN	12.4052	NaN	NaN	NaN	NaN	NaN	20.983	N/A	N/A	N/A
HELA	2M	Simulation_617	NaN	NaN	12.6836	NaN	NaN	NaN	NaN	NaN	22.593	N/A	N/A	N/A
HELA	2M	Simulation_618	NaN	NaN	12.6932	NaN	NaN	NaN	NaN	NaN	23.824	N/A	N/A	N/A
HELA	2M	Simulation_619	NaN	NaN	12.7027	NaN	NaN	NaN	NaN	NaN	23.063	N/A	N/A	N/A
HELA	2M	Simulation_620	NaN	NaN	12.4253	NaN	NaN	4.27576	NaN	NaN	26.34	N/A	N/A	N/A
HELA	2M	Simulation_621	NaN	NaN	12.5716	NaN	NaN	NaN	NaN	NaN	21.262	N/A	N/A	N/A
HELA	2M	Simulation_622	NaN	NaN	12.5773	NaN	NaN	4.43116	NaN	NaN	25.522	N/A	N/A	N/A
HELA	2M	Simulation_623	NaN	NaN	12.6648	NaN	NaN	4.60409	NaN	NaN	20.792	N/A	N/A	N/A
HELA	2M	Simulation_624	NaN	NaN	12.6913	NaN	NaN	NaN	NaN	NaN	23.054	N/A	N/A	N/A
HELA	2M	Simulation_625	NaN	NaN	12.4708	NaN	NaN	NaN	NaN	NaN	27.074	N/A	N/A	N/A
HELA	2M	Simulation_626	NaN	NaN	12.7078	NaN	NaN	NaN	NaN	NaN	24.852	N/A	N/A	N/A
HELA	2M	Simulation_627	NaN	NaN	12.6253	NaN	NaN	NaN	NaN	NaN	20.15	N/A	N/A	N/A
HELA	2M	Simulation_628	NaN	NaN	12.8763	NaN	NaN	4.773	NaN	NaN	24.896	N/A	N/A	N/A
HELA	2M	Simulation_629	NaN	NaN	12.5232	NaN	NaN	4.55952	NaN	NaN	24.052	N/A	N/A	N/A
HELA	2M	Simulation_630	NaN	NaN	12.5491	NaN	NaN	NaN	NaN	NaN	24.345	N/A	N/A	N/A
HELA	2M	Simulation_631	NaN	NaN	12.3022	NaN	NaN	NaN	NaN	NaN	23.79	N/A	N/A	N/A
HELA	2M	Simulation_632	NaN	NaN	12.3787	NaN	NaN	NaN	NaN	NaN	22.68	N/A	N/A	N/A
HELA	2M	Simulation_633	NaN	NaN	12.7319	NaN	NaN	4.55697	NaN	NaN	24.665	N/A	N/A	N/A
HELA	2M	Simulation_634	NaN	NaN	13.0106	NaN	NaN	NaN	NaN	NaN	19.825	N/A	N/A	N/A
HELA	2M	Simulation_635	NaN	NaN	12.9429	NaN	NaN	NaN	NaN	NaN	26.453	N/A	N/A	N/A
HELA	2M	Simulation_636	NaN	NaN	12.6836	NaN	NaN	4.47419	NaN	NaN	27.188	N/A	N/A	N/A
HELA	2M	Simulation_637	NaN	NaN	12.5682	NaN	NaN	NaN	NaN	NaN	22.488	N/A	N/A	N/A
HELA	2M	Simulation_638	NaN	NaN	12.6299	NaN	NaN	NaN	NaN	NaN	25.022	N/A	N/A	N/A
HELA	2M	Simulation_639	NaN	NaN	12.3808	NaN	NaN	NaN	NaN	NaN	22.085	N/A	N/A	N/A
HELA	2M	Simulation_640	NaN	NaN	12.6462	NaN	NaN	NaN	NaN	NaN	22.282	N/A	N/A	N/A
HELA	2M	Simulation_641	NaN	NaN	12.7726	NaN	NaN	NaN	NaN	NaN	28.797	N/A	N/A	N/A
HELA	2M	Simulation_642	NaN	NaN	12.6765	NaN	NaN	4.51589	NaN	NaN	22.677	N/A	N/A	N/A
HELA	2M	Simulation_643	NaN	NaN	12.4062	NaN	NaN	NaN	NaN	NaN	23.768	N/A	N/A	N/A
HELA	2M	Simulation_644	NaN	NaN	12.4653	NaN	NaN	4.43471	NaN	NaN	23.048	N/A	N/A	N/A
HELA	2M	Simulation_645	NaN	NaN	12.7517	NaN	NaN	NaN	NaN	NaN	25.547	N/A	N/A	N/A
HELA	2M	Simulation_646	NaN	NaN	12.6356	NaN	NaN	NaN	NaN	NaN	22.335	N/A	N/A	N/A
HELA	2M	Simulation_647	NaN	NaN	12.3668	NaN	NaN	4.5675	NaN	NaN	21.736	N/A	N/A	N/A
HELA	2M	Simulation_648	NaN	NaN	12.2922	NaN	NaN	NaN	NaN	NaN	25.355	N/A	N/A	N/A
HELA	2M	Simulation_649	NaN	NaN	12.6554	NaN	NaN	4.6839	NaN	NaN	27.616	N/A	N/A	N/A
HELA	2M	Simulation_650	NaN	NaN	12.3924	NaN	NaN	NaN	NaN	NaN	26.893	N/A	N/A	N/A
HELA	2M	Simulation_651	NaN	NaN	12.823	NaN	NaN	4.74762	NaN	NaN	24	N/A	N/A	N/A
HELA	2M	Simulation_652	NaN	NaN	12.7717	NaN	NaN	NaN	NaN	NaN	21.833	N/A	N/A	N/A
HELA	2M	Simulation_653	NaN	NaN	12.6012	NaN	NaN	NaN	NaN	NaN	22.663	N/A	N/A	N/A
HELA	2M	Simulation_654	NaN	NaN	12.4523	NaN	NaN	NaN	NaN	NaN	22.615	N/A	N/A	N/A
HELA	2M	Simulation_655	NaN	NaN	12.8689	NaN	NaN	NaN	NaN	NaN	23.37	N/A	N/A	N/A
HELA	2M	Simulation_656	NaN	NaN	12.6129	NaN	NaN	NaN	NaN	NaN	19.5	N/A	N/A	N/A
HELA	2M	Simulation_657	NaN	NaN	13.0489	NaN	NaN	NaN	NaN	NaN	76.885	N/A	N/A	N/A
HELA	2M	Simulation_658	NaN	NaN	12.2404	NaN	NaN	NaN	NaN	NaN	112.886	N/A	N/A	N/A
HELA	2M	Simulation_659	NaN	NaN	12.9203	NaN	NaN	NaN	NaN	NaN	121.531	N/A	N/A	N/A
HELA	2M	Simulation_660	NaN	NaN	12.6247	NaN	NaN	NaN	NaN	NaN	117.993	N/A	N/A	N/A
HELA	2M	Simulation_661	NaN	NaN	12.4732	NaN	NaN	NaN	NaN	NaN	95.052	N/A	N/A	N/A
HELA	2M	Simulation_662	NaN	NaN	12.3212	NaN	NaN	NaN	NaN	NaN	103.535	N/A	N/A	N/A
HELA	2M	Simulation_663	NaN	NaN	12.8604	NaN	NaN	NaN	NaN	NaN	107.187	N/A	N/A	N/A
HELA	2M	Simulation_664	NaN	NaN	12.823	NaN	NaN	NaN	NaN	NaN	150.362	N/A	N/A	N/A
HELA	2M	Simulation_665	NaN	NaN	12.6997	NaN	NaN	NaN	NaN	NaN	84.895	N/A	N/A	N/A
HELA	2M	Simulation_666	NaN	NaN	12.7027	NaN	NaN	4.3629	NaN	NaN	63.429	N/A	N/A	N/A
HELA	2M	Simulation_667	NaN	NaN	12.7616	NaN	NaN	NaN	NaN	NaN	25.827	N/A	N/A	N/A
HELA	2M	Simulation_668	NaN	NaN	12.8763	NaN	NaN	NaN	NaN	NaN	24.917	N/A	N/A	N/A
HELA	2M	Simulation_669	NaN	NaN	12.6543	NaN	NaN	NaN	NaN	NaN	60.698	N/A	N/A	N/A
HELA	2M	Simulation_670	NaN	NaN	12.714	NaN	NaN	NaN	NaN	NaN	41.178	N/A	N/A	N/A
HELA	2M	Simulation_671	NaN	NaN	12.5272	NaN	NaN	NaN	NaN	NaN	21.932	N/A	N/A	N/A
HELA	2M	Simulation_672	NaN	NaN	12.7417	NaN	NaN	NaN	NaN	NaN	24.116	N/A	N/A	N/A
HELA	2M	Simulation_673	NaN	NaN	12.7319	NaN	NaN	NaN	NaN	NaN	28.373	N/A	N/A	N/A
HELA	2M	Simulation_674	NaN	NaN	12.6444	NaN	NaN	NaN	NaN	NaN	26.087	N/A	N/A	N/A
HELA	2M	Simulation_675	NaN	NaN	12.7027	NaN	NaN	NaN	NaN	NaN	23.773	N/A	N/A	N/A
HELA	2M	Simulation_676	NaN	NaN	12.4849	NaN	NaN	NaN	NaN	NaN	24.152	N/A	N/A	N/A
HELA	2M	Simulation_677	NaN	NaN	12.5307	NaN	NaN	NaN	NaN	NaN	25.377	N/A	N/A	N/A
HELA	2M	Simulation_678	NaN	NaN	12.7137	NaN	NaN	NaN	NaN	NaN	21.235	N/A	N/A	N/A
HELA	2M	Simulation_679	NaN	NaN	12.5962	NaN	NaN	NaN	NaN	NaN	23.936	N/A	N/A	N/A
HELA	2M	Simulation_680	NaN	NaN	12.6228	NaN	NaN	NaN	NaN	NaN	22.064	N/A	N/A	N/A
HELA	2M	Simulation_681	NaN	NaN	12.792	NaN	NaN	NaN	NaN	NaN	19.569	N/A	N/A	N/A
HELA	2M	Simulation_682	NaN	NaN	12.7181	NaN	NaN	NaN	NaN	NaN	23.846	N/A	N/A	N/A
HELA	2M	Simulation_683	NaN	NaN	12.8803	NaN	NaN	NaN	NaN	NaN	21.506	N/A	N/A	N/A
HELA	2M	Simulation_684	NaN	NaN	12.776	NaN	NaN	NaN	NaN	NaN	27.8	N/A	N/A	N/A
HELA	2M	Simulation_685	NaN	NaN	12.5393	NaN	NaN	NaN	NaN	NaN	20.391	N/A	N/A	N/A
HELA	2M	Simulation_686	NaN	NaN	12.7844	NaN	NaN	NaN	NaN	NaN	26.094	N/A	N/A	N/A
HELA	2M	Simulation_687	NaN	NaN	12.7356	NaN	NaN	NaN	NaN	NaN	29.366	N/A	N/A	N/A
HELA	2M	Simulation_688	NaN	NaN	12.7517	NaN	NaN	NaN	NaN	NaN	23.072	N/A	N/A	N/A
HELA	2M	Simulation_689	NaN	NaN	12.7132	NaN	NaN	NaN	NaN	NaN	23.716	N/A	N/A	N/A
HELA	2M	Simulation_690	NaN	NaN	12.6071	NaN	NaN	NaN	NaN	NaN	23.08	N/A	N/A	N/A
HELA	2M	Simulation_691	NaN	NaN	12.8433	NaN	NaN	NaN	NaN	NaN	23.569	N/A	N/A	N/A
HELA	2M	Simulation_692	NaN	NaN	12.8023	NaN	NaN	NaN	NaN	NaN	20.141	N/A	N/A	N/A
HELA	2M	Simulation_693	NaN	NaN	12.8763	NaN	NaN	NaN	NaN	NaN	21.754	N/A	N/A	N/A
HELA	2M	Simulation_694	NaN	NaN	12.5777	NaN	NaN	NaN	NaN	NaN	21.85	N/A	N/A	N/A
HELA	2M	Simulation_695	NaN	NaN	12.6462	NaN	NaN	NaN	NaN	NaN	20.485	N/A	N/A	N/A
HELA	2M	Simulation_696	NaN	NaN	12.1955	NaN	NaN	4.44473	NaN	NaN	23.5	N/A	N/A	N/A
HELA	2M	Simulation_697	NaN	NaN	12.3831	NaN	NaN	NaN	NaN	NaN	21.627	N/A	N/A	N/A
HELA	2M	Simulation_698	NaN	NaN	12.233	NaN	NaN	4.33084	NaN	NaN	22.526	N/A	N/A	N/A
HELA	2M	Simulation_699	NaN	NaN	12.6151	NaN	NaN	NaN	NaN	NaN	24.404	N/A	N/A	N/A
HELA	2M	Simulation_700	NaN	NaN	12.6152	NaN	NaN	NaN	NaN	NaN	21.451	N/A	N/A	N/A
HELA	2M	Simulation_701	NaN	NaN	12.41	NaN	NaN	NaN	NaN	NaN	20.312	N/A	N/A	N/A
HELA	2M	Simulation_702	NaN	NaN	12.6937	NaN	NaN	NaN	NaN	NaN	22.306	N/A	N/A	N/A
HELA	2M	Simulation_703	NaN	NaN	12.2136	NaN	NaN	NaN	NaN	NaN	23.238	N/A	N/A	N/A
HELA	2M	Simulation_704	NaN	NaN	12.7555	NaN	NaN	NaN	NaN	NaN	21.447	N/A	N/A	N/A
HELA	2M	Simulation_705	NaN	NaN	12.3753	NaN	NaN	NaN	NaN	NaN	21.058	N/A	N/A	N/A
HELA	2M	Simulation_706	NaN	NaN	12.5974	NaN	NaN	NaN	NaN	NaN	21.991	N/A	N/A	N/A
HELA	2M	Simulation_707	NaN	NaN	12.5612	NaN	NaN	NaN	NaN	NaN	22.269	N/A	N/A	N/A
HELA	2M	Simulation_708	NaN	NaN	12.5001	NaN	NaN	NaN	NaN	NaN	21.666	N/A	N/A	N/A
HELA	2M	Simulation_709	NaN	NaN	12.5322	NaN	NaN	NaN	NaN	NaN	20.86	N/A	N/A	N/A
HELA	2M	Simulation_710	NaN	NaN	12.5132	NaN	NaN	NaN	NaN	NaN	22.208	N/A	N/A	N/A
HELA	2M	Simulation_711	NaN	NaN	12.8126	NaN	NaN	4.75193	NaN	NaN	20.809	N/A	N/A	N/A
HELA	2M	Simulation_712	NaN	NaN	12.6418	NaN	NaN	NaN	NaN	NaN	19.908	N/A	N/A	N/A
HELA	2M	Simulation_713	NaN	NaN	12.7818	NaN	NaN	NaN	NaN	NaN	24.763	N/A	N/A	N/A
HELA	2M	Simulation_714	NaN	NaN	12.4518	NaN	NaN	NaN	NaN	NaN	21.712	N/A	N/A	N/A
HELA	2M	Simulation_715	NaN	NaN	12.778	NaN	NaN	NaN	NaN	NaN	31.709	N/A	N/A	N/A
HELA	2M	Simulation_716	NaN	NaN	12.7312	NaN	NaN	NaN	NaN	NaN	20.437	N/A	N/A	N/A
HELA	2M	Simulation_717	NaN	NaN	12.8884	NaN	NaN	NaN	NaN	NaN	22.555	N/A	N/A	N/A
HELA	2M	Simulation_718	NaN	NaN	12.5123	NaN	NaN	NaN	NaN	NaN	20.618	N/A	N/A	N/A
HELA	2M	Simulation_719	NaN	NaN	12.611	NaN	NaN	NaN	NaN	NaN	20.708	N/A	N/A	N/A
HELA	2M	Simulation_720	NaN	NaN	12.6316	NaN	NaN	NaN	NaN	NaN	20.503	N/A	N/A	N/A
HELA	2M	Simulation_721	NaN	NaN	12.5828	NaN	NaN	NaN	NaN	NaN	21.568	N/A	N/A	N/A
HELA	2M	Simulation_722	NaN	NaN	12.4041	NaN	NaN	NaN	NaN	NaN	21.713	N/A	N/A	N/A
HELA	2M	Simulation_723	NaN	NaN	12.792	NaN	NaN	NaN	NaN	NaN	54.581	N/A	N/A	N/A
HELA	2M	Simulation_724	NaN	NaN	12.8872	NaN	NaN	NaN	NaN	NaN	22.66	N/A	N/A	N/A
HELA	2M	Simulation_725	NaN	NaN	12.386	NaN	NaN	NaN	NaN	NaN	21.982	N/A	N/A	N/A
HELA	2M	Simulation_726	NaN	NaN	12.4848	NaN	NaN	NaN	NaN	NaN	21.838	N/A	N/A	N/A
HELA	2M	Simulation_727	NaN	NaN	12.4817	NaN	NaN	NaN	NaN	NaN	21.105	N/A	N/A	N/A
HELA	2M	Simulation_728	NaN	NaN	12.8047	NaN	NaN	NaN	NaN	NaN	20.257	N/A	N/A	N/A
HELA	2M	Simulation_729	NaN	NaN	12.6836	NaN	NaN	NaN	NaN	NaN	21.541	N/A	N/A	N/A
HELA	2M	Simulation_730	NaN	NaN	12.1917	NaN	NaN	NaN	NaN	NaN	21.092	N/A	N/A	N/A
HELA	2M	Simulation_731	NaN	NaN	12.5917	NaN	NaN	NaN	NaN	NaN	21.967	N/A	N/A	N/A
HELA	2M	Simulation_732	NaN	NaN	12.4173	NaN	NaN	4.46945	NaN	NaN	21.829	N/A	N/A	N/A
HELA	2M	Simulation_733	NaN	NaN	12.7027	NaN	NaN	NaN	NaN	NaN	21.889	N/A	N/A	N/A
HELA	2M	Simulation_734	NaN	NaN	12.6677	NaN	NaN	NaN	NaN	NaN	22.113	N/A	N/A	N/A
HELA	2M	Simulation_735	NaN	NaN	12.6111	NaN	NaN	NaN	NaN	NaN	27.703	N/A	N/A	N/A
HELA	2M	Simulation_736	NaN	NaN	12.5393	NaN	NaN	4.74082	NaN	NaN	21.179	N/A	N/A	N/A
HELA	2M	Simulation_737	NaN	NaN	12.4558	NaN	NaN	NaN	NaN	NaN	20.35	N/A	N/A	N/A
HELA	2M	Simulation_738	NaN	NaN	12.6032	NaN	NaN	NaN	NaN	NaN	20.712	N/A	N/A	N/A
HELA	2M	Simulation_739	NaN	NaN	12.5402	NaN	NaN	NaN	NaN	NaN	21.904	N/A	N/A	N/A
HELA	2M	Simulation_740	NaN	NaN	12.7724	NaN	NaN	NaN	NaN	NaN	20.12	N/A	N/A	N/A
HELA	2M	Simulation_741	NaN	NaN	12.6298	NaN	NaN	NaN	NaN	NaN	22.75	N/A	N/A	N/A
HELA	2M	Simulation_742	NaN	NaN	12.4051	NaN	NaN	NaN	NaN	NaN	21.074	N/A	N/A	N/A
HELA	2M	Simulation_743	NaN	NaN	12.3753	NaN	NaN	NaN	NaN	NaN	22.38	N/A	N/A	N/A
HELA	2M	Simulation_744	NaN	NaN	12.5678	NaN	NaN	NaN	NaN	NaN	24.204	N/A	N/A	N/A
HELA	2M	Simulation_745	NaN	NaN	12.4193	NaN	NaN	NaN	NaN	NaN	22.199	N/A	N/A	N/A
HELA	2M	Simulation_746	NaN	NaN	12.5892	NaN	NaN	NaN	NaN	NaN	21.541	N/A	N/A	N/A
HELA	2M	Simulation_747	NaN	NaN	12.8441	NaN	NaN	NaN	NaN	NaN	22.001	N/A	N/A	N/A
HELA	2M	Simulation_748	NaN	NaN	12.7616	NaN	NaN	4.54248	NaN	NaN	23.768	N/A	N/A	N/A
HELA	2M	Simulation_749	NaN	NaN	12.4817	NaN	NaN	NaN	NaN	NaN	21.992	N/A	N/A	N/A
HELA	2M	Simulation_750	NaN	NaN	12.3449	NaN	NaN	NaN	NaN	NaN	21.472	N/A	N/A	N/A
HELA	2M	Simulation_751	NaN	NaN	12.7046	NaN	NaN	NaN	NaN	NaN	25.206	N/A	N/A	N/A
HELA	2M	Simulation_752	NaN	NaN	12.5682	NaN	NaN	NaN	NaN	NaN	22.707	N/A	N/A	N/A
HELA	2M	Simulation_753	NaN	NaN	12.4907	NaN	NaN	NaN	NaN	NaN	23.591	N/A	N/A	N/A
HELA	2M	Simulation_754	NaN	NaN	12.5043	NaN	NaN	NaN	NaN	NaN	22.3	N/A	N/A	N/A
HELA	2M	Simulation_755	NaN	NaN	12.5905	NaN	NaN	NaN	NaN	NaN	25.423	N/A	N/A	N/A
HELA	2M	Simulation_756	NaN	NaN	12.4714	NaN	NaN	NaN	NaN	NaN	21.908	N/A	N/A	N/A
HELA	2M	Simulation_757	NaN	NaN	12.6737	NaN	NaN	4.607	NaN	NaN	24.16	N/A	N/A	N/A
HELA	2M	Simulation_758	NaN	NaN	12.7502	NaN	NaN	NaN	NaN	NaN	22.149	N/A	N/A	N/A
HELA	2M	Simulation_759	NaN	NaN	12.7582	NaN	NaN	NaN	NaN	NaN	20.327	N/A	N/A	N/A
HELA	2M	Simulation_760	NaN	NaN	12.6066	NaN	NaN	NaN	NaN	NaN	54.859	N/A	N/A	N/A
HELA	2M	Simulation_761	NaN	NaN	12.4301	NaN	NaN	4.53329	NaN	NaN	44.306	N/A	N/A	N/A
HELA	2M	Simulation_762	NaN	NaN	12.4809	NaN	NaN	NaN	NaN	NaN	26.247	N/A	N/A	N/A
HELA	2M	Simulation_763	NaN	NaN	12.5393	NaN	NaN	NaN	NaN	NaN	20.649	N/A	N/A	N/A
HELA	2M	Simulation_764	NaN	NaN	12.5057	NaN	NaN	NaN	NaN	NaN	21.905	N/A	N/A	N/A
HELA	2M	Simulation_765	NaN	NaN	12.4238	NaN	NaN	NaN	NaN	NaN	21.224	N/A	N/A	N/A
HELA	2M	Simulation_766	NaN	NaN	12.5403	NaN	NaN	NaN	NaN	NaN	21.847	N/A	N/A	N/A
HELA	2M	Simulation_767	NaN	NaN	12.4073	NaN	NaN	NaN	NaN	NaN	22.552	N/A	N/A	N/A
HELA	2M	Simulation_768	NaN	NaN	12.7417	NaN	NaN	NaN	NaN	NaN	19.992	N/A	N/A	N/A
HELA	2M	Simulation_769	NaN	NaN	12.6494	NaN	NaN	NaN	NaN	NaN	22.746	N/A	N/A	N/A
HELA	2M	Simulation_770	NaN	NaN	12.6119	NaN	NaN	NaN	NaN	NaN	21.054	N/A	N/A	N/A
HELA	2M	Simulation_771	NaN	NaN	12.8763	NaN	NaN	NaN	NaN	NaN	23.032	N/A	N/A	N/A
HELA	2M	Simulation_772	NaN	NaN	12.4903	NaN	NaN	NaN	NaN	NaN	21.049	N/A	N/A	N/A
HELA	2M	Simulation_773	NaN	NaN	12.6813	NaN	NaN	NaN	NaN	NaN	20.569	N/A	N/A	N/A
HELA	2M	Simulation_774	NaN	NaN	12.5087	NaN	NaN	NaN	NaN	NaN	24.724	N/A	N/A	N/A
HELA	2M	Simulation_775	NaN	NaN	12.4439	NaN	NaN	NaN	NaN	NaN	21.351	N/A	N/A	N/A
HELA	2M	Simulation_776	NaN	NaN	12.6164	NaN	NaN	NaN	NaN	NaN	25.783	N/A	N/A	N/A
HELA	2M	Simulation_777	NaN	NaN	12.4667	NaN	NaN	NaN	NaN	NaN	20.574	N/A	N/A	N/A
HELA	2M	Simulation_778	NaN	NaN	12.8335	NaN	NaN	4.54352	NaN	NaN	27.543	N/A	N/A	N/A
HELA	2M	Simulation_779	NaN	NaN	12.8655	NaN	NaN	NaN	NaN	NaN	22.056	N/A	N/A	N/A
HELA	2M	Simulation_780	NaN	NaN	12.4969	NaN	NaN	NaN	NaN	NaN	30.405	N/A	N/A	N/A
HELA	2M	Simulation_781	NaN	NaN	12.6593	NaN	NaN	NaN	NaN	NaN	23.36	N/A	N/A	N/A
HELA	2M	Simulation_782	NaN	NaN	12.4969	NaN	NaN	NaN	NaN	NaN	31.747	N/A	N/A	N/A
HELA	2M	Simulation_783	NaN	NaN	12.4758	NaN	NaN	4.59988	NaN	NaN	29.695	N/A	N/A	N/A
HELA	2M	Simulation_784	NaN	NaN	12.3693	NaN	NaN	NaN	NaN	NaN	34.621	N/A	N/A	N/A
HELA	2M	Simulation_785	NaN	NaN	12.5823	NaN	NaN	NaN	NaN	NaN	29.254	N/A	N/A	N/A
HELA	2M	Simulation_786	NaN	NaN	12.7319	NaN	NaN	NaN	NaN	NaN	53.323	N/A	N/A	N/A
HELA	2M	Simulation_787	NaN	NaN	12.4815	NaN	NaN	NaN	NaN	NaN	35.635	N/A	N/A	N/A
HELA	2M	Simulation_788	NaN	NaN	12.671	NaN	NaN	4.75244	NaN	NaN	29.979	N/A	N/A	N/A
HELA	2M	Simulation_789	NaN	NaN	12.6007	NaN	NaN	NaN	NaN	NaN	32.012	N/A	N/A	N/A
HELA	2M	Simulation_790	NaN	NaN	12.75	NaN	NaN	NaN	NaN	NaN	22.033	N/A	N/A	N/A
HELA	2M	Simulation_791	NaN	NaN	12.6217	NaN	NaN	NaN	NaN	NaN	30.05	N/A	N/A	N/A
HELA	2M	Simulation_792	NaN	NaN	12.6836	NaN	NaN	NaN	NaN	NaN	36.615	N/A	N/A	N/A
HELA	2M	Simulation_793	NaN	NaN	12.7417	NaN	NaN	NaN	NaN	NaN	27.422	N/A	N/A	N/A
HELA	2M	Simulation_794	NaN	NaN	12.3866	NaN	NaN	NaN	NaN	NaN	37.884	N/A	N/A	N/A
HELA	2M	Simulation_795	NaN	NaN	12.482	NaN	NaN	NaN	NaN	NaN	33.045	N/A	N/A	N/A
HELA	2M	Simulation_796	NaN	NaN	12.7906	NaN	NaN	NaN	NaN	NaN	35.558	N/A	N/A	N/A
HELA	2M	Simulation_797	NaN	NaN	12.3963	NaN	NaN	NaN	NaN	NaN	28.178	N/A	N/A	N/A
HELA	2M	Simulation_798	NaN	NaN	12.7642	NaN	NaN	NaN	NaN	NaN	33.61	N/A	N/A	N/A
HELA	2M	Simulation_799	NaN	NaN	12.3693	NaN	NaN	NaN	NaN	NaN	28.514	N/A	N/A	N/A
HELA	2M	Simulation_800	NaN	NaN	12.6677	NaN	NaN	NaN	NaN	NaN	31.321	N/A	N/A	N/A
HELA	2M	Simulation_801	NaN	NaN	12.5689	NaN	NaN	NaN	NaN	NaN	22.183	N/A	N/A	N/A
HELA	2M	Simulation_802	NaN	NaN	12.5461	NaN	NaN	NaN	NaN	NaN	28.995	N/A	N/A	N/A
HELA	2M	Simulation_803	NaN	NaN	12.7221	NaN	NaN	NaN	NaN	NaN	31.051	N/A	N/A	N/A
HELA	2M	Simulation_804	NaN	NaN	12.4926	NaN	NaN	NaN	NaN	NaN	62.829	N/A	N/A	N/A
HELA	2M	Simulation_805	NaN	NaN	12.7616	NaN	NaN	NaN	NaN	NaN	35.608	N/A	N/A	N/A
HELA	2M	Simulation_806	NaN	NaN	12.3169	NaN	NaN	4.48872	NaN	NaN	33.136	N/A	N/A	N/A
HELA	2M	Simulation_807	NaN	NaN	12.8161	NaN	NaN	4.64711	NaN	NaN	37.138	N/A	N/A	N/A
HELA	2M	Simulation_808	NaN	NaN	12.4721	NaN	NaN	NaN	NaN	NaN	29.087	N/A	N/A	N/A
HELA	2M	Simulation_809	NaN	NaN	12.5892	NaN	NaN	NaN	NaN	NaN	32.933	N/A	N/A	N/A
HELA	2M	Simulation_810	NaN	NaN	12.4297	NaN	NaN	NaN	NaN	NaN	30.673	N/A	N/A	N/A
HELA	2M	Simulation_811	NaN	NaN	12.6648	NaN	NaN	NaN	NaN	NaN	31.088	N/A	N/A	N/A
HELA	2M	Simulation_812	NaN	NaN	12.8388	NaN	NaN	NaN	NaN	NaN	36.981	N/A	N/A	N/A
HELA	2M	Simulation_813	NaN	NaN	12.5698	NaN	NaN	NaN	NaN	NaN	28.317	N/A	N/A	N/A
HELA	2M	Simulation_814	NaN	NaN	12.7642	NaN	NaN	NaN	NaN	NaN	38.13	N/A	N/A	N/A
HELA	2M	Simulation_815	NaN	NaN	12.5782	NaN	NaN	NaN	NaN	NaN	39.965	N/A	N/A	N/A
HELA	2M	Simulation_816	NaN	NaN	12.7252	NaN	NaN	NaN	NaN	NaN	43.743	N/A	N/A	N/A
HELA	2M	Simulation_817	NaN	NaN	12.5754	NaN	NaN	NaN	NaN	NaN	27.233	N/A	N/A	N/A
HELA	2M	Simulation_818	NaN	NaN	12.7941	NaN	NaN	NaN	NaN	NaN	34.892	N/A	N/A	N/A
HELA	2M	Simulation_819	NaN	NaN	12.3708	NaN	NaN	4.54187	NaN	NaN	35.234	N/A	N/A	N/A
HELA	2M	Simulation_820	NaN	NaN	12.8872	NaN	NaN	4.63925	NaN	NaN	33.819	N/A	N/A	N/A
HELA	2M	Simulation_821	NaN	NaN	12.4339	NaN	NaN	NaN	NaN	NaN	27.4	N/A	N/A	N/A
HELA	2M	Simulation_822	NaN	NaN	13.07	NaN	NaN	NaN	NaN	NaN	33.467	N/A	N/A	N/A
HELA	2M	Simulation_823	NaN	NaN	12.7319	NaN	NaN	4.54019	NaN	NaN	24.575	N/A	N/A	N/A
HELA	2M	Simulation_824	NaN	NaN	12.0791	NaN	NaN	NaN	NaN	NaN	31.325	N/A	N/A	N/A
HELA	2M	Simulation_825	NaN	NaN	12.4743	NaN	NaN	NaN	NaN	NaN	35.704	N/A	N/A	N/A
HELA	2M	Simulation_826	NaN	NaN	12.7198	NaN	NaN	NaN	NaN	NaN	29.531	N/A	N/A	N/A
HELA	2M	Simulation_827	NaN	NaN	12.6836	NaN	NaN	NaN	NaN	NaN	42.254	N/A	N/A	N/A
HELA	2M	Simulation_828	NaN	NaN	12.6142	NaN	NaN	NaN	NaN	NaN	30.222	N/A	N/A	N/A
HELA	2M	Simulation_829	NaN	NaN	12.3277	NaN	NaN	NaN	NaN	NaN	34.414	N/A	N/A	N/A
HELA	2M	Simulation_830	NaN	NaN	12.7497	NaN	NaN	NaN	NaN	NaN	27.926	N/A	N/A	N/A
HELA	2M	Simulation_831	NaN	NaN	12.3557	NaN	NaN	NaN	NaN	NaN	33.139	N/A	N/A	N/A
HELA	2M	Simulation_832	NaN	NaN	12.582	NaN	NaN	4.58008	NaN	NaN	30.422	N/A	N/A	N/A
HELA	2M	Simulation_833	NaN	NaN	12.5299	NaN	NaN	NaN	NaN	NaN	34.302	N/A	N/A	N/A
HELA	2M	Simulation_834	NaN	NaN	12.3891	NaN	NaN	NaN	NaN	NaN	22.523	N/A	N/A	N/A
HELA	2M	Simulation_835	NaN	NaN	12.4132	NaN	NaN	NaN	NaN	NaN	30.124	N/A	N/A	N/A
HELA	2M	Simulation_836	NaN	NaN	12.5773	NaN	NaN	NaN	NaN	NaN	20.13	N/A	N/A	N/A
HELA	2M	Simulation_837	NaN	NaN	12.6708	NaN	NaN	NaN	NaN	NaN	21.235	N/A	N/A	N/A
HELA	2M	Simulation_838	NaN	NaN	12.6794	NaN	NaN	NaN	NaN	NaN	18.879	N/A	N/A	N/A
HELA	2M	Simulation_839	NaN	NaN	12.5579	NaN	NaN	NaN	NaN	NaN	22.356	N/A	N/A	N/A
HELA	2M	Simulation_840	NaN	NaN	12.792	NaN	NaN	NaN	NaN	NaN	22.443	N/A	N/A	N/A
HELA	2M	Simulation_841	NaN	NaN	12.8655	NaN	NaN	NaN	NaN	NaN	21.266	N/A	N/A	N/A
HELA	2M	Simulation_842	NaN	NaN	12.823	NaN	NaN	NaN	NaN	NaN	21.23	N/A	N/A	N/A
HELA	2M	Simulation_843	NaN	NaN	12.6483	NaN	NaN	4.56774	NaN	NaN	24.543	N/A	N/A	N/A
HELA	2M	Simulation_844	NaN	NaN	12.5362	NaN	NaN	NaN	NaN	NaN	20.647	N/A	N/A	N/A
HELA	2M	Simulation_845	NaN	NaN	12.4182	NaN	NaN	NaN	NaN	NaN	23.075	N/A	N/A	N/A
HELA	2M	Simulation_846	NaN	NaN	12.5917	NaN	NaN	4.18233	NaN	NaN	25.646	N/A	N/A	N/A
HELA	2M	Simulation_847	NaN	NaN	12.8201	NaN	NaN	NaN	NaN	NaN	24.109	N/A	N/A	N/A
HELA	2M	Simulation_848	NaN	NaN	12.3516	NaN	NaN	NaN	NaN	NaN	19.687	N/A	N/A	N/A
HELA	2M	Simulation_849	NaN	NaN	12.2561	NaN	NaN	NaN	NaN	NaN	23.485	N/A	N/A	N/A
HELA	2M	Simulation_850	NaN	NaN	12.5353	NaN	NaN	NaN	NaN	NaN	24.913	N/A	N/A	N/A
HELA	2M	Simulation_851	NaN	NaN	12.9658	NaN	NaN	NaN	NaN	NaN	20.282	N/A	N/A	N/A
HELA	2M	Simulation_852	NaN	NaN	12.6515	NaN	NaN	NaN	NaN	NaN	21.561	N/A	N/A	N/A
HELA	2M	Simulation_853	NaN	NaN	12.792	NaN	NaN	4.70987	NaN	NaN	20.452	N/A	N/A	N/A
HELA	2M	Simulation_854	NaN	NaN	12.792	NaN	NaN	NaN	NaN	NaN	21.128	N/A	N/A	N/A
HELA	2M	Simulation_855	NaN	NaN	12.7386	NaN	NaN	NaN	NaN	NaN	23.369	N/A	N/A	N/A
HELA	2M	Simulation_856	NaN	NaN	12.8335	NaN	NaN	4.59992	NaN	NaN	24.724	N/A	N/A	N/A
HELA	2M	Simulation_857	NaN	NaN	12.6932	NaN	NaN	NaN	NaN	NaN	25.412	N/A	N/A	N/A
HELA	2M	Simulation_858	NaN	NaN	12.7586	NaN	NaN	NaN	NaN	NaN	22.895	N/A	N/A	N/A
HELA	2M	Simulation_859	NaN	NaN	12.7092	NaN	NaN	NaN	NaN	NaN	23.765	N/A	N/A	N/A
HELA	2M	Simulation_860	NaN	NaN	12.6742	NaN	NaN	NaN	NaN	NaN	21.105	N/A	N/A	N/A
HELA	2M	Simulation_861	NaN	NaN	12.8191	NaN	NaN	NaN	NaN	NaN	22.273	N/A	N/A	N/A
HELA	2M	Simulation_862	NaN	NaN	12.5374	NaN	NaN	NaN	NaN	NaN	23.193	N/A	N/A	N/A
HELA	2M	Simulation_863	NaN	NaN	12.6241	NaN	NaN	NaN	NaN	NaN	22.673	N/A	N/A	N/A
HELA	2M	Simulation_864	NaN	NaN	12.7694	NaN	NaN	NaN	NaN	NaN	22.605	N/A	N/A	N/A
HELA	2M	Simulation_865	NaN	NaN	12.6494	NaN	NaN	NaN	NaN	NaN	24.978	N/A	N/A	N/A
HELA	2M	Simulation_866	NaN	NaN	12.5302	NaN	NaN	NaN	NaN	NaN	26.483	N/A	N/A	N/A
HELA	2M	Simulation_867	NaN	NaN	12.8655	NaN	NaN	NaN	NaN	NaN	25.879	N/A	N/A	N/A
HELA	2M	Simulation_868	NaN	NaN	12.8157	NaN	NaN	NaN	NaN	NaN	24.225	N/A	N/A	N/A
HELA	2M	Simulation_869	NaN	NaN	12.6842	NaN	NaN	4.59677	NaN	NaN	20.51	N/A	N/A	N/A
HELA	2M	Simulation_870	NaN	NaN	13.1242	NaN	NaN	NaN	NaN	NaN	22.742	N/A	N/A	N/A
HELA	2M	Simulation_871	NaN	NaN	12.6217	NaN	NaN	4.51227	NaN	NaN	26.844	N/A	N/A	N/A
HELA	2M	Simulation_872	NaN	NaN	12.7283	NaN	NaN	NaN	NaN	NaN	24.511	N/A	N/A	N/A
HELA	2M	Simulation_873	NaN	NaN	12.4721	NaN	NaN	4.43521	NaN	NaN	28.136	N/A	N/A	N/A
HELA	2M	Simulation_874	NaN	NaN	12.7319	NaN	NaN	NaN	NaN	NaN	24.924	N/A	N/A	N/A
HELA	2M	Simulation_875	NaN	NaN	12.5307	NaN	NaN	NaN	NaN	NaN	20.266	N/A	N/A	N/A
HELA	2M	Simulation_876	NaN	NaN	12.4282	NaN	NaN	NaN	NaN	NaN	22.48	N/A	N/A	N/A
HELA	2M	Simulation_877	NaN	NaN	12.7027	NaN	NaN	NaN	NaN	NaN	20.196	N/A	N/A	N/A
HELA	2M	Simulation_878	NaN	NaN	12.5242	NaN	NaN	NaN	NaN	NaN	22.677	N/A	N/A	N/A
HELA	2M	Simulation_879	NaN	NaN	12.62	NaN	NaN	NaN	NaN	NaN	21.879	N/A	N/A	N/A
HELA	2M	Simulation_880	NaN	NaN	12.3708	NaN	NaN	NaN	NaN	NaN	29.712	N/A	N/A	N/A
HELA	2M	Simulation_881	NaN	NaN	12.6247	NaN	NaN	NaN	NaN	NaN	25.617	N/A	N/A	N/A
HELA	2M	Simulation_882	NaN	NaN	12.7511	NaN	NaN	NaN	NaN	NaN	21.857	N/A	N/A	N/A
HELA	2M	Simulation_883	NaN	NaN	12.5402	NaN	NaN	NaN	NaN	NaN	20.083	N/A	N/A	N/A
HELA	2M	Simulation_884	NaN	NaN	12.6324	NaN	NaN	NaN	NaN	NaN	25.291	N/A	N/A	N/A
HELA	2M	Simulation_885	NaN	NaN	12.3936	NaN	NaN	NaN	NaN	NaN	24.071	N/A	N/A	N/A
HELA	2M	Simulation_886	NaN	NaN	12.7517	NaN	NaN	NaN	NaN	NaN	19.7	N/A	N/A	N/A
HELA	2M	Simulation_887	NaN	NaN	12.5087	NaN	NaN	NaN	NaN	NaN	35.986	N/A	N/A	N/A
HELA	2M	Simulation_888	NaN	NaN	12.629	NaN	NaN	NaN	NaN	NaN	51.378	N/A	N/A	N/A
HELA	2M	Simulation_889	NaN	NaN	12.6107	NaN	NaN	NaN	NaN	NaN	24.19	N/A	N/A	N/A
HELA	2M	Simulation_890	NaN	NaN	12.4054	NaN	NaN	4.361	NaN	NaN	23.387	N/A	N/A	N/A
HELA	2M	Simulation_891	NaN	NaN	12.4804	NaN	NaN	NaN	NaN	NaN	38.116	N/A	N/A	N/A
HELA	2M	Simulation_892	NaN	NaN	12.6096	NaN	NaN	NaN	NaN	NaN	22.372	N/A	N/A	N/A
HELA	2M	Simulation_893	NaN	NaN	12.4612	NaN	NaN	NaN	NaN	NaN	23.793	N/A	N/A	N/A
HELA	2M	Simulation_894	NaN	NaN	12.7243	NaN	NaN	NaN	NaN	NaN	31.127	N/A	N/A	N/A
HELA	2M	Simulation_895	NaN	NaN	12.5751	NaN	NaN	NaN	NaN	NaN	24.542	N/A	N/A	N/A
HELA	2M	Simulation_896	NaN	NaN	12.7517	NaN	NaN	NaN	NaN	NaN	23.882	N/A	N/A	N/A
HELA	2M	Simulation_897	NaN	NaN	12.6032	NaN	NaN	NaN	NaN	NaN	28.574	N/A	N/A	N/A
HELA	2M	Simulation_898	NaN	NaN	12.5498	NaN	NaN	NaN	NaN	NaN	27.622	N/A	N/A	N/A
HELA	2M	Simulation_899	NaN	NaN	12.1553	NaN	NaN	NaN	NaN	NaN	27.543	N/A	N/A	N/A
HELA	2M	Simulation_900	NaN	NaN	12.5479	NaN	NaN	NaN	NaN	NaN	27.104	N/A	N/A	N/A
HELA	2M	Simulation_901	NaN	NaN	12.5828	NaN	NaN	NaN	NaN	NaN	21.159	N/A	N/A	N/A
HELA	2M	Simulation_902	NaN	NaN	12.8441	NaN	NaN	NaN	NaN	NaN	26.044	N/A	N/A	N/A
HELA	2M	Simulation_903	NaN	NaN	12.5226	NaN	NaN	NaN	NaN	NaN	29.628	N/A	N/A	N/A
HELA	2M	Simulation_904	NaN	NaN	12.7912	NaN	NaN	NaN	NaN	NaN	25.426	N/A	N/A	N/A
HELA	2M	Simulation_905	NaN	NaN	12.7959	NaN	NaN	4.68966	NaN	NaN	25.83	N/A	N/A	N/A
HELA	2M	Simulation_906	NaN	NaN	12.5774	NaN	NaN	NaN	NaN	NaN	24.717	N/A	N/A	N/A
HELA	2M	Simulation_907	NaN	NaN	12.3693	NaN	NaN	NaN	NaN	NaN	28.097	N/A	N/A	N/A
HELA	2M	Simulation_908	NaN	NaN	12.7818	NaN	NaN	NaN	NaN	NaN	25.59	N/A	N/A	N/A
HELA	2M	Simulation_909	NaN	NaN	12.4137	NaN	NaN	NaN	NaN	NaN	30.987	N/A	N/A	N/A
HELA	2M	Simulation_910	NaN	NaN	12.6192	NaN	NaN	4.48371	NaN	NaN	26.5	N/A	N/A	N/A
HELA	2M	Simulation_911	NaN	NaN	12.2713	NaN	NaN	NaN	NaN	NaN	31.257	N/A	N/A	N/A
HELA	2M	Simulation_912	NaN	NaN	12.5908	NaN	NaN	4.67816	NaN	NaN	23.752	N/A	N/A	N/A
HELA	2M	Simulation_913	NaN	NaN	12.7283	NaN	NaN	NaN	NaN	NaN	29.539	N/A	N/A	N/A
HELA	2M	Simulation_914	NaN	NaN	12.5962	NaN	NaN	NaN	NaN	NaN	24.714	N/A	N/A	N/A
HELA	2M	Simulation_915	NaN	NaN	12.4054	NaN	NaN	4.62779	NaN	NaN	25.281	N/A	N/A	N/A
HELA	2M	Simulation_916	NaN	NaN	12.4166	NaN	NaN	4.32386	NaN	NaN	27.476	N/A	N/A	N/A
HELA	2M	Simulation_917	NaN	NaN	12.792	NaN	NaN	NaN	NaN	NaN	29.818	N/A	N/A	N/A
HELA	2M	Simulation_918	NaN	NaN	12.6462	NaN	NaN	NaN	NaN	NaN	34.71	N/A	N/A	N/A
HELA	2M	Simulation_919	NaN	NaN	12.9429	NaN	NaN	NaN	NaN	NaN	26.282	N/A	N/A	N/A
HELA	2M	Simulation_920	NaN	NaN	12.4017	NaN	NaN	NaN	NaN	NaN	24.406	N/A	N/A	N/A
HELA	2M	Simulation_921	NaN	NaN	12.5235	NaN	NaN	4.71452	NaN	NaN	23.257	N/A	N/A	N/A
HELA	2M	Simulation_922	NaN	NaN	12.6851	NaN	NaN	NaN	NaN	NaN	24.99	N/A	N/A	N/A
HELA	2M	Simulation_923	NaN	NaN	12.4886	NaN	NaN	NaN	NaN	NaN	24.679	N/A	N/A	N/A
HELA	2M	Simulation_924	NaN	NaN	12.7417	NaN	NaN	NaN	NaN	NaN	24.168	N/A	N/A	N/A
HELA	2M	Simulation_925	NaN	NaN	12.5751	NaN	NaN	NaN	NaN	NaN	23.509	N/A	N/A	N/A
HELA	2M	Simulation_926	NaN	NaN	12.5298	NaN	NaN	NaN	NaN	NaN	24.161	N/A	N/A	N/A
HELA	2M	Simulation_927	NaN	NaN	12.3698	NaN	NaN	4.70283	NaN	NaN	25.056	N/A	N/A	N/A
HELA	2M	Simulation_928	NaN	NaN	12.5911	NaN	NaN	NaN	NaN	NaN	35.561	N/A	N/A	N/A
HELA	2M	Simulation_929	NaN	NaN	12.7124	NaN	NaN	NaN	NaN	NaN	25.808	N/A	N/A	N/A
HELA	2M	Simulation_930	NaN	NaN	12.8441	NaN	NaN	NaN	NaN	NaN	30.531	N/A	N/A	N/A
HELA	2M	Simulation_931	NaN	NaN	12.5043	NaN	NaN	4.50996	NaN	NaN	30.884	N/A	N/A	N/A
HELA	2M	Simulation_932	NaN	NaN	12.8463	NaN	NaN	NaN	NaN	NaN	30.725	N/A	N/A	N/A
HELA	2M	Simulation_933	NaN	NaN	12.6133	NaN	NaN	NaN	NaN	NaN	26.478	N/A	N/A	N/A
HELA	2M	Simulation_934	NaN	NaN	12.7088	NaN	NaN	NaN	NaN	NaN	22.661	N/A	N/A	N/A
HELA	2M	Simulation_935	NaN	NaN	12.4498	NaN	NaN	NaN	NaN	NaN	26.512	N/A	N/A	N/A
HELA	2M	Simulation_936	NaN	NaN	12.7461	NaN	NaN	4.74078	NaN	NaN	23.251	N/A	N/A	N/A
HELA	2M	Simulation_937	NaN	NaN	12.4307	NaN	NaN	NaN	NaN	NaN	32.434	N/A	N/A	N/A
HELA	2M	Simulation_938	NaN	NaN	12.4576	NaN	NaN	NaN	NaN	NaN	27.868	N/A	N/A	N/A
HELA	2M	Simulation_939	NaN	NaN	12.4986	NaN	NaN	NaN	NaN	NaN	25.639	N/A	N/A	N/A
HELA	2M	Simulation_940	NaN	NaN	12.4734	NaN	NaN	NaN	NaN	NaN	29.214	N/A	N/A	N/A
HELA	2M	Simulation_941	NaN	NaN	12.5088	NaN	NaN	NaN	NaN	NaN	31.002	N/A	N/A	N/A
HELA	2M	Simulation_942	NaN	NaN	12.813	NaN	NaN	NaN	NaN	NaN	27.055	N/A	N/A	N/A
HELA	2M	Simulation_943	NaN	NaN	12.495	NaN	NaN	4.6056	NaN	NaN	25.393	N/A	N/A	N/A
HELA	2M	Simulation_944	NaN	NaN	12.7114	NaN	NaN	NaN	NaN	NaN	31.582	N/A	N/A	N/A
HELA	2M	Simulation_945	NaN	NaN	12.6554	NaN	NaN	NaN	NaN	NaN	23.218	N/A	N/A	N/A
HELA	2M	Simulation_946	NaN	NaN	12.625	NaN	NaN	NaN	NaN	NaN	30.705	N/A	N/A	N/A
HELA	2M	Simulation_947	NaN	NaN	12.62	NaN	NaN	NaN	NaN	NaN	33.949	N/A	N/A	N/A
HELA	2M	Simulation_948	NaN	NaN	12.7055	NaN	NaN	NaN	NaN	NaN	28.874	N/A	N/A	N/A
HELA	2M	Simulation_949	NaN	NaN	12.6742	NaN	NaN	NaN	NaN	NaN	33.489	N/A	N/A	N/A
HELA	2M	Simulation_950	NaN	NaN	12.7286	NaN	NaN	NaN	NaN	NaN	30.663	N/A	N/A	N/A
HELA	2M	Simulation_951	NaN	NaN	12.5538	NaN	NaN	NaN	NaN	NaN	35.545	N/A	N/A	N/A
HELA	2M	Simulation_952	NaN	NaN	12.5114	NaN	NaN	NaN	NaN	NaN	35.03	N/A	N/A	N/A
HELA	2M	Simulation_953	NaN	NaN	12.5805	NaN	NaN	NaN	NaN	NaN	31.998	N/A	N/A	N/A
HELA	2M	Simulation_954	NaN	NaN	12.3408	NaN	NaN	NaN	NaN	NaN	32.319	N/A	N/A	N/A
HELA	2M	Simulation_955	NaN	NaN	12.3523	NaN	NaN	NaN	NaN	NaN	30.727	N/A	N/A	N/A
HELA	2M	Simulation_956	NaN	NaN	12.8335	NaN	NaN	NaN	NaN	NaN	25.172	N/A	N/A	N/A
HELA	2M	Simulation_957	NaN	NaN	12.6032	NaN	NaN	NaN	NaN	NaN	35.603	N/A	N/A	N/A
HELA	2M	Simulation_958	NaN	NaN	12.6751	NaN	NaN	NaN	NaN	NaN	35.939	N/A	N/A	N/A
HELA	2M	Simulation_959	NaN	NaN	12.4742	NaN	NaN	NaN	NaN	NaN	33.03	N/A	N/A	N/A
HELA	2M	Simulation_960	NaN	NaN	12.6742	NaN	NaN	NaN	NaN	NaN	36.613	N/A	N/A	N/A
HELA	2M	Simulation_961	NaN	NaN	12.6937	NaN	NaN	NaN	NaN	NaN	33.748	N/A	N/A	N/A
HELA	2M	Simulation_962	NaN	NaN	12.6531	NaN	NaN	NaN	NaN	NaN	32.306	N/A	N/A	N/A
HELA	2M	Simulation_963	NaN	NaN	12.449	NaN	NaN	NaN	NaN	NaN	33.196	N/A	N/A	N/A
HELA	2M	Simulation_964	NaN	NaN	12.5078	NaN	NaN	NaN	NaN	NaN	31.324	N/A	N/A	N/A
HELA	2M	Simulation_965	NaN	NaN	12.6642	NaN	NaN	NaN	NaN	NaN	30.312	N/A	N/A	N/A
HELA	2M	Simulation_966	NaN	NaN	12.4587	NaN	NaN	4.52324	NaN	NaN	43.135	N/A	N/A	N/A
HELA	2M	Simulation_967	NaN	NaN	12.7664	NaN	NaN	NaN	NaN	NaN	25.249	N/A	N/A	N/A
HELA	2M	Simulation_968	NaN	NaN	12.7818	NaN	NaN	5.59695	NaN	NaN	33.263	N/A	N/A	N/A
HELA	2M	Simulation_969	NaN	NaN	12.2698	NaN	NaN	NaN	NaN	NaN	28.903	N/A	N/A	N/A
HELA	2M	Simulation_970	NaN	NaN	12.8023	NaN	NaN	4.55436	NaN	NaN	34.077	N/A	N/A	N/A
HELA	2M	Simulation_971	NaN	NaN	12.7382	NaN	NaN	4.54962	NaN	NaN	33.771	N/A	N/A	N/A
HELA	2M	Simulation_972	NaN	NaN	12.8157	NaN	NaN	4.61274	NaN	NaN	32.321	N/A	N/A	N/A
HELA	2M	Simulation_973	NaN	NaN	12.6128	NaN	NaN	4.48931	NaN	NaN	30.05	N/A	N/A	N/A
HELA	2M	Simulation_974	NaN	NaN	12.7221	NaN	NaN	NaN	NaN	NaN	36.054	N/A	N/A	N/A
HELA	2M	Simulation_975	NaN	NaN	12.49	NaN	NaN	NaN	NaN	NaN	32.802	N/A	N/A	N/A
HELA	2M	Simulation_976	NaN	NaN	12.5538	NaN	NaN	NaN	NaN	NaN	32.459	N/A	N/A	N/A
HELA	2M	Simulation_977	NaN	NaN	12.7023	NaN	NaN	NaN	NaN	NaN	28.469	N/A	N/A	N/A
HELA	2M	Simulation_978	NaN	NaN	12.5151	NaN	NaN	NaN	NaN	NaN	23.775	N/A	N/A	N/A
HELA	2M	Simulation_979	NaN	NaN	12.4903	NaN	NaN	NaN	NaN	NaN	33.081	N/A	N/A	N/A
HELA	2M	Simulation_980	NaN	NaN	12.4535	NaN	NaN	NaN	NaN	NaN	29.5	N/A	N/A	N/A
HELA	2M	Simulation_981	NaN	NaN	12.2173	NaN	NaN	NaN	NaN	NaN	32.846	N/A	N/A	N/A
HELA	2M	Simulation_982	NaN	NaN	12.7616	NaN	NaN	4.7041	NaN	NaN	36.488	N/A	N/A	N/A
HELA	2M	Simulation_983	NaN	NaN	12.8023	NaN	NaN	4.67171	NaN	NaN	35.802	N/A	N/A	N/A
HELA	2M	Simulation_984	NaN	NaN	12.8548	NaN	NaN	NaN	NaN	NaN	34.508	N/A	N/A	N/A
HELA	2M	Simulation_985	NaN	NaN	12.6287	NaN	NaN	NaN	NaN	NaN	35.681	N/A	N/A	N/A
HELA	2M	Simulation_986	NaN	NaN	12.3762	NaN	NaN	NaN	NaN	NaN	34.316	N/A	N/A	N/A
HELA	2M	Simulation_987	NaN	NaN	12.4772	NaN	NaN	NaN	NaN	NaN	32.842	N/A	N/A	N/A
HELA	2M	Simulation_988	NaN	NaN	12.6096	NaN	NaN	NaN	NaN	NaN	30.645	N/A	N/A	N/A
HELA	2M	Simulation_989	NaN	NaN	12.6648	NaN	NaN	NaN	NaN	NaN	24.673	N/A	N/A	N/A
HELA	2M	Simulation_990	NaN	NaN	12.5574	NaN	NaN	4.5245	NaN	NaN	33.862	N/A	N/A	N/A
HELA	2M	Simulation_991	NaN	NaN	12.823	NaN	NaN	NaN	NaN	NaN	35.237	N/A	N/A	N/A
HELA	2M	Simulation_992	NaN	NaN	12.5198	NaN	NaN	NaN	NaN	NaN	41.268	N/A	N/A	N/A
HELA	2M	Simulation_993	NaN	NaN	12.6361	NaN	NaN	NaN	NaN	NaN	33.621	N/A	N/A	N/A
HELA	2M	Simulation_994	NaN	NaN	12.4834	NaN	NaN	NaN	NaN	NaN	32.178	N/A	N/A	N/A
HELA	2M	Simulation_995	NaN	NaN	12.5347	NaN	NaN	5.31038	NaN	NaN	32.503	N/A	N/A	N/A
HELA	2M	Simulation_996	NaN	NaN	12.4041	NaN	NaN	NaN	NaN	NaN	29.838	N/A	N/A	N/A
HELA	2M	Simulation_997	NaN	NaN	12.813	NaN	NaN	4.69555	NaN	NaN	32.786	N/A	N/A	N/A
[truncated: 8,003 more rows]
