# Supplementary material for: GenoPipe: identifying the genotype of origin within (epi)genomic datasets
Source: Nucleic Acids Res. 2023 Nov 2;51(22):12054–68. doi: 10.1093/nar/gkad950 (PMC10711449; doi:10.1093/nar/gkad950)
Supplement: gkad950_Supplemental_Files [file gkad950_supplemental_files.zip › Supplementary_Table_9_sacCer3_StrainID.xlsx]

## Sheet: Supplementary Table 9
##Supplementary Table 9: sacCer3 ChIPseq StrainID results.
# Each column shows the StrainID report for a different sample from CENPK and BY4742 samples used in Cai et al, 2013 and de Jonge et al. StrainID was run with default parameters using the sacCer3 default database. The black boxes outline the scores with the highest value for each sample and the boxes that are colored contain the score for the expected strain background.
	CEN.PK (Cai et al, 2013)				BY4742 (de Jonge et al)
Checked_Strain	SRR518875.bam	SRR518876.bam	SRR518877.bam	SRR518878.bam	Hsf1_ChIP.bam	Hsf1_input.bam	Hsf1_t0_0.05U.bam	Hsf1_t0_0.2U.bam	Hsf1_t0_0.8U.bam	Hsf1_t0_3.0U.bam	Hsf1_t30_0.05U.bam	Hsf1_t30_0.2U.bam	Hsf1_t30_3.0U.bam	Hsf1_t30_0.8U.bam
Y55.gatk.vcf	5.5579	5.6367	5.4845	5.50873	-1.60188	-1.5874	-2.44502	-2.35398	-2.60889	-2.47293	-2.67943	-2.35441	-2.64672	-2.646
BY4741.gatk.vcf	6.40111	6.45535	6.70864	6.6996	2.93081	2.88835	3.79294	3.1912	2.04895	0.942356	3.59293	3.10384	1.11428	1.9658
SEY6210.gatk.vcf	6.67848	6.76196	6.65947	6.70195	-1.5204	-1.56678	-0.695361	-0.645319	-1.15693	-1.52855	-0.921958	-0.659935	-1.77887	-1.16553
Sigma1278b-10560-6B.gatk.vcf	5.94397	6.03997	5.87618	5.90179	-2.90604	-2.51324	-1.83166	-1.60356	-1.83785	-2.09718	-2.03357	-1.64073	-2.26427	-1.88783
CEN.PK2-1Ca.gatk.vcf	8.42284	8.50444	8.36427	8.38784	-1.79815	-1.75701	-2.02122	-1.98067	-2.33545	-2.40556	-2.1948	-2.05447	-2.5405	-2.37597
D273-10B.gatk.vcf	6.02812	6.11861	5.96202	5.98101	-1.85509	-1.75864	-2.07802	-1.8751	-2.11181	-2.19054	-2.29595	-1.89639	-2.38106	-2.14477
RM11-1A.gatk.vcf	5.5788	5.67459	5.43781	5.45133	-2.76858	-2.6047	-2.1178	-1.82388	-2.01652	-2.1142	-2.32753	-1.84836	-2.33247	-2.07942
BY4742.gatk.vcf	6.34498	6.39342	6.653	6.67183	5.23834	4.84113	3.06665	3.95688	3.90575	3.29308	2.86612	3.93223	3.10753	3.84724
FL100.gatk.vcf	6.23131	6.31581	6.20513	6.23883	-1.29763	-1.15688	-1.526	-1.2974	-1.79769	-1.97737	-1.69576	-1.33473	-2.17781	-1.82947
JK9-3d.gatk.vcf	6.4378	6.51589	6.28387	6.3025	2.156	1.51598	-1.66914	-1.31903	-1.51646	-1.8882	-1.85367	-1.39789	-2.12126	-1.59342
W303.gatk.vcf	6.4843	6.55946	6.40975	6.43118	-1.15387	-1.25273	-1.87984	-1.71636	-2.04611	-2.36483	-2.06582	-1.751	-2.537	-2.16534
